# Supplementary material for: Integrative analysis for identification of key miRNA-mRNA regulatory axes in esophageal cancer and preliminary validation of the regulatory role of miR-15b-5p/BTG2 therein
Source: PeerJ. 2026 Jan 28;14:e20538. doi: 10.7717/peerj.20538 (PMC12860276; doi:10.7717/peerj.20538)
Supplement: Supplemental Information 1 — All the raw data, result images and running codes in this paper, including qRT-PCR data and cell behavior measurements. [file peerj-14-20538-s001.zip]

Archive with 147 entries (126 files):
- Supplementary files 1/
- Supplementary files 1/result 1/
- Supplementary files 1/result 1/miRNA_20220913100057476.txt
- Supplementary files 1/result 1/miRNA_hetmap_cancer-vs-control.pdf
- Supplementary files 1/result 1/miRNA_run.log
- Supplementary files 1/result 1/miRNA_sig_deg_cancer-vs-control.txt
- Supplementary files 1/result 1/miRNA_volcano_cancer-vs-control.pdf
- Supplementary files 1/result 1/mRNA_hetmap_cancer-vs-control.pdf
- Supplementary files 1/result 1/mRNA_run.log
- Supplementary files 1/result 1/mRNA_sig_deg_cancer-vs-control.txt
- Supplementary files 1/result 1/mRNA_volcano_cancer-vs-control.pdf
- Supplementary files 1/result 1/TCGA_ESCA_Merge.txt
- Supplementary files 1/result 1/TCGA_ESCA_Merge_miRNA.txt
- Supplementary files 1/result 2/
- Supplementary files 1/result 2/commom mRNA(miRNA-mRNA)_Data_Matrix.txt
- Supplementary files 1/result 2/common mRNAs.pdf
- Supplementary files 1/result 2/edges.txt
- Supplementary files 1/result 2/edges.txt.pdf
- Supplementary files 1/result 2/miRNA-mRNA.cys
- Supplementary files 1/result 2/nodes.txt
- Supplementary files 1/result 3/
- Supplementary files 1/result 3/EnrichAll.txt
- Supplementary files 1/result 3/EnrichDotplot.pdf
- Supplementary files 1/result 3/EnrichDotplot.png
- Supplementary files 1/result 3/EnrichGOBP.txt
- Supplementary files 1/result 3/EnrichGOBPCircleplot.pdf
- Supplementary files 1/result 3/EnrichGOBPCircleplot.png
- Supplementary files 1/result 3/EnrichGOCC.txt
- Supplementary files 1/result 3/EnrichGOCCCircleplot.pdf
- Supplementary files 1/result 3/EnrichGOCCCircleplot.png
- Supplementary files 1/result 3/EnrichGOMF.txt
- Supplementary files 1/result 3/EnrichGOMFCircleplot.pdf
- Supplementary files 1/result 3/EnrichGOMFCircleplot.png
- Supplementary files 1/result 3/EnrichKEGG.txt
- Supplementary files 1/result 3/EnrichKEGGCircleplot.pdf
- Supplementary files 1/result 3/EnrichKEGGCircleplot.png
- Supplementary files 1/result 3/EnrichKEGGClassplot.pdf
- Supplementary files 1/result 3/EnrichKEGGClassplot.png
- Supplementary files 1/result 3/IDMap.txt
- Supplementary files 1/result 3/run.log
- Supplementary files 1/result 4/
- Supplementary files 1/result 4/batchCox- miRNA.txt
- Supplementary files 1/result 4/COX-senlintu.pdf
- Supplementary files 1/result 4/miRNA Mu-cox R code/
- Supplementary files 1/result 4/miRNA Mu-cox R code/input.json
- Supplementary files 1/result 4/miRNA Mu-cox R code/muti_cox.R
- Supplementary files 1/result 4/miRNA Mu-cox R code/run.log
- Supplementary files 1/result 4/miRNA Un-cox R code/
- Supplementary files 1/result 4/miRNA Un-cox R code/batch_cox.R
- Supplementary files 1/result 4/miRNA Un-cox R code/input.json
- Supplementary files 1/result 4/miRNA Un-cox R code/run.log
- Supplementary files 1/result 4/MUcox-miRNA.pdf
- Supplementary files 1/result 4/mutiCox-miRNA.txt
- Supplementary files 1/result 4/New_miRNA_Data_Matrix.txt
- Supplementary files 1/result 4/New_mRNA_Data_Matrix.txt
- Supplementary files 1/result 4/risk-expression-miRNA.pdf
- Supplementary files 1/result 4/risk-KM.pdf
- Supplementary files 1/result 4/TCGA_ESCA_Merge.txt
- Supplementary files 1/result 5/
- Supplementary files 1/result 5/BTG2-nomogram.pdf
- Supplementary files 1/result 5/miR-15b-5p-nomogram.pdf
- Supplementary files 1/result 5/miRNA expression  validation.pdf
- Supplementary files 1/result 5/miRNA nomogram R code/
- Supplementary files 1/result 5/miRNA nomogram R code/input.json
- Supplementary files 1/result 5/miRNA nomogram R code/nomogram.R
- Supplementary files 1/result 5/miRNA nomogram R code/run.log
- Supplementary files 1/result 5/miRNA_GSE13937/
- Supplementary files 1/result 5/miRNA_GSE13937/GSE13937_GPL8835_sample_exp.txt
- Supplementary files 1/result 5/miRNA_GSE13937/GSE13937_GPL8835_sample_exp.txt.log
- Supplementary files 1/result 5/miRNA_GSE13937/GSE13937_sample.txt
- Supplementary files 1/result 5/miRNA_GSE13937/GSE13937_sample.txt.log
- Supplementary files 1/result 5/miRNA_GSE13937/KNN/
- Supplementary files 1/result 5/miRNA_GSE13937/KNN/KNN_succed.txt
- Supplementary files 1/result 5/miRNA_GSE13937/KNN/run.log
- Supplementary files 1/result 5/mRNA expression  validation.pdf
- Supplementary files 1/result 5/mRNA lasso-cox R code/
- Supplementary files 1/result 5/mRNA lasso-cox R code/input.json
- Supplementary files 1/result 5/mRNA lasso-cox R code/lasso_cox.R
- Supplementary files 1/result 5/mRNA lasso-cox R code/run.log
- Supplementary files 1/result 5/mRNA nomogram R code/
- Supplementary files 1/result 5/mRNA nomogram R code/input.json
- Supplementary files 1/result 5/mRNA nomogram R code/nomogram.R
- Supplementary files 1/result 5/mRNA nomogram R code/run.log
- Supplementary files 1/result 5/mRNA-LASSO-10 fold.pdf
- Supplementary files 1/result 5/mRNA_GSE45670/
- Supplementary files 1/result 5/mRNA_GSE45670/GSE45670_GPL570_sample_exp.txt
- Supplementary files 1/result 5/mRNA_GSE45670/GSE45670_GPL570_sample_exp.txt.log
- Supplementary files 1/result 5/mRNA_GSE45670/GSE45670_sample.txt
- Supplementary files 1/result 5/mRNA_GSE45670/GSE45670_sample.txt.log
- Supplementary files 1/result 5/mRNA_lasso-cox.pdf
- Supplementary files 1/result 5/New_miRNA_Data_Matrix.txt
- Supplementary files 1/result 5/New_mRNA_Data_Matrix.txt
- Supplementary files 1/result 5/ROC-miRNA.pdf
- Supplementary files 1/result 5/ROC-mRNA.pdf
- Supplementary files 1/result 5/TCGA_ESCA_Merge.txt
- Supplementary files 1/result 5/TCGA_mRNA_ESCA_Merge2.txt
- Supplementary files 1/result 5/wenen.pdf
- Supplementary files 1/result 6/
- Supplementary files 1/result 6/Dual-Luciferase.pdf
- Supplementary files 1/result 6/Dual-Luciferase.xlsx
- Supplementary files 1/result 6/Gray.pdf
- Supplementary files 1/result 6/miR-15b-5p to BTG2 effction/
- Supplementary files 1/result 6/miR-15b-5p to BTG2 effction/admin_2021-07-16 12-30-56_MO005611 -  Quantitation Ct Results.xlsx
- Supplementary files 1/result 6/miR-15b-5p to BTG2 effction/miRNA-mRNA effection.pdf
- Supplementary files 1/result 6/miRNA traslation effction.pdf
- Supplementary files 1/result 6/miRNA-mRNA effection.pdf
- Supplementary files 1/result 6/Transfection efficiency/
- Supplementary files 1/result 6/Transfection efficiency/admin_2022-06-19 18-30-31_20201211 -  Quantification Cq Results.xlsx
- Supplementary files 1/result 6/Transfection efficiency/miRNA traslation effction.pdf
- Supplementary files 1/result 6/wound9.pdf
- Supplementary files 1/result 7/
- Supplementary files 1/result 7/CCK8/
- Supplementary files 1/result 7/CCK8/CCK8.xlsx
- Supplementary files 1/result 7/CCK8.pdf
- Supplementary files 1/result 7/qianyi.pdf
- Supplementary files 1/result 7/qianyi2.pdf
- Supplementary files 1/result 7/qinxi.pdf
- Supplementary files 1/result 7/qinxi2.pdf
- Supplementary files 1/result 7/transwell/
- Supplementary files 1/result 7/transwell/control .jpg
- Supplementary files 1/result 7/transwell/inhibitor NC.jpg
- Supplementary files 1/result 7/transwell/inhibitor+pCDH.jpg
- Supplementary files 1/result 7/transwell/inhibitor+si.jpg
- Supplementary files 1/result 7/transwell/inhibitor.jpg
- Supplementary files 1/result 7/transwell/mimic NC.jpg
- Supplementary files 1/result 7/transwell/mimic+pCDH.jpg
- Supplementary files 1/result 7/transwell/mimic+si .jpg
- Supplementary files 1/result 7/transwell/mimic.jpg
- Supplementary files 1/result 7/wound-healing/
- Supplementary files 1/result 7/wound-healing/0h control.jpg
- Supplementary files 1/result 7/wound-healing/0h inhibitor NC.jpg
- Supplementary files 1/result 7/wound-healing/0h inhibitor+pCDH.jpg
- Supplementary files 1/result 7/wound-healing/0h inhibitor+si.jpg
- Supplementary files 1/result 7/wound-healing/0h inhibitor.jpg
- Supplementary files 1/result 7/wound-healing/0h mimic NC.jpg
- Supplementary files 1/result 7/wound-healing/0h mimic+pCDH.jpg
- Supplementary files 1/result 7/wound-healing/0h mimic+si.jpg
- Supplementary files 1/result 7/wound-healing/0h mimic.jpg
- Supplementary files 1/result 7/wound-healing/48h control.jpg
- Supplementary files 1/result 7/wound-healing/48h inhibitor NC.jpg
- Supplementary files 1/result 7/wound-healing/48h inhibitor+pCDH.jpg
- Supplementary files 1/result 7/wound-healing/48h inhibitor+si.jpg
- Supplementary files 1/result 7/wound-healing/48h inhibitor.jpg
- Supplementary files 1/result 7/wound-healing/48h mimic NC.jpg
- Supplementary files 1/result 7/wound-healing/48h mimic+pCDH.jpg
- Supplementary files 1/result 7/wound-healing/48h mimic+si.jpg
- Supplementary files 1/result 7/wound-healing/48h mimic.jpg
