# Supplementary material for: Integrative analysis for identification of key miRNA-mRNA regulatory axes in esophageal cancer and preliminary validation of the regulatory role of miR-15b-5p/BTG2 therein
Source: PeerJ. 2026 Jan 28;14:e20538. doi: 10.7717/peerj.20538 (PMC12860276; doi:10.7717/peerj.20538)
Supplement: Supplemental Information 1 — All the raw data, result images and running codes in this paper, including qRT-PCR data and cell behavior measurements. [file peerj-14-20538-s001.zip › Supplementary files 1/result 1/miRNA_20220913100057476.txt]

Tag	TCGA-JY-A93F-01	TCGA-L5-A4OO-01	TCGA-V5-AASW-01	TCGA-VR-AA4D-01	TCGA-2H-A9GI-01	TCGA-ZR-A9CJ-01	TCGA-IG-A5B8-01	TCGA-Z6-A9VB-01	TCGA-IG-A5S3-01	TCGA-VR-AA4G-01	TCGA-XP-A8T7-01	TCGA-L5-A8NL-01	TCGA-LN-A4A9-01	TCGA-R6-A6L4-01	TCGA-2H-A9GJ-01	TCGA-LN-A4A1-01	TCGA-L5-A88Y-01	TCGA-2H-A9GH-01	TCGA-R6-A8W8-01	TCGA-XP-A8T6-01	TCGA-LN-A9FP-01	TCGA-L5-A4OI-01	TCGA-L5-A8NH-01	TCGA-LN-A7HZ-01	TCGA-VR-A8EX-01	TCGA-IG-A4P3-01	TCGA-LN-A5U7-01	TCGA-LN-A5U6-01	TCGA-LN-A49S-01	TCGA-LN-A49N-01	TCGA-LN-A8I0-01	TCGA-LN-A49K-01	TCGA-IG-A51D-01	TCGA-L7-A56G-01	TCGA-L5-A4OM-01	TCGA-JY-A6F8-01	TCGA-VR-A8EQ-01	TCGA-IG-A625-01	TCGA-IG-A3YA-01	TCGA-LN-A4A4-01	TCGA-2H-A9GM-01	TCGA-L5-A8NS-01	TCGA-IG-A97I-01	TCGA-JY-A93D-01	TCGA-2H-A9GG-01	TCGA-LN-A4MR-01	TCGA-VR-A8EU-01	TCGA-2H-A9GN-01	TCGA-IG-A3YB-01
hsa-let-7a-2-3p	1	6	5	6	1	8	11	6	23	12	1	16	6	3	2	6	3	2	2	10	21	7	1	4	5	1	1	17	11	7	4	5	15	2	4	0	1	17	35	19	7	10	13	24	5	6	11	1	23
hsa-let-7a-3p	41	121	65	66	96	45	170	65	181	72	115	101	131	91	90	121	364	36	25	126	155	126	111	151	266	76	128	299	102	98	155	102	176	140	247	94	149	106	185	167	86	72	215	83	37	82	207	68	157
hsa-let-7a-5p	67032	61967	58139	89219	212221	103991	32685	107595	112499	153371	85928	281901	60961	28792	174888	43041	97776	124680	49802	85369	756271	94772	217323	179374	84058	77642	50465	92815	89076	143103	85190	37594	70386	49965	71659	171713	184162	111524	84103	145509	162694	138204	352034	241013	127124	72432	73397	171357	148532
hsa-let-7b-3p	9	78	48	42	57	72	67	37	60	80	89	93	86	33	58	88	228	35	26	77	114	103	54	122	115	35	43	108	61	83	109	37	72	30	52	55	104	48	65	92	65	83	196	75	48	71	190	45	186
hsa-let-7b-5p	15175	30605	23554	18749	25107	21308	24504	24408	47990	41251	29519	40683	36642	14411	15178	23884	82857	18955	13136	38073	134901	43307	33302	47923	47534	27507	23885	75803	32908	50458	45588	16425	21778	26661	32037	39396	46568	30247	46400	68577	36696	40542	94008	49152	33978	27149	44982	25087	48418
hsa-let-7c-3p	4	35	7	9	3	5	19	25	54	16	24	28	13	23	3	14	27	7	3	12	22	8	2	16	43	47	6	39	39	32	7	17	32	12	45	0	0	56	80	20	11	28	9	26	8	7	36	5	81
hsa-let-7c-5p	1615	6129	838	2022	1412	3844	1745	7423	7977	9072	3424	23907	2250	922	1013	1898	2207	3896	410	6753	42217	1970	2345	5020	8382	12077	892	6619	7081	9389	2252	1374	2668	1516	3579	1064	352	10563	7809	4191	2380	10274	5156	20545	2488	1277	2879	1798	7817
hsa-let-7d-3p	249	709	880	626	879	677	624	662	1169	409	338	832	602	512	332	570	1514	362	388	843	1086	989	941	2483	839	621	815	2303	646	1088	1791	742	633	498	1131	1507	1754	1848	1163	1100	546	536	765	677	500	484	639	710	1624
hsa-let-7d-5p	428	540	749	693	1874	1006	548	825	758	682	423	1219	495	520	366	262	1010	662	448	844	2631	1006	1263	2329	625	426	509	942	487	870	1475	660	351	533	525	1362	2474	1107	1021	841	899	1010	873	1018	808	376	767	1155	1571
hsa-let-7e-3p	5	29	18	16	15	38	53	25	78	21	3	35	22	14	28	21	33	16	7	44	142	17	10	22	24	10	23	38	12	49	27	19	28	32	32	3	9	34	75	44	22	48	68	34	31	19	32	5	88
hsa-let-7e-5p	2907	2152	2958	2276	5460	13332	2107	4591	5095	4926	714	13975	1717	917	9670	1097	2029	4339	1580	3927	61881	1499	6556	3608	1585	2006	1507	2376	1600	6720	2404	1369	2870	1822	1958	1598	4951	2855	4095	4218	7854	8753	16714	10655	11362	3119	1885	6673	7059
hsa-let-7f-1-3p	4	14	20	11	25	16	16	3	5	7	4	19	17	9	4	5	15	8	3	28	11	9	11	32	11	6	11	10	10	18	35	6	6	2	3	20	41	11	8	6	14	4	13	10	11	8	29	5	14
hsa-let-7f-2-3p	1	2	3	1	3	0	4	0	2	2	1	2	2	0	0	1	7	2	2	2	4	0	3	3	5	4	2	2	2	2	4	0	0	1	5	2	5	0	3	4	1	0	2	5	4	2	0	1	1
hsa-let-7f-5p	41322	14599	22000	73610	198158	74432	9717	66789	24283	96550	19022	216135	12794	11389	43863	8829	27138	79364	22836	31512	506966	26665	148723	91149	30493	29826	9798	18179	25262	57689	32566	14242	15093	15344	16289	72428	109550	36829	27970	39985	88610	75005	148761	148125	110861	16462	22472	107690	28971
hsa-let-7g-3p	32	38	81	24	93	63	51	31	76	39	17	35	36	53	54	42	74	34	16	31	29	57	55	89	45	29	38	74	53	45	51	43	42	33	54	47	116	63	65	40	61	45	46	36	57	38	50	54	102
hsa-let-7g-5p	2096	1411	1219	2788	14551	3151	960	3251	1759	4126	676	10030	785	1070	3735	461	2656	4421	1339	1521	38263	2084	7992	2987	2489	1539	698	1630	1559	1955	1021	1106	1130	902	1165	3044	4370	2062	2498	1758	5711	4966	6225	6509	4676	995	1335	5672	3115
hsa-let-7i-3p	80	136	102	98	139	307	281	101	192	221	101	247	114	130	50	130	209	32	59	238	200	85	62	321	325	82	109	252	82	134	200	96	169	111	297	45	268	98	347	100	101	207	282	327	74	161	270	29	141
hsa-let-7i-5p	1013	1644	641	1475	2398	3600	1266	1791	3434	3566	511	5071	763	773	607	725	993	1029	609	1651	10406	823	1454	2696	1901	1548	695	1891	1171	1983	1223	988	1754	1856	1682	908	2244	1484	3002	1628	1530	2993	3418	4515	1306	1283	1730	1068	1266
hsa-miR-1-3p	4	105	38	365	99	206	44	102	440	121	23	341	145	13	115	26	29	69	4	1019	15904	42	90	102	207	178	12	270	115	1670	60	478	288	8	78	17	14	487	922	511	87	421	879	549	75	36	196	59	2121
hsa-miR-1-5p	0	1	0	0	0	0	0	0	0	2	0	0	0	0	0	0	0	0	0	3	10	1	0	0	0	0	0	0	0	4	0	3	0	0	2	0	0	1	2	3	0	0	0	0	0	0	0	0	5
hsa-miR-100-3p	0	0	0	0	1	0	0	0	1	0	0	2	0	0	0	0	0	0	1	0	6	0	0	0	2	0	0	0	1	5	0	0	1	0	0	0	0	1	2	1	1	0	1	4	0	0	1	0	1
hsa-miR-100-5p	766	6504	2016	3749	2173	7697	2876	5508	22438	10560	2998	29701	2728	1470	2712	2251	3207	2912	358	18482	77095	5484	2207	10321	12485	4505	425	10761	7934	17046	5902	4140	7723	683	2844	782	683	14784	11940	10131	3117	21783	21256	34605	3811	3062	4833	1004	41928
hsa-miR-101-3p	5981	15960	9862	14273	33238	17197	6394	15124	43490	15815	6853	44025	5502	8482	23897	5033	18551	9723	4381	32113	103268	21677	24825	43607	29845	13686	3926	18159	24158	27876	13263	9417	12358	6060	15384	34028	36527	45794	35619	14771	14151	38670	27602	47221	20019	11377	11864	11419	99527
hsa-miR-101-5p	3	21	2	16	14	14	19	11	26	10	7	41	11	7	29	4	17	5	3	26	82	13	8	20	16	8	3	34	13	43	9	10	9	3	22	10	19	48	24	17	14	49	44	36	23	13	15	8	95
hsa-miR-103a-2-5p	4	5	14	16	12	11	24	11	14	5	7	5	11	17	4	11	7	2	5	5	6	9	6	15	6	6	22	12	3	14	8	10	30	15	21	4	14	17	14	20	13	11	6	0	11	12	19	7	9
hsa-miR-103a-3p	66771	56683	61952	92683	148798	79303	88408	99087	234862	63165	52236	139455	42021	92839	69888	68641	82064	73480	69612	112946	284732	105859	144870	171592	73448	69715	71778	136836	96679	93018	95372	45004	80706	69694	61179	156035	244188	210419	122467	124199	106190	83743	85934	100525	115743	102139	78231	48403	176254
hsa-miR-105-3p	2	0	0	0	0	5	0	0	0	0	0	0	0	0	0	0	0	0	0	1	0	0	1	0	0	0	0	0	1	1	0	0	3	0	3	0	0	0	0	0	0	0	0	0	2	0	1	0	0
hsa-miR-105-5p	319	3	3	4	12	1679	401	49	25	18	413	1	483	1	443	4	1	1	4	903	31	1	446	0	153	3	222	3	566	228	0	51	818	1	1345	0	0	5	19	2	69	3	2	1	1572	265	74	1	0
hsa-miR-106a-3p	0	0	0	0	0	1	0	0	0	0	0	1	0	0	0	0	1	0	0	0	2	0	0	0	0	0	0	0	0	0	0	1	0	0	2	0	0	1	0	0	0	2	1	0	0	0	0	0	0
hsa-miR-106a-5p	11	44	12	34	44	27	50	19	111	29	17	15	27	47	15	21	24	7	29	22	115	24	28	85	47	129	58	43	52	53	24	38	22	42	88	74	38	75	72	46	20	68	30	34	40	37	20	45	18
hsa-miR-106b-3p	450	238	1741	1392	1103	1025	511	889	2018	1502	724	1284	512	731	436	737	1671	911	1721	1340	1275	1002	930	1686	1327	395	1239	1028	431	480	1007	383	1170	601	2619	744	1730	724	770	678	1042	527	666	1048	1027	664	2310	1468	753
hsa-miR-106b-5p	391	369	1072	1333	2053	826	710	904	2616	1672	820	1588	541	919	356	779	2613	1480	952	1138	2540	1259	1014	2649	1897	430	1131	963	735	511	1221	646	719	1719	3665	1696	2522	1205	1170	675	986	865	723	728	1515	647	2207	1793	1225
hsa-miR-107	113	89	321	358	708	507	120	184	492	196	124	423	55	194	138	56	373	190	207	229	1150	268	574	423	217	106	70	151	184	148	204	78	112	124	110	1018	933	284	211	259	280	249	251	483	288	144	142	122	287
hsa-miR-10a-3p	2	10	8	15	17	6	8	1	4	2	4	13	3	4	26	4	32	11	2	8	25	77	15	7	4	1	1	9	2	14	6	2	4	2	4	29	2	8	5	16	33	25	11	16	39	0	5	7	10
hsa-miR-10a-5p	8541	167837	116220	97694	111558	50155	47153	26546	70653	19000	18991	116390	31891	51004	295396	23778	294453	90867	13511	108236	132206	585293	120901	52741	29760	28912	21826	125820	31562	230075	68445	31927	52239	12874	28248	211067	26066	192834	64993	109805	155242	203651	84165	112953	325827	32257	35078	48602	229346
hsa-miR-10b-3p	11	9	14	8	24	18	28	18	18	17	20	45	11	31	46	9	19	7	15	38	100	13	20	28	21	12	15	9	11	9	46	12	16	14	17	14	28	19	11	14	24	12	19	29	34	19	14	6	23
hsa-miR-10b-5p	19835	40254	29743	24779	34989	26921	121904	30944	70390	20640	48475	51059	62071	112333	76020	24995	76689	11926	14582	142035	94038	36529	25983	81503	75060	54571	65696	48695	41750	44381	93574	44678	67192	35371	86635	22822	52471	134739	55594	63717	40894	20357	26517	73607	72847	64033	71783	10454	86385
hsa-miR-1178-3p	0	0	0	0	0	0	0	0	0	0	0	0	0	0	0	0	0	0	0	0	0	0	0	0	1	0	0	0	0	0	0	0	0	0	0	0	0	0	0	0	0	0	0	0	0	0	0	0	0
hsa-miR-1179	0	0	0	0	0	0	0	0	0	0	0	0	1	0	0	0	2	0	0	1	0	0	0	0	1	0	0	0	0	0	0	0	0	0	0	0	2	0	1	0	1	2	1	0	17	0	0	1	0
hsa-miR-1180-3p	70	27	34	109	47	62	6	123	69	33	21	78	30	22	55	25	40	67	62	31	126	31	104	129	53	16	80	84	48	17	99	23	76	24	90	20	74	101	41	64	36	36	56	27	66	54	24	73	43
hsa-miR-1180-5p	0	0	0	0	0	0	0	0	0	0	0	0	0	0	0	0	0	0	0	0	0	0	0	0	0	0	0	0	0	0	0	0	0	0	0	0	0	0	1	0	0	0	0	0	0	0	1	0	0
hsa-miR-1181	0	0	0	0	1	0	1	0	0	0	0	1	0	0	0	0	0	0	0	0	0	2	1	0	0	1	1	0	1	0	0	0	0	1	0	0	1	0	1	0	0	0	1	0	0	0	0	0	0
hsa-miR-1182	0	0	0	0	0	0	0	0	0	0	0	0	0	0	0	0	0	0	0	0	0	0	0	0	0	0	0	0	0	0	0	0	0	0	0	0	0	0	0	0	0	0	0	0	0	0	0	0	0
hsa-miR-1185-1-3p	0	1	0	0	0	1	0	2	1	0	0	2	1	0	0	0	1	2	1	0	4	0	0	1	0	0	0	1	1	1	0	1	1	1	0	0	3	1	2	2	1	1	0	2	0	1	0	0	0
hsa-miR-1185-2-3p	0	0	0	1	0	1	1	0	0	0	0	1	0	0	0	0	0	2	0	0	0	0	0	0	0	0	1	0	0	0	0	0	0	0	0	0	0	0	0	0	0	0	0	0	0	0	0	0	0
hsa-miR-1185-5p	0	0	0	1	0	1	2	0	0	0	0	1	0	0	0	0	1	1	0	0	3	0	0	0	0	0	0	1	0	0	1	0	0	0	0	0	0	0	0	0	0	2	0	2	0	0	0	1	0
hsa-miR-1193	0	0	0	0	0	0	0	0	0	1	0	0	0	0	0	0	0	0	0	0	0	0	0	0	0	0	0	0	0	0	0	0	0	0	0	0	0	0	0	0	0	0	0	0	0	0	0	0	0
hsa-miR-1197	0	0	0	0	0	0	0	0	1	0	0	0	0	0	0	0	0	0	0	0	1	0	0	0	0	0	0	0	0	0	0	0	0	0	0	0	1	0	0	0	1	0	1	0	0	0	1	0	0
hsa-miR-1199-3p	0	0	0	0	0	0	0	0	0	0	0	0	0	0	0	0	0	0	0	0	0	0	0	0	0	0	0	0	0	0	0	0	0	0	0	0	0	0	0	0	0	0	0	0	0	0	0	0	0
hsa-miR-1204	0	0	0	0	0	0	0	0	0	0	0	0	0	0	0	0	0	0	0	0	0	0	1	0	0	0	0	0	0	0	0	0	0	0	0	0	0	0	0	0	0	0	0	0	0	0	0	0	0
hsa-miR-1205	0	0	0	0	0	0	0	0	0	0	0	0	0	0	0	0	0	0	0	0	0	0	0	0	0	0	0	0	0	0	0	0	0	0	0	0	1	0	0	0	0	0	0	0	0	0	0	0	0
hsa-miR-122-3p	0	0	0	0	0	0	0	0	0	0	0	0	0	0	0	0	0	0	0	0	0	0	1	0	0	0	0	0	0	0	0	0	0	0	0	0	0	0	0	0	0	0	0	0	0	0	0	0	0
hsa-miR-122-5p	0	0	0	9	4	0	1	1	0	0	9	2	0	0	2	0	0	1	0	3	1	0	1	4	0	1	0	0	1	0	0	0	0	2	3	14	5	2	3	1	1	2	0	0	1	3	0	2	0
hsa-miR-1224-3p	0	0	0	0	0	0	0	0	0	0	0	0	0	0	0	0	0	0	0	0	0	0	0	0	0	0	0	0	0	0	0	0	0	0	0	0	0	0	0	0	0	0	0	0	2	0	0	0	0
hsa-miR-1224-5p	1	0	0	0	0	0	0	1	0	0	0	0	0	0	4	1	0	0	0	6	0	0	13	10	1	0	0	8	0	0	1	1	1	0	0	8	0	1	0	2	0	1	0	0	179	0	0	32	0
hsa-miR-1225-3p	0	0	0	0	0	1	0	1	2	0	0	0	0	0	0	1	0	0	0	0	0	0	0	1	0	0	0	0	0	0	0	0	0	1	0	0	0	1	0	1	0	0	0	1	0	0	0	0	1
hsa-miR-1225-5p	0	0	0	0	0	0	0	0	0	0	0	0	0	0	0	0	0	0	0	0	0	0	0	0	0	0	1	0	0	0	0	0	0	0	0	0	0	0	0	0	0	0	0	0	0	0	0	0	0
hsa-miR-1226-3p	4	1	1	1	3	6	3	1	5	1	0	3	1	1	0	2	0	0	2	6	7	4	21	7	2	0	1	3	3	0	1	3	2	3	1	5	7	4	4	2	0	1	3	4	3	2	2	10	6
hsa-miR-1226-5p	0	0	0	0	1	2	0	0	0	0	0	0	0	0	0	0	0	0	0	0	0	0	1	0	0	0	0	0	0	0	0	0	1	0	1	0	0	0	0	0	0	0	0	0	0	0	0	0	0
hsa-miR-1227-3p	0	0	0	0	0	0	1	0	0	1	0	0	0	0	0	0	0	0	0	0	0	0	1	1	0	0	0	0	0	0	0	0	0	0	0	1	0	0	1	0	0	0	0	0	0	0	0	0	0
hsa-miR-1228-3p	2	2	0	1	2	1	1	1	2	2	1	2	2	2	1	1	3	1	0	2	2	2	2	5	1	0	3	1	2	0	3	1	4	0	0	1	2	1	4	1	1	3	0	2	0	2	2	7	2
hsa-miR-1228-5p	3	0	0	0	3	2	3	2	0	0	2	2	0	1	1	1	5	3	1	1	1	0	1	1	0	2	4	0	0	1	3	0	1	0	1	1	6	1	3	0	1	0	0	5	1	6	2	3	0
hsa-miR-1229-3p	0	0	0	1	3	2	5	1	4	0	0	1	0	1	1	0	0	1	2	3	3	6	7	1	0	1	1	2	1	1	1	1	1	2	0	9	6	2	1	4	0	4	1	1	0	4	1	15	10
hsa-miR-1229-5p	0	0	1	0	1	0	0	0	1	0	0	0	0	0	0	0	0	1	0	1	0	0	0	2	0	0	0	1	1	0	1	0	0	0	0	1	0	0	0	1	0	1	0	2	0	0	1	0	0
hsa-miR-122b-3p	0	0	1	0	0	0	0	0	0	0	0	0	0	0	0	0	0	0	0	0	0	0	0	0	0	0	0	0	0	0	0	0	0	0	0	1	0	0	0	0	0	0	0	0	0	0	0	0	0
hsa-miR-122b-5p	0	0	0	0	0	0	0	0	0	0	0	0	0	0	1	0	0	0	0	0	0	0	0	0	0	0	0	0	0	0	0	0	0	0	0	0	0	0	0	0	0	0	0	0	0	0	0	0	0
hsa-miR-1231	0	0	0	0	0	0	0	0	0	0	0	0	0	0	0	0	0	0	0	0	1	0	0	0	0	0	0	0	0	0	0	0	0	0	0	0	0	0	0	0	0	0	0	0	0	0	0	0	0
hsa-miR-1234-3p	0	0	0	0	1	1	0	1	0	0	0	0	1	1	0	0	1	1	0	0	1	0	0	0	0	0	0	1	0	1	0	0	0	0	1	1	1	0	0	1	0	1	0	0	0	0	0	0	3
hsa-miR-1236-3p	1	0	0	0	0	0	0	0	0	0	0	0	0	0	0	0	0	0	0	0	0	0	1	0	0	0	0	0	0	0	0	0	0	0	0	0	0	0	0	0	0	0	0	0	0	0	0	0	0
hsa-miR-1236-5p	0	0	0	0	0	0	0	0	0	0	0	0	0	0	0	0	0	0	0	0	0	0	0	0	0	0	1	0	0	0	0	0	0	0	0	0	0	0	0	0	0	1	0	0	0	0	0	0	0
hsa-miR-1237-3p	0	0	1	1	0	0	0	0	0	0	0	0	0	0	1	0	0	0	0	0	0	1	1	0	1	0	1	0	0	0	0	0	0	0	0	1	0	0	0	0	0	0	0	0	0	0	0	0	0
hsa-miR-1237-5p	0	0	0	0	0	0	0	0	0	0	0	0	0	0	0	0	0	0	0	0	0	0	0	0	0	0	0	0	0	0	0	0	0	0	0	0	0	0	0	0	0	0	0	0	0	0	0	0	0
hsa-miR-1238-3p	0	0	0	0	0	0	0	1	0	0	0	0	0	0	0	0	0	0	0	0	0	0	0	0	0	0	0	0	1	0	0	0	0	0	0	0	0	0	0	0	0	0	0	0	0	2	0	0	0
hsa-miR-124-3p	0	0	0	0	0	0	0	1	0	1	0	0	0	0	1	0	0	0	0	1	0	0	0	0	1	0	0	0	0	0	0	0	0	0	0	0	0	1	0	0	0	0	0	0	1	0	0	0	0
hsa-miR-124-5p	0	0	0	0	0	0	0	0	0	0	0	0	0	0	0	0	0	0	0	0	0	0	0	0	0	0	0	0	0	0	0	0	0	0	0	0	0	0	0	0	0	0	0	0	0	0	0	0	0
hsa-miR-1243	0	0	0	0	0	0	0	0	0	0	0	0	1	0	0	0	0	1	0	1	5	0	0	0	0	0	0	0	0	0	0	0	0	0	0	0	0	0	1	0	0	0	1	0	2	0	0	0	1
hsa-miR-1245a	0	1	0	0	0	1	0	0	0	1	0	1	0	0	0	0	0	0	0	0	1	0	0	0	0	0	0	0	0	0	0	0	0	0	0	0	0	1	1	0	0	0	2	1	0	0	0	0	0
hsa-miR-1245b-3p	0	0	0	0	0	0	0	0	0	0	0	0	0	0	0	0	0	0	0	0	0	0	0	0	0	0	0	0	0	0	0	0	0	0	0	0	0	0	0	0	0	0	0	0	0	0	0	0	0
hsa-miR-1245b-5p	0	0	0	0	0	0	0	0	0	0	0	0	0	0	0	0	0	0	0	1	1	0	0	0	0	0	0	0	0	0	0	0	0	0	0	0	0	0	0	2	0	0	0	0	0	0	0	0	1
hsa-miR-1246	0	0	1	0	0	0	0	0	0	0	0	0	0	0	0	0	1	0	0	0	0	0	0	0	0	0	2	0	0	0	1	1	0	0	0	0	0	0	0	1	0	0	0	0	0	0	0	0	0
hsa-miR-1247-3p	0	26	3	4	4	2	41	24	39	35	31	25	181	4	51	8	7	8	1	48	109	5	2	48	33	19	5	34	12	84	38	7	11	17	7	0	1	48	37	52	0	45	70	31	6	2	10	3	56
hsa-miR-1247-5p	0	12	0	5	0	0	19	9	27	12	9	16	144	3	9	5	2	3	4	7	53	1	1	26	17	13	0	49	10	63	13	4	0	3	2	0	2	13	8	50	4	21	49	7	3	2	1	1	33
hsa-miR-1248	0	0	3	1	2	0	8	0	1	6	1	3	5	6	1	0	0	1	1	0	1	0	0	1	2	1	2	0	1	3	0	2	1	10	1	0	2	3	3	1	2	2	1	0	0	2	1	2	1
hsa-miR-1249-3p	3	4	3	3	6	6	8	7	4	8	12	11	1	7	2	4	9	2	0	5	6	5	1	11	8	5	1	17	0	3	22	8	5	1	7	4	10	5	19	8	7	4	14	6	9	5	14	1	20
hsa-miR-1249-5p	0	0	0	1	0	0	0	0	0	0	0	0	0	0	0	0	0	0	0	0	0	0	0	0	0	0	0	0	0	0	0	0	0	0	1	0	1	0	1	2	0	0	0	0	0	0	2	0	0
hsa-miR-1250-3p	0	0	0	0	0	0	0	0	0	0	0	0	0	0	0	0	0	0	0	0	0	0	0	0	0	0	0	0	0	1	0	0	0	0	0	0	0	0	0	0	1	0	0	0	0	0	0	0	0
hsa-miR-1250-5p	0	0	0	0	0	0	0	1	1	1	0	0	0	1	0	0	1	0	0	0	2	0	0	0	0	0	0	0	0	0	0	1	0	0	0	0	0	0	0	0	0	0	0	0	0	0	0	0	0
hsa-miR-1251-3p	0	0	0	0	0	0	0	0	0	0	0	0	0	0	0	0	0	0	0	0	0	0	0	0	0	0	0	0	0	0	0	0	0	0	0	0	0	0	0	0	0	0	0	0	0	0	0	0	0
hsa-miR-1251-5p	0	1	0	0	0	0	0	0	1	0	0	0	1	0	0	1	0	0	0	0	0	0	4	0	0	0	0	1	2	0	0	0	0	0	0	1	0	0	2	0	0	0	0	0	12	0	0	0	3
hsa-miR-1252-3p	0	0	0	0	0	0	0	1	0	0	0	0	0	0	0	0	0	0	0	0	0	0	0	0	0	0	0	0	0	0	0	0	0	0	0	0	0	0	0	0	0	0	0	0	0	0	0	0	0
hsa-miR-1252-5p	0	0	0	0	0	0	0	0	0	0	1	0	0	0	0	0	0	0	0	0	0	0	1	0	0	0	0	0	0	0	0	0	0	0	0	0	0	0	0	0	0	0	0	0	2	0	0	0	0
hsa-miR-1253	0	0	0	0	0	0	0	0	0	0	0	0	0	0	0	0	0	0	0	0	0	0	0	0	0	0	0	0	0	0	0	0	0	0	0	0	0	0	0	0	0	0	0	0	0	0	0	0	0
hsa-miR-1254	0	1	3	4	5	16	8	4	16	1	1	8	3	5	2	0	0	3	3	5	5	1	1	4	3	1	3	2	11	1	2	5	5	3	12	13	17	5	3	2	3	4	0	4	0	5	3	11	0
hsa-miR-1255a	0	0	1	1	2	0	1	0	3	1	0	0	0	0	0	0	0	0	0	0	0	0	0	0	1	2	0	0	0	0	0	0	0	0	0	0	0	0	0	0	0	0	1	0	0	1	1	2	0
hsa-miR-1256	0	0	0	0	0	0	0	0	0	0	0	0	0	0	0	0	0	0	0	0	0	0	0	0	0	0	1	0	0	1	0	0	0	1	0	0	0	1	0	0	0	0	0	0	0	0	0	0	0
hsa-miR-1257	0	0	0	1	0	0	0	0	0	0	0	0	0	0	0	0	0	0	0	0	0	0	0	0	0	0	0	0	0	0	0	0	0	0	0	0	0	0	0	0	0	0	0	0	0	0	0	1	0
hsa-miR-1258	0	0	0	1	0	1	1	0	12	0	2	4	10	1	0	1	1	2	0	9	27	2	0	7	2	1	0	5	1	0	2	3	8	2	0	0	0	3	6	3	1	8	0	2	0	0	2	0	13
hsa-miR-125a-3p	4	9	27	5	12	19	18	6	12	8	4	13	11	6	6	6	16	2	4	14	39	2	4	6	26	7	9	11	2	8	12	0	6	7	15	0	10	8	24	7	11	33	37	7	11	12	26	0	13
hsa-miR-125a-5p	213	2264	1489	400	697	1713	2114	592	5869	647	231	1522	1087	944	1127	808	1023	507	180	1337	5833	522	601	920	943	1292	1075	2784	827	3015	752	1146	1552	994	1596	262	1090	2759	1973	2569	1152	2587	1908	1473	1670	1577	766	393	2693
hsa-miR-125b-1-3p	1	0	2	0	0	4	1	2	2	2	0	7	1	3	0	1	1	0	0	5	22	1	0	1	2	0	0	3	0	4	2	0	2	0	0	1	0	1	4	2	1	4	3	6	0	0	0	0	3
hsa-miR-125b-2-3p	17	32	15	21	12	33	13	73	63	77	60	131	21	5	17	16	14	24	5	58	261	19	17	59	69	136	8	95	56	81	22	17	23	9	28	7	1	91	69	23	20	69	26	117	18	14	53	9	106
hsa-miR-125b-5p	190	2193	419	618	423	1776	1086	886	3495	1009	569	4478	738	578	467	618	831	596	70	2275	10699	794	373	1638	2111	2119	244	4500	1183	3414	1146	1162	1310	272	1215	125	167	3036	3049	2307	650	5788	2287	4147	672	840	976	271	4824
hsa-miR-126-3p	2042	3403	7133	4011	9275	6668	8819	3122	9193	3150	2670	7397	3034	12867	7025	2668	18462	3112	3507	7420	18650	3357	5914	6127	5833	2689	3677	4601	4938	3376	3686	6205	5762	3629	5012	5747	10582	9497	10110	5310	10874	3493	3014	7237	2606	4982	6929	4516	5745
hsa-miR-126-5p	182	238	317	392	803	566	576	324	593	317	194	959	280	1067	527	201	1066	209	291	882	2371	238	653	423	600	218	140	329	326	242	355	391	486	293	383	461	707	632	691	325	853	290	344	879	177	353	355	255	378
hsa-miR-1260a	0	0	0	0	0	0	0	0	0	0	0	0	0	0	0	0	0	0	0	0	0	0	0	0	0	0	0	0	0	0	0	0	0	0	0	0	0	0	0	0	0	0	0	0	0	0	0	0	0
hsa-miR-1260b	0	0	0	0	0	0	0	0	0	0	0	0	0	0	0	1	0	0	0	0	0	0	0	0	0	0	0	0	0	0	1	0	0	0	0	1	0	0	0	0	0	1	0	0	0	0	0	0	0
hsa-miR-1262	2	3	2	4	6	2	2	0	12	3	3	9	1	8	7	3	3	4	4	7	22	1	1	6	2	3	2	1	3	6	3	3	1	6	9	3	9	2	8	3	3	2	5	1	0	3	3	5	8
hsa-miR-1265	0	0	0	0	0	0	0	0	0	0	0	0	0	0	0	0	0	0	0	0	0	0	0	0	0	0	0	0	0	0	0	0	0	0	0	0	0	0	0	0	0	0	0	0	0	0	0	0	0
hsa-miR-1266-3p	0	0	0	2	0	0	0	0	0	0	0	0	0	0	0	0	0	0	0	0	0	0	0	0	0	0	0	0	0	0	0	0	0	0	0	0	1	0	0	1	0	0	0	0	0	0	0	0	0
hsa-miR-1266-5p	1	16	52	65	43	21	3	5	35	1	1	72	0	44	40	0	136	49	76	28	12	114	33	6	30	2	0	8	17	8	10	2	4	9	20	22	201	12	14	15	8	36	7	28	9	20	2	85	3
hsa-miR-1267	0	0	0	0	0	0	0	0	0	0	0	0	0	0	0	0	0	0	0	0	0	0	0	0	0	0	0	0	0	0	0	0	0	0	0	0	0	0	0	0	0	0	0	0	0	0	0	0	0
hsa-miR-1269a	27	30	28	1	3	0	1080	580	12421	1	2	0	223	0	0	211	1	3	140	420	35	0	1	32	190	3650	2	4	276	696	447	83	1944	2	1412	0	0	1212	1212	323	457	4	248	0	3463	785	128	50	3
hsa-miR-1269b	0	0	0	0	0	493	0	0	0	38	524	0	0	0	68	0	0	0	0	1	25	0	133	298	9	0	109	0	0	350	101	21	0	76	460	0	0	131	1	0	1	0	0	7	864	0	62	0	1
hsa-miR-127-3p	578	1494	795	952	989	3955	1394	983	895	2144	498	5155	842	325	314	860	1482	921	745	1389	11386	819	596	2754	1177	276	332	2554	1687	1648	2315	369	945	318	847	161	1269	991	1626	2368	1455	1327	2774	4965	545	1040	1439	1043	1240
hsa-miR-127-5p	116	453	276	180	160	621	495	165	378	486	167	632	285	118	63	383	429	231	161	270	876	279	119	566	207	84	180	972	687	416	666	190	460	137	335	30	265	335	603	558	356	194	551	725	119	305	509	248	324
hsa-miR-1270	2	0	2	2	2	2	3	1	1	1	1	7	5	1	4	3	0	16	0	2	12	10	2	2	3	0	1	10	7	1	2	0	2	0	1	3	1	3	7	5	7	2	3	2	5	1	2	48	4
hsa-miR-1271-5p	4	5	5	1	9	5	11	10	22	8	7	8	5	8	9	8	6	4	5	11	24	2	3	20	5	2	14	29	11	4	16	1	11	8	17	2	1	17	20	15	7	12	5	3	6	3	7	3	4
hsa-miR-1272	0	0	0	0	0	0	0	0	0	0	0	0	0	0	0	0	0	0	0	0	0	0	0	0	0	0	0	0	0	0	0	0	0	0	0	0	0	0	0	0	0	0	0	0	0	0	0	0	0
hsa-miR-1273c	0	0	0	0	0	0	0	0	0	0	0	0	0	0	0	0	0	0	0	0	0	0	0	0	0	0	0	0	0	0	0	0	0	0	0	0	0	0	0	0	0	0	0	0	0	0	0	0	0
hsa-miR-1273h-3p	0	0	0	0	0	0	0	0	0	0	0	0	1	0	0	0	0	0	0	1	0	0	0	0	0	0	0	0	0	0	0	0	0	0	1	0	1	0	1	0	1	0	0	1	0	0	0	0	0
hsa-miR-1275	0	0	0	0	2	0	0	0	1	0	0	0	0	0	5	0	0	0	0	0	1	0	0	0	1	1	1	0	0	0	0	0	0	1	0	0	0	1	0	1	2	0	1	0	1	0	0	0	0
hsa-miR-1276	1	1	0	0	2	3	0	0	0	0	5	1	2	0	1	0	2	0	1	1	0	0	2	1	1	0	2	1	0	1	1	0	0	0	1	3	13	0	0	1	0	0	0	3	1	1	0	4	1
hsa-miR-1277-3p	2	3	2	0	4	0	7	0	4	3	5	0	3	8	1	6	1	0	0	0	2	3	2	8	6	4	2	7	6	3	3	4	5	4	9	0	3	8	5	4	1	0	6	0	2	11	4	0	3
hsa-miR-1277-5p	0	0	0	0	0	0	0	0	0	0	0	0	0	1	0	0	0	0	0	0	0	0	0	0	0	0	0	0	0	0	0	0	0	0	0	0	0	0	0	0	0	0	0	0	0	0	0	0	0
hsa-miR-1278	0	0	0	1	1	0	0	0	1	1	0	0	0	0	1	0	0	0	0	0	1	0	0	0	1	1	0	1	0	0	0	0	0	0	1	0	0	0	0	0	3	0	0	0	0	1	0	0	0
hsa-miR-128-1-5p	0	9	31	7	11	4	16	21	22	12	7	32	8	23	13	14	24	13	14	16	25	11	16	13	32	18	47	11	13	24	13	14	14	25	37	6	40	22	19	10	8	16	12	17	11	9	33	31	18
hsa-miR-128-2-5p	0	0	0	0	0	0	0	0	0	0	0	0	0	0	0	0	0	0	0	0	0	0	0	0	0	0	0	0	0	0	0	0	0	0	0	0	0	0	0	0	0	0	0	0	0	0	0	0	0
hsa-miR-128-3p	181	126	542	366	741	250	167	352	705	301	262	447	155	238	218	159	438	212	211	358	1033	370	409	993	528	237	242	194	269	346	436	256	232	284	591	422	879	476	364	319	326	189	304	279	587	317	338	582	438
hsa-miR-1281	0	0	0	0	0	0	0	0	0	0	0	0	0	0	0	0	0	0	0	0	0	0	0	0	0	0	0	0	0	0	0	0	0	0	0	0	0	0	0	0	0	0	0	0	0	0	0	0	0
hsa-miR-1283	0	0	0	0	0	1	0	0	0	0	0	0	0	0	0	0	0	0	0	0	0	0	0	0	0	0	0	0	0	0	0	0	1	0	0	0	0	0	0	0	0	0	0	0	0	0	0	0	0
hsa-miR-1284	0	1	0	1	0	1	1	0	1	0	0	0	0	1	3	1	3	0	1	0	3	0	1	0	1	0	0	0	0	0	1	1	0	3	5	0	5	0	0	1	1	1	1	1	0	3	1	0	1
hsa-miR-1285-3p	0	1	0	1	0	1	0	0	2	0	0	0	0	1	0	1	0	0	0	0	0	0	0	0	0	0	2	0	0	1	0	1	0	0	0	0	0	0	0	0	0	0	0	0	0	2	0	0	0
hsa-miR-1286	0	0	0	0	0	0	0	1	0	0	1	0	0	0	0	0	0	0	0	0	0	0	0	0	0	0	0	0	0	0	0	0	0	0	0	0	0	0	0	0	0	0	0	0	0	0	0	0	0
hsa-miR-1287-3p	0	8	10	8	11	4	7	6	33	1	1	9	4	8	7	6	4	17	7	2	3	9	33	3	4	11	0	22	11	14	10	10	11	12	20	3	4	14	17	11	8	9	7	4	10	10	3	6	20
hsa-miR-1287-5p	13	32	60	75	42	44	20	66	94	39	15	71	26	16	56	11	90	67	38	80	294	90	291	53	48	27	12	43	35	90	75	30	76	39	78	32	60	50	113	50	65	90	54	75	106	31	33	46	109
hsa-miR-1288-3p	0	1	1	1	0	0	1	0	2	0	0	2	0	0	1	1	3	1	0	2	4	3	1	2	0	1	0	0	0	1	3	0	1	2	1	1	0	0	0	0	0	0	1	0	3	0	1	2	0
hsa-miR-1288-5p	0	1	0	0	0	0	0	1	0	1	1	0	1	0	0	0	0	1	0	1	0	0	0	0	0	1	0	1	0	0	0	0	0	0	0	0	0	0	0	2	0	1	0	0	0	0	0	0	0
hsa-miR-1289	0	0	0	0	0	0	0	0	0	0	0	0	0	0	0	0	0	0	0	0	0	0	0	0	0	0	0	0	0	0	0	0	0	0	0	0	0	0	0	0	0	0	0	0	0	0	0	0	0
hsa-miR-129-1-3p	0	0	0	0	0	0	0	2	0	0	1	0	1	0	0	0	0	0	0	0	4	0	0	1	0	1	0	0	0	0	0	0	0	0	0	0	0	4	1	0	0	0	1	0	7	0	0	0	0
hsa-miR-129-2-3p	0	0	0	0	0	0	0	0	1	0	2	0	0	0	3	0	1	1	0	1	4	0	3	0	0	1	0	0	1	1	0	0	0	0	1	0	1	1	1	0	0	1	1	2	16	0	0	1	1
hsa-miR-129-5p	0	9	2	4	4	11	2	55	26	1	2	8	1	4	12	3	3	5	2	18	66	3	14	26	2	8	4	10	7	9	18	5	4	4	5	2	0	77	16	7	2	15	9	5	185	3	2	5	26
hsa-miR-1290	0	0	0	0	0	0	0	0	0	0	0	0	0	0	0	0	0	0	0	0	0	0	0	0	0	0	0	0	0	0	1	0	0	0	0	0	0	0	0	0	0	0	0	0	0	0	0	0	0
hsa-miR-1291	0	1	0	2	6	2	0	0	4	1	0	1	0	1	1	0	1	0	1	0	1	0	0	3	0	2	1	0	0	1	1	1	0	7	4	0	0	1	1	2	2	2	0	0	0	0	1	2	2
hsa-miR-1292-3p	1	0	0	0	0	0	1	0	1	0	0	0	0	0	0	0	0	0	0	0	0	0	0	1	0	0	0	0	0	0	0	0	0	0	0	1	0	0	0	0	0	0	1	0	0	0	0	0	0
hsa-miR-1292-5p	1	2	3	2	2	2	4	1	10	2	2	0	3	3	1	0	1	4	3	6	2	2	5	7	2	2	4	2	3	1	8	5	0	5	1	5	5	3	2	3	0	4	2	2	2	4	5	7	3
hsa-miR-1293	30	0	1	1	0	0	6	1	3	3	33	0	1	10	0	33	0	0	2	4	2	0	0	6	4	20	11	4	4	1	4	2	12	4	5	2	2	4	2	32	0	0	3	0	0	32	14	0	2
hsa-miR-1294	0	0	0	3	1	0	0	0	0	1	0	1	0	0	2	0	0	0	3	2	3	0	2	0	1	0	0	1	0	0	0	0	1	0	2	1	1	0	0	0	1	0	0	2	0	0	0	0	1
hsa-miR-1295a	0	6	0	3	5	3	0	10	0	4	1	1	1	3	4	0	0	3	1	2	7	2	3	7	6	11	0	1	5	3	2	1	1	2	10	0	1	4	4	3	2	5	9	2	2	1	2	0	2
hsa-miR-1295b-3p	0	0	0	0	0	0	0	0	0	0	0	0	0	0	1	0	1	0	0	0	0	0	0	0	0	1	0	0	0	0	0	0	0	0	0	0	0	0	0	0	0	0	0	0	0	0	1	0	0
hsa-miR-1295b-5p	0	0	0	0	0	0	0	0	0	1	0	0	0	0	4	0	1	0	0	0	0	0	0	1	0	0	0	0	0	0	0	0	0	1	0	0	0	0	0	0	0	0	0	0	2	0	4	0	1
hsa-miR-1296-3p	0	0	0	0	0	0	0	0	1	0	0	0	0	0	0	0	0	0	0	0	0	0	0	0	0	0	0	0	0	0	0	0	0	0	0	0	0	0	1	0	0	0	0	0	0	0	0	0	0
hsa-miR-1296-5p	15	7	24	31	10	9	27	35	9	20	16	16	10	17	35	13	26	1	16	16	55	10	16	23	27	2	11	29	14	18	28	24	7	23	68	2	10	7	65	14	24	18	22	12	19	6	12	23	19
hsa-miR-1298-3p	0	0	0	0	0	0	0	0	0	0	0	0	0	0	0	0	0	0	0	0	0	0	0	0	0	0	0	0	0	0	0	0	0	0	0	0	0	1	0	0	0	0	0	0	0	0	0	0	0
hsa-miR-1298-5p	0	0	0	0	0	0	1	0	0	0	0	1	0	0	0	0	0	0	0	0	0	0	0	0	0	0	0	0	0	0	0	0	0	0	0	0	0	0	0	0	0	0	0	0	0	0	0	0	0
hsa-miR-1301-3p	9	13	32	21	49	13	34	32	83	9	18	21	18	33	10	26	15	10	2	17	19	19	11	67	25	22	49	42	10	23	56	34	25	41	39	7	47	43	45	42	26	16	11	31	79	21	32	97	32
hsa-miR-1301-5p	0	1	0	0	1	1	0	0	1	0	0	2	1	0	0	1	0	1	0	1	0	0	1	0	0	0	0	2	0	0	2	0	0	0	0	0	0	0	3	2	0	1	0	0	0	0	2	0	1
hsa-miR-1303	0	0	0	0	0	0	0	0	0	0	0	0	0	0	0	0	0	0	0	0	0	0	0	0	0	0	0	0	0	0	0	0	0	0	0	0	0	0	0	0	1	0	0	0	0	0	0	0	0
hsa-miR-1304-3p	0	0	8	4	6	0	0	0	18	2	1	0	0	0	3	0	0	11	1	15	0	1	1	0	0	1	3	2	0	0	1	3	2	0	0	0	15	1	0	2	0	0	0	0	0	0	2	0	0
hsa-miR-1304-5p	6	0	3	7	16	13	0	1	0	5	2	12	1	1	8	0	2	1	8	0	4	2	13	8	0	1	1	0	0	3	4	0	0	0	2	2	6	0	0	4	7	6	3	7	1	0	0	19	0
hsa-miR-1305	2	1	0	0	0	0	0	0	19	5	0	2	1	0	0	3	0	0	0	0	0	1	0	0	0	0	8	2	0	2	4	0	5	5	0	0	0	1	0	0	0	0	3	0	1	10	4	0	0
hsa-miR-1306-3p	4	0	4	6	3	1	2	3	2	5	2	1	5	0	3	1	3	1	2	3	7	1	4	7	2	0	6	5	2	2	6	1	2	2	1	3	7	3	3	9	2	0	5	1	2	6	6	3	1
hsa-miR-1306-5p	10	9	15	15	12	5	5	3	16	7	8	10	15	10	8	9	23	5	9	6	27	20	14	20	10	7	11	18	9	24	28	11	7	8	15	7	33	9	29	14	10	7	5	9	13	8	12	26	30
hsa-miR-1307-3p	4352	1505	6141	7408	7560	5534	6787	4391	7136	3073	5763	4156	2512	7681	6376	3611	3395	3197	7354	3089	3730	8416	10685	6490	3075	4609	5381	5199	5994	2934	5370	3238	7003	4351	4782	5694	15563	13410	7363	4270	4752	1609	3015	3344	3229	4385	5732	21769	3376
hsa-miR-1307-5p	522	270	637	1282	1756	816	341	378	1291	383	873	303	284	782	652	427	749	524	269	251	348	1519	708	1489	311	518	471	416	651	264	1001	242	490	418	468	1282	2498	1294	489	770	715	169	426	501	349	512	365	1831	1352
hsa-miR-130a-3p	133	202	107	93	134	256	619	191	875	199	222	434	335	254	113	275	203	82	57	209	751	86	82	608	230	182	471	537	123	316	193	238	347	302	494	32	83	324	650	354	235	344	371	291	133	399	409	65	222
hsa-miR-130a-5p	0	4	1	0	0	3	4	2	5	1	3	0	3	3	2	2	2	0	1	3	5	2	0	2	1	1	15	4	1	1	1	1	4	3	3	0	2	3	4	0	4	3	4	1	2	3	11	1	3
hsa-miR-130b-3p	39	21	58	158	112	82	71	108	98	66	48	89	58	105	42	55	70	60	78	68	106	76	62	121	103	31	85	83	42	30	105	31	26	55	159	103	165	18	184	79	131	34	71	62	56	75	94	64	30
hsa-miR-130b-5p	11	21	81	72	30	26	39	44	98	15	18	17	34	44	23	31	48	22	37	38	20	51	30	48	24	27	66	91	20	34	41	17	20	13	101	46	49	29	95	49	46	7	22	11	28	39	49	44	17
hsa-miR-132-3p	302	212	225	166	398	572	427	146	344	346	107	771	184	162	238	145	254	100	185	299	1126	327	234	461	304	232	83	486	117	658	190	126	299	80	277	185	489	388	449	629	222	418	405	644	983	708	350	286	452
hsa-miR-132-5p	5	3	8	4	4	8	11	3	7	7	2	10	3	8	6	2	4	3	1	9	21	10	5	4	4	1	1	8	6	14	4	7	1	2	4	1	17	5	9	5	4	8	1	12	18	12	12	7	13
hsa-miR-1322	0	0	0	0	0	0	0	0	0	0	0	0	0	0	0	0	0	0	0	0	0	0	0	0	0	0	0	0	0	0	0	0	0	0	0	0	0	0	0	0	0	0	0	0	0	0	0	0	0
hsa-miR-1323	0	0	1	0	0	0	0	0	2	0	0	0	0	0	0	0	0	0	0	0	5	0	0	0	0	0	0	0	0	0	0	0	0	0	0	0	1	0	1	0	0	0	1	0	0	0	0	1	2
hsa-miR-133a-3p	2	98	32	136	24	60	46	33	355	20	10	52	151	18	49	11	51	10	2	773	3394	20	17	51	224	144	12	235	113	1086	39	452	220	3	67	6	10	388	1158	393	35	269	137	129	33	21	92	8	1715
hsa-miR-133a-5p	0	3	0	2	0	0	0	0	1	0	0	0	2	0	0	0	0	0	0	10	24	1	0	2	2	0	0	3	0	9	1	5	2	0	0	0	0	2	6	2	0	0	2	2	1	0	0	0	11
hsa-miR-133b	0	4	8	7	1	10	3	3	28	3	2	4	11	1	3	1	3	0	0	87	463	2	2	5	39	4	2	19	10	50	4	19	17	0	3	0	1	26	107	26	0	15	17	11	1	4	13	1	173
hsa-miR-134-3p	1	3	0	1	1	2	2	1	0	1	0	1	0	0	0	2	1	0	1	0	4	1	0	2	0	0	1	4	1	1	3	1	0	1	1	0	1	2	2	2	2	1	3	1	0	1	1	3	4
hsa-miR-134-5p	248	520	368	286	242	947	1084	247	357	962	286	1108	599	174	80	531	737	312	275	546	1734	328	139	834	349	110	318	1285	770	678	1182	243	482	244	305	56	437	305	1014	1228	366	403	608	827	155	547	994	480	264
hsa-miR-1343-3p	0	0	0	0	0	0	1	2	2	0	0	2	0	0	0	2	3	1	0	0	1	3	0	0	2	2	2	3	1	0	2	0	1	2	3	1	0	2	3	2	2	1	0	0	3	0	0	6	1
hsa-miR-1343-5p	0	0	0	0	0	0	0	0	0	0	0	0	0	0	0	0	0	0	0	0	0	0	0	0	0	0	0	0	0	0	0	0	0	0	0	0	0	0	0	0	0	0	0	0	0	0	0	0	0
hsa-miR-135a-3p	0	0	0	0	1	0	0	0	0	0	0	0	0	1	0	0	0	0	0	0	0	1	0	0	0	0	0	1	0	0	0	0	0	0	0	0	0	0	0	0	0	0	0	0	0	0	0	0	0
hsa-miR-135a-5p	0	4	1	1	5	1	2	1	4	0	0	3	6	4	1	1	1	0	0	5	5	1	40	0	10	42	0	1	4	0	2	6	0	2	1	2	0	3	13	2	6	3	0	4	85	0	2	1	5
hsa-miR-135b-3p	6	15	16	17	24	8	0	6	0	2	1	4	0	12	1	3	9	4	1	6	4	11	8	0	7	7	1	1	3	5	4	0	5	24	19	0	18	2	5	8	0	5	3	3	4	12	4	20	0
hsa-miR-135b-5p	118	230	370	488	998	473	110	60	89	99	140	62	119	598	3	112	874	107	24	56	40	298	144	10	168	120	54	81	90	97	179	21	44	644	502	74	421	20	46	127	24	408	147	109	520	756	76	192	2
hsa-miR-136-3p	10	34	10	17	23	49	37	11	36	43	11	84	24	11	8	34	27	19	7	43	122	21	10	64	32	6	12	61	36	44	43	9	28	6	32	5	25	44	20	48	26	24	38	87	11	18	36	20	19
hsa-miR-136-5p	25	109	32	26	36	89	81	29	129	85	31	128	48	31	19	73	60	40	12	46	94	38	11	114	51	26	44	189	167	91	85	32	102	27	91	2	42	116	66	85	50	47	85	108	17	75	65	38	62
hsa-miR-137-3p	1	2	0	1	0	2	5	0	0	5	0	0	102	1	1	56	0	0	0	6	9	0	0	1	1	0	7	34	0	3	1	1	6	1	4	0	1	1	3	1	0	0	2	0	53	1	4	0	0
hsa-miR-138-1-3p	0	0	0	0	1	0	0	0	0	0	2	0	0	0	2	0	0	0	0	1	0	0	1	0	1	0	3	0	0	0	11	1	0	0	0	1	0	0	0	2	1	1	0	0	0	5	2	0	0
hsa-miR-138-2-3p	0	0	0	0	0	0	0	0	0	0	0	0	0	0	0	0	0	0	0	0	0	0	0	0	0	0	0	0	0	0	0	0	1	0	0	0	0	0	0	0	0	0	0	0	0	0	0	0	0
hsa-miR-138-5p	0	3	1	0	6	0	0	8	3	7	0	1	4	4	3	2	0	1	1	10	30	4	0	13	7	7	25	0	5	7	39	3	2	4	1	0	4	16	19	17	3	1	0	2	16	19	10	1	1
hsa-miR-139-3p	11	8	12	43	51	30	20	72	50	28	17	59	9	27	74	9	57	16	19	86	558	14	61	30	79	26	6	6	23	21	12	20	18	5	21	23	34	60	54	14	68	32	28	114	133	11	41	19	56
hsa-miR-139-5p	48	73	101	150	120	134	128	135	491	64	61	141	97	304	318	38	319	59	60	314	1435	65	187	84	257	149	44	57	179	111	31	134	151	43	180	125	177	533	347	81	188	78	58	244	410	133	163	56	262
hsa-miR-140-3p	1138	2258	2726	2415	6363	2997	1659	2099	4985	2570	1139	7807	1051	2558	3664	729	4636	1705	2722	5475	26054	2714	6400	3943	4520	2043	1099	2695	2121	3535	1590	1564	2292	906	2515	3485	8086	4975	4806	1933	4847	3222	2349	8534	1941	2050	2597	2182	6072
hsa-miR-140-5p	48	62	134	78	212	112	105	62	130	115	50	248	48	111	92	39	251	37	64	127	581	88	144	153	161	56	47	86	76	97	83	78	85	32	110	100	300	152	272	85	228	103	73	248	47	72	112	51	131
hsa-miR-141-3p	3009	4582	5160	4400	11767	1928	3417	5289	8854	1696	3746	2919	2619	6310	12944	5099	6996	3367	4879	2736	864	10090	4517	6309	5214	6970	6867	8473	4605	3210	4606	3540	2288	7638	5643	5060	9544	10284	2925	6053	5769	3517	3834	1016	3597	10944	5251	7484	10350
hsa-miR-141-5p	403	1990	7000	1134	5530	528	537	2241	3312	675	1815	2382	438	1327	8970	989	3003	1333	1291	2855	1593	4125	1351	4590	3792	1906	4668	3852	1815	1086	1907	1493	1201	1449	1488	1492	7621	3306	1262	1706	1484	3628	1785	778	928	2868	9374	2515	5407
hsa-miR-142-3p	2194	6165	6800	1634	6407	2309	3684	2674	7265	2784	1448	2304	2214	3710	2398	2137	5258	1854	1879	2250	3362	2753	3793	5528	5725	10765	2979	2632	7078	5307	1009	6026	6414	2653	3498	1718	11037	4573	17182	1402	3663	2194	2319	5126	2381	3039	3768	1826	4444
hsa-miR-142-5p	95	119	414	145	374	115	278	128	252	223	98	191	80	252	65	67	353	76	66	173	535	157	175	364	643	261	68	80	166	112	99	93	135	83	127	89	815	153	807	62	168	111	160	360	73	162	327	59	219
hsa-miR-143-3p	110563	242145	176315	608816	327604	725578	145723	359779	369256	411618	169597	1563171	344679	138139	242922	117278	500976	229245	109069	2566220	13491410	319289	239189	703300	771212	212568	54521	345938	209540	1785524	488649	510016	455329	64335	150624	189151	374102	554521	1129781	908806	567936	1637040	1614209	1464559	268221	170236	506764	170538	4188347
hsa-miR-143-5p	41	181	230	311	154	290	186	95	322	114	50	174	332	119	173	121	194	105	50	565	2019	86	112	120	197	149	53	311	224	1052	129	719	429	70	170	55	97	367	1650	723	302	328	407	175	130	117	281	126	1539
hsa-miR-144-3p	32	0	20	18	42	20	6	4	6	78	70	15	6	9	8	8	22	4	2	18	97	10	16	25	16	7	19	1	10	3	12	21	1	34	11	22	92	14	11	2	12	1	7	7	10	18	17	10	5
hsa-miR-144-5p	852	81	323	333	845	478	88	112	151	1243	1150	591	83	175	621	155	243	168	52	747	2992	417	395	437	267	326	332	36	105	183	378	285	153	1037	143	448	2752	352	153	149	226	127	109	195	240	766	441	408	126
hsa-miR-145-3p	19	223	116	121	71	119	140	60	329	87	38	201	247	84	52	76	183	50	16	852	2913	103	57	153	358	180	22	484	145	1017	116	513	306	40	117	26	78	325	921	538	117	461	379	204	59	87	196	49	1466
hsa-miR-145-5p	726	9704	5346	9550	3361	6670	6718	3996	15728	3353	1347	8317	12102	4015	3038	4665	9018	3441	720	38409	136780	3093	2925	4863	14132	7654	1468	25893	8469	61532	6099	37618	19392	1445	6564	1313	2487	21256	93911	45667	6348	23398	19000	9199	3787	3707	12384	2364	62467
hsa-miR-1468-5p	2	7	11	2	36	5	2	7	37	7	2	21	2	10	70	5	9	25	1	12	32	9	19	9	9	9	1	6	12	13	11	3	5	58	11	11	62	22	14	13	11	22	4	6	254	1	5	10	41
hsa-miR-146a-3p	0	1	7	0	14	6	0	0	0	7	1	4	0	3	5	4	25	5	0	0	2	0	0	2	0	0	2	2	13	2	0	3	0	15	4	11	0	4	0	1	0	4	0	0	0	2	0	0	7
hsa-miR-146a-5p	221	242	1291	967	3074	470	337	338	2594	1675	64	471	191	532	283	169	1869	723	464	292	1284	315	950	472	1300	1168	135	208	475	531	94	286	290	1428	2419	937	5179	428	1473	227	1810	403	664	1074	613	259	335	349	245
hsa-miR-146b-3p	50	295	222	180	209	237	487	82	329	144	78	537	170	151	112	343	276	74	74	250	658	181	126	444	248	329	233	297	105	321	173	185	586	58	344	51	770	266	684	198	156	317	317	434	174	363	771	88	370
hsa-miR-146b-5p	861	4155	1106	1604	3827	3058	7808	1098	4287	3041	1040	5511	2192	1538	1029	3695	2018	1609	1035	2236	7690	2237	1408	6530	2040	4931	2943	3351	1234	5245	1622	2201	8154	1051	3248	1275	10983	3719	6321	2861	1933	4304	4548	5042	2613	4883	8919	1802	3281
hsa-miR-147a	0	0	0	0	0	0	0	0	0	0	0	0	0	0	0	0	0	0	0	0	0	0	0	0	0	0	0	0	0	0	0	0	0	0	0	0	0	0	0	0	0	0	1	0	0	0	0	0	0
hsa-miR-147b-3p	2	1	14	3	29	4	4	0	3	0	1	1	1	1	4	1	43	0	18	1	1	7	10	2	0	0	1	2	0	0	2	2	1	1	0	10	39	1	8	0	12	1	1	2	0	1	1	2	0
hsa-miR-148a-3p	8539	77305	188372	70011	224596	24376	39208	56788	77724	65697	17104	69275	22937	140342	68235	24334	69013	56210	54272	91443	113096	91408	125038	77805	164958	79540	38387	53380	183310	77946	26199	75692	79845	36816	70832	9406	31111	63010	62390	91498	62362	46644	50290	106846	92712	13894	33863	135379	74036
hsa-miR-148a-5p	12	74	352	88	454	34	31	75	91	73	32	131	9	236	60	21	90	78	104	159	220	146	172	154	339	69	44	42	125	53	41	43	70	45	53	24	69	53	50	86	79	59	58	113	89	17	73	190	161
hsa-miR-148b-3p	225	166	423	223	1178	496	182	200	442	360	254	529	330	228	345	161	322	357	162	268	1283	291	731	663	349	204	153	229	389	277	332	149	260	163	336	490	1210	417	330	269	296	276	308	397	502	310	211	895	456
hsa-miR-148b-5p	7	6	9	3	22	12	14	3	10	4	4	10	7	12	2	6	7	5	6	7	17	6	16	13	7	7	4	9	8	14	4	4	8	16	9	24	32	25	11	10	7	6	3	9	15	13	2	20	3
hsa-miR-149-3p	1	0	1	0	0	0	1	6	1	2	2	0	1	2	0	0	1	0	0	3	1	0	1	1	3	5	1	0	0	0	3	2	3	1	3	0	0	2	1	1	0	0	3	0	0	2	3	2	0
hsa-miR-149-5p	164	22	27	22	28	37	341	358	461	337	318	34	129	256	12	107	129	22	11	360	268	34	7	436	514	555	592	1073	281	182	533	262	297	354	629	5	12	734	591	1489	44	72	626	34	27	476	156	87	59
hsa-miR-150-3p	1	0	4	0	8	1	0	5	4	1	0	5	0	1	13	0	6	0	1	4	6	14	12	5	6	4	1	1	4	2	1	1	0	2	1	7	14	2	9	1	3	4	1	6	3	0	4	1	6
hsa-miR-150-5p	283	1086	1585	514	2769	292	333	1456	2532	659	235	902	367	1660	420	147	1500	422	482	1467	6288	1362	1802	1294	6414	2902	190	312	1029	915	245	500	952	316	870	2855	1904	1476	9760	300	1304	653	606	3542	1244	692	1663	125	1769
hsa-miR-151a-3p	4546	3428	7759	9566	15304	8327	5160	9363	4835	4942	4862	11305	4198	2393	3912	3210	10011	5570	7525	7108	19878	11930	43193	23897	6153	3388	3642	5237	6728	5959	9827	2940	2947	2907	5025	9498	15137	7753	4626	7729	4752	6059	7455	8616	11123	5469	6208	8664	9128
hsa-miR-151a-5p	126	196	642	347	602	284	295	314	343	163	205	288	240	190	160	198	406	213	276	212	460	614	1229	692	170	179	355	561	263	262	318	195	169	187	418	219	679	390	250	376	171	162	279	156	456	432	361	436	281
hsa-miR-151b	1	2	9	2	10	3	1	0	8	0	2	3	0	1	1	0	5	4	0	2	10	5	9	4	6	0	2	5	3	7	1	8	0	2	1	4	10	5	7	2	3	7	5	8	3	2	1	1	4
hsa-miR-152-3p	765	303	307	588	651	1095	802	998	285	1765	685	1621	779	186	182	460	346	367	125	1174	6612	277	247	1944	688	256	619	1306	596	1307	2211	340	528	122	474	111	259	1285	799	1659	476	570	1767	1274	227	251	1006	258	1523
hsa-miR-152-5p	0	1	3	4	2	5	3	1	3	3	5	2	1	3	2	2	1	1	0	1	8	0	1	3	4	2	21	6	2	12	9	3	6	1	5	0	2	16	7	3	0	1	10	4	0	1	6	1	8
hsa-miR-153-3p	0	4	21	2	5	2	5	0	6	4	1	1	2	8	2	3	29	8	0	3	3	15	0	6	3	0	0	3	0	3	4	1	4	1	2	0	14	2	7	0	3	6	6	1	29	4	1	2	3
hsa-miR-153-5p	1	11	129	18	20	18	14	10	45	8	9	13	8	25	28	12	138	42	9	17	4	162	6	19	21	10	0	24	84	4	31	9	6	5	6	8	141	11	31	11	27	42	16	15	170	17	10	14	19
hsa-miR-1537-3p	0	0	0	0	0	0	0	0	0	0	0	0	0	0	0	0	0	0	1	0	0	0	0	0	0	0	0	0	0	0	0	1	0	0	1	0	1	0	1	0	0	0	0	1	1	0	0	0	0
hsa-miR-1537-5p	0	0	1	0	0	0	1	0	1	0	1	1	1	1	0	0	0	0	0	2	0	0	0	0	1	0	0	0	0	0	2	1	0	1	2	0	4	0	0	0	0	0	0	0	0	2	0	0	0
hsa-miR-1538	0	0	0	0	0	2	0	1	0	0	0	0	0	0	0	0	1	0	0	1	0	0	2	0	2	0	2	1	1	0	1	0	1	3	2	0	2	2	0	1	2	0	1	1	0	0	4	1	0
hsa-miR-154-3p	3	5	1	3	5	11	6	4	8	9	0	13	10	1	1	10	5	5	5	1	13	2	3	3	1	4	6	9	5	6	5	1	4	2	1	0	4	9	7	3	4	2	8	13	1	2	5	9	3
hsa-miR-154-5p	6	23	3	8	9	19	12	10	9	24	2	34	11	4	4	12	16	13	4	10	62	4	5	23	10	2	7	38	19	6	14	8	11	5	22	3	8	7	22	33	10	15	27	38	5	9	11	7	6
hsa-miR-155-3p	0	0	3	2	1	0	0	0	3	0	0	0	0	2	1	2	1	0	1	0	0	4	1	1	1	2	9	0	0	1	0	1	3	0	1	0	7	2	6	0	0	2	0	0	1	3	8	1	0
hsa-miR-155-5p	427	2153	1495	1145	1939	702	1669	784	1782	848	322	1211	1401	826	467	981	1271	465	973	981	3868	1738	1496	3040	2950	3654	1219	1967	1263	1458	862	1568	1920	692	1012	562	2839	1553	5105	746	978	1546	1365	2729	596	1909	2005	227	1154
hsa-miR-15a-3p	0	0	0	3	2	0	0	2	0	2	0	1	0	1	1	1	1	0	0	0	2	0	0	2	1	0	3	0	0	0	1	2	2	2	1	3	0	4	0	2	1	1	1	0	1	1	1	1	0
hsa-miR-15a-5p	708	417	876	1632	1767	750	961	855	920	846	406	930	772	1222	504	667	943	675	711	640	2053	804	1051	1386	593	908	1227	1131	312	909	696	430	533	564	695	1146	1506	1752	839	551	1484	589	781	906	1573	1059	645	308	613
hsa-miR-15b-3p	35	66	185	109	61	49	145	157	137	66	122	50	85	67	74	74	117	54	109	64	99	93	112	384	125	108	197	317	66	92	151	107	92	84	101	176	279	192	141	112	66	29	66	62	41	166	131	123	64
hsa-miR-15b-5p	721	313	1093	1343	1075	1083	798	2560	969	1123	878	1345	606	600	1594	534	1060	851	1581	912	1439	834	1206	2498	990	620	1014	1343	508	512	1286	533	423	550	762	1123	2074	1256	851	599	1809	652	1156	815	1256	904	870	407	966
hsa-miR-16-1-3p	3	14	46	27	42	11	13	17	27	18	15	13	17	22	23	14	23	21	14	27	47	19	18	24	26	26	45	19	12	13	11	13	25	13	25	12	45	41	22	8	27	17	22	19	19	16	29	7	13
hsa-miR-16-2-3p	12	27	88	22	48	20	44	42	42	28	39	36	28	23	52	35	42	16	21	16	32	24	18	90	48	41	148	179	19	38	29	42	29	25	46	22	115	46	45	33	27	25	30	28	16	57	83	27	16
hsa-miR-16-5p	1011	700	2531	2069	3073	1333	2005	1827	1627	2332	1396	1625	1417	1570	1219	1020	2489	1001	1041	1430	3365	1501	1160	3631	2432	1259	2082	2173	754	1131	1953	1023	761	1105	1410	1867	3951	2191	2008	1037	2267	1297	1500	1340	2160	1559	2167	433	1621
hsa-miR-17-3p	897	573	2013	6159	5758	2173	942	893	2175	1104	1108	1715	723	1379	708	622	1228	1146	1004	1713	2292	2952	2632	5563	1534	866	1440	1323	1087	712	2168	577	762	705	1622	5393	2829	2616	979	596	1715	1227	1142	1602	2146	1709	1594	1153	3299
hsa-miR-17-5p	2354	814	2575	11118	5989	3198	3005	1823	5635	1206	1395	1578	1445	3399	913	1932	966	1635	2089	1309	2958	3143	4703	5923	1528	1798	4751	3272	2207	1402	2395	1720	1433	2671	3826	6490	2120	5148	1771	2516	2467	1692	1234	1705	4401	3622	1625	5825	2184
hsa-miR-181a-2-3p	260	1466	1492	2534	1058	1898	3785	1037	2616	1185	1429	1482	1791	1618	1201	832	2024	699	409	2040	2620	597	807	1725	1093	648	1812	2438	693	3351	1479	574	1353	1004	2952	424	803	1701	2127	2430	1218	1323	1549	1866	626	2276	2469	1076	2523
hsa-miR-181a-3p	133	443	1216	616	653	711	529	283	710	625	210	611	259	406	242	319	547	349	251	377	990	308	483	537	430	272	328	693	231	609	353	236	332	249	695	166	624	608	718	628	764	306	705	565	147	767	606	212	550
hsa-miR-181a-5p	1540	3587	7303	4416	7531	8453	4069	2000	6110	3927	1883	5639	2720	3565	2697	2035	3902	3475	1527	3018	9645	1786	5660	4732	3078	3162	1711	7523	2322	7269	2520	1562	2705	2177	6972	1654	6989	4205	4825	6683	5385	4263	6616	5645	1753	8749	2607	2396	4422
hsa-miR-181b-2-3p	0	3	3	1	1	3	3	3	11	0	1	0	0	3	5	2	2	2	1	1	4	4	5	2	0	0	7	5	0	7	5	1	3	1	9	0	3	4	3	5	1	0	1	1	2	2	5	6	5
hsa-miR-181b-3p	4	14	68	11	19	21	15	5	26	15	27	13	7	14	7	10	33	21	19	15	16	15	35	36	5	23	34	29	24	21	16	12	23	19	42	5	45	39	34	15	27	6	13	16	4	35	27	14	27
hsa-miR-181b-5p	207	803	2031	2051	1663	2336	1182	428	1494	755	606	984	974	897	617	386	689	1095	469	634	1341	284	1560	1103	498	750	542	1650	392	1946	462	349	675	567	1193	443	1352	757	968	988	1256	1190	1129	1339	311	3127	525	802	722
hsa-miR-181c-3p	31	46	106	112	197	117	136	114	177	105	25	171	31	72	63	41	142	96	28	130	437	78	94	150	92	57	46	167	63	116	69	31	38	76	202	47	111	122	140	118	123	125	127	188	108	54	79	85	415
hsa-miR-181c-5p	37	133	118	64	372	150	99	90	212	134	40	324	63	89	87	31	157	95	34	161	551	67	124	177	130	157	44	140	105	240	49	45	79	47	213	30	161	163	138	137	128	278	148	300	124	83	62	56	421
hsa-miR-181d-3p	0	0	0	0	0	0	0	0	0	0	0	0	0	0	0	0	0	0	0	0	0	0	0	0	0	0	0	0	0	0	0	0	0	0	0	0	0	0	0	0	0	0	1	0	0	0	0	0	0
hsa-miR-181d-5p	7	63	55	47	151	60	164	48	110	23	15	128	31	48	37	18	95	60	26	66	306	32	49	93	48	58	19	74	56	110	27	38	41	45	119	25	51	78	83	99	53	139	72	117	71	52	18	52	181
hsa-miR-182-3p	0	0	1	1	1	0	0	1	0	0	3	0	0	0	1	1	0	0	0	0	0	1	0	0	1	0	0	2	0	0	0	0	0	0	0	0	0	0	1	1	0	0	0	0	1	1	1	0	0
hsa-miR-182-5p	26441	20665	53733	54512	61794	49340	86971	53164	92447	10214	49349	32502	50680	64249	29132	78004	39138	52200	14505	99263	12002	113421	22410	111705	45603	51569	66681	234039	27336	31747	139140	90544	12477	65825	62108	37148	73345	454008	38997	124459	13421	8813	24813	16233	67286	108545	37018	34651	84197
hsa-miR-1825	0	0	0	0	0	0	0	0	0	0	0	0	0	0	0	0	0	0	0	0	0	0	0	0	0	0	0	0	0	0	0	0	0	0	0	0	0	0	0	0	0	0	0	0	0	0	0	0	0
hsa-miR-183-3p	2	1	3	2	6	1	5	0	3	1	4	1	0	1	1	2	2	4	0	3	1	4	1	8	5	1	3	6	1	0	8	3	2	2	1	5	3	8	3	6	0	1	1	0	1	3	7	2	5
hsa-miR-183-5p	19522	3178	20571	20791	20849	23846	43516	29029	31857	3427	22160	9410	13975	21251	7242	32586	9048	16546	4769	41491	5689	52820	13490	60153	23748	12244	22870	68128	9829	6749	67307	32161	5715	27926	22737	17606	21898	155722	16358	51873	4438	1894	9526	3865	22650	41104	15684	18757	30972
hsa-miR-184	1	23	2	2	4	0	4	1	9	5	2	0	1	0	2	0	8	9	0	1	8	1	7	1	15	3	0	3	1	0	3	0	1	6	26	2	8	4	1	2	6	8	1	4	1	11	0	13	3
hsa-miR-185-3p	13	3	21	8	14	15	8	11	10	6	10	13	10	6	6	7	16	4	9	15	21	10	18	19	11	5	12	19	7	8	27	5	6	3	11	7	36	6	15	10	11	8	5	13	8	10	10	9	14
hsa-miR-185-5p	380	161	251	352	640	295	160	319	189	351	196	600	213	160	316	181	295	218	207	267	845	354	382	513	291	197	338	462	159	263	373	126	239	134	225	165	766	383	251	344	286	221	378	413	373	312	348	549	254
hsa-miR-186-3p	0	0	1	1	0	0	0	0	1	1	0	0	0	0	0	1	2	0	0	0	1	0	0	0	0	1	0	1	2	0	0	0	0	0	1	0	1	1	1	1	0	0	1	0	0	0	0	0	0
hsa-miR-186-5p	550	533	636	782	1922	675	539	405	2033	576	550	1394	613	587	631	489	590	636	594	687	2132	1042	1179	999	695	499	322	925	645	892	535	504	893	768	996	502	3729	1197	1393	857	809	790	604	956	602	775	638	1456	1006
hsa-miR-187-3p	12	2	0	2	0	17	173	238	121	67	59	6	327	14	3	101	23	3	10	145	635	0	1	11	124	14	174	1227	191	86	122	52	21	55	124	5	12	17	185	251	5	22	397	22	51	53	11	0	96
hsa-miR-187-5p	0	0	0	0	0	0	0	0	0	0	1	0	0	0	0	0	0	0	0	1	3	0	0	0	0	0	0	4	0	0	3	0	0	0	0	0	0	0	1	0	0	0	1	0	0	0	0	0	1
hsa-miR-188-3p	1	1	2	1	3	1	3	0	1	1	0	1	1	1	1	0	3	1	0	1	2	8	3	1	2	0	1	1	3	1	0	1	1	1	2	4	7	0	2	1	2	1	2	0	1	0	2	2	3
hsa-miR-188-5p	5	4	12	21	12	13	18	15	5	5	2	23	16	10	5	1	61	7	8	9	17	4	28	17	13	3	1	8	9	4	9	1	8	3	8	15	17	8	8	6	20	7	11	9	16	3	10	4	14
hsa-miR-18a-3p	10	0	13	40	15	12	9	4	9	2	8	2	2	14	3	3	1	7	4	5	9	17	18	19	9	2	16	17	1	1	13	5	5	11	13	20	13	4	4	9	8	4	3	12	7	12	14	22	4
hsa-miR-18a-5p	190	31	114	579	279	152	134	78	90	60	79	80	79	239	31	57	79	81	75	60	103	167	240	269	110	53	76	105	49	49	158	76	52	122	111	168	117	53	126	63	174	62	48	99	140	129	101	274	36
hsa-miR-18b-3p	0	0	0	0	1	1	0	0	1	0	0	0	0	0	0	0	0	0	2	0	0	0	0	0	2	4	1	2	0	1	0	0	0	0	0	0	0	0	0	0	0	2	0	0	0	0	1	0	0
hsa-miR-18b-5p	0	0	0	2	6	1	0	0	0	0	1	0	0	0	0	0	0	0	1	0	1	0	1	3	1	1	1	0	1	5	0	1	1	0	1	0	1	1	3	0	1	3	2	2	5	0	0	0	0
hsa-miR-1908-3p	0	0	0	0	0	0	1	0	1	0	0	0	0	0	0	0	0	0	0	0	0	0	0	0	0	0	1	0	0	0	1	0	0	0	0	0	0	0	0	0	0	0	0	0	0	0	0	0	0
hsa-miR-1908-5p	0	0	0	0	1	0	0	0	0	0	0	0	0	0	0	0	0	0	0	0	0	0	0	0	0	0	0	0	0	0	0	0	0	0	0	0	0	0	0	0	0	0	0	0	0	0	0	0	0
hsa-miR-1909-3p	0	0	0	0	0	0	0	0	0	0	0	0	0	0	0	0	0	0	0	0	0	0	0	0	0	0	0	0	0	0	0	0	0	1	0	0	0	0	0	0	0	0	0	0	0	0	0	0	0
hsa-miR-1909-5p	0	0	0	0	1	0	0	0	0	0	0	0	0	0	0	0	0	0	0	0	0	0	0	0	0	0	0	0	0	0	0	0	0	0	0	0	0	0	0	0	0	0	0	0	0	0	0	0	0
hsa-miR-190a-3p	0	0	0	1	0	0	0	0	3	0	1	1	0	1	1	0	2	0	0	0	1	5	2	0	0	0	0	1	1	0	1	1	1	0	5	4	3	0	1	1	3	0	1	1	0	0	2	0	1
hsa-miR-190a-5p	6	15	6	11	46	15	5	2	77	17	7	24	4	7	22	6	50	14	12	10	27	57	43	12	7	1	5	17	5	29	7	6	16	23	9	39	99	11	9	14	42	7	10	15	3	21	3	8	9
hsa-miR-190b-5p	0	1	0	0	1	1	1	0	2	0	1	2	1	2	0	1	0	1	0	0	2	1	0	0	3	0	1	1	3	0	1	0	0	1	4	0	2	0	0	2	0	2	0	0	13	0	0	0	0
hsa-miR-191-3p	3	2	12	1	1	2	1	1	3	0	1	2	0	5	7	1	4	1	7	3	4	13	15	2	3	2	0	2	4	1	1	5	3	4	4	1	6	1	4	4	4	1	1	0	1	0	2	7	2
hsa-miR-191-5p	618	1108	1910	1345	2664	1775	1608	702	1693	588	553	2180	837	1925	2674	554	3900	1796	1975	1065	2039	1810	2061	1629	1193	671	773	1553	1630	901	1304	926	686	914	961	1486	3646	1942	2172	1108	2292	1562	1027	1147	3080	1483	1133	2550	1864
hsa-miR-1910-3p	3	0	0	0	0	1	0	0	0	0	0	0	0	0	0	0	0	0	0	0	0	0	0	0	0	0	0	0	0	0	3	0	0	0	0	0	0	0	0	1	0	0	0	0	0	0	0	0	0
hsa-miR-1910-5p	11	0	0	0	0	1	10	1	0	0	2	0	3	0	0	3	0	0	0	0	0	0	0	1	4	0	3	4	2	0	2	1	0	0	5	0	0	1	1	5	0	0	0	0	0	2	3	3	1
hsa-miR-1911-3p	0	0	0	0	0	0	0	0	0	0	0	0	0	0	0	0	0	0	0	0	0	0	0	0	0	0	0	0	0	0	0	0	0	0	0	0	0	0	0	0	0	0	0	0	0	0	0	0	0
hsa-miR-1911-5p	0	34	0	0	0	0	0	0	0	3	54	0	0	0	0	0	0	0	0	0	1	0	1	0	20	0	0	0	15	13	0	0	24	0	3	0	1	0	0	0	0	0	0	0	0	0	2	0	0
hsa-miR-1912-3p	0	0	0	0	0	0	0	0	0	0	0	0	0	0	0	0	0	0	0	0	0	0	0	0	1	0	0	0	0	0	0	0	0	0	0	0	0	0	0	0	0	0	0	0	0	0	0	0	0
hsa-miR-1913	1	0	0	1	0	1	0	0	0	0	0	0	0	1	0	0	0	0	0	0	0	0	0	0	0	0	1	0	0	0	0	0	0	0	0	0	0	0	0	0	0	0	0	0	0	0	0	0	0
hsa-miR-1914-3p	0	0	0	0	0	0	0	0	0	1	0	0	0	0	0	0	0	0	0	0	0	0	0	0	0	0	0	0	0	0	0	0	0	0	0	0	1	0	0	0	0	0	0	0	0	0	0	0	0
hsa-miR-1914-5p	0	0	0	0	1	0	0	0	1	0	0	2	1	0	0	0	0	0	0	0	0	0	1	1	0	0	0	0	0	0	0	0	1	0	0	0	0	0	0	0	0	0	0	0	0	0	0	2	0
hsa-miR-1915-3p	0	0	0	0	0	0	0	2	1	0	0	0	0	0	0	0	0	0	0	0	0	0	0	0	0	0	0	0	0	0	0	0	0	0	0	0	0	0	0	0	0	0	0	0	0	0	0	0	0
hsa-miR-1915-5p	0	0	0	0	0	0	0	0	0	0	0	0	0	0	0	1	0	0	0	0	0	0	0	0	0	0	0	0	0	0	0	0	0	0	0	0	0	0	0	0	0	0	0	0	0	0	0	0	0
hsa-miR-192-3p	1	139	1121	207	749	158	2	2	2	1	0	208	1	207	893	2	1123	193	413	6	0	834	485	9	2	4	2	1	2	4	7	9	3	1	2	657	936	6	0	6	570	85	4	145	287	0	3	401	2
hsa-miR-192-5p	342	33191	464060	63946	284230	50218	479	799	1160	929	708	78647	517	80531	389816	504	374423	86800	157996	706	1059	347887	188108	3185	1115	792	715	819	680	660	1461	1087	493	472	814	321405	418817	2023	446	3029	199495	27130	610	88342	123589	441	724	208888	2699
hsa-miR-193a-3p	16	10	39	12	57	55	49	9	64	22	54	37	54	34	16	27	42	17	11	43	119	21	10	27	30	3	15	41	51	23	45	13	26	27	37	10	37	30	43	10	20	35	46	22	47	27	47	27	37
hsa-miR-193a-5p	322	336	881	152	960	1098	641	223	1578	388	781	863	714	475	1063	538	896	253	341	1043	3131	322	237	582	691	320	255	1047	790	452	825	304	701	480	579	207	1230	526	494	598	330	548	860	429	938	604	1198	633	1009
hsa-miR-193b-3p	328	237	188	251	249	562	2339	119	127	384	556	138	643	150	93	977	109	77	63	225	642	45	33	308	251	109	444	592	429	319	928	143	414	121	240	198	147	677	276	484	90	365	648	114	134	1001	1049	73	179
hsa-miR-193b-5p	14	21	9	14	11	20	125	13	5	16	22	10	37	3	14	63	5	5	3	15	24	2	3	17	24	10	24	33	14	16	48	7	29	6	9	5	14	36	12	34	5	16	36	7	5	28	64	12	1
hsa-miR-194-3p	1	222	2433	226	828	133	3	1	8	1	2	320	1	634	1796	3	1489	413	698	8	3	2070	1371	8	7	5	4	1	3	4	8	8	4	1	6	477	2001	8	2	9	946	150	4	158	292	1	4	1031	9
hsa-miR-194-5p	197	19201	139699	30404	215936	24204	264	384	856	469	302	34634	215	32848	225725	187	137141	42174	69537	381	1054	131698	167479	1533	414	490	252	396	454	457	464	515	239	324	445	256164	187870	1740	290	1095	85344	18806	486	44564	58740	238	236	96380	1378
hsa-miR-195-3p	3	6	7	2	5	7	1	2	41	3	2	6	5	5	6	2	6	6	2	12	71	5	1	6	5	4	4	15	12	14	4	6	8	7	15	4	4	15	17	8	13	9	19	22	3	10	3	4	20
hsa-miR-195-5p	17	59	38	40	127	69	72	56	188	83	31	180	54	72	52	34	155	28	17	184	917	66	76	126	188	36	9	80	41	115	96	54	51	50	144	50	71	69	229	81	159	176	183	331	91	48	108	23	229
hsa-miR-196a-3p	0	1	0	0	3	0	0	0	0	0	0	1	0	1	0	0	0	0	0	0	0	0	0	0	1	0	0	0	0	0	0	0	0	0	0	1	4	0	2	1	4	1	0	2	4	0	0	6	0
hsa-miR-196a-5p	174	428	566	1755	2625	106	522	223	1125	150	763	1631	464	733	433	12	629	1254	280	86	6	1407	744	629	280	223	267	987	118	197	433	115	214	316	666	3263	2434	71	359	207	2021	818	527	640	2705	170	376	2525	39
hsa-miR-196b-3p	1	0	0	3	4	0	0	0	2	1	0	0	0	2	1	0	3	0	0	0	0	0	3	1	1	0	1	0	1	0	1	0	0	1	0	0	0	0	1	3	4	0	0	1	0	0	0	0	0
hsa-miR-196b-5p	407	363	1014	1279	2554	1530	835	596	4599	456	298	538	461	1187	2158	353	1621	691	951	192	35	2234	4165	848	380	904	764	499	1087	758	681	717	146	1120	2178	1565	805	854	331	2495	4377	187	293	623	4850	30	238	2646	124
hsa-miR-197-3p	675	389	720	756	1190	943	589	580	1279	884	816	974	394	1055	704	763	1983	498	755	765	1462	1369	705	1097	800	466	595	1835	571	655	973	407	721	656	1846	507	2677	903	1180	821	989	583	835	577	1015	702	1695	1295	1135
hsa-miR-197-5p	0	1	0	0	0	0	0	0	0	0	0	1	0	0	0	0	0	0	0	0	0	0	0	4	0	0	0	0	0	0	0	0	0	1	1	0	1	0	0	0	0	0	0	0	0	0	0	1	0
hsa-miR-1976	13	12	35	15	40	19	70	10	38	20	18	19	10	22	36	28	38	13	12	24	24	35	31	30	30	33	19	26	19	26	19	15	18	18	29	26	108	29	50	26	28	26	19	22	31	27	22	13	64
hsa-miR-198	0	0	0	0	0	0	0	0	0	1	0	0	1	1	0	0	0	0	0	0	0	0	0	0	0	0	0	0	0	0	0	0	0	0	0	0	0	0	0	0	0	0	0	0	0	0	0	0	0
hsa-miR-199a-3p	3072	9762	3868	2772	4074	12773	7176	4129	5429	12818	2530	20853	2794	2511	1659	4320	4496	4260	1202	5364	28940	4185	2440	13636	5296	2876	2376	14772	3512	10246	8533	2731	6051	1808	4830	1297	3667	5615	8830	13182	5674	10681	19044	16667	2937	4710	5867	3327	9324
hsa-miR-199a-5p	570	4248	1144	936	1272	2767	2853	2107	2751	4131	278	7198	1240	726	657	1915	1050	2165	255	1978	13880	900	707	3481	1103	1349	808	12060	1401	6706	2208	1112	1928	929	1698	263	634	4438	4196	6974	1773	6215	6510	6057	1242	1463	1581	1904	4645
hsa-miR-199b-3p	3064	9638	3859	2763	4056	12733	7090	4107	5382	12771	2530	20778	2770	2492	1655	4273	4485	4243	1197	5341	28875	4170	2435	13605	5278	2821	2361	14557	3494	10107	8502	2708	6014	1783	4791	1293	3650	5546	8771	13069	5650	10615	18969	16587	2928	4668	5843	3313	9277
hsa-miR-199b-5p	137	989	312	303	403	725	807	449	991	1064	87	2026	244	374	125	471	485	618	61	542	3560	305	218	567	481	274	168	1747	421	858	469	265	435	243	684	54	142	1007	1397	1066	561	940	1280	1750	359	437	448	291	566
hsa-miR-19a-3p	112	129	140	600	474	116	244	83	287	101	135	123	148	358	67	173	88	130	75	87	144	266	240	420	149	223	350	375	77	136	153	173	133	282	438	189	184	193	165	137	168	96	81	129	217	251	187	286	102
hsa-miR-19a-5p	1	0	0	0	0	0	0	0	0	0	0	0	0	0	0	0	0	0	0	0	0	0	0	0	0	0	1	0	0	0	1	0	0	0	1	0	0	0	0	0	0	0	0	0	0	0	0	0	0
hsa-miR-19b-1-5p	4	24	82	113	143	42	21	29	53	21	23	32	8	25	35	11	18	26	20	30	31	42	51	79	40	25	65	60	28	15	35	21	26	31	50	59	40	52	28	29	42	28	37	19	45	35	31	65	54
hsa-miR-19b-2-5p	0	0	0	0	0	0	0	0	0	0	0	0	0	0	0	0	0	0	0	0	0	0	0	0	0	0	0	0	0	0	0	0	0	0	0	0	0	1	0	0	0	0	0	0	0	0	0	1	0
hsa-miR-19b-3p	358	466	554	2133	1756	570	1105	314	1321	479	325	412	463	1269	287	597	482	295	263	306	629	741	843	1187	666	614	1308	1219	518	478	576	577	453	869	1317	1038	623	1169	846	675	635	519	470	437	945	800	535	606	487
hsa-miR-200a-3p	619	2677	2666	2136	7621	1790	2660	2072	1701	398	605	1463	787	5250	3467	1702	6766	2992	2033	1350	164	4290	3680	1526	1039	1052	1068	1640	2134	1234	1214	756	665	1300	2093	2888	5982	2696	1293	2688	3789	5046	1892	968	3547	2434	388	4465	2040
hsa-miR-200a-5p	870	2885	8806	3397	7315	2024	2375	3587	2333	777	1792	3616	812	8179	8341	2094	9704	3972	3813	7360	742	10897	4021	3145	2578	1346	2395	2322	3022	1495	2700	921	1270	1614	2778	2706	12752	3591	2342	2409	4667	8052	2215	1391	3546	3367	2314	5556	3982
hsa-miR-200b-3p	1578	6612	5123	5944	15399	3235	5419	5943	3430	1415	1679	3897	1782	11034	9016	4059	18178	6323	5070	4521	1224	15547	10038	5117	4473	2930	2169	3970	4828	3176	3537	1749	1713	2819	5508	8107	14473	6987	3379	6266	9930	7540	5644	2801	6686	4601	1099	12258	5251
hsa-miR-200b-5p	42	91	288	179	376	69	121	79	54	40	52	91	15	260	180	60	506	92	215	127	16	378	144	89	124	38	48	61	99	41	85	33	20	47	102	169	382	76	85	89	281	232	92	36	133	80	53	153	77
hsa-miR-200c-3p	13207	39166	44539	33414	112813	16844	22119	43092	90747	13536	32443	33131	19159	44581	76070	39158	83070	33390	30458	34243	12523	137744	56806	67592	51755	63262	37980	72715	45648	33251	47828	30178	20080	65058	45205	65489	99204	86769	26650	87334	42556	29734	39601	10463	29355	96887	44135	64654	138732
hsa-miR-200c-5p	51	95	330	86	217	29	39	142	177	18	54	136	16	127	293	123	150	121	116	120	77	284	191	74	186	83	129	63	90	55	93	61	61	147	91	36	356	131	107	300	131	100	94	17	38	138	226	232	258
hsa-miR-202-3p	0	0	0	0	0	0	0	0	0	0	0	0	0	0	0	0	0	0	0	0	3	0	0	0	0	0	0	0	0	0	0	0	0	0	0	0	0	0	0	0	0	0	0	1	0	0	0	0	0
hsa-miR-202-5p	0	1	0	1	0	1	2	1	2	0	1	2	0	3	0	0	3	0	0	2	6	0	0	1	4	0	1	0	0	0	0	0	2	0	2	0	0	0	0	0	0	0	0	0	2	0	0	0	3
hsa-miR-203a-3p	555544	11670	76213	36796	127405	28983	656792	115846	111344	42581	541562	27004	127113	303480	109934	485404	79629	19603	34015	168428	41127	154479	19706	178832	256109	77320	301276	291927	346742	65182	300455	65111	246636	207659	69468	1349	23149	206894	80340	776942	43257	23946	104632	5186	1877	884393	408507	19985	61603
hsa-miR-203a-5p	44	2	17	3	24	8	79	13	9	8	58	2	9	47	10	18	8	4	5	15	5	12	0	8	35	6	19	13	28	3	43	3	14	29	12	0	1	12	18	45	6	3	14	0	0	46	80	2	2
hsa-miR-203b-3p	549	188	710	456	1395	378	449	238	269	138	453	493	1017	1137	687	238	210	402	54	269	92	1610	164	601	515	143	1325	1926	363	738	450	214	362	166	348	0	540	221	330	2020	216	275	426	56	21	1876	360	194	108
hsa-miR-203b-5p	0	1	1	1	0	0	0	0	0	0	0	0	0	0	0	0	0	0	0	0	0	0	0	0	0	0	2	0	0	0	0	0	0	0	0	0	1	0	0	0	0	0	0	0	0	0	0	0	0
hsa-miR-204-3p	0	0	0	0	0	0	0	0	1	0	0	0	0	0	0	0	0	0	0	0	0	0	0	0	0	0	0	0	0	0	0	0	0	0	0	0	0	0	0	0	0	0	0	0	0	0	0	0	0
hsa-miR-204-5p	0	8	0	4	2	14	3	10	87	2	2	1	0	0	1	0	7	2	0	6	66	0	1	3	21	8	2	21	3	6	2	3	8	13	11	1	0	8	29	5	0	34	14	12	29	2	1	1	10
hsa-miR-205-3p	4	0	0	0	0	0	13	15	24	13	15	0	37	19	0	10	1	0	2	19	2	0	0	27	24	15	39	49	17	22	27	22	11	21	30	0	0	57	14	4	1	0	23	0	0	143	42	0	34
hsa-miR-205-5p	18170	476	94	136	27	24	83122	34186	46253	30203	52095	23	56490	18601	23	49386	5612	5	1890	37999	4944	318	71	58465	83651	36221	33795	57519	50221	30195	83265	27721	31227	37528	102595	32	34	108855	27329	20864	1203	131	36255	35	2	80142	45514	8	59332
hsa-miR-206	0	0	40	3	52	0	0	11	3	0	1	2	2	6	187	0	1	0	24	1	7	1	19	166	3	0	5	1	2	1	0	1	0	1	6	14	17	2	0	0	29	0	3	1	0	0	3	8	0
hsa-miR-208b-3p	0	0	0	0	0	0	0	0	0	0	0	0	0	0	0	0	0	0	0	0	0	0	0	0	1	0	0	0	0	0	0	0	0	0	0	0	0	0	0	0	0	0	0	0	0	0	0	0	0
hsa-miR-20a-3p	24	11	37	76	56	17	34	9	70	20	12	10	10	45	22	19	30	12	15	22	13	39	52	44	22	4	57	32	18	6	29	23	9	19	59	34	27	36	29	18	24	11	17	15	40	23	26	28	25
hsa-miR-20a-5p	1910	912	2010	9141	6421	2663	1788	1377	5527	1329	979	1398	1173	2558	1026	1343	741	1480	1454	1111	2828	2483	3580	4811	1308	2055	4194	3065	1708	1551	1494	1399	1152	2084	3283	5499	1644	5719	1276	1932	2446	1788	1390	1701	3815	3397	1306	4549	2265
hsa-miR-20b-3p	0	1	0	0	4	3	0	0	4	3	1	0	1	1	0	2	2	0	0	3	8	0	3	0	3	5	0	1	0	2	0	2	0	0	5	1	1	2	7	3	2	1	4	1	1	0	1	2	1
hsa-miR-20b-5p	9	80	14	14	48	78	10	27	246	33	21	21	20	37	22	11	50	10	60	49	144	6	26	59	69	243	52	81	83	86	18	70	15	35	108	17	59	139	95	42	14	128	50	32	44	33	30	94	19
hsa-miR-21-3p	3510	10744	16480	13298	13345	8455	17719	7420	3350	6169	4550	20598	7820	8803	22150	7601	9801	8199	6117	8239	8599	5657	8776	6072	8534	4981	31110	20063	7419	12934	10209	5060	8158	3992	8376	1580	14176	9835	14452	6557	6172	11170	20265	12356	3142	8000	41086	5683	5784
hsa-miR-21-5p	816338	1675934	1393008	1100383	1803374	1794689	1418514	682846	749837	1576279	492284	4291911	1082376	633362	927377	786555	943842	1137526	472980	1049973	3529120	770258	873380	1795691	799578	963813	891983	2739401	832818	2693744	1261103	492463	992297	387604	710591	614077	2253702	1579330	920526	1681579	715260	2214970	3041026	2879890	899630	1459559	1396111	602808	1602377
hsa-miR-210-3p	5711	1307	2440	2130	1088	2633	7706	1312	2129	1557	4388	92	6281	1311	1347	5913	448	646	1211	648	275	1953	425	3213	1092	1553	5629	12495	2410	1080	12503	1230	4234	1676	1728	516	10015	1720	2354	6483	793	2264	4923	87	3247	4000	5037	846	529
hsa-miR-210-5p	7	0	5	1	3	8	12	1	1	1	3	2	4	0	2	0	0	0	1	3	4	3	1	2	5	2	3	19	5	0	9	3	3	2	4	0	15	1	2	4	0	10	14	0	3	2	4	0	0
hsa-miR-211-5p	0	0	0	0	1	0	0	0	0	0	1	0	0	0	1	0	0	0	0	0	0	0	0	0	1	1	0	0	0	0	0	0	4	0	2	0	1	0	0	0	0	0	0	0	0	0	0	0	0
hsa-miR-2110	22	1	8	16	20	15	4	16	6	14	4	30	1	4	17	2	6	6	10	4	37	2	31	2	2	7	1	8	7	5	3	0	2	3	2	6	18	1	3	3	22	8	9	8	15	1	3	34	4
hsa-miR-2113	0	0	0	0	0	0	0	0	0	0	0	0	0	0	0	0	0	0	0	0	0	0	0	0	0	0	0	0	0	0	0	0	0	0	0	0	0	0	0	0	0	0	0	0	0	0	0	0	0
hsa-miR-2114-3p	0	0	0	0	0	0	1	0	0	0	0	0	0	1	0	0	0	0	0	0	0	0	0	0	0	0	0	0	0	0	0	0	0	0	3	1	0	0	0	1	1	0	0	0	1	0	2	0	0
hsa-miR-2114-5p	0	0	1	0	2	0	1	0	1	1	0	0	0	1	0	0	0	0	0	0	0	0	1	0	0	1	0	0	0	1	0	1	1	0	2	1	0	1	0	0	0	0	0	0	1	0	0	0	0
hsa-miR-2115-3p	0	0	1	1	3	2	1	2	0	2	0	0	0	2	0	0	2	0	1	3	2	0	0	0	0	0	0	0	0	0	0	0	0	0	0	0	18	3	0	0	0	1	1	2	0	0	0	2	2
hsa-miR-2115-5p	0	0	2	0	1	0	0	0	0	0	0	0	0	2	0	0	0	0	0	0	1	0	0	0	0	1	0	0	0	0	0	1	0	0	0	0	2	0	0	0	0	1	0	0	1	1	0	0	0
hsa-miR-2116-3p	1	0	0	1	4	0	2	0	2	1	0	4	0	2	7	0	0	3	1	0	1	9	0	2	1	1	0	0	0	1	1	1	0	1	2	1	5	0	0	0	0	1	5	2	1	2	0	5	1
hsa-miR-2116-5p	0	1	1	0	1	0	0	0	0	0	0	0	2	2	0	0	6	2	1	0	0	1	1	0	0	0	0	1	0	0	0	0	0	0	0	0	0	0	2	2	1	0	0	0	0	0	2	1	0
hsa-miR-2117	0	0	0	0	0	0	0	0	0	0	0	0	0	0	0	0	0	0	0	0	0	0	0	0	0	0	0	0	0	0	0	0	0	0	0	0	0	0	0	0	0	0	0	0	0	0	0	0	1
hsa-miR-212-3p	12	8	11	9	28	21	23	2	8	20	7	43	7	15	11	4	17	6	15	18	47	21	19	16	28	6	1	15	6	17	13	7	14	4	11	11	48	11	31	16	15	18	29	29	104	29	26	3	25
hsa-miR-212-5p	0	1	1	1	1	0	3	0	2	3	0	3	1	0	1	0	2	1	2	1	7	2	0	0	1	3	2	0	1	1	0	0	1	1	2	0	2	5	3	0	1	2	0	2	8	3	3	0	2
hsa-miR-214-3p	9	23	13	20	19	65	64	21	8	58	11	111	15	16	2	17	30	14	4	25	212	21	12	42	34	15	7	34	5	50	53	14	7	16	12	1	14	14	80	76	27	56	74	61	10	22	38	6	38
hsa-miR-214-5p	22	122	21	22	15	92	101	53	54	108	12	119	35	22	8	59	48	38	12	25	225	23	16	102	52	34	39	281	25	134	61	32	54	25	54	7	19	65	90	145	53	138	201	112	15	48	72	38	73
hsa-miR-215-3p	0	1	74	12	33	1	1	0	0	0	0	3	0	59	275	1	17	25	141	0	0	91	354	0	0	0	0	0	0	0	0	0	1	0	0	643	75	0	0	0	11	0	0	37	2	0	0	20	0
hsa-miR-215-5p	21	312	7086	2031	10420	71	17	6	17	20	17	1300	11	3575	43856	19	6420	5672	16991	14	26	12592	82855	81	14	15	8	4	4	17	11	12	7	32	6	137303	14019	14	6	26	1963	196	16	6147	881	18	11	3816	25
hsa-miR-216a-3p	0	0	0	0	1	2	0	0	0	0	0	2	0	0	0	0	0	0	0	1	0	0	0	0	0	1	0	1	0	0	0	0	0	0	0	0	0	2	1	0	0	0	0	1	0	0	0	0	0
hsa-miR-216a-5p	0	0	1	3	1	3	0	0	6	0	0	23	1	0	0	0	2	1	0	2	30	4	4	1	2	1	0	1	0	2	0	4	1	0	2	0	0	14	6	2	6	4	1	17	5	1	2	0	5
hsa-miR-216b-3p	0	0	0	0	0	0	0	0	0	0	0	0	0	0	0	0	0	0	0	0	0	0	0	0	0	0	0	0	0	0	0	0	0	0	0	0	0	0	0	0	0	0	0	0	0	0	0	0	0
hsa-miR-216b-5p	0	0	0	0	0	1	0	0	1	0	0	0	0	0	0	0	0	1	0	1	14	0	0	0	0	0	0	0	0	0	0	0	3	0	0	1	0	2	0	1	0	0	0	0	1	1	1	0	2
hsa-miR-217-5p	3	78	45	86	32	126	17	53	204	26	36	876	34	52	50	16	70	93	3	207	774	125	52	62	74	59	18	84	55	114	46	72	166	9	169	11	55	732	204	145	98	194	64	758	222	24	74	25	115
hsa-miR-218-1-3p	0	0	0	0	0	1	0	0	2	0	0	1	2	0	1	1	0	0	0	3	23	0	0	2	0	0	0	1	0	4	3	0	1	1	1	0	0	2	8	1	0	3	3	0	2	0	2	1	2
hsa-miR-218-2-3p	0	0	0	0	0	0	0	0	0	1	0	0	0	0	0	0	0	0	0	0	0	0	0	0	0	0	0	0	0	0	0	0	0	0	0	0	0	0	0	0	0	0	0	0	0	0	0	0	0
hsa-miR-218-5p	79	59	12	36	30	78	47	75	751	72	12	186	100	27	17	55	37	39	11	260	1695	35	19	143	125	60	50	221	44	286	100	124	115	99	112	11	8	136	412	163	35	160	229	235	74	129	90	15	300
hsa-miR-219a-1-3p	1	4	6	10	32	27	7	12	22	6	13	8	5	6	24	4	7	10	8	19	6	26	19	23	22	14	14	13	9	2	9	5	9	8	22	3	34	14	9	21	4	7	15	2	6	2	17	18	19
hsa-miR-219a-2-3p	0	0	0	0	0	0	0	0	0	0	0	0	0	0	0	0	0	0	0	0	1	0	0	0	1	0	0	0	0	0	0	0	0	0	0	0	0	0	0	0	1	0	0	0	0	0	0	0	0
hsa-miR-219a-5p	10	4	4	5	23	14	5	5	14	2	2	3	3	4	7	5	2	4	3	8	7	7	9	10	8	6	4	18	4	5	1	5	3	3	17	3	4	15	3	12	3	6	12	1	8	3	1	1	12
hsa-miR-219b-3p	1	0	3	4	1	1	0	1	1	0	0	3	1	2	2	0	0	2	1	3	3	1	2	4	1	0	3	2	1	1	1	1	3	1	0	0	0	3	2	0	1	0	0	1	0	0	0	4	1
hsa-miR-219b-5p	0	0	0	1	2	0	0	2	0	0	0	0	1	0	0	0	1	0	0	1	2	0	5	0	0	0	0	1	0	0	1	0	2	0	0	2	1	0	0	0	0	1	0	0	1	0	0	0	1
hsa-miR-22-3p	133965	167188	260137	102980	293176	374599	229870	117953	168769	237052	219270	341664	184541	197169	263707	179434	295554	139826	112047	272827	770045	192313	133593	281502	221471	134919	254155	402370	191018	314660	294785	99676	241049	52597	134568	103742	372903	516145	302325	468300	181681	164164	341043	385322	118479	348471	236503	75358	422594
hsa-miR-22-5p	70	129	105	72	208	161	259	41	54	160	160	146	105	165	63	88	250	61	44	94	255	63	57	125	182	63	104	162	74	149	195	79	121	34	82	33	169	70	254	246	99	74	210	110	63	149	209	29	82
hsa-miR-221-3p	536	1273	3007	1421	1824	1215	2607	1268	757	717	820	1306	3181	949	262	714	3076	611	666	637	1741	601	1221	2322	1481	1083	373	1013	2058	1331	1251	303	441	878	925	455	1561	1671	983	836	862	1684	1291	1977	1059	963	679	521	2315
hsa-miR-221-5p	3	6	11	6	2	3	7	3	4	5	2	4	3	9	0	3	2	6	0	4	10	9	2	3	5	6	6	7	9	6	1	4	0	4	5	1	3	11	3	3	4	11	11	5	2	6	2	4	12
hsa-miR-222-3p	144	518	930	370	480	335	980	293	261	149	268	302	1347	362	63	177	932	153	181	168	257	225	364	510	325	350	150	348	693	433	410	125	142	310	314	123	585	435	295	272	274	406	345	266	344	318	203	168	643
hsa-miR-222-5p	19	21	158	12	68	9	23	15	11	17	25	10	63	32	14	11	110	21	28	12	16	46	38	24	25	12	18	22	64	10	14	5	17	29	24	5	37	21	22	7	20	7	20	21	7	26	25	34	32
hsa-miR-223-3p	1279	718	1858	1148	3479	3508	3752	527	650	3647	1399	2317	386	1711	466	565	5469	392	145	1098	4159	1023	764	516	1201	646	998	420	408	489	778	432	568	426	1410	2159	22041	758	2380	324	1167	839	1460	1366	375	2256	1837	1626	600
hsa-miR-223-5p	19	9	20	26	31	26	26	20	13	31	12	39	12	16	9	9	29	8	4	12	51	5	20	7	13	10	9	3	8	9	13	6	12	6	17	13	91	13	48	1	19	11	35	26	13	6	21	37	9
hsa-miR-224-3p	1	4	4	1	4	6	7	13	1	11	6	1	2	10	7	12	8	2	0	54	4	4	0	31	15	4	16	30	28	14	33	10	6	4	19	0	4	196	16	8	9	1	7	1	1	11	34	5	82
hsa-miR-224-5p	215	358	36	24	64	37	570	866	178	276	429	31	368	325	274	764	69	14	59	1101	215	26	23	2219	457	496	1821	1544	883	1190	864	998	936	188	970	14	36	7101	337	409	66	28	352	31	13	847	1610	35	1159
hsa-miR-2276-3p	0	0	0	2	0	0	0	0	0	0	0	0	0	0	0	0	3	0	0	0	0	1	0	1	0	0	0	0	0	0	0	0	0	0	0	0	0	0	0	0	0	0	0	1	1	0	0	0	0
hsa-miR-2276-5p	0	0	0	0	0	0	0	0	0	0	0	0	0	0	0	0	0	0	0	0	0	0	0	0	0	0	0	0	0	0	0	0	0	0	0	0	0	0	0	0	0	0	0	2	0	0	0	1	0
hsa-miR-2277-3p	1	0	0	0	0	1	3	2	2	1	0	1	1	0	0	4	1	0	1	0	2	2	0	1	4	0	1	1	3	0	3	1	0	1	1	0	0	1	0	1	0	1	1	0	0	0	0	1	1
hsa-miR-2277-5p	3	0	3	2	2	1	3	1	5	1	1	5	2	4	0	3	2	1	2	5	1	4	1	4	2	6	5	3	4	3	1	2	2	1	4	0	4	2	8	5	3	0	4	1	4	3	2	2	2
hsa-miR-2278	0	0	0	0	1	0	1	0	0	1	0	1	1	0	0	0	2	0	0	0	0	0	0	0	0	0	0	0	0	0	1	0	0	0	0	0	0	0	2	0	0	2	0	0	1	0	0	0	0
hsa-miR-2355-3p	31	6	11	14	17	15	23	2	11	11	41	3	47	15	7	25	17	14	1	13	20	6	7	21	34	7	32	110	5	37	18	11	31	6	13	4	15	9	17	21	8	6	25	8	0	34	20	12	10
hsa-miR-2355-5p	293	117	79	112	95	130	262	37	77	101	273	65	530	244	84	288	127	102	32	270	225	54	27	131	95	42	564	634	70	407	254	101	349	49	175	18	137	114	255	140	36	54	166	103	29	412	334	85	158
hsa-miR-23a-3p	6929	4494	6280	4908	9434	11021	18251	6779	8195	8925	10530	12967	8072	7226	6885	8734	15298	3603	3038	18567	38468	9933	7120	13530	10515	6305	14079	20738	11338	12028	13156	6126	7699	4319	7082	10898	12252	19158	14459	16201	7551	7380	14294	9869	4376	18054	12126	4772	26170
hsa-miR-23a-5p	9	17	15	7	3	2	17	3	4	1	10	5	8	13	106	4	26	5	4	11	4	21	22	5	13	9	48	12	7	20	7	13	15	6	10	1	18	4	15	2	13	2	8	4	3	15	38	8	19
hsa-miR-23b-3p	1267	2767	2998	1949	3487	3690	2013	3160	4944	4140	2439	5695	2899	2308	2181	2094	3731	1540	1197	8025	24792	1853	3068	6780	5746	3923	2404	6481	6303	10632	8251	2994	2815	1865	2386	3579	2515	11294	6257	15030	2542	3662	5787	5737	4312	3280	2428	1700	12694
hsa-miR-23b-5p	1	4	8	0	2	2	3	2	4	6	3	2	5	6	2	1	1	1	1	1	6	3	2	2	4	0	1	3	5	7	1	2	4	3	1	0	4	6	8	8	2	4	7	4	5	1	2	5	6
hsa-miR-23c	0	1	0	1	0	0	0	0	0	0	0	5	1	0	0	1	0	4	1	1	72	0	1	0	0	0	0	0	0	1	0	0	0	0	0	2	0	1	2	2	1	3	3	4	11	0	0	1	3
hsa-miR-24-1-5p	19	88	76	43	40	42	90	31	62	61	36	81	89	61	20	28	65	15	18	84	160	25	33	56	98	62	43	134	45	178	107	72	66	42	62	22	54	126	175	123	40	85	86	74	50	54	38	17	133
hsa-miR-24-2-5p	106	73	91	58	71	120	622	58	76	60	140	175	182	195	38	145	181	44	26	234	253	70	91	101	122	55	154	162	85	169	178	105	92	116	115	82	169	149	295	193	93	108	159	120	64	352	182	48	156
hsa-miR-24-3p	9303	3392	4554	3805	7964	10266	19169	5286	4497	8841	11149	12699	9136	6588	2800	5325	10678	2961	2563	15296	29012	6934	5587	16638	10169	3173	6719	8803	5714	7542	18321	3798	4375	4340	4342	9964	14238	11178	7281	17013	5062	6892	8835	7038	6103	22015	11952	4196	17037
hsa-miR-2467-5p	2	0	0	0	0	0	0	0	0	0	0	0	0	0	0	0	0	0	0	0	0	0	0	0	0	0	0	0	0	0	0	0	0	0	0	0	0	0	0	2	0	0	0	0	0	0	0	0	0
hsa-miR-25-3p	8342	19405	36166	37088	29020	19539	15794	29715	103467	47385	16927	36286	21821	27299	18155	27604	80498	33459	33076	33161	47877	26446	22610	48211	41525	25608	47475	50379	22103	30416	30725	23935	30878	43540	160476	16936	42705	44120	41351	25580	33984	24273	17716	29819	36344	19272	51393	36447	29333
hsa-miR-25-5p	0	0	6	2	7	0	0	2	1	4	0	4	0	1	7	1	0	6	1	2	10	2	1	2	4	0	4	2	0	0	1	0	2	2	6	0	7	0	0	2	4	1	6	4	3	0	15	14	1
hsa-miR-2681-3p	0	0	0	0	0	0	0	0	0	0	0	0	0	0	0	0	0	0	0	0	0	0	0	2	1	0	0	0	0	1	0	0	0	0	0	0	0	3	0	0	0	0	0	0	0	0	0	0	1
hsa-miR-2681-5p	0	0	0	0	0	0	0	0	0	0	0	0	0	0	0	0	0	0	0	0	1	0	0	0	1	0	0	0	0	0	0	0	0	0	0	0	0	0	0	0	0	0	0	0	0	0	0	0	1
hsa-miR-2682-3p	0	0	0	0	0	0	0	0	0	0	0	0	1	0	0	0	0	0	0	0	0	0	0	0	0	0	0	0	0	0	0	0	0	0	0	0	0	0	0	0	0	0	0	0	0	0	0	0	0
hsa-miR-2682-5p	0	0	0	0	0	0	0	0	0	0	0	0	2	0	0	2	0	0	0	0	0	0	0	0	0	0	0	0	0	0	0	0	0	0	0	0	0	0	0	0	0	0	0	0	2	0	0	0	0
hsa-miR-26a-1-3p	1	2	5	2	0	1	1	1	2	1	1	2	1	2	2	3	1	3	4	0	5	1	1	2	2	1	4	3	0	7	1	2	2	1	4	1	3	4	0	2	3	1	0	3	0	2	2	2	3
hsa-miR-26a-2-3p	1	19	13	3	12	8	16	8	27	4	5	8	0	15	7	8	16	0	2	9	25	11	5	18	29	4	5	18	6	20	5	13	9	8	21	9	19	19	31	9	6	10	32	8	2	6	17	9	24
hsa-miR-26a-5p	1448	4233	3654	3114	12445	5718	4200	3466	7781	6231	2269	12605	2820	3896	3966	2735	12649	3459	1229	7645	38789	4626	4875	10827	11575	2839	1817	6911	3216	7098	5475	2996	3569	2290	5559	4118	10739	6993	10584	6739	6179	13492	10155	11631	7731	3508	6944	3985	11537
hsa-miR-26b-3p	16	27	51	45	63	38	60	19	99	22	29	23	26	77	55	44	85	23	23	28	41	53	33	31	55	18	37	46	47	32	29	42	29	32	66	41	129	48	94	37	69	34	55	26	58	34	45	25	65
hsa-miR-26b-5p	599	1453	1549	1903	3487	1283	3624	856	3471	2164	1680	2262	1634	3275	1482	1349	7737	925	511	2235	5784	1956	1651	2321	3847	898	1349	3322	1494	1829	2065	1173	1429	1193	2781	2175	6297	2042	4859	2934	2035	2317	2404	1974	2080	1866	2549	1514	3296
hsa-miR-27a-3p	4683	2559	4015	4189	5882	7131	18849	4678	3342	7414	7896	9176	6783	6727	3302	5227	15507	1988	1591	13561	20030	5215	3351	9243	10430	2529	8606	13166	5807	5757	9826	3389	4423	2308	5517	5684	8117	8072	11288	7946	4912	5730	10125	6403	2721	14009	10895	2004	14382
hsa-miR-27a-5p	62	52	54	71	112	42	56	82	31	36	56	313	18	38	736	30	94	49	29	266	160	82	430	80	133	24	282	68	23	145	101	59	29	41	29	13	189	131	32	23	83	145	86	58	39	86	395	121	79
hsa-miR-27b-3p	2558	3930	6169	4949	5917	5393	5186	5692	4515	12815	6338	9877	5883	5921	2430	3831	9011	2335	2180	13577	36578	3476	3382	13402	16998	4190	4937	10702	7011	11600	17954	3695	3750	2654	5244	4267	4490	10038	12802	18174	4115	6504	10389	8334	6372	5491	7007	2345	19610
hsa-miR-27b-5p	24	160	214	41	125	42	46	135	92	123	82	158	50	68	82	40	75	43	31	138	385	46	70	248	276	122	380	164	106	226	158	118	103	50	86	27	209	202	140	200	67	77	203	123	79	66	283	76	180
hsa-miR-28-3p	4059	17233	16657	13184	8581	11618	14001	11413	28295	7943	7257	26876	18718	10704	14632	10252	26933	10864	5687	47287	100061	13280	5985	24836	15679	18644	9165	42630	8365	44762	19677	18951	20867	8529	27728	6086	31459	25417	42447	28739	12934	27009	17026	21742	7980	11388	24676	4658	41691
hsa-miR-28-5p	115	296	494	344	439	349	256	254	527	334	185	801	270	197	485	148	631	344	104	918	4396	387	231	903	422	261	136	584	217	970	406	361	320	221	483	222	1363	553	745	581	375	726	573	539	270	253	623	164	1407
hsa-miR-2861	0	0	0	0	0	0	0	0	0	0	0	0	0	0	0	0	0	0	0	0	0	0	0	0	0	0	0	0	0	0	0	0	0	0	0	0	0	0	0	0	0	1	0	0	0	0	0	0	0
hsa-miR-296-3p	0	0	0	1	0	0	3	20	1	1	2	1	0	0	14	0	1	1	0	7	3	0	3	9	2	0	2	2	3	2	7	7	5	5	3	0	0	0	2	1	0	3	0	0	0	0	8	0	2
hsa-miR-296-5p	5	5	2	1	5	2	19	27	6	9	11	8	2	8	38	4	5	1	0	17	10	1	1	42	19	0	11	14	4	12	33	14	15	13	2	1	3	0	6	4	3	7	9	2	4	5	21	0	13
hsa-miR-299-3p	2	4	1	1	1	6	2	1	2	2	2	8	3	2	1	0	0	2	2	2	5	2	2	1	0	0	1	2	1	2	4	1	2	1	1	1	0	3	2	5	2	1	1	1	4	4	4	1	0
hsa-miR-299-5p	5	12	15	3	4	12	22	8	4	11	2	16	11	2	0	16	11	0	3	7	38	4	4	23	9	1	5	27	9	9	19	3	8	5	3	1	15	8	9	121	4	7	17	18	0	18	19	7	5
hsa-miR-29a-3p	4525	16711	29191	34631	49332	35560	19208	15770	12493	16896	8682	31905	12231	17278	9710	7812	34504	7834	9846	31841	68462	24490	12303	22454	59152	10519	5221	19955	11137	14481	16436	8332	9519	5432	10950	11693	37096	15049	37893	10115	19194	35834	27371	50128	15013	9621	30881	11311	33572
hsa-miR-29a-5p	10	23	47	27	41	50	21	7	20	13	8	19	9	32	13	7	18	10	5	12	31	26	18	23	14	19	18	31	10	28	13	18	17	9	18	19	45	33	47	14	13	21	22	17	11	15	22	40	23
hsa-miR-29b-1-5p	0	37	58	10	42	10	17	12	23	6	6	7	11	25	13	5	18	8	8	6	14	17	7	12	14	24	31	23	15	21	12	16	5	5	8	7	47	26	24	9	9	6	7	5	7	8	50	43	7
hsa-miR-29b-2-5p	7	79	37	38	86	52	38	32	134	18	7	136	33	62	110	33	90	35	18	90	207	59	90	44	48	71	23	106	91	147	35	95	72	15	61	59	161	144	119	63	65	144	50	84	203	60	34	79	230
hsa-miR-29b-3p	543	3166	3165	2979	4889	3784	2772	1679	2270	1029	639	1918	1765	2621	1016	807	2255	926	1015	2151	5058	2125	1764	2212	4810	2294	1295	3817	2315	2682	1182	2138	1745	802	1262	1474	3480	3562	4273	898	1627	3386	1965	3391	2452	1736	1789	2255	3112
hsa-miR-29c-3p	725	6116	3678	5407	10824	4157	2055	8131	4468	4825	1670	8043	2237	3415	4759	1130	10512	1646	1527	12497	28242	3910	4453	7064	27764	4220	644	3815	6508	6232	2542	4143	3082	982	3773	3098	5924	4996	13331	2202	6507	16323	5722	14836	10736	1895	3802	1111	13024
hsa-miR-29c-5p	13	46	70	40	59	37	20	27	63	19	8	95	27	49	110	24	88	21	19	60	183	36	43	35	50	47	24	82	58	86	44	63	49	11	39	41	116	96	142	32	74	117	67	64	78	20	35	40	196
hsa-miR-301a-3p	20	15	26	30	24	52	167	46	155	14	32	104	50	34	8	41	24	20	16	29	54	22	63	77	20	12	33	52	52	28	68	32	68	73	41	27	39	125	59	49	22	19	19	26	38	83	24	29	30
hsa-miR-301a-5p	10	2	13	10	7	8	36	10	23	1	7	9	5	4	1	13	6	7	1	4	8	11	17	18	5	2	12	12	13	6	15	9	12	14	10	6	12	26	24	20	7	2	9	0	2	24	16	5	6
hsa-miR-301b-3p	1	1	2	3	4	11	6	9	14	3	2	5	5	4	3	8	3	5	2	3	2	3	5	7	6	1	4	5	6	1	8	2	3	7	12	9	5	8	7	4	2	1	2	1	4	6	1	2	1
hsa-miR-301b-5p	0	1	4	2	1	3	1	2	2	0	1	1	0	2	2	4	0	2	0	0	0	4	3	4	0	0	0	2	0	0	9	0	0	1	2	3	0	2	4	6	0	1	0	0	0	1	1	0	1
hsa-miR-302a-3p	0	0	0	0	0	0	0	0	0	0	0	0	0	0	0	0	0	0	0	0	0	0	0	0	0	0	0	0	0	0	0	0	0	0	0	0	0	0	0	0	0	0	0	0	0	0	0	0	0
hsa-miR-302a-5p	0	0	0	0	0	0	0	0	0	0	0	0	0	0	0	0	0	0	0	0	1	0	0	0	0	0	0	0	0	0	0	0	0	0	0	0	0	0	0	0	0	0	0	0	0	0	0	0	1
hsa-miR-302b-3p	0	1	0	0	0	0	0	0	0	0	0	0	0	0	0	0	0	0	0	0	1	0	0	0	0	0	0	0	0	0	0	0	0	0	0	0	0	1	1	0	0	0	0	0	0	0	0	0	0
hsa-miR-302c-3p	0	0	0	0	0	0	0	0	0	0	0	0	0	0	0	0	0	0	0	0	0	0	0	0	0	0	0	0	0	0	0	0	0	0	0	0	0	0	0	0	0	0	0	0	0	0	0	0	0
hsa-miR-302d-3p	0	0	0	0	0	0	0	0	0	0	0	0	0	0	0	0	0	0	0	0	1	0	0	0	0	0	0	0	0	0	0	0	0	0	0	0	0	0	0	0	0	0	0	0	0	0	0	0	0
hsa-miR-3064-3p	0	1	0	2	0	2	0	0	3	0	0	4	0	0	0	0	1	0	0	0	1	0	1	0	0	0	0	2	1	1	1	0	0	0	1	0	3	1	2	0	0	1	1	0	1	2	0	0	2
hsa-miR-3064-5p	0	0	1	0	1	0	0	0	0	0	0	0	0	1	1	0	1	1	1	0	0	0	1	0	0	0	0	1	0	0	0	0	1	0	0	0	3	1	0	0	0	0	1	1	0	2	0	0	0
hsa-miR-3065-3p	109	81	26	21	553	25	287	375	255	135	61	148	38	60	117	116	41	395	28	200	82	584	43	443	45	87	197	149	298	138	442	90	178	99	68	5	527	278	66	2132	77	204	110	79	375	364	108	99	821
hsa-miR-3065-5p	10	7	1	0	45	3	47	42	24	14	6	12	5	5	15	15	3	25	0	5	2	27	4	36	2	15	21	26	19	5	23	5	12	7	11	0	28	10	7	202	14	16	8	1	25	30	8	12	28
hsa-miR-3074-3p	0	0	0	0	1	0	0	0	0	0	0	0	0	0	0	0	0	0	0	0	0	0	1	1	0	0	0	0	0	0	0	0	1	0	2	1	2	0	1	0	1	0	0	0	0	0	0	0	0
hsa-miR-3074-5p	3	1	16	8	18	13	12	14	18	3	1	13	5	11	13	10	18	6	11	12	7	30	19	48	3	4	24	19	1	4	10	8	12	3	21	8	34	8	21	3	44	7	5	7	10	5	16	7	8
hsa-miR-30a-3p	608	12208	4941	2719	5475	15382	2175	3004	54513	1437	1360	7268	2741	2471	4811	1578	7861	1834	903	21496	36281	2604	2878	2661	8146	2443	1287	5842	5174	12560	2726	5470	4259	9101	7979	1249	21258	13672	17197	5120	8433	12722	5318	10529	1570	1505	2692	1047	32810
hsa-miR-30a-5p	4425	79666	21420	17624	55559	115638	16754	18490	399398	15486	7171	52289	17754	23034	30565	11198	29643	12602	6055	86467	195251	11505	23245	14389	34758	18680	7256	40712	34618	93678	12148	33967	25758	80861	52539	7391	164995	108767	83163	38548	47964	106115	37451	60297	13887	16456	17281	7446	149751
hsa-miR-30b-3p	0	8	12	6	8	5	1	6	4	1	3	5	1	1	16	4	8	3	7	17	12	12	20	9	7	3	4	7	6	6	10	9	8	2	7	30	8	13	9	11	12	4	5	2	4	2	7	3	33
hsa-miR-30b-5p	471	935	1314	1862	2436	1352	2065	1177	1077	529	475	1383	972	1197	920	996	2718	664	813	1818	4332	1256	4901	1994	1686	559	581	1515	1014	1550	1477	955	462	799	1139	4741	2031	2468	3153	1352	3172	2244	2719	1460	2220	1066	1184	533	2311
hsa-miR-30c-1-3p	1	1	0	2	2	1	4	2	6	4	2	1	1	2	7	0	4	1	4	1	5	4	1	2	3	0	1	1	4	1	1	2	0	2	5	2	5	2	6	3	5	0	2	3	0	3	5	6	4
hsa-miR-30c-2-3p	13	97	60	16	85	259	23	39	532	40	12	100	17	21	81	17	80	34	14	230	781	40	53	29	76	30	9	55	27	134	25	54	43	201	89	19	380	92	159	100	109	134	103	128	15	20	39	22	426
hsa-miR-30c-5p	480	2379	1320	1408	3068	2671	2623	1452	7509	879	841	2177	3670	2178	1910	1100	2181	949	739	3193	7708	1176	1544	1292	2340	1758	1051	3680	2425	4358	1213	2403	1436	2994	4148	1420	4088	5046	5613	1955	2573	3341	2022	2170	2106	1952	1320	1731	4515
hsa-miR-30d-3p	3	12	12	14	24	12	18	18	22	5	6	21	6	7	28	7	22	17	17	13	41	13	67	25	10	6	11	11	13	16	11	12	3	9	9	68	21	24	19	14	33	5	17	16	18	7	7	5	35
hsa-miR-30d-5p	5528	10444	16497	15828	37942	19663	10579	13868	24903	8746	6396	18370	10720	10501	28383	14631	20274	10970	15029	26056	57325	25557	124918	29847	13877	10113	7724	22544	19923	22767	17516	11599	8230	11299	13131	165588	37699	60953	17717	36126	24262	17639	22763	18366	34540	22178	11196	13975	82461
hsa-miR-30e-3p	2806	7074	9569	6052	9713	6314	7648	5493	23287	5136	8049	11815	14198	6917	12530	4768	19588	4652	2607	31315	34527	11948	4865	11086	20856	6851	5839	13593	13407	11667	11071	7226	8563	4326	14163	7414	23490	17984	23768	18203	8260	11129	5795	12561	6716	6174	11545	5625	37323
hsa-miR-30e-5p	5020	12673	9393	8468	26543	10554	15240	9181	49936	10344	8854	12484	35179	17065	20043	12432	14777	7667	6091	17978	35871	12299	10571	15884	20010	16366	11259	28031	22165	24158	10248	15967	14948	12473	32319	15410	26236	43583	26433	13080	13634	14089	9465	13329	13313	18237	10801	12799	32621
hsa-miR-31-3p	317	82	1	27	0	265	479	4	88	204	164	15	424	118	72	177	113	29	85	97	9	72	30	146	211	44	268	8	54	19	594	8	555	108	128	63	11	176	2	201	57	31	109	25	155	311	378	19	105
hsa-miR-31-5p	426	131	2	31	3	385	780	7	118	379	330	15	845	171	132	217	221	85	121	135	6	133	49	306	307	51	512	10	53	19	884	11	493	189	128	102	23	198	1	255	74	92	160	17	276	386	1380	35	242
hsa-miR-3115	0	0	0	0	0	0	0	1	0	0	0	0	0	0	0	0	0	0	0	0	0	0	1	0	0	0	0	0	0	0	0	1	1	0	0	0	0	0	0	1	0	0	0	0	1	0	0	1	0
hsa-miR-3116	0	0	0	1	0	0	0	0	0	0	0	0	0	0	0	0	0	0	0	0	0	0	1	0	0	0	0	0	0	0	0	0	0	0	1	0	0	0	0	0	2	0	0	0	1	0	0	0	0
hsa-miR-3117-3p	0	2	10	1	9	2	2	1	2	8	1	14	0	3	0	0	7	2	2	1	13	2	3	4	0	0	0	0	3	1	0	0	3	0	1	0	0	0	3	7	8	8	3	6	5	0	1	1	2
hsa-miR-3117-5p	0	0	0	0	0	0	0	0	0	0	0	0	0	0	0	0	0	0	0	0	0	0	0	0	0	0	0	0	0	0	0	0	0	0	0	0	0	0	0	0	0	0	1	0	0	0	0	0	0
hsa-miR-3120-3p	0	0	0	0	0	0	0	0	0	0	0	0	0	0	0	0	0	0	0	0	0	0	0	0	0	0	0	0	0	0	0	0	0	0	0	0	0	0	0	0	0	0	0	0	0	0	0	0	0
hsa-miR-3120-5p	0	0	0	0	0	0	0	0	0	0	0	0	0	0	0	0	0	0	0	0	0	0	0	0	0	0	0	0	0	0	0	0	0	0	0	0	0	0	0	0	0	0	0	0	0	0	0	0	0
hsa-miR-3121-3p	0	0	0	0	0	0	0	0	0	0	0	0	0	0	1	0	0	0	0	0	1	0	0	0	1	0	0	0	0	0	0	0	0	0	0	0	0	0	0	0	0	0	0	0	0	0	0	0	0
hsa-miR-3121-5p	0	1	0	0	0	0	0	0	0	0	0	0	0	0	0	0	0	0	0	0	0	0	0	0	0	0	0	0	0	0	0	0	0	0	0	0	0	0	0	1	0	0	0	0	0	0	0	0	0
hsa-miR-3122	0	0	0	0	0	0	0	0	0	0	0	0	0	0	0	0	0	0	0	0	0	0	0	0	0	0	0	0	0	1	0	0	0	0	0	0	0	0	0	0	0	0	0	0	0	0	0	0	0
hsa-miR-3124-3p	0	0	1	0	0	0	0	0	0	0	0	0	0	0	0	0	0	0	0	0	0	0	0	0	0	0	0	0	1	0	0	0	0	0	0	0	0	0	0	0	0	0	0	0	0	0	0	0	0
hsa-miR-3124-5p	0	0	0	0	0	0	0	0	0	0	0	0	0	0	0	0	0	0	0	0	0	0	0	0	0	0	0	0	0	0	0	0	0	0	0	0	0	0	0	0	0	0	0	0	0	0	0	0	0
hsa-miR-3125	0	0	1	0	0	1	0	0	1	1	0	0	0	1	1	0	0	0	0	0	3	0	3	0	0	0	0	0	0	0	0	0	0	0	0	0	0	0	0	0	0	0	0	1	0	0	0	0	0
hsa-miR-3126-3p	0	0	0	0	0	0	0	0	2	3	0	0	0	1	1	0	0	0	0	0	1	0	0	0	0	0	0	0	0	0	0	0	0	0	2	0	0	1	0	0	0	0	0	0	0	0	0	1	0
hsa-miR-3126-5p	0	0	0	0	0	0	0	0	0	0	0	0	0	0	0	0	0	0	0	0	2	0	0	0	0	0	0	0	0	0	0	0	0	0	0	0	0	0	0	0	0	0	0	0	1	0	0	0	0
hsa-miR-3127-3p	0	0	3	1	0	0	0	0	2	0	0	2	0	1	0	0	0	1	2	0	1	3	2	0	0	0	0	4	0	0	1	0	0	0	0	0	2	1	0	0	1	1	0	0	1	0	0	0	0
hsa-miR-3127-5p	10	28	24	17	24	8	13	15	46	3	4	16	0	21	10	12	42	12	36	32	4	93	18	16	8	12	9	50	8	10	26	8	10	20	25	11	34	12	19	16	16	8	4	8	17	7	8	20	24
hsa-miR-3128	1	0	0	0	0	0	0	0	0	0	0	0	0	1	0	0	0	0	0	0	0	0	0	0	0	0	1	1	0	0	0	0	0	0	0	0	0	0	0	1	0	0	0	0	0	0	1	0	0
hsa-miR-3129-3p	1	1	1	1	0	4	1	0	1	2	2	0	2	1	0	0	2	1	0	0	2	1	1	1	0	2	2	5	0	1	1	0	2	0	0	1	0	1	1	2	0	0	0	3	0	4	0	1	1
hsa-miR-3129-5p	2	0	1	0	0	1	1	0	0	1	0	0	1	0	1	0	0	1	0	0	4	2	1	0	0	0	0	1	0	0	0	0	1	0	1	0	0	0	0	0	0	0	0	1	2	0	1	0	2
hsa-miR-3130-3p	0	0	0	2	1	0	0	0	0	0	0	5	1	1	0	1	1	1	0	0	0	0	1	1	1	1	0	3	1	1	1	1	0	3	2	0	3	0	0	0	2	0	0	0	0	0	1	0	2
hsa-miR-3130-5p	5	2	23	0	22	2	4	2	18	4	15	4	0	6	13	5	19	6	6	7	3	15	16	0	11	3	7	3	0	7	0	1	11	4	12	19	0	2	4	8	9	18	7	7	10	0	3	25	13
hsa-miR-3131	0	0	20	19	5	0	0	0	0	0	0	1	0	20	29	0	42	9	26	0	0	10	71	0	0	0	0	0	0	0	0	0	0	0	0	43	41	0	0	0	0	1	0	17	30	0	0	1	1
hsa-miR-3132	0	0	0	0	0	0	0	0	0	0	0	0	0	0	0	0	0	0	0	0	0	0	0	0	0	0	0	0	0	0	0	0	0	0	0	0	0	0	0	0	0	0	0	0	0	0	0	0	0
hsa-miR-3133	0	0	0	0	0	0	0	0	1	0	0	0	0	0	0	0	2	0	0	0	0	0	0	0	0	1	0	1	0	0	0	0	0	0	0	0	1	0	0	1	0	0	0	0	1	0	0	1	0
hsa-miR-3135a	0	0	0	0	1	0	0	0	0	0	0	0	0	0	0	0	0	0	0	0	0	0	0	0	0	0	0	0	0	0	0	0	0	0	0	0	0	0	0	0	0	0	0	0	0	0	1	0	0
hsa-miR-3136-3p	0	0	0	0	0	0	0	0	0	0	0	0	0	0	1	0	0	0	0	0	0	0	0	0	0	1	0	0	0	0	0	0	0	0	0	0	0	0	0	0	0	0	0	0	0	0	0	0	0
hsa-miR-3136-5p	0	1	1	2	2	3	0	1	3	0	0	1	1	4	0	1	2	3	3	0	1	0	3	0	4	1	0	0	0	1	0	2	0	0	1	1	2	1	1	2	1	1	1	2	1	0	0	5	3
hsa-miR-3137	1	1	0	1	1	0	0	1	0	1	0	0	1	0	0	0	0	0	0	0	0	2	0	0	1	0	0	0	1	0	0	0	3	0	4	0	1	0	0	1	0	0	0	0	1	0	0	1	0
hsa-miR-3138	0	0	0	0	0	0	0	0	0	0	1	1	0	0	0	0	0	0	0	0	0	0	0	0	0	0	0	0	0	0	0	0	1	0	0	0	1	0	0	0	0	0	0	0	0	0	0	0	0
hsa-miR-3139	1	0	0	0	0	0	0	0	0	0	0	0	1	0	0	0	0	0	0	0	1	0	0	0	0	0	0	0	0	0	0	0	0	0	1	0	0	1	0	0	0	0	0	0	0	2	0	0	0
hsa-miR-3140-3p	1	1	1	0	0	0	0	2	1	0	0	0	1	0	0	1	0	0	1	4	0	1	2	2	2	0	0	0	1	0	1	0	0	0	0	2	3	0	1	0	0	1	0	0	1	0	0	1	0
hsa-miR-3140-5p	0	0	0	0	0	0	0	0	0	0	0	0	0	0	0	0	0	0	0	0	0	0	0	0	0	1	0	0	0	0	0	0	0	0	0	0	0	0	0	0	0	0	0	0	0	0	0	0	0
hsa-miR-3141	0	0	0	0	0	0	0	0	0	0	0	0	0	0	0	0	0	0	0	0	0	0	0	0	0	0	0	0	0	0	0	0	0	0	0	0	0	1	0	0	0	0	0	0	0	0	0	0	0
hsa-miR-3142	0	0	0	0	0	0	0	0	0	0	0	0	0	0	0	0	0	0	0	0	0	0	0	0	0	0	0	0	0	0	0	0	0	0	0	0	0	0	0	0	0	0	0	0	0	0	0	0	0
hsa-miR-3143	0	0	0	0	1	0	2	0	0	0	0	0	0	0	0	1	0	0	0	0	0	0	4	0	1	1	0	0	1	0	0	0	1	1	1	0	3	0	2	0	0	0	1	0	0	0	0	1	0
hsa-miR-3144-3p	2	0	0	0	0	0	1	2	2	2	0	0	3	0	0	0	0	0	0	0	0	0	0	0	0	0	0	2	1	4	1	0	2	0	1	1	0	1	0	1	0	0	0	0	4	0	5	0	0
hsa-miR-3144-5p	0	0	1	0	0	0	0	0	0	0	0	0	0	0	0	0	0	0	0	0	0	0	0	0	0	0	0	0	0	0	0	0	0	0	0	0	0	0	0	0	0	0	0	0	0	0	0	0	0
hsa-miR-3145-3p	0	0	1	0	1	0	0	0	0	0	0	0	0	3	0	0	0	0	0	0	1	0	0	0	0	0	0	0	0	0	1	0	0	0	1	0	0	0	1	0	0	0	0	0	1	0	0	1	0
hsa-miR-3145-5p	0	0	1	0	1	0	0	0	0	0	1	0	0	0	1	0	0	0	0	0	0	1	2	1	0	0	0	0	0	0	0	0	0	0	0	0	0	0	0	0	0	0	0	0	0	0	0	2	0
hsa-miR-3146	0	0	0	0	0	0	0	0	0	0	0	0	0	0	0	0	1	1	0	0	0	0	1	0	0	0	0	0	0	1	0	0	1	0	0	0	0	0	0	0	1	0	0	1	0	1	0	0	0
hsa-miR-3148	0	0	0	0	0	0	0	0	0	0	0	0	0	0	0	0	0	0	0	0	0	0	0	0	0	0	0	0	0	0	0	0	0	0	0	0	0	0	0	0	0	0	0	0	0	0	0	0	0
hsa-miR-3149	0	0	1	1	0	0	0	0	0	0	0	0	0	0	2	0	0	1	0	0	0	0	0	0	1	0	0	0	0	1	0	0	0	0	0	0	1	0	0	0	1	0	0	0	0	0	0	1	1
hsa-miR-3150a-3p	0	0	0	0	0	0	0	0	0	0	0	0	0	0	0	0	0	0	0	0	0	0	0	0	0	0	0	0	0	0	0	0	0	0	0	0	1	0	0	0	0	0	0	0	0	0	0	0	0
hsa-miR-3150a-5p	1	0	1	0	1	0	0	0	0	0	0	1	0	0	0	0	0	0	0	0	2	1	0	1	0	0	1	0	0	0	0	0	1	0	0	2	1	0	0	0	0	1	1	0	0	0	2	0	0
hsa-miR-3150b-3p	0	1	4	4	4	38	0	6	1	1	9	0	0	7	14	5	7	7	15	32	1	1	0	6	14	1	1	0	5	0	4	0	0	0	2	4	9	0	4	1	5	0	1	2	33	2	0	19	1
hsa-miR-3150b-5p	0	0	1	0	0	1	0	0	0	0	0	0	0	0	0	0	0	0	0	0	0	0	0	0	0	1	0	0	0	0	0	0	0	0	0	0	0	0	0	0	0	0	0	0	0	0	0	0	0
hsa-miR-3151-5p	0	0	0	0	0	0	0	0	0	0	0	0	0	0	0	0	0	0	0	0	0	0	0	0	0	0	0	0	0	1	0	0	0	0	0	0	0	0	0	0	0	0	0	0	1	0	0	0	0
hsa-miR-3152-3p	0	0	0	0	0	0	0	0	0	0	0	0	0	0	0	0	0	0	0	0	0	0	0	0	0	0	0	0	0	0	0	0	0	0	0	0	0	0	0	0	0	0	0	0	0	0	0	0	0
hsa-miR-3152-5p	0	0	0	0	0	0	0	0	2	0	0	0	0	0	0	0	0	0	0	0	10	0	0	0	0	1	0	1	0	0	0	0	0	0	0	0	0	2	2	0	0	0	0	0	0	1	0	0	0
hsa-miR-3153	0	0	0	0	0	0	0	0	0	0	0	0	0	0	0	0	0	0	0	0	0	0	0	0	0	0	0	1	0	0	0	0	0	0	0	0	0	0	0	0	0	0	0	0	0	0	0	0	0
hsa-miR-3154	0	0	0	0	0	1	0	0	0	0	0	0	0	0	0	0	0	0	0	0	2	0	0	1	0	0	0	0	0	0	0	0	0	0	0	0	1	0	0	0	0	1	1	1	0	0	0	0	0
hsa-miR-3155a	0	0	1	0	1	0	0	0	0	0	0	0	0	0	1	0	0	0	0	0	0	0	0	0	0	0	0	1	0	0	0	0	0	0	1	0	0	0	0	0	0	0	0	1	0	0	0	0	0
hsa-miR-3156-5p	0	0	0	0	0	0	0	0	0	0	0	0	0	0	0	0	0	0	0	0	0	0	0	0	0	0	0	0	0	0	0	0	0	0	0	0	0	0	0	0	0	0	0	0	0	0	0	0	0
hsa-miR-3157-3p	0	0	0	0	2	0	0	0	0	0	1	0	0	2	0	1	1	0	2	2	0	0	0	1	0	0	0	0	0	0	1	1	0	1	0	0	2	0	2	1	6	0	2	0	1	1	0	0	0
hsa-miR-3157-5p	0	0	0	1	1	0	0	0	1	0	0	1	1	0	1	0	0	1	0	0	1	0	2	0	1	0	0	0	2	0	1	0	2	0	0	0	1	0	4	0	0	0	0	1	0	0	1	0	1
hsa-miR-3158-3p	2	1	1	0	2	0	0	0	0	2	1	0	0	0	0	0	1	2	1	0	1	0	0	1	2	1	2	0	0	0	0	0	0	0	0	1	4	0	0	0	1	0	0	1	0	0	1	0	0
hsa-miR-3158-5p	0	0	0	1	0	1	0	0	1	0	0	1	0	0	1	0	1	0	0	1	0	0	1	0	0	0	1	1	0	0	1	0	0	1	2	1	1	0	0	0	0	0	2	0	0	1	1	0	0
hsa-miR-3159	0	0	0	0	2	0	0	0	0	0	0	0	0	0	1	0	0	0	0	0	0	0	0	0	0	0	0	1	0	0	0	0	0	0	0	0	0	1	0	0	0	0	0	0	0	0	0	0	0
hsa-miR-3160-3p	0	0	0	0	0	0	0	0	0	0	0	0	0	0	0	0	0	0	0	0	0	0	0	0	0	0	1	0	0	0	0	0	0	0	0	0	0	0	0	0	0	0	0	0	0	0	1	0	0
hsa-miR-3160-5p	0	0	0	0	0	0	0	0	0	0	0	0	0	0	0	0	0	0	0	0	0	0	0	0	1	0	0	0	0	0	0	0	0	0	0	0	0	0	0	0	0	0	0	0	0	0	0	0	0
hsa-miR-3161	0	0	0	2	0	0	1	0	0	0	0	0	0	0	0	0	0	1	0	0	1	3	0	2	0	0	0	0	0	2	0	0	0	0	0	0	0	1	0	0	0	0	0	0	0	0	0	3	0
hsa-miR-3162-3p	0	0	0	0	0	0	0	0	1	0	0	0	0	0	0	0	0	0	0	0	0	0	0	0	0	0	0	0	0	0	0	0	0	0	0	0	0	0	0	0	0	0	0	0	0	0	0	0	0
hsa-miR-3162-5p	1	0	0	0	0	0	0	0	0	0	0	0	0	0	0	0	0	0	0	0	0	0	0	0	0	0	0	0	0	0	0	0	0	0	0	0	0	0	0	0	0	0	0	0	0	0	0	0	0
hsa-miR-3163	0	0	1	0	0	0	0	0	0	0	0	0	0	1	1	0	0	0	0	1	1	0	1	0	0	0	0	0	0	0	0	0	0	1	0	0	0	0	0	0	1	0	0	0	0	0	0	0	0
hsa-miR-3164	0	0	0	0	0	0	0	0	0	1	2	0	0	0	0	0	0	0	0	0	0	0	0	1	0	0	1	0	0	1	0	0	0	0	1	0	0	0	0	0	0	0	0	0	0	0	0	0	1
hsa-miR-3165	0	0	0	0	0	0	0	0	0	0	0	0	0	0	0	0	0	0	0	0	0	0	0	0	0	0	0	0	0	0	0	0	0	0	0	0	0	0	1	0	0	0	0	0	0	0	0	0	0
hsa-miR-3166	0	0	0	0	0	0	0	0	0	0	0	0	0	0	0	0	0	0	0	0	0	0	0	0	0	0	0	0	0	0	0	0	0	0	0	0	0	0	0	0	0	0	0	0	0	0	1	0	0
hsa-miR-3169	0	0	0	0	0	0	0	0	0	0	0	0	0	0	0	0	0	0	0	0	0	0	0	0	0	0	0	0	0	0	0	0	1	0	0	0	0	0	0	0	0	0	0	0	0	0	0	0	0
hsa-miR-3170	0	2	9	9	3	2	2	0	1	2	0	0	1	4	1	3	3	2	6	5	1	1	1	3	0	0	4	2	1	0	0	1	4	2	2	1	7	1	2	2	3	2	0	0	2	3	0	1	1
hsa-miR-3171	1	0	0	0	0	0	0	1	0	0	0	0	0	0	0	0	0	0	0	2	0	0	0	1	0	1	0	1	0	0	0	0	0	0	1	0	0	0	0	0	0	0	0	0	0	0	2	0	0
hsa-miR-3173-3p	0	0	0	0	1	0	0	0	0	0	0	1	1	0	1	0	0	0	1	0	0	0	0	0	0	0	0	0	0	0	0	0	0	0	0	0	0	0	0	0	0	0	0	0	0	0	0	0	0
hsa-miR-3173-5p	0	1	5	3	5	1	0	0	1	0	3	3	2	1	1	0	7	0	0	1	3	2	1	0	4	1	1	2	1	2	0	0	1	1	7	0	1	1	1	1	0	0	1	2	2	0	0	2	0
hsa-miR-3174	0	0	1	2	4	0	0	1	2	0	1	0	0	0	0	0	0	1	3	0	0	0	2	0	0	0	0	0	0	0	1	0	0	0	2	0	4	1	0	0	0	0	0	3	0	2	2	5	0
hsa-miR-3175	0	0	0	0	0	0	0	0	0	0	0	0	0	0	0	0	0	0	0	0	0	0	0	0	0	0	0	0	0	1	0	0	1	0	0	0	0	0	0	0	0	1	0	0	0	0	0	0	0
hsa-miR-3176	2	0	1	1	1	1	0	1	2	0	1	2	0	2	0	0	2	1	0	1	0	4	4	1	0	2	0	0	1	1	1	0	3	2	0	1	1	0	2	0	0	1	0	0	0	0	0	2	1
hsa-miR-3177-3p	1	0	2	1	4	0	0	1	0	1	0	0	0	0	0	0	0	1	0	1	0	0	2	1	0	0	0	0	0	1	0	0	3	0	0	1	0	0	0	1	0	0	0	0	2	0	1	4	1
hsa-miR-3177-5p	0	0	0	0	0	0	0	0	0	0	0	0	0	0	0	0	0	0	0	0	0	0	1	0	0	0	0	0	0	0	0	0	0	0	0	0	0	0	0	0	0	0	0	0	0	0	0	3	0
hsa-miR-3178	0	0	0	0	0	0	0	0	0	0	0	0	0	0	0	0	0	0	0	0	0	0	0	1	0	0	1	0	0	0	0	0	0	0	0	0	0	0	0	0	0	0	0	0	0	0	0	0	0
hsa-miR-3181	0	0	0	0	0	0	0	0	0	0	0	0	0	0	0	0	0	0	0	0	0	0	0	0	0	0	0	0	0	0	0	0	0	0	0	0	0	0	0	0	0	0	0	0	0	0	0	0	0
hsa-miR-3182	0	0	0	0	1	0	0	0	0	0	0	0	0	0	0	0	0	0	0	0	0	0	0	0	0	0	0	0	0	0	0	0	0	0	0	0	0	0	0	0	0	0	0	0	0	0	0	0	0
hsa-miR-3183	0	0	0	0	1	1	0	0	1	0	0	0	0	0	0	0	0	0	1	0	0	1	0	0	0	0	1	0	0	0	0	0	0	0	1	0	2	0	0	0	0	0	0	0	0	0	0	0	0
hsa-miR-3186-3p	0	0	0	0	0	0	0	0	0	0	0	0	0	0	0	0	0	0	0	0	0	0	0	0	0	0	0	0	0	0	0	0	0	0	0	0	0	0	0	0	0	0	0	0	0	0	0	0	0
hsa-miR-3186-5p	0	0	0	0	0	0	0	0	0	0	0	0	0	0	0	0	0	0	0	0	0	0	0	0	0	0	0	0	0	0	0	0	0	0	0	0	0	0	0	0	0	0	0	0	0	0	0	0	0
hsa-miR-3187-3p	1	0	0	1	0	0	0	1	1	2	0	3	1	1	1	0	0	1	0	0	0	1	3	3	0	1	0	0	1	1	0	1	0	0	0	0	0	0	1	2	1	2	1	1	0	3	1	2	1
hsa-miR-3187-5p	0	0	0	0	0	1	0	0	0	0	0	0	0	0	1	0	0	0	0	0	0	0	1	0	2	0	1	0	0	0	0	0	0	0	0	0	1	0	1	0	0	0	0	0	0	0	0	0	0
hsa-miR-3188	0	0	0	0	0	0	0	1	3	0	0	0	0	0	0	1	0	0	0	0	0	1	1	1	0	0	0	0	0	1	0	0	0	2	0	0	1	0	1	0	1	0	0	0	1	0	0	0	0
hsa-miR-3189-3p	0	0	0	2	1	0	0	0	0	0	0	4	0	2	0	0	2	1	2	0	0	0	0	0	0	0	0	0	0	0	0	0	0	0	0	0	0	0	0	0	4	0	0	0	0	0	0	4	0
hsa-miR-3189-5p	0	0	0	0	0	0	0	0	0	0	0	0	0	0	0	0	0	0	0	0	0	0	0	0	0	0	0	0	0	0	0	0	0	0	0	0	0	0	0	0	1	0	0	0	0	0	0	1	0
hsa-miR-3190-3p	0	0	0	0	0	0	0	0	0	0	0	0	0	0	1	0	0	0	0	0	0	1	0	0	0	0	0	0	0	0	0	0	0	2	0	0	0	0	0	0	0	0	0	0	0	0	0	0	0
hsa-miR-3190-5p	0	0	0	0	0	0	0	0	0	0	0	0	1	0	1	0	0	1	0	0	0	1	0	0	0	0	0	0	0	0	1	0	0	0	1	0	0	0	0	1	0	0	2	0	0	2	0	0	3
hsa-miR-3191-3p	0	0	0	0	0	0	0	1	0	0	0	0	0	0	0	0	0	0	0	0	1	1	0	1	0	0	0	1	1	2	2	0	1	1	1	1	0	0	2	2	0	0	0	1	0	2	0	0	2
hsa-miR-3191-5p	0	0	0	0	0	0	1	0	0	0	0	0	0	1	0	0	0	0	0	0	0	0	0	0	0	0	1	1	0	0	0	0	1	0	0	0	0	0	0	0	0	0	0	0	0	0	0	1	0
hsa-miR-3192-3p	0	0	0	0	0	0	0	0	0	0	0	0	0	0	0	0	0	0	0	0	0	0	0	0	0	0	0	0	0	0	0	0	0	0	0	0	0	0	0	0	0	0	0	0	0	0	0	0	0
hsa-miR-3192-5p	0	0	2	0	0	1	0	0	1	0	0	0	0	0	0	0	0	0	0	0	0	0	0	0	1	0	0	0	0	0	0	0	0	0	0	0	0	0	0	0	0	1	0	0	0	0	0	0	0
hsa-miR-3193	0	1	1	0	3	1	2	0	3	0	1	2	0	4	3	4	3	1	1	3	0	1	1	3	0	0	1	2	0	0	1	0	1	0	2	0	8	4	2	1	1	0	0	0	1	0	1	0	2
hsa-miR-3194-3p	0	0	1	1	1	0	0	0	1	0	1	0	0	1	0	0	1	1	0	0	0	1	0	0	2	1	0	0	0	0	0	0	1	0	0	1	1	0	0	0	1	0	0	0	1	0	0	0	1
hsa-miR-3194-5p	0	0	1	1	3	2	0	0	0	0	0	1	1	0	2	0	0	0	0	0	0	1	2	0	0	1	0	0	0	0	0	0	0	0	0	0	2	0	1	0	0	0	0	0	0	0	0	0	1
hsa-miR-3195	0	0	0	0	0	0	0	0	0	0	0	0	0	0	0	0	0	0	0	0	0	0	0	0	0	0	0	0	0	0	0	0	0	0	0	0	0	0	0	0	0	0	0	0	0	0	0	0	0
hsa-miR-3196	0	0	0	0	0	1	0	0	0	0	0	0	1	0	0	0	0	0	0	0	0	0	0	0	0	0	0	0	0	0	0	0	0	0	0	1	0	0	0	4	0	0	0	0	0	0	0	0	0
hsa-miR-3197	0	0	0	0	1	0	0	0	0	0	0	0	0	0	0	0	0	0	0	0	0	0	0	0	0	0	0	0	0	0	0	0	0	0	0	0	0	0	0	0	0	0	0	0	0	0	0	0	0
hsa-miR-3198	0	0	0	0	0	0	0	0	0	1	1	0	0	0	0	0	0	1	0	0	0	0	0	0	0	2	0	1	0	0	3	0	0	0	1	1	0	0	0	1	0	0	0	0	0	0	0	0	0
hsa-miR-3199	2	3	2	2	0	1	2	3	3	6	8	2	3	1	1	3	3	0	1	6	14	3	0	5	7	1	3	9	3	5	7	2	3	0	1	3	1	3	2	5	2	1	3	6	0	7	1	2	12
hsa-miR-32-3p	1	6	8	6	4	5	4	4	3	2	1	3	1	3	2	0	6	1	2	4	5	2	2	10	11	0	4	2	3	2	5	1	2	1	5	3	5	6	9	1	3	2	1	5	3	2	7	1	4
hsa-miR-32-5p	31	94	83	170	383	67	79	80	91	108	55	115	95	97	72	34	152	56	45	86	193	63	116	430	196	53	24	55	59	99	113	68	33	35	88	161	215	242	136	86	105	121	60	139	125	64	88	64	100
hsa-miR-3200-3p	2	0	8	17	13	18	3	11	12	3	5	7	1	6	8	12	2	3	11	5	13	7	2	16	3	4	6	8	3	8	13	2	2	10	11	0	8	14	4	12	4	4	3	6	27	1	1	27	9
hsa-miR-3200-5p	0	0	0	0	0	0	0	0	0	0	0	0	0	0	1	0	0	0	0	0	0	0	0	0	0	0	0	1	0	0	0	0	0	0	1	0	0	0	0	0	0	0	0	0	0	0	0	0	0
hsa-miR-3202	0	0	0	0	0	0	0	0	0	0	0	0	0	1	0	0	0	0	0	0	0	0	0	0	0	0	0	0	0	0	0	0	0	0	0	0	0	0	0	0	0	0	0	0	0	0	0	0	0
hsa-miR-320a-3p	1314	1571	2037	2132	3366	1497	4091	1894	7669	1038	1162	2757	1288	2182	1652	1392	6097	1243	2161	2260	4980	3839	2774	5992	2294	1665	4514	2966	1592	2382	3156	1638	1806	1371	2739	1821	6098	6543	4206	2123	1808	3851	1734	2729	1490	1810	1834	2385	3829
hsa-miR-320b	10	12	23	16	39	26	47	12	58	13	13	17	6	13	11	33	74	6	13	15	14	34	29	78	19	4	26	15	16	15	50	11	14	14	20	39	45	44	18	27	13	44	15	28	18	4	16	20	38
hsa-miR-320c	0	4	4	4	13	1	4	2	22	2	2	5	0	3	2	2	8	1	3	0	7	6	2	14	1	3	0	3	2	6	4	4	0	1	1	13	9	9	3	2	6	4	0	9	2	1	4	2	14
hsa-miR-320d	0	1	4	0	3	1	3	2	5	2	1	2	0	1	0	1	8	0	0	3	2	3	8	2	2	0	0	0	2	0	2	1	1	2	0	6	0	1	0	0	0	6	0	1	0	0	0	1	3
hsa-miR-320e	0	0	0	0	0	0	0	0	0	0	0	0	0	0	0	0	0	0	0	0	0	0	1	0	0	0	0	1	2	0	0	0	0	0	0	0	0	0	0	0	0	1	0	0	0	0	0	0	0
hsa-miR-323a-3p	1	3	3	3	2	25	12	2	4	15	2	15	4	2	2	7	11	3	4	3	20	8	6	5	7	0	3	10	13	8	24	2	5	5	6	1	11	3	13	4	18	1	8	7	0	6	13	7	1
hsa-miR-323a-5p	0	0	0	0	0	0	0	0	0	0	0	1	0	0	0	0	0	0	0	0	0	0	0	0	0	0	0	0	0	0	1	0	0	0	0	0	0	0	0	0	0	0	0	0	0	0	0	0	0
hsa-miR-323b-3p	1	2	15	2	6	8	4	2	4	9	1	4	3	2	6	4	12	0	9	1	9	7	3	3	1	0	1	5	23	1	5	1	3	1	2	3	13	4	5	8	9	3	4	4	1	8	7	8	1
hsa-miR-323b-5p	0	0	0	0	0	0	0	0	0	0	0	1	0	0	0	0	0	0	0	0	0	0	0	0	0	0	0	0	0	0	0	0	0	0	0	0	0	0	0	0	0	0	0	0	0	0	0	0	0
hsa-miR-324-3p	64	12	29	61	79	103	33	106	145	28	32	47	27	43	29	34	30	26	59	50	178	77	127	142	50	22	39	68	56	32	142	29	89	60	68	34	74	104	55	132	54	25	45	39	65	48	29	64	115
hsa-miR-324-5p	18	28	42	64	118	128	72	88	174	23	31	60	86	64	33	63	69	57	59	49	82	80	143	125	81	30	47	144	68	55	149	69	100	78	133	37	127	144	155	174	61	55	95	50	94	102	47	86	82
hsa-miR-326	1	1	4	8	4	15	6	1	10	3	2	12	1	5	14	1	12	1	12	15	19	14	15	8	7	1	5	1	0	2	2	5	5	3	4	12	17	1	11	1	11	7	4	10	14	4	6	8	15
hsa-miR-328-3p	7	27	25	29	37	40	50	32	346	11	17	39	30	29	46	36	49	15	24	52	132	37	42	112	36	43	18	102	99	36	106	50	75	38	89	11	53	113	102	59	36	43	51	55	99	30	31	20	273
hsa-miR-328-5p	0	0	0	0	0	0	0	0	0	0	0	0	0	0	0	0	0	0	0	0	0	0	0	1	0	0	0	0	0	0	0	0	0	0	0	0	0	0	0	0	0	0	0	0	0	0	0	0	1
hsa-miR-329-3p	0	3	3	3	3	6	3	0	4	5	1	8	0	0	3	2	5	2	2	2	8	2	2	7	1	0	0	2	2	0	9	0	1	0	2	0	4	1	1	3	3	3	4	5	0	2	1	1	2
hsa-miR-329-5p	0	0	0	0	0	0	0	0	0	0	0	0	0	0	0	0	0	0	0	0	0	0	0	0	0	0	0	1	0	0	0	0	0	0	1	0	0	0	0	0	0	0	0	0	0	0	0	0	0
hsa-miR-330-3p	9	1	2	9	20	10	26	10	8	7	6	23	4	20	4	2	20	2	2	18	29	12	17	19	19	4	3	7	6	5	23	5	4	7	5	14	19	4	15	7	10	12	9	12	8	11	1	4	25
hsa-miR-330-5p	53	31	85	44	74	55	160	55	116	34	51	84	107	109	38	37	76	46	30	55	117	66	134	84	97	42	31	79	50	62	84	37	66	28	66	102	181	72	111	53	46	44	58	99	59	123	41	68	88
hsa-miR-331-3p	19	25	60	32	27	22	37	22	42	14	62	15	57	23	18	17	77	22	17	28	84	28	30	68	51	20	52	57	24	27	88	34	43	17	49	9	63	33	80	52	21	20	27	11	19	37	42	63	53
hsa-miR-331-5p	11	7	13	12	12	5	5	7	7	8	8	8	20	12	13	3	14	5	6	10	26	5	4	18	15	6	19	18	4	14	9	9	7	6	9	4	12	6	22	11	4	15	9	9	4	15	10	17	12
hsa-miR-335-3p	88	198	707	998	837	365	226	353	907	111	111	389	181	146	399	149	228	215	297	407	140	968	580	551	284	448	266	222	158	96	173	249	162	162	276	491	203	536	130	269	550	134	126	260	676	264	153	479	480
hsa-miR-335-5p	7	5	36	44	94	6	14	18	66	17	5	25	5	22	16	11	39	23	8	7	31	25	56	23	41	17	3	9	6	1	11	7	13	15	44	22	22	24	35	19	35	21	24	35	47	12	16	56	24
hsa-miR-337-3p	13	87	34	23	30	59	115	40	67	93	8	121	49	7	20	64	80	50	13	55	181	40	10	106	39	17	9	166	53	55	113	29	35	37	60	8	29	65	92	135	40	47	73	135	22	33	84	45	75
hsa-miR-337-5p	0	0	0	0	0	0	0	0	0	0	0	0	0	0	0	0	1	0	0	0	0	0	0	1	0	0	0	0	0	0	0	0	1	0	0	0	0	0	2	0	0	0	0	0	0	0	0	1	0
hsa-miR-338-3p	561	1449	18427	1083	27283	2017	2124	895	2302	940	774	3473	717	1520	20694	494	3225	5803	607	2396	15153	8207	5945	1222	2045	599	1082	1085	1103	2277	691	969	1634	553	801	3965	25027	2518	3993	619	5610	3339	1371	2697	1527	2249	1468	5203	2717
hsa-miR-338-5p	1	11	145	5	149	8	15	7	4	8	6	20	5	2	120	6	33	20	4	14	177	56	35	11	10	1	5	6	9	13	4	6	8	2	1	27	203	12	16	6	30	33	10	10	1	10	8	30	22
hsa-miR-339-3p	22	11	36	45	64	23	12	23	32	18	12	40	18	33	28	20	70	8	16	28	68	22	23	32	50	8	14	40	18	23	40	11	18	19	30	27	66	15	28	48	33	32	14	17	34	38	39	38	42
hsa-miR-339-5p	33	87	162	341	107	110	99	108	181	61	41	134	122	285	47	169	318	47	101	59	122	52	83	85	204	80	147	425	50	75	136	48	108	53	271	39	118	96	231	206	177	170	163	119	95	155	114	74	65
hsa-miR-33a-3p	3	4	6	9	2	4	3	5	7	2	6	3	2	7	5	5	9	3	6	8	8	14	6	3	5	2	4	7	11	2	27	3	6	6	9	4	10	5	16	5	4	3	7	3	10	5	3	5	6
hsa-miR-33a-5p	26	16	46	106	41	23	80	84	65	30	56	5	38	51	24	73	108	17	18	48	13	119	24	102	156	56	52	122	74	26	144	43	46	31	108	50	28	137	119	54	36	19	63	13	27	46	37	23	106
hsa-miR-33b-3p	0	0	2	0	1	0	1	0	2	0	0	1	0	0	0	0	1	0	2	0	1	3	2	5	5	0	0	1	1	0	4	0	0	0	2	3	1	1	1	1	0	0	0	0	0	0	2	7	0
hsa-miR-33b-5p	1	3	5	10	11	0	3	7	2	4	11	2	2	2	2	1	8	7	2	3	5	7	2	22	4	4	4	5	9	3	20	1	1	1	6	5	2	8	6	8	1	0	4	0	1	5	4	0	12
hsa-miR-340-3p	1	18	10	4	5	8	23	13	46	13	10	11	11	17	7	14	41	9	2	15	54	13	6	28	13	14	14	44	11	32	10	18	17	16	28	7	35	28	27	45	5	8	24	18	16	20	15	25	35
hsa-miR-340-5p	36	38	25	61	106	53	31	53	136	190	43	208	19	54	45	29	62	44	15	76	553	77	95	115	84	51	14	47	18	53	55	36	37	52	48	25	160	64	53	57	48	45	149	183	93	39	95	186	143
hsa-miR-342-3p	131	410	345	173	380	209	752	313	651	384	178	591	404	486	82	471	389	166	143	253	1156	156	244	888	815	618	295	989	256	815	290	314	411	234	651	40	410	453	1471	700	270	604	806	685	504	537	480	171	596
hsa-miR-342-5p	1	25	15	8	17	6	15	14	26	5	6	25	10	14	5	17	16	8	4	4	34	7	8	47	30	34	14	16	16	28	11	15	15	18	28	3	26	15	64	36	14	12	20	18	14	13	17	13	25
hsa-miR-345-3p	0	1	2	2	3	0	1	2	0	0	0	1	0	4	1	0	0	0	1	1	0	0	0	0	1	0	1	2	0	1	1	1	0	0	1	0	1	0	0	3	0	0	1	0	2	0	0	0	1
hsa-miR-345-5p	6	22	66	62	68	19	31	79	20	22	19	31	12	44	14	13	72	29	16	39	37	40	29	67	61	15	18	38	20	26	70	15	17	34	103	8	43	18	119	48	39	28	59	21	81	12	27	16	37
hsa-miR-346	0	0	2	1	1	0	0	1	1	0	0	0	1	0	0	0	0	0	0	0	0	0	1	0	0	0	0	0	0	0	0	0	1	0	0	0	0	0	0	0	1	0	1	0	3	0	0	0	0
hsa-miR-34a-3p	4	1	1	3	9	4	5	3	1	3	0	3	0	7	2	1	2	2	0	1	0	1	0	2	1	0	2	1	0	0	1	2	4	1	2	0	10	4	7	3	1	2	1	4	1	4	2	5	2
hsa-miR-34a-5p	315	551	253	449	1017	805	658	349	590	344	135	840	246	644	254	312	889	397	164	451	821	358	223	426	484	262	243	700	591	508	423	232	287	203	361	278	1335	790	587	367	486	1009	676	559	308	465	346	246	929
hsa-miR-34b-3p	24	1	2	1	2	1	10	13	3	2	7	0	4	1	0	8	0	0	0	19	2	2	0	99	4	31	7	1	7	35	29	131	2	1	5	0	7	25	10	32	2	6	3	3	2	85	10	1	3
hsa-miR-34b-5p	7	1	0	0	0	0	5	8	2	1	2	3	2	5	0	3	1	0	0	8	0	1	0	23	7	28	1	5	1	18	7	72	0	4	2	0	4	29	15	7	0	2	0	2	0	38	8	3	3
hsa-miR-34c-3p	54	3	4	6	3	6	8	66	11	7	24	15	14	7	8	10	3	4	0	51	29	4	0	310	29	82	6	4	21	60	38	260	5	1	2	3	16	78	29	72	5	11	21	11	3	181	36	2	17
hsa-miR-34c-5p	150	10	5	5	4	10	42	195	22	14	28	26	16	22	9	30	5	4	1	102	73	2	5	552	77	239	16	10	17	106	127	965	10	15	16	0	16	245	94	125	8	35	25	18	11	286	56	3	43
hsa-miR-3529-3p	0	0	0	0	0	0	0	0	0	0	0	0	0	0	0	0	0	0	0	0	0	0	0	0	0	0	0	0	0	0	0	0	0	0	0	0	1	0	0	0	0	0	0	0	0	0	0	0	0
hsa-miR-3529-5p	0	0	0	0	0	0	0	0	0	0	0	1	0	0	0	0	0	0	0	0	0	0	0	0	0	0	0	0	0	0	0	0	0	0	0	0	0	0	0	0	0	0	0	0	0	0	0	0	0
hsa-miR-3605-3p	0	3	2	2	0	3	6	0	6	0	1	1	1	2	6	2	2	0	2	2	10	3	5	2	4	2	0	6	4	3	5	1	1	3	2	3	8	8	4	4	3	6	3	0	4	2	4	1	9
hsa-miR-3605-5p	0	0	0	0	1	2	1	0	1	1	0	0	0	0	0	0	1	2	0	0	7	0	2	0	0	0	0	2	2	0	1	0	0	0	1	0	0	1	0	1	0	0	0	0	1	1	0	1	0
hsa-miR-3606-5p	0	0	0	0	0	2	0	0	0	0	0	0	0	0	0	0	0	0	0	0	1	0	0	0	0	0	0	0	0	0	0	0	1	0	0	0	0	0	0	0	0	0	2	0	0	0	0	0	0
hsa-miR-3607-3p	16	54	101	35	84	27	37	18	77	58	28	51	64	81	92	48	15	29	12	22	27	20	27	35	26	67	60	71	51	64	19	58	41	54	58	39	29	182	95	81	53	43	45	35	75	60	17	21	46
hsa-miR-3607-5p	0	0	0	1	0	0	0	0	1	3	3	0	0	0	0	0	1	0	0	0	0	0	1	1	1	0	1	1	1	0	1	0	1	1	0	0	0	0	1	0	0	0	1	0	1	0	1	0	1
hsa-miR-3609	0	0	0	0	0	0	1	0	3	1	0	0	1	0	0	0	0	0	0	0	0	1	0	1	0	1	3	0	0	0	0	0	1	0	2	0	0	2	1	1	0	0	0	0	2	0	0	0	0
hsa-miR-361-3p	273	694	689	380	1292	376	313	306	1009	351	300	731	403	646	339	262	668	536	304	408	1398	379	569	745	655	532	449	656	420	788	299	336	584	234	691	181	1919	809	619	407	485	993	472	780	801	1037	533	471	600
hsa-miR-361-5p	994	541	541	931	1536	631	603	681	1701	653	467	1114	528	476	832	624	893	531	610	893	3390	773	1009	1493	1092	540	271	826	683	1037	647	536	806	550	1614	548	1161	1203	1007	1055	1142	923	864	881	1694	656	992	770	1776
hsa-miR-3610	0	3	7	0	0	0	1	3	8	1	2	1	0	0	0	2	8	1	0	4	1	4	3	2	3	1	0	0	5	1	0	2	0	3	4	3	3	3	8	5	2	3	0	2	2	1	2	0	4
hsa-miR-3611	0	0	0	0	0	0	0	0	0	0	0	1	0	1	0	0	0	0	0	0	0	1	0	0	0	0	0	0	0	0	0	1	0	0	1	0	0	0	0	0	0	0	0	0	0	0	0	1	0
hsa-miR-3613-3p	0	2	1	5	2	0	15	2	4	3	3	0	0	5	1	1	11	0	1	3	10	1	1	3	5	2	3	6	1	0	9	3	3	2	2	1	8	0	6	4	6	1	0	4	4	3	3	0	1
hsa-miR-3613-5p	20	23	38	113	61	29	81	24	50	53	77	26	37	46	13	30	65	36	10	22	49	18	33	87	39	59	19	39	10	38	67	34	21	61	45	78	95	22	60	25	46	21	31	24	32	34	66	11	22
hsa-miR-3614-3p	0	3	7	7	9	10	10	2	2	2	3	6	0	3	3	1	7	0	1	0	12	1	9	15	12	5	8	0	2	3	3	6	2	1	1	4	17	6	10	0	4	3	11	9	1	6	7	0	3
hsa-miR-3614-5p	1	12	30	25	35	6	5	9	4	7	16	21	2	5	8	2	29	4	8	4	19	6	50	28	23	5	6	3	4	2	13	3	15	2	3	15	142	4	13	1	12	7	10	36	2	8	26	0	12
hsa-miR-3615	11	8	32	39	54	26	12	15	37	16	15	25	12	21	16	14	23	7	22	14	34	13	23	4	23	19	48	30	46	9	22	8	21	22	19	26	33	76	27	7	28	4	13	26	31	26	41	11	6
hsa-miR-3616-3p	0	0	0	0	0	0	0	0	0	1	0	2	0	1	0	0	1	0	0	0	0	2	0	0	0	0	0	1	0	1	0	0	0	0	1	0	2	0	0	1	0	0	0	0	0	0	0	0	2
hsa-miR-3616-5p	0	0	0	0	0	0	0	0	0	0	0	1	0	0	0	0	0	0	0	0	0	0	0	0	0	0	0	0	0	0	0	0	0	0	0	0	3	0	0	0	0	0	0	0	0	0	0	0	0
hsa-miR-3617-3p	0	1	1	0	2	0	0	0	0	1	0	0	0	0	0	0	1	0	0	1	0	0	0	0	0	0	0	0	0	1	0	0	0	0	0	0	0	0	0	0	0	0	0	0	1	0	0	0	0
hsa-miR-3617-5p	0	0	0	0	0	0	0	0	0	0	0	0	0	0	0	0	0	0	0	1	0	0	0	0	0	0	0	0	0	0	0	0	0	0	0	0	0	0	0	0	0	1	0	0	0	0	0	0	0
hsa-miR-3618	0	0	0	0	0	0	1	0	0	0	0	0	0	0	0	0	1	0	0	0	0	0	0	0	0	0	0	0	0	0	0	0	0	0	0	0	0	0	0	0	0	0	0	0	0	0	0	0	0
hsa-miR-3619-3p	1	0	1	2	0	1	0	0	0	0	4	0	0	0	1	0	2	0	0	0	2	0	4	0	0	2	0	0	1	0	0	0	1	1	1	1	3	0	0	0	0	0	1	0	0	0	0	2	1
hsa-miR-3619-5p	1	1	1	1	0	0	0	0	0	0	1	0	0	1	1	0	0	0	0	0	0	1	0	0	0	1	0	1	0	0	1	0	1	0	0	0	0	0	0	1	0	1	0	0	2	0	0	0	0
hsa-miR-362-3p	3	7	10	13	23	7	15	6	10	9	3	25	7	29	5	7	94	9	7	5	26	6	11	10	6	4	3	13	4	3	10	5	7	2	9	6	43	4	13	8	30	6	16	23	18	4	10	2	6
hsa-miR-362-5p	27	44	33	53	67	37	66	37	29	7	7	105	34	97	28	13	212	34	30	22	65	33	88	28	15	27	18	80	41	59	22	25	17	12	28	39	104	85	53	31	89	37	26	83	76	29	15	29	64
hsa-miR-3620-3p	0	0	0	0	1	1	1	0	1	0	0	0	0	1	0	0	0	0	1	0	0	0	2	0	0	0	1	0	0	0	0	1	0	1	0	0	1	1	0	0	0	0	0	1	4	2	0	4	1
hsa-miR-3620-5p	0	0	0	0	0	1	0	0	0	0	0	0	1	0	0	0	1	0	0	0	0	0	2	1	0	1	0	1	1	0	0	0	0	0	0	0	1	0	1	0	0	0	0	0	0	0	0	0	0
hsa-miR-3622a-3p	1	0	0	1	0	0	0	2	4	0	0	1	1	0	1	0	0	0	0	4	2	0	2	1	1	1	0	1	0	5	5	0	1	0	0	0	0	0	2	2	1	0	0	5	0	0	1	0	0
hsa-miR-3622a-5p	0	0	0	0	0	0	0	0	0	0	0	0	0	0	0	0	0	0	0	1	0	0	0	0	0	0	0	0	0	0	0	0	0	0	0	0	0	0	0	0	0	0	0	0	0	0	1	0	0
hsa-miR-3622b-3p	0	0	0	0	0	0	0	0	0	0	0	0	0	0	0	0	0	0	0	0	0	0	0	0	0	0	0	0	0	0	0	0	0	0	0	0	0	0	0	0	0	0	0	0	0	0	0	0	0
hsa-miR-363-3p	12	31	8	9	47	39	6	22	90	36	15	15	2	23	12	7	42	6	22	23	110	3	10	39	26	76	11	28	21	45	13	32	6	18	48	7	35	40	49	32	5	50	30	15	17	13	33	25	22
hsa-miR-363-5p	0	0	0	0	0	0	0	0	0	0	0	0	0	0	0	0	1	0	0	0	0	0	0	0	1	0	0	0	0	0	0	0	0	0	2	0	0	1	0	0	0	0	0	0	0	0	0	1	0
hsa-miR-3646	0	0	0	0	1	0	0	0	0	0	0	0	0	0	2	0	0	0	0	0	0	0	0	1	2	1	0	0	1	0	0	0	2	0	0	0	0	0	0	0	0	0	0	0	0	0	0	0	0
hsa-miR-3649	0	0	0	0	0	0	0	0	0	0	0	0	0	0	0	0	0	0	0	0	0	0	0	0	0	0	0	0	0	0	0	0	0	0	0	0	0	0	0	0	0	0	0	0	0	0	0	0	0
hsa-miR-3650	0	0	0	0	0	0	0	0	0	0	0	0	0	0	0	0	0	0	0	0	0	0	0	0	0	0	0	0	0	0	0	0	0	0	0	0	0	0	0	0	0	0	0	0	0	0	0	0	0
hsa-miR-3651	5	6	7	24	5	23	14	4	2	13	2	6	18	25	0	2	3	4	10	3	1	1	2	6	3	5	12	2	3	2	10	3	5	19	13	4	5	9	7	6	9	8	3	4	7	13	8	3	1
hsa-miR-3652	1	0	1	1	1	0	0	0	1	0	0	0	0	0	0	0	1	0	1	1	0	0	0	0	0	0	1	1	0	1	0	0	0	0	0	1	0	0	0	1	0	2	0	3	0	0	0	2	3
hsa-miR-3653	5	7	12	6	14	6	11	3	11	19	5	4	19	13	8	5	5	3	1	1	11	5	1	11	4	5	8	18	3	9	4	1	5	11	10	2	13	11	17	12	9	4	9	4	12	13	3	3	1
hsa-miR-3653-5p	2	21	3	4	6	1	10	5	14	3	1	5	6	19	8	3	2	1	1	0	4	2	4	3	6	20	15	41	10	11	2	7	7	6	11	2	5	31	6	11	3	15	7	6	15	14	4	1	2
hsa-miR-3654	0	0	0	2	3	0	0	1	1	1	0	0	1	0	0	0	0	1	1	0	0	0	0	1	0	0	1	2	0	0	3	0	0	1	0	3	0	2	0	1	1	1	2	0	1	7	0	0	1
hsa-miR-3655	0	1	0	0	0	0	0	0	2	0	0	0	0	0	0	0	0	0	0	0	1	0	0	0	0	1	0	1	0	0	0	1	0	2	0	0	0	0	1	0	2	0	0	1	0	0	0	0	0
hsa-miR-3656	0	0	0	0	0	0	0	0	0	0	0	0	1	0	0	0	0	0	0	0	0	0	0	0	0	0	0	0	0	0	0	0	0	0	0	0	0	0	0	0	0	0	0	0	0	0	0	0	0
hsa-miR-3657	0	0	1	0	0	0	0	0	0	0	0	0	0	0	0	0	0	0	0	0	0	0	0	0	0	0	0	0	0	0	0	1	0	0	0	0	0	0	0	0	0	0	0	0	0	0	0	0	0
hsa-miR-3658	0	0	0	0	0	0	0	0	0	0	0	0	0	0	0	0	0	0	0	0	0	0	0	0	0	0	0	0	0	0	0	0	0	0	0	0	0	0	0	0	0	0	0	0	0	0	0	0	0
hsa-miR-3659	0	0	0	0	0	0	0	1	0	0	0	0	2	0	0	0	0	0	0	0	0	0	0	0	0	0	0	0	0	0	0	0	0	0	0	1	0	0	0	0	0	0	0	0	0	0	0	0	0
hsa-miR-365a-3p	97	149	75	52	97	266	674	30	222	111	299	93	283	111	45	317	167	69	15	262	640	44	38	194	152	64	120	298	233	171	378	130	241	92	116	87	164	305	227	186	33	153	192	96	133	306	385	60	227
hsa-miR-365a-5p	1	2	1	1	4	2	17	0	2	1	8	1	0	2	2	5	0	1	1	0	3	1	1	1	5	2	2	6	3	1	6	1	2	0	3	2	4	12	3	2	1	4	7	0	0	9	13	4	0
hsa-miR-365b-3p	97	149	75	52	97	266	674	30	222	111	299	93	283	111	45	317	167	69	15	262	640	44	38	194	152	64	120	298	233	170	378	130	241	92	116	87	164	305	227	186	33	154	192	96	133	307	385	60	226
hsa-miR-365b-5p	0	1	2	0	3	2	0	1	4	0	4	1	1	0	1	0	1	0	0	0	3	2	0	0	0	1	0	3	1	0	1	1	2	3	0	0	4	2	2	1	0	1	3	0	1	3	5	3	4
hsa-miR-3660	15	0	1	0	0	0	0	0	0	2	0	0	0	0	2	0	0	0	0	0	0	0	0	0	0	0	0	0	0	0	0	0	0	1	1	0	0	0	0	5	1	0	0	0	0	0	2	0	0
hsa-miR-3661	0	0	0	0	0	0	1	0	0	0	0	0	0	0	0	0	0	0	0	0	0	0	0	0	0	0	0	0	0	0	0	0	0	0	0	0	0	0	0	0	0	0	0	0	0	0	0	0	0
hsa-miR-3662	0	6	5	6	1	0	3	1	8	2	13	5	0	35	3	7	0	2	0	0	0	2	2	2	1	13	21	23	7	6	1	5	17	24	20	7	1	7	2	3	8	0	2	3	3	7	15	9	0
hsa-miR-3663-3p	0	0	0	0	0	0	0	0	0	0	0	0	0	0	0	0	0	0	0	0	0	0	0	0	0	0	0	0	0	0	0	0	0	0	0	0	0	0	0	0	0	0	0	0	0	0	0	0	0
hsa-miR-3663-5p	0	0	0	0	0	0	0	0	0	0	0	0	0	0	0	0	0	0	0	0	0	0	0	0	0	0	0	0	0	0	0	0	0	0	0	0	0	0	0	0	0	0	0	0	0	0	0	0	1
hsa-miR-3664-3p	0	0	1	0	1	0	0	0	0	0	0	0	0	1	1	1	0	1	0	0	0	0	0	1	0	1	0	0	0	0	1	0	0	0	0	0	1	0	0	0	0	0	0	0	0	0	0	3	0
hsa-miR-3664-5p	0	0	2	3	1	0	0	0	3	1	0	0	1	1	1	0	0	2	0	0	0	0	0	2	0	0	0	11	0	0	1	0	0	0	1	0	2	0	0	0	0	1	0	0	0	0	0	5	0
hsa-miR-3667-3p	1	0	0	0	0	0	0	0	1	0	0	0	0	0	4	0	0	0	0	1	0	0	0	2	0	1	0	0	0	0	0	0	1	1	0	0	0	0	0	0	0	0	0	0	0	1	0	0	0
hsa-miR-3667-5p	0	0	0	0	0	0	0	0	0	1	0	0	1	0	4	0	1	0	0	1	0	0	0	0	1	0	0	0	2	0	1	0	0	0	1	0	0	0	0	1	0	0	0	0	4	0	3	0	0
hsa-miR-367-3p	0	0	0	0	0	0	0	0	0	0	0	0	0	0	0	0	0	0	0	0	0	0	0	0	0	0	0	0	0	0	0	0	0	0	0	0	0	0	0	0	0	0	0	0	0	0	0	0	0
hsa-miR-3675-5p	0	0	0	0	0	0	0	0	0	0	0	0	0	0	0	0	0	0	0	0	0	0	0	0	0	0	0	0	0	0	0	0	0	0	0	0	0	0	0	0	0	0	0	0	0	0	0	0	0
hsa-miR-3677-3p	22	7	11	17	26	8	6	14	5	6	13	31	12	7	1	9	9	12	32	8	10	25	15	22	19	1	9	15	7	8	35	9	6	3	4	9	38	10	10	5	15	10	6	22	14	13	12	23	8
hsa-miR-3677-5p	5	1	5	1	2	1	2	3	2	1	2	9	1	3	1	1	2	2	8	0	7	3	7	5	1	0	0	0	1	0	3	0	4	0	1	2	11	2	2	1	3	1	3	0	1	3	1	12	3
hsa-miR-3678-3p	1	0	0	0	0	0	1	1	0	0	0	0	1	0	1	0	0	0	0	1	0	0	0	0	1	0	0	1	3	0	2	0	1	0	0	1	0	0	1	0	0	1	0	0	0	0	0	0	1
hsa-miR-3678-5p	0	0	1	4	0	1	2	0	1	0	0	1	0	1	0	2	1	1	0	2	0	0	0	2	2	2	1	1	3	0	2	0	2	0	2	2	2	0	0	4	2	0	1	2	1	0	1	0	3
hsa-miR-3679-3p	0	0	1	0	0	0	0	0	1	0	0	2	0	0	0	0	1	0	0	0	1	0	0	0	0	0	1	2	0	1	1	0	0	0	0	1	1	0	0	0	1	1	0	0	0	0	0	1	0
hsa-miR-3679-5p	0	0	0	3	0	1	0	0	0	0	0	3	0	0	0	0	0	0	2	0	1	1	0	1	0	0	0	0	0	0	1	1	0	0	0	0	0	0	2	0	1	0	1	0	0	0	0	2	1
hsa-miR-3680-3p	3	0	0	3	2	0	0	2	1	0	0	2	0	0	3	0	0	1	1	3	0	0	2	2	2	0	2	0	0	1	1	0	0	1	3	1	1	1	1	0	0	0	0	0	2	0	4	1	2
hsa-miR-3680-5p	0	0	0	1	1	1	0	0	0	0	1	0	0	0	0	0	2	0	1	0	0	0	0	0	0	0	0	1	0	0	1	0	0	1	0	0	0	1	0	1	0	0	0	0	1	0	0	0	0
hsa-miR-3681-3p	0	0	0	0	0	0	0	0	0	0	1	0	0	0	0	0	0	0	0	0	0	0	0	0	0	0	0	0	0	0	0	0	0	0	0	0	0	0	0	0	0	0	0	0	0	0	0	0	0
hsa-miR-3681-5p	0	0	0	0	0	0	0	0	0	0	0	0	0	0	0	0	0	0	0	0	0	0	0	0	0	2	0	0	0	0	0	0	0	0	1	0	0	1	0	0	0	0	0	0	0	0	1	0	0
hsa-miR-3682-3p	2	1	3	4	6	4	4	3	11	6	10	6	3	5	4	3	7	4	5	10	5	3	8	9	3	1	4	3	1	2	7	3	1	3	4	2	11	6	3	2	6	3	2	3	1	5	7	7	3
hsa-miR-3682-5p	0	0	0	0	0	0	0	0	0	0	0	0	0	0	0	0	0	0	0	0	0	0	0	0	0	0	0	0	0	0	0	0	0	0	0	0	0	1	0	0	0	0	0	0	0	0	0	0	0
hsa-miR-3684	0	1	4	2	2	0	0	1	5	0	1	0	0	0	2	1	0	0	3	0	0	3	3	0	1	1	1	0	1	2	0	1	3	0	1	3	2	1	0	2	2	4	0	0	1	0	2	1	0
hsa-miR-3685	0	0	0	0	0	1	0	0	0	0	0	0	0	0	0	0	0	0	0	0	0	0	0	0	0	0	0	0	0	0	1	0	0	0	0	0	0	0	0	0	1	0	0	0	0	0	0	0	0
hsa-miR-3688-3p	0	0	0	0	0	0	0	0	0	0	0	1	0	0	1	0	1	1	1	0	0	0	0	2	0	0	0	1	0	0	0	0	0	0	0	0	3	1	0	0	0	0	0	0	0	0	0	0	0
hsa-miR-3689a-5p	0	0	0	0	0	0	0	0	0	0	0	0	0	0	0	0	0	0	0	0	0	0	0	0	0	0	0	0	0	0	0	0	0	0	0	0	0	0	0	0	0	0	0	0	0	0	0	0	0
hsa-miR-3689b-3p	0	0	0	0	0	0	0	0	0	0	0	0	0	0	0	0	0	0	0	0	0	0	0	0	0	0	0	0	0	0	0	0	0	0	0	0	0	0	0	0	0	0	0	0	0	0	0	0	0
hsa-miR-3689b-5p	0	0	0	0	0	0	0	0	0	0	0	0	0	0	0	0	0	0	0	0	0	0	0	0	0	0	0	0	0	0	0	0	0	0	0	0	0	0	0	0	0	0	0	0	0	0	0	0	0
hsa-miR-3689c	0	0	0	0	0	0	0	0	0	0	0	0	0	0	0	0	0	0	0	0	0	0	0	0	0	0	0	0	0	0	0	0	0	0	0	0	0	0	0	0	0	0	0	0	0	0	0	0	0
hsa-miR-3689e	0	0	0	0	0	0	0	0	0	0	0	0	0	0	0	0	0	0	0	0	0	0	0	0	0	0	0	0	0	0	0	0	0	0	0	0	0	0	0	1	0	0	0	0	0	0	0	0	0
hsa-miR-3689f	0	0	0	0	0	0	0	0	0	0	0	0	1	0	1	0	0	0	0	0	0	0	0	0	0	0	0	0	0	0	0	0	0	0	0	0	0	0	0	0	0	0	0	0	0	0	0	0	0
hsa-miR-369-3p	11	32	14	14	18	41	32	3	26	31	6	45	19	10	5	12	30	16	3	14	47	12	8	26	20	7	6	37	28	27	36	10	23	17	19	1	22	25	13	59	24	8	16	38	5	25	19	14	12
hsa-miR-369-5p	2	14	4	11	8	22	21	15	12	45	7	47	5	4	1	6	18	17	0	13	88	10	3	19	17	3	3	23	18	8	21	3	5	3	7	0	7	5	28	30	14	23	23	51	2	4	17	7	4
hsa-miR-3690	1	0	0	1	2	0	1	7	1	0	0	1	7	2	0	6	4	0	2	2	8	4	1	3	1	2	1	1	2	10	2	3	3	2	1	4	8	3	3	1	0	1	3	1	0	2	3	3	3
hsa-miR-3691-3p	0	0	0	0	0	1	0	0	0	0	0	0	0	0	0	0	0	0	0	0	0	0	0	0	0	0	0	0	0	0	0	0	0	0	0	0	0	0	0	0	0	0	0	0	0	0	0	0	0
hsa-miR-3691-5p	5	2	2	4	3	1	0	1	3	0	1	1	0	0	1	0	1	1	1	0	0	1	6	3	3	0	0	1	0	1	0	0	2	4	0	1	5	0	0	1	2	1	1	2	1	2	0	7	1
hsa-miR-3692-3p	0	0	1	0	1	0	0	0	0	0	0	0	0	0	0	0	0	0	2	0	0	1	0	0	0	0	0	0	0	0	0	0	0	0	0	0	0	0	0	0	0	0	0	0	0	0	0	0	0
hsa-miR-3692-5p	0	0	0	0	0	0	0	0	0	0	0	0	0	0	0	0	0	0	1	0	0	0	0	0	0	0	0	0	0	0	0	0	0	0	0	0	1	0	0	0	0	0	0	0	0	0	0	1	0
hsa-miR-370-3p	9	12	10	9	7	24	6	7	11	17	4	33	14	4	5	8	14	2	10	7	66	11	5	26	13	2	8	22	15	10	20	5	8	4	5	3	5	7	13	29	15	6	8	27	4	2	15	17	10
hsa-miR-370-5p	2	6	5	4	5	5	5	1	9	13	2	27	4	2	1	8	9	4	8	5	38	3	0	6	7	8	4	11	13	11	7	3	4	2	4	2	6	10	7	19	7	5	16	19	1	6	6	6	9
hsa-miR-371a-3p	0	0	0	0	0	0	0	0	0	0	0	0	0	0	0	0	0	1	0	0	1	0	0	0	0	0	1	0	0	0	0	0	0	0	0	0	0	0	0	0	0	0	0	0	0	0	0	1	0
hsa-miR-371a-5p	0	0	0	0	0	0	0	0	0	0	0	0	0	0	0	0	0	0	0	0	1	0	0	0	0	0	0	0	0	0	0	0	0	0	0	0	0	0	0	0	0	1	0	0	0	0	0	1	0
hsa-miR-371b-3p	0	0	0	0	0	0	0	0	0	0	0	0	0	1	0	0	0	0	0	1	0	0	0	0	0	0	0	0	0	0	0	0	0	0	0	0	0	0	0	0	0	0	0	0	0	0	0	0	0
hsa-miR-371b-5p	1	0	0	0	0	0	0	1	0	0	0	0	1	0	0	0	0	0	0	0	2	0	0	0	0	0	0	0	0	0	0	0	0	0	0	0	0	0	0	1	0	0	0	0	0	0	1	0	0
hsa-miR-372-3p	0	2	3	0	1	1	1	0	3	0	0	2	1	0	0	0	2	12	0	0	4	0	0	0	0	0	0	1	0	1	0	0	1	1	1	0	1	0	1	1	0	14	1	1	7	0	0	10	1
hsa-miR-372-5p	0	0	0	0	0	0	0	0	0	0	0	0	0	0	0	0	0	0	0	0	0	0	0	0	0	0	0	0	0	0	0	0	0	0	0	0	0	0	0	0	0	0	0	0	0	0	0	0	0
hsa-miR-373-3p	0	0	0	0	0	0	0	0	1	0	0	0	0	0	1	0	0	0	0	0	0	0	0	0	0	1	0	0	0	0	0	0	0	2	0	0	0	0	0	0	0	0	0	0	0	0	0	0	0
hsa-miR-373-5p	0	0	0	0	0	0	0	0	0	0	0	0	0	0	0	0	0	0	0	0	0	0	0	0	0	0	0	0	0	0	0	0	0	0	0	0	0	0	0	0	0	0	0	0	0	0	0	0	0
hsa-miR-374a-3p	705	2173	3129	1837	2805	1251	1150	1588	5187	1437	2513	3037	1407	2545	1263	1425	2661	1593	350	5108	3835	3095	1250	4417	2362	2239	1698	3542	2007	3389	3174	2292	2467	1731	3317	471	4532	6260	4512	2163	1458	1558	1367	2926	1546	2750	5065	1493	4587
hsa-miR-374a-5p	45	133	93	136	245	100	82	95	213	115	78	289	101	128	61	89	99	98	29	195	739	100	82	248	170	166	57	118	92	277	104	124	142	126	253	27	169	277	204	194	121	106	113	172	116	122	151	124	124
hsa-miR-374b-3p	4	3	9	8	16	9	2	4	3	8	6	8	2	8	5	6	3	8	1	3	22	6	9	14	2	3	6	10	7	3	7	5	3	4	8	0	6	11	14	5	10	3	5	1	5	8	14	7	13
hsa-miR-374b-5p	53	205	267	189	379	136	115	88	182	132	114	252	121	134	66	112	272	76	32	154	951	139	119	496	319	190	75	287	116	373	167	232	167	136	348	42	300	224	475	244	167	217	205	218	199	152	236	141	179
hsa-miR-374c-5p	0	0	0	0	0	0	0	0	0	0	0	0	0	0	0	0	0	0	0	0	1	0	0	0	0	0	0	0	0	0	0	0	0	0	0	0	0	0	0	0	0	0	0	0	0	0	0	0	0
hsa-miR-375-3p	598	6692	11997	8581	64922	4698	1587	476	6008	1290	2763	33154	493	89930	98161	3104	75421	19090	15950	382	537	118588	62325	263	6332	1712	163	1323	109752	1096	279	311	1118	9581	2548	41279	118332	3482	294	20544	21302	46442	481	6501	1698691	2374	201	170819	1241
hsa-miR-376a-2-5p	0	1	1	0	0	1	0	1	1	2	1	2	1	1	0	0	0	2	0	0	0	1	0	0	1	0	0	3	1	1	1	2	2	0	2	0	0	1	3	3	2	0	0	1	0	0	1	0	2
hsa-miR-376a-3p	0	2	1	0	2	5	1	0	0	3	1	5	2	3	1	2	4	0	1	3	7	1	0	5	1	2	1	2	4	2	1	2	1	3	1	0	2	1	2	2	3	1	3	3	1	2	3	1	0
hsa-miR-376a-5p	1	5	2	2	2	4	9	1	5	10	0	6	5	4	0	6	6	4	4	2	7	3	1	6	5	1	2	3	3	2	8	4	1	2	1	0	1	0	11	2	5	1	4	3	0	2	5	0	1
hsa-miR-376b-3p	2	1	6	2	4	10	4	1	0	6	3	17	4	2	0	7	12	2	3	5	16	2	0	6	5	1	1	5	3	2	8	0	5	0	10	2	5	5	17	6	4	5	8	8	5	1	8	3	1
hsa-miR-376b-5p	2	0	1	0	0	3	9	0	0	2	0	2	2	0	1	3	0	0	0	4	2	1	0	1	2	1	0	3	2	3	3	0	4	2	1	0	1	0	3	1	2	0	2	0	0	0	3	1	0
hsa-miR-376c-3p	4	22	15	7	10	36	27	11	9	34	7	56	13	9	4	6	23	8	2	18	90	18	6	20	16	4	5	19	24	17	38	3	11	11	14	0	13	8	23	31	13	17	42	37	7	9	25	11	6
hsa-miR-376c-5p	2	0	3	0	0	3	9	0	0	2	0	2	2	0	1	3	0	0	0	4	4	1	0	1	2	1	0	3	2	3	3	0	4	2	1	0	1	0	3	3	2	0	2	0	0	0	3	1	0
hsa-miR-377-3p	1	6	5	3	7	9	3	2	2	14	3	15	1	1	0	1	6	1	0	2	25	3	3	7	13	2	1	6	6	1	6	1	3	4	9	0	10	2	9	6	6	4	5	7	0	1	6	2	0
hsa-miR-377-5p	2	4	5	5	1	12	8	3	4	14	0	11	8	1	1	8	11	0	7	5	48	5	3	7	11	1	2	10	7	4	8	0	3	3	4	1	1	8	22	9	2	11	11	11	2	2	10	9	3
hsa-miR-378a-3p	3860	555	2645	3627	10614	716	923	4228	1808	5782	3307	5190	984	2195	7116	1571	3955	2350	3238	7534	24184	6858	4173	4877	5738	2053	2589	2069	3312	2572	2226	1066	1115	1951	2221	7667	12380	3462	3982	3367	4654	1169	3106	2226	1234	2211	4472	5547	3444
hsa-miR-378a-5p	230	90	514	399	1059	127	121	513	283	435	352	531	137	307	546	192	417	208	424	776	1565	440	291	385	582	256	261	270	411	318	240	178	176	260	418	382	941	401	664	349	641	187	313	180	157	307	595	446	224
hsa-miR-378b	0	0	0	0	0	0	0	0	0	0	0	0	0	0	0	0	0	0	0	0	0	0	0	0	0	0	0	0	0	0	0	0	0	0	0	0	0	0	0	0	0	0	0	0	0	0	0	0	0
hsa-miR-378c	2	9	47	15	242	16	5	28	20	15	21	50	16	12	61	11	61	34	17	48	292	48	67	64	42	18	5	17	12	38	15	16	17	14	12	166	217	33	25	24	57	23	34	32	18	15	30	42	64
hsa-miR-378d	1	0	4	5	2	2	0	3	0	1	1	3	1	0	0	0	2	2	0	3	29	1	7	5	2	1	0	1	4	3	4	4	0	1	1	6	7	2	1	4	4	1	4	2	2	1	1	4	4
hsa-miR-378f	0	0	0	0	0	0	0	0	0	0	0	0	1	0	0	0	0	0	0	1	0	0	0	0	0	0	0	0	0	0	0	0	0	0	0	1	2	0	0	0	0	1	0	0	0	0	0	0	0
hsa-miR-378g	0	0	0	0	0	0	0	0	0	0	0	0	0	0	0	0	1	0	0	0	0	0	0	0	0	0	0	0	0	0	0	0	0	0	0	0	0	1	0	0	0	0	0	0	0	0	0	0	0
hsa-miR-378i	1	0	0	1	2	0	0	0	1	3	2	2	0	0	0	0	0	0	2	0	2	2	1	0	2	0	1	3	0	0	2	0	0	0	0	1	3	2	0	0	0	0	2	0	0	3	0	3	0
hsa-miR-379-3p	0	3	0	2	1	4	1	0	0	0	0	2	2	1	0	2	0	0	0	0	8	1	0	0	1	0	0	7	2	3	2	0	1	0	0	0	1	1	2	2	0	1	5	3	0	1	2	0	0
hsa-miR-379-5p	925	1875	1018	836	833	3342	2537	968	1284	3594	745	3885	1289	469	347	1295	2028	843	770	2252	7729	1247	496	3406	1505	360	730	2973	1844	2062	3686	615	1427	482	915	242	2471	1171	1836	3559	1424	1255	1648	4326	420	1398	3125	1110	1457
hsa-miR-380-3p	0	0	0	0	1	2	1	0	0	0	0	0	0	0	0	0	1	0	0	0	1	0	0	0	0	0	0	1	0	3	2	0	0	0	0	0	0	0	1	3	0	0	0	3	0	0	0	1	0
hsa-miR-380-5p	1	2	0	1	1	11	1	1	1	9	1	12	2	1	0	0	3	2	1	2	23	0	1	4	1	1	1	4	3	2	6	0	1	0	1	1	4	0	3	5	0	1	2	8	0	2	6	4	3
hsa-miR-381-3p	77	125	96	111	112	389	128	73	118	291	34	450	48	44	76	58	124	130	122	121	627	97	50	278	89	29	60	140	325	89	172	39	78	27	71	36	173	133	127	110	145	109	146	425	59	172	206	135	86
hsa-miR-381-5p	0	4	1	0	0	2	4	0	2	0	0	4	1	0	0	2	3	1	1	1	7	0	0	1	1	0	0	3	1	3	2	2	2	2	3	0	0	2	3	4	3	2	3	2	0	1	2	2	0
hsa-miR-382-3p	4	8	5	3	8	13	10	2	6	25	3	23	3	2	0	6	7	11	2	4	66	5	2	13	5	0	1	12	6	5	7	2	6	0	3	3	7	9	8	14	8	7	10	21	3	3	8	13	4
hsa-miR-382-5p	23	52	38	28	33	120	53	25	45	97	24	156	30	16	19	29	56	48	14	28	302	19	23	58	28	13	10	89	68	82	85	18	41	21	24	8	56	27	48	118	41	37	67	123	14	47	54	43	34
hsa-miR-383-3p	0	0	0	0	0	0	0	0	0	0	0	0	0	0	0	0	0	0	0	0	0	0	0	0	0	0	0	0	0	0	0	0	0	0	0	0	0	0	0	0	0	1	0	0	0	0	0	0	0
hsa-miR-383-5p	0	0	0	0	0	0	0	1	13	0	0	2	0	0	3	0	7	0	0	0	14	0	0	1	0	1	0	0	0	2	1	1	0	1	0	0	1	8	2	0	0	1	0	1	0	0	1	1	3
hsa-miR-3907	0	0	0	0	0	0	0	0	0	0	0	0	0	0	0	0	0	0	0	0	0	0	0	1	0	0	0	0	0	0	0	0	0	0	0	0	0	0	0	0	0	0	0	0	0	0	0	0	0
hsa-miR-3909	0	1	0	4	2	0	2	1	0	1	0	3	0	1	0	1	3	2	0	1	6	0	0	2	1	0	1	1	1	0	1	2	3	1	0	0	3	1	3	4	0	1	4	1	1	1	0	1	1
hsa-miR-3910	0	0	1	0	0	0	0	0	0	0	0	1	0	0	0	0	0	0	0	0	0	0	0	0	1	0	0	1	0	0	0	1	1	0	1	0	0	0	0	0	0	0	0	0	0	0	2	0	2
hsa-miR-3911	0	0	0	1	1	0	0	1	0	0	2	0	0	0	0	1	0	0	0	0	0	0	0	1	0	0	0	1	0	1	2	0	0	0	4	0	1	0	1	0	1	0	0	0	0	0	1	1	0
hsa-miR-3912-3p	1	0	1	2	7	3	0	3	4	3	0	1	3	1	2	1	3	1	0	2	37	3	3	2	0	1	0	2	1	4	0	1	1	1	2	5	2	4	0	1	1	4	8	6	1	4	0	3	4
hsa-miR-3912-5p	0	1	0	1	0	0	0	0	0	0	1	0	0	0	0	0	1	0	0	0	1	0	0	0	0	0	0	1	1	0	0	0	2	1	0	0	0	1	0	0	1	0	1	0	0	0	0	0	0
hsa-miR-3913-3p	0	0	0	0	1	0	1	0	1	1	0	0	1	0	1	0	1	0	0	0	1	0	1	0	2	0	1	2	0	0	0	0	0	0	1	0	2	1	0	0	0	0	0	0	0	0	1	0	0
hsa-miR-3913-5p	6	13	7	8	15	13	7	8	28	14	5	15	8	2	11	6	10	8	3	9	21	3	11	7	6	5	3	4	5	13	8	2	5	7	16	5	7	16	7	12	10	16	15	11	8	6	2	8	11
hsa-miR-3914	0	0	0	0	0	0	0	0	0	0	0	0	0	0	0	0	0	0	0	0	2	0	1	0	0	0	0	0	0	0	0	1	0	0	0	0	0	0	0	0	0	0	1	0	0	0	0	0	2
hsa-miR-3915	0	0	0	0	0	0	0	0	0	0	0	0	0	0	0	0	0	0	0	0	0	0	0	0	0	0	0	0	0	0	0	0	0	0	0	0	0	0	0	0	0	0	0	0	0	0	0	0	0
hsa-miR-3916	0	0	0	0	0	0	0	0	0	0	0	0	0	0	0	0	0	0	0	0	0	0	0	0	0	0	0	0	0	0	0	0	0	0	0	0	0	0	0	0	0	0	0	0	0	0	0	0	0
hsa-miR-3917	0	1	3	2	1	0	4	3	5	0	2	18	0	2	1	0	5	1	0	6	1	0	2	3	4	1	2	0	3	6	2	2	1	6	17	0	0	5	8	2	1	2	2	6	7	9	6	1	6
hsa-miR-3918	0	0	0	0	0	0	0	0	0	0	0	0	0	0	0	0	0	0	0	0	0	0	0	0	0	0	0	0	0	0	0	0	0	0	0	0	0	0	0	0	0	0	0	0	0	0	0	0	0
hsa-miR-3919	0	0	0	0	0	0	0	0	0	0	0	0	0	0	0	0	0	0	0	0	0	0	0	0	0	0	0	1	0	1	0	0	0	0	0	0	0	1	0	0	0	0	1	0	0	0	0	0	0
hsa-miR-3920	0	1	0	0	1	0	0	1	3	2	1	0	0	0	0	0	2	0	1	0	1	0	0	1	0	0	0	0	1	2	1	1	0	0	0	1	1	2	2	1	0	0	0	0	0	0	0	0	2
hsa-miR-3921	0	1	0	0	2	0	0	0	0	0	0	0	0	0	0	0	0	0	0	0	0	0	0	0	0	0	0	0	0	0	1	0	0	0	0	0	0	0	0	0	0	0	0	0	0	0	0	0	0
hsa-miR-3922-3p	6	3	0	5	0	2	5	2	31	2	1	3	3	1	0	5	2	0	0	3	4	1	2	3	3	3	8	6	3	6	5	1	4	10	15	1	5	5	9	4	4	2	6	4	3	12	6	2	3
hsa-miR-3922-5p	0	0	0	0	0	0	0	0	2	0	0	1	0	1	0	0	0	0	0	0	0	0	0	0	0	0	0	1	0	0	0	0	0	0	0	0	0	0	0	0	0	0	0	0	0	0	0	0	0
hsa-miR-3923	1	0	0	0	0	0	0	0	1	0	2	0	0	0	0	0	0	0	0	0	0	0	0	0	0	0	0	1	0	1	0	0	0	23	15	0	0	0	1	0	0	0	0	0	0	0	0	0	0
hsa-miR-3925-3p	0	0	0	0	0	0	0	0	0	0	0	0	0	0	0	1	0	0	0	0	0	0	0	0	0	0	0	0	0	0	0	0	0	0	0	0	0	0	0	0	0	0	0	0	0	0	0	1	0
hsa-miR-3925-5p	0	0	0	0	0	0	0	0	0	0	0	0	0	0	0	0	1	0	0	1	0	0	0	0	0	0	0	0	0	1	0	0	0	0	0	0	0	0	1	0	0	0	0	0	0	0	0	0	0
hsa-miR-3926	0	1	1	0	0	0	0	0	2	0	0	4	1	0	0	0	2	0	0	2	3	0	0	2	1	0	2	4	2	1	0	0	0	0	2	0	0	2	1	0	0	2	1	1	0	1	0	0	8
hsa-miR-3927-3p	0	0	0	0	0	0	0	0	0	0	0	0	0	0	0	0	0	0	0	0	0	0	0	0	0	0	0	0	0	0	2	0	0	0	0	0	0	0	0	0	0	0	2	0	0	0	0	0	4
hsa-miR-3928-3p	0	2	4	1	3	3	0	0	2	3	3	1	2	2	4	2	2	5	2	0	2	3	3	5	1	6	8	1	3	4	6	1	8	1	4	1	5	14	3	3	2	0	2	1	4	6	4	6	2
hsa-miR-3928-5p	0	0	0	0	0	0	0	0	0	0	0	0	0	0	0	0	0	0	0	0	0	0	0	0	0	0	0	0	0	0	0	0	0	0	0	0	0	1	0	0	0	0	0	0	0	0	0	0	0
hsa-miR-3929	1	0	0	0	0	0	0	0	0	0	0	0	0	0	0	2	0	0	0	0	0	0	0	0	0	0	0	0	0	0	0	0	0	0	0	0	0	0	0	0	0	0	0	0	1	1	0	0	0
hsa-miR-3934-3p	11	11	8	22	26	16	2	10	2	16	4	16	4	9	14	8	11	19	2	5	10	3	11	5	5	4	4	5	4	6	6	6	8	23	6	7	26	4	11	0	14	6	9	9	21	7	4	8	3
hsa-miR-3934-5p	6	8	6	11	18	5	2	8	8	14	17	8	3	9	9	2	2	9	9	5	7	12	21	9	12	3	7	13	1	3	1	4	2	15	3	10	36	4	2	4	6	2	4	4	6	10	5	10	4
hsa-miR-3935	0	0	0	0	0	0	0	0	0	0	0	0	0	0	0	0	0	0	0	0	0	0	0	0	0	0	0	0	0	0	0	0	0	0	0	0	0	0	0	0	0	0	0	0	0	0	0	0	0
hsa-miR-3936	0	0	0	0	0	0	0	0	0	0	0	0	0	0	3	0	0	0	0	0	0	0	1	0	0	0	0	0	0	0	0	0	0	0	0	0	0	0	0	0	0	0	0	1	0	0	0	0	0
hsa-miR-3937	0	0	0	0	3	0	0	0	0	0	0	0	0	0	0	0	0	0	0	0	0	0	0	0	0	0	0	0	0	0	0	0	0	0	0	0	0	0	0	0	0	0	0	0	0	0	0	0	0
hsa-miR-3938	0	0	0	0	0	0	0	0	0	0	0	0	0	0	0	0	0	0	0	0	0	0	0	2	0	1	0	0	0	0	0	0	0	0	0	0	0	0	0	0	0	0	0	0	0	0	0	0	0
hsa-miR-3939	0	0	0	0	0	0	0	0	0	0	0	0	0	0	0	0	0	2	1	0	0	1	2	2	1	0	0	1	0	0	1	0	0	0	0	0	3	0	1	0	0	0	0	0	0	0	0	1	0
hsa-miR-3940-3p	1	1	3	3	1	1	0	1	3	1	3	1	0	6	1	0	4	0	4	1	4	1	2	3	2	0	2	2	1	1	2	1	4	0	2	0	3	0	5	0	0	0	8	2	2	4	2	1	1
hsa-miR-3940-5p	1	0	6	2	0	0	0	0	0	0	1	2	2	2	0	0	3	0	1	0	0	1	0	1	4	0	3	2	2	0	1	0	0	0	0	0	1	0	4	0	1	0	4	3	0	1	0	4	0
hsa-miR-3941	0	0	0	0	0	0	0	0	0	0	0	0	0	0	0	0	0	0	0	0	0	0	0	0	0	0	0	0	0	0	0	0	0	0	0	0	0	0	0	0	0	0	0	0	0	0	0	0	0
hsa-miR-3942-3p	0	0	1	3	1	0	0	0	0	0	0	0	0	0	0	0	0	1	0	0	1	0	1	2	0	0	0	0	0	0	1	1	0	0	0	0	0	0	1	0	0	0	0	0	0	0	1	1	0
hsa-miR-3942-5p	2	3	3	3	5	1	0	2	2	0	1	4	0	0	1	0	6	2	2	3	1	0	2	6	1	0	0	1	3	0	0	0	0	1	0	4	6	2	2	1	2	2	0	0	1	2	1	2	1
hsa-miR-3943	1	0	0	0	0	0	0	0	1	0	0	0	0	0	0	0	1	0	0	0	0	0	0	0	0	0	0	1	0	0	1	0	0	0	0	0	0	0	0	0	1	1	1	2	1	1	0	0	0
hsa-miR-3944-3p	0	1	4	3	3	3	0	1	3	2	3	1	1	1	5	2	0	0	4	0	0	7	5	2	0	6	0	0	1	1	0	1	5	0	1	9	3	0	2	0	1	2	0	0	0	1	3	11	1
hsa-miR-3944-5p	0	0	0	0	0	0	0	0	0	0	0	1	1	0	0	0	0	0	0	0	0	0	0	0	0	0	0	0	0	0	0	0	0	0	0	0	0	0	0	0	0	0	0	0	0	0	0	0	0
hsa-miR-409-3p	19	61	39	32	38	109	60	22	42	79	11	123	22	17	16	55	40	28	24	27	264	23	33	77	19	14	29	131	87	94	59	26	53	23	36	6	50	39	69	181	49	31	70	102	20	54	56	65	33
hsa-miR-409-5p	9	37	14	21	14	85	41	9	32	34	11	58	18	3	3	15	35	16	11	21	30	14	9	39	20	11	15	61	47	31	38	14	24	15	31	5	28	25	41	48	19	28	20	31	9	14	33	26	24
hsa-miR-410-3p	12	19	24	36	52	103	19	11	29	53	8	156	22	12	17	15	27	30	16	46	294	18	19	46	25	4	2	41	33	26	38	6	8	5	18	8	23	28	35	30	43	18	35	117	9	17	31	39	42
hsa-miR-410-5p	0	0	2	0	0	0	0	0	0	0	0	0	0	0	0	0	0	0	2	0	1	0	0	0	0	0	0	0	0	1	0	0	0	1	0	0	0	0	0	1	0	0	0	0	0	0	1	0	0
hsa-miR-411-3p	2	2	2	0	0	6	3	2	1	4	0	5	4	1	4	2	5	5	1	3	18	0	0	5	2	0	0	9	7	7	2	2	1	2	4	1	5	3	4	8	4	3	7	12	0	0	5	9	0
hsa-miR-411-5p	15	15	12	16	20	57	19	11	4	57	6	81	15	3	14	13	29	20	5	38	204	8	13	45	32	4	2	13	22	15	54	7	7	8	5	3	28	3	17	37	26	14	16	58	8	15	30	18	22
hsa-miR-412-3p	0	0	0	0	0	2	0	0	0	0	0	1	0	0	0	0	0	0	0	0	1	0	0	0	0	0	0	0	0	0	0	0	0	0	0	0	0	0	0	0	0	0	0	0	0	1	0	0	0
hsa-miR-412-5p	0	33	22	20	2	55	4	2	22	40	2	67	30	30	12	29	7	13	3	25	143	2	10	30	1	5	12	31	23	28	36	8	3	20	17	8	8	5	6	43	3	5	20	13	9	25	2	4	5
hsa-miR-421	19	2	10	31	54	20	1	24	5	15	5	20	12	9	6	9	15	17	13	15	59	8	38	45	11	7	3	4	2	12	16	11	5	14	7	5	32	9	9	9	18	9	11	23	25	12	15	107	14
hsa-miR-422a	0	0	0	0	0	0	0	0	0	0	0	0	0	0	0	0	0	0	0	0	0	0	0	0	0	0	0	0	0	0	0	0	0	0	0	1	0	0	0	0	0	0	0	0	0	0	0	0	0
hsa-miR-423-3p	230	303	756	507	628	288	337	433	702	258	273	300	396	378	502	258	331	204	515	282	676	431	454	682	355	425	403	546	356	578	465	320	491	330	607	295	455	494	681	1084	398	308	354	240	425	506	401	317	474
hsa-miR-423-5p	230	166	183	557	929	332	172	405	323	332	152	617	147	122	443	84	281	285	255	163	1503	190	744	358	201	214	143	163	136	200	215	140	127	137	200	133	446	202	385	267	418	451	605	499	409	177	233	533	268
hsa-miR-424-3p	2	4	6	0	20	2	12	6	2	9	2	4	5	8	3	7	6	4	1	7	19	5	13	24	25	3	13	6	7	1	12	0	5	4	5	13	5	0	11	16	9	7	5	6	3	4	12	11	13
hsa-miR-424-5p	187	218	212	117	488	170	606	167	107	723	127	265	169	289	166	191	510	149	106	142	264	167	292	825	343	48	287	189	208	92	397	135	109	83	221	243	278	101	449	255	480	158	161	218	176	160	346	195	115
hsa-miR-425-3p	10	8	20	16	47	30	33	25	23	10	10	45	8	18	19	6	34	15	15	22	72	20	33	25	36	9	5	13	18	11	22	8	11	7	14	33	30	18	30	11	25	15	17	26	28	17	15	25	51
hsa-miR-425-5p	571	441	1056	1560	3705	1393	1073	520	637	1626	594	1687	963	2117	644	753	1203	1162	1004	714	1155	586	1016	1177	1002	449	535	1078	496	595	838	568	353	649	796	659	1426	661	1356	1020	1546	900	681	689	2205	2443	1514	1763	784
hsa-miR-4254	0	0	0	0	0	0	0	0	0	0	0	0	0	0	0	0	0	0	0	0	0	0	0	0	0	0	0	0	0	0	0	0	0	0	0	0	0	0	0	0	0	0	0	0	0	0	0	0	0
hsa-miR-4284	0	0	0	0	0	0	0	0	0	0	0	0	0	0	0	0	0	0	0	0	0	0	0	0	0	0	0	0	0	0	0	0	0	0	0	0	0	0	0	0	0	0	0	0	0	0	0	0	0
hsa-miR-4286	0	0	0	1	0	0	1	0	0	0	0	0	0	0	0	0	0	0	0	0	0	0	0	0	0	0	0	0	0	0	0	0	0	0	1	0	0	0	0	1	0	0	0	1	0	0	1	0	0
hsa-miR-429	283	668	1020	833	1966	542	1317	888	532	154	256	542	245	1727	509	633	2749	1079	780	412	74	2560	1709	1206	604	313	237	595	792	296	688	266	252	579	803	1590	2052	825	689	971	823	626	547	162	902	615	123	1537	895
hsa-miR-4295	0	0	0	0	0	0	0	0	0	0	0	0	0	0	0	0	0	0	0	0	0	0	0	0	0	0	0	0	0	0	0	0	0	0	0	0	0	0	0	0	0	0	0	0	0	0	0	0	0
hsa-miR-4296	0	0	0	0	0	0	0	0	0	0	0	0	0	0	0	0	0	0	0	0	0	0	0	0	0	0	0	0	0	0	0	0	0	0	0	0	0	0	0	0	0	0	0	0	0	0	0	0	0
hsa-miR-4306	0	0	0	0	0	0	0	0	0	0	0	0	0	0	0	0	0	1	0	0	0	1	0	0	0	0	0	0	0	0	0	0	0	0	0	0	0	0	0	0	0	0	0	0	0	0	0	0	0
hsa-miR-431-3p	4	27	19	11	16	34	19	5	11	17	5	81	25	13	7	32	22	9	17	9	68	16	5	23	10	8	12	60	42	26	22	16	14	14	21	2	8	14	39	48	21	17	24	53	5	11	21	23	13
hsa-miR-431-5p	1	0	10	7	7	11	3	0	0	12	2	21	5	0	3	2	6	3	6	6	23	1	3	1	3	1	0	5	11	4	5	1	3	2	2	0	11	4	3	6	6	3	8	14	2	4	7	5	3
hsa-miR-4310	0	0	0	0	0	0	0	0	0	0	0	0	0	0	0	0	0	0	0	0	0	0	0	0	0	0	0	0	0	0	1	0	0	0	0	0	0	0	0	0	0	0	0	0	0	0	0	0	0
hsa-miR-4315	0	0	0	0	0	0	0	0	0	0	0	0	0	0	0	0	0	0	0	0	0	0	0	0	0	0	0	0	0	0	0	0	0	0	0	0	0	1	0	0	0	0	0	0	0	0	0	0	0
hsa-miR-432-3p	0	0	0	0	0	0	0	0	0	0	0	0	0	0	0	0	0	1	0	0	0	0	0	0	0	0	0	0	0	0	0	0	0	0	0	0	0	0	0	0	0	0	0	0	0	0	0	0	0
hsa-miR-432-5p	9	14	13	14	10	30	17	11	18	24	5	50	12	7	8	12	11	24	9	23	185	7	9	16	14	3	8	40	37	31	31	9	13	10	17	4	10	20	39	38	21	14	15	60	13	18	16	27	14
hsa-miR-4320	0	0	0	0	0	0	0	0	0	0	0	0	0	0	0	0	0	0	0	0	0	0	0	0	0	0	0	0	0	0	0	0	0	0	0	0	0	0	0	0	0	0	0	0	0	0	0	0	0
hsa-miR-4322	0	0	0	0	0	0	0	0	0	0	0	0	0	0	0	0	1	0	0	0	0	0	0	0	0	0	0	0	0	0	0	0	0	0	0	0	0	0	0	0	0	0	0	0	0	0	0	0	0
hsa-miR-4326	33	14	32	0	31	37	43	7	34	38	18	50	38	82	10	41	0	0	27	12	32	21	117	21	0	14	41	98	33	43	60	33	22	50	60	7	41	23	0	47	32	41	14	20	22	56	30	67	11
hsa-miR-433-3p	1	3	2	2	4	7	2	1	2	3	0	7	1	0	2	1	2	2	0	2	14	4	1	4	3	3	0	5	3	3	3	1	0	0	4	0	3	2	0	1	0	2	2	4	0	2	3	3	3
hsa-miR-433-5p	0	0	0	0	0	0	0	0	0	1	0	0	0	0	1	0	0	0	0	0	1	0	0	1	0	0	0	0	0	0	0	0	0	1	0	0	0	1	0	1	0	0	1	5	0	0	0	0	1
hsa-miR-4419b	0	0	0	0	0	0	0	1	0	0	0	0	0	0	0	0	0	0	0	0	0	0	0	0	0	0	0	0	0	0	0	0	0	0	0	0	0	0	1	0	1	0	0	0	0	0	0	0	0
hsa-miR-4420	0	0	0	0	0	0	0	0	0	0	0	0	0	1	0	0	1	0	0	0	0	0	0	0	0	0	0	0	0	0	0	0	0	1	0	0	1	0	0	0	0	0	0	0	0	0	0	0	0
hsa-miR-4421	0	0	0	0	0	0	0	1	1	0	1	0	0	0	0	0	0	0	0	0	1	0	0	0	0	0	0	0	0	0	0	0	0	0	0	0	0	0	0	0	0	0	0	0	1	0	0	1	0
hsa-miR-4422	0	0	0	0	0	0	0	0	0	0	0	0	0	0	0	0	0	0	0	0	0	0	0	0	0	0	0	0	0	0	0	0	0	0	0	0	0	0	0	0	1	0	0	0	0	0	0	0	0
hsa-miR-4423-3p	0	0	0	0	0	0	0	0	1	0	1	0	0	0	0	0	1	0	0	0	0	0	0	0	0	0	0	0	0	0	0	0	0	2	0	0	0	0	0	0	0	0	0	0	0	0	0	0	0
hsa-miR-4423-5p	0	2	0	0	0	5	0	0	0	0	1	1	1	0	0	0	3	1	1	0	0	0	1	0	0	0	0	0	0	0	0	2	0	0	0	0	0	0	0	0	0	0	0	0	1	0	0	0	0
hsa-miR-4424	0	0	0	0	0	0	0	0	0	0	0	0	0	0	0	0	0	0	0	0	0	0	0	0	0	0	0	0	0	0	0	0	0	0	0	0	0	0	0	0	0	0	0	0	0	0	0	0	0
hsa-miR-4425	0	0	0	0	0	0	0	0	0	1	0	0	0	0	0	0	1	0	0	0	1	0	0	0	0	0	0	0	0	0	0	0	1	0	0	0	1	1	0	0	0	0	0	1	0	2	0	0	0
hsa-miR-4426	0	0	0	0	0	0	0	0	0	0	0	0	0	0	0	1	0	0	0	0	0	0	0	0	0	0	0	0	0	0	0	0	0	0	0	0	0	0	0	0	0	0	0	0	0	0	0	1	0
hsa-miR-4427	0	0	0	0	0	0	0	0	0	0	0	1	0	0	0	0	0	0	0	0	0	1	0	0	0	0	0	0	0	0	0	0	0	0	0	0	3	0	0	0	0	0	0	0	0	0	0	1	0
hsa-miR-4429	0	0	0	0	0	0	0	0	0	0	0	0	0	0	0	0	0	0	0	0	0	0	0	0	0	0	0	0	0	0	0	0	0	0	0	0	0	0	0	0	0	0	0	0	0	0	0	0	0
hsa-miR-4431	0	0	1	0	2	2	0	0	0	0	0	0	0	0	0	0	0	0	0	0	0	0	0	0	0	0	0	0	0	0	0	0	0	0	0	0	0	0	0	0	0	0	0	0	0	0	0	0	0
hsa-miR-4432	0	0	0	0	0	0	0	0	0	0	0	0	0	0	0	0	0	0	0	0	0	0	0	0	0	0	0	0	0	0	0	0	0	0	0	0	0	0	0	0	0	0	0	0	0	0	0	0	0
hsa-miR-4433a-3p	0	0	0	1	0	0	0	0	0	0	0	0	0	0	0	0	0	0	0	0	0	0	0	0	0	0	0	0	0	0	0	0	0	0	0	0	1	0	0	0	0	0	0	0	0	0	0	0	0
hsa-miR-4433a-5p	1	0	0	0	0	0	0	0	1	0	1	0	0	0	0	0	0	0	0	0	0	0	0	0	1	0	0	0	0	1	0	0	0	0	0	0	0	0	0	0	0	0	0	0	0	0	0	0	0
hsa-miR-4433b-3p	0	0	3	2	0	0	0	0	0	0	2	0	0	0	0	0	0	0	0	0	0	0	0	0	0	1	0	0	0	0	0	0	0	1	0	0	1	1	0	0	0	0	0	0	0	0	1	0	0
hsa-miR-4433b-5p	1	0	0	1	0	1	0	0	0	1	0	0	1	0	0	0	0	0	0	1	0	0	0	0	0	0	0	0	1	0	1	0	0	3	1	0	0	0	0	0	0	0	0	0	0	0	1	1	0
hsa-miR-4434	0	0	0	1	0	0	0	0	1	0	1	1	0	0	0	0	1	0	0	0	1	0	1	0	0	0	1	0	0	0	0	0	1	0	0	0	1	0	2	0	0	0	0	0	0	0	1	0	1
hsa-miR-4435	1	0	0	0	0	4	0	1	0	0	0	1	0	2	0	0	0	1	0	1	0	0	1	0	1	0	0	0	0	0	0	0	1	1	4	0	0	1	0	1	0	0	0	2	0	0	1	0	0
hsa-miR-4436b-3p	0	0	0	0	0	0	0	0	0	0	0	0	0	0	0	0	0	0	0	0	0	1	0	0	0	0	1	0	0	0	0	0	0	0	0	0	0	0	0	0	0	0	0	0	0	0	0	0	0
hsa-miR-4436b-5p	0	0	0	0	0	0	0	0	0	0	0	0	0	0	0	0	0	0	0	0	0	0	0	0	0	0	0	0	0	0	0	0	0	0	0	0	0	0	0	0	0	0	0	0	0	0	0	0	0
hsa-miR-4437	0	0	0	0	0	0	0	0	0	0	0	0	0	0	0	0	0	0	0	0	0	0	0	0	0	0	0	0	0	0	0	0	0	0	0	0	0	0	0	0	0	0	0	0	0	0	0	0	0
hsa-miR-4439	0	0	0	0	0	0	0	0	0	0	0	0	0	0	0	0	0	0	0	0	0	0	0	0	0	0	0	0	0	0	0	0	0	0	0	0	0	0	0	0	0	0	0	0	0	0	0	0	0
hsa-miR-4442	0	0	0	1	0	0	0	0	0	0	0	1	0	0	1	0	1	0	0	0	2	1	0	0	1	0	0	0	0	0	0	0	0	0	2	1	2	0	1	0	2	1	0	1	0	1	0	0	1
hsa-miR-4443	1	0	0	0	1	0	3	2	1	0	1	0	0	0	0	0	1	0	0	2	1	0	1	0	0	0	0	0	1	0	1	0	1	0	2	0	3	3	1	2	2	0	0	1	0	0	1	1	0
hsa-miR-4444	0	4	3	0	6	1	1	2	8	0	1	3	0	4	2	1	5	0	2	2	8	5	2	5	3	9	3	8	1	2	3	5	0	3	2	3	5	7	2	4	8	2	1	4	3	2	4	2	4
hsa-miR-4445-3p	0	0	0	0	0	0	0	0	0	0	0	0	0	0	0	0	0	0	0	0	0	0	0	0	0	0	0	0	0	0	0	0	0	0	0	0	0	0	0	0	0	0	0	0	0	0	0	0	0
hsa-miR-4445-5p	0	0	0	0	0	0	0	0	0	0	0	0	0	0	0	0	0	0	0	0	0	0	0	0	0	0	0	0	0	0	0	0	0	0	0	0	0	0	0	0	0	0	0	0	0	0	0	0	0
hsa-miR-4446-3p	0	0	0	1	0	0	0	0	0	0	0	0	0	0	0	0	2	1	0	0	0	0	2	1	2	1	0	0	0	0	0	0	0	0	0	0	2	0	1	1	1	1	1	0	0	0	0	0	0
hsa-miR-4446-5p	0	0	0	0	0	0	0	0	0	0	0	0	0	0	0	0	0	0	0	0	0	0	0	0	0	0	0	0	0	0	0	0	0	0	0	0	0	0	0	0	0	0	0	0	0	0	0	0	0
hsa-miR-4448	0	0	0	0	0	0	0	0	0	0	0	0	0	0	0	0	0	0	0	0	0	0	0	0	0	0	0	0	0	0	0	0	0	0	0	0	1	0	0	0	0	0	0	0	0	0	2	0	0
hsa-miR-4449	1	0	1	26	0	0	0	2	0	17	12	0	11	1	1	2	3	1	1	0	0	2	1	17	0	0	13	0	0	2	13	1	1	6	1	21	2	0	1	4	1	0	2	0	0	2	0	3	1
hsa-miR-4450	0	0	0	0	0	0	0	0	0	0	0	0	0	0	0	0	0	0	0	0	0	0	0	0	0	0	0	0	0	0	0	0	0	0	0	0	0	0	0	0	0	0	0	0	0	0	0	0	0
hsa-miR-4451	0	0	0	0	0	0	0	0	0	0	0	0	0	0	0	0	0	0	0	0	0	0	0	0	0	0	0	0	0	0	0	0	0	0	0	0	0	0	0	0	0	0	1	0	0	0	0	0	0
hsa-miR-4453	0	1	0	0	0	0	0	0	0	0	0	0	0	1	0	0	0	0	0	1	0	2	0	0	1	0	0	0	0	0	0	0	1	0	0	1	0	1	0	0	0	0	0	0	0	0	0	0	0
hsa-miR-4454	0	0	2	1	0	0	0	0	0	0	0	0	0	0	0	0	0	0	1	0	0	0	0	0	0	0	0	1	0	0	0	0	0	0	0	0	0	0	0	0	0	0	0	1	0	2	1	0	2
hsa-miR-4457	0	0	0	0	0	0	0	0	0	0	0	0	0	1	0	0	0	0	0	0	0	0	0	0	0	0	0	0	0	0	0	0	0	0	0	0	0	0	0	0	0	1	0	0	0	0	0	0	0
hsa-miR-4460	0	0	0	0	0	0	0	0	0	0	0	0	0	0	0	0	0	0	0	0	0	0	0	0	0	0	0	0	0	0	0	0	0	0	0	0	0	0	0	0	0	0	0	0	0	0	0	0	0
hsa-miR-4461	2	2	0	20	5	5	9	1	6	4	10	6	2	22	6	0	5	2	2	2	2	2	1	12	3	3	3	1	0	1	4	0	8	0	4	0	7	8	6	3	1	0	1	2	3	4	1	4	0
hsa-miR-4465	0	0	0	0	0	0	0	0	0	0	0	0	0	0	0	0	0	0	0	0	0	0	0	0	0	0	0	0	0	0	0	0	0	0	0	0	0	0	0	0	0	0	0	0	0	0	0	0	0
hsa-miR-4466	0	0	0	0	0	0	0	0	0	0	1	0	0	0	0	0	0	0	0	0	0	0	0	0	0	1	0	0	0	0	0	0	0	0	0	0	0	0	0	0	0	0	0	0	0	1	0	0	0
hsa-miR-4467	0	0	0	0	0	0	0	0	0	0	0	0	0	0	0	0	0	0	0	0	0	0	0	0	0	0	0	0	0	0	0	0	0	0	0	0	2	0	0	0	0	0	0	0	1	0	0	0	0
hsa-miR-4469	0	0	0	0	0	0	0	0	3	0	0	1	0	0	0	0	0	0	0	0	0	0	0	0	1	0	0	0	0	0	2	1	0	0	0	0	1	0	0	0	1	0	0	1	0	1	0	0	0
hsa-miR-4470	0	0	0	0	0	0	0	0	0	0	0	0	0	0	0	0	0	0	0	0	0	0	0	0	0	0	1	1	0	1	0	0	0	0	0	0	0	0	0	1	0	0	0	0	0	0	0	0	0
hsa-miR-4471	0	0	0	0	0	0	0	0	0	0	0	0	0	0	0	0	0	0	0	0	0	0	0	0	0	0	0	0	0	0	0	0	0	0	0	0	0	0	0	0	0	0	0	0	0	0	0	0	0
hsa-miR-4473	0	1	3	0	0	1	0	0	2	0	1	1	1	1	6	0	0	2	0	0	1	0	2	2	2	0	0	1	0	0	0	0	1	1	2	0	3	2	0	1	0	0	0	1	0	0	0	2	3
hsa-miR-4474-3p	0	0	0	0	0	0	0	0	0	0	0	0	0	0	0	0	0	1	0	0	0	1	2	0	1	0	0	0	0	0	0	0	0	0	0	0	1	0	0	0	0	0	0	0	0	0	0	1	0
hsa-miR-4474-5p	0	0	0	0	0	0	0	0	0	0	0	0	0	0	1	0	0	0	0	0	0	0	0	0	0	0	0	0	0	0	0	0	0	0	0	0	0	0	0	0	0	0	0	0	0	0	0	0	0
hsa-miR-4476	0	0	0	0	0	0	0	0	0	0	0	0	0	0	0	0	0	0	0	0	1	0	0	0	0	0	0	0	0	0	0	0	0	0	0	0	0	0	0	0	0	0	0	0	0	0	0	0	0
hsa-miR-4478	0	0	0	0	0	0	0	0	0	0	0	0	0	0	0	0	0	0	0	0	0	0	0	0	0	0	0	0	0	0	0	0	0	0	0	0	0	0	0	0	1	0	0	0	0	0	0	0	0
hsa-miR-4479	0	0	0	0	1	1	0	0	0	0	1	0	0	0	0	0	1	0	0	0	1	1	1	1	0	0	1	0	0	0	0	0	0	1	0	3	3	1	0	0	0	0	0	0	1	0	1	1	1
hsa-miR-448	0	0	0	0	0	0	0	0	0	0	0	0	0	0	0	0	0	0	0	0	0	0	0	0	0	0	0	0	1	0	0	0	0	0	0	0	0	0	0	0	0	0	0	0	0	0	0	0	0
hsa-miR-4482-3p	0	0	2	0	0	0	0	0	0	0	0	0	0	0	0	0	0	0	0	0	0	0	0	0	0	0	0	0	0	0	0	0	0	1	0	0	0	0	0	0	0	0	0	0	0	0	0	0	0
hsa-miR-4482-5p	0	1	0	0	0	0	1	0	0	0	0	0	0	0	0	0	0	0	0	0	0	0	0	0	0	0	0	0	0	0	0	0	0	0	0	0	0	0	0	0	0	0	0	0	0	1	1	0	0
hsa-miR-4484	0	0	0	1	1	1	0	0	0	0	0	0	0	0	1	0	2	0	0	0	0	1	0	0	0	0	0	0	0	0	0	1	0	1	0	0	0	0	0	0	0	1	0	0	1	0	1	0	0
hsa-miR-4487	0	0	0	0	0	0	0	1	0	0	0	0	0	0	0	0	0	0	0	0	0	0	0	0	0	0	0	0	0	0	0	0	0	0	0	0	0	0	0	0	0	0	0	2	0	0	0	0	0
hsa-miR-4488	0	0	0	0	0	0	0	0	0	0	0	0	0	0	0	0	0	0	0	0	0	0	0	0	0	0	1	0	0	0	0	0	0	0	0	0	0	0	0	0	0	0	0	0	0	0	0	0	0
hsa-miR-4489	0	0	0	0	0	0	0	0	0	0	0	0	0	0	0	0	0	0	0	0	0	0	0	0	0	0	0	0	0	0	0	0	0	0	0	0	1	0	0	0	0	0	0	0	0	0	0	0	0
hsa-miR-4491	1	0	0	1	8	0	0	1	1	3	1	1	0	2	0	2	2	0	0	1	1	1	2	31	4	3	1	0	1	2	11	2	5	0	1	0	1	8	3	0	0	1	1	2	1	0	0	0	0
hsa-miR-4492	0	0	0	0	0	0	0	0	0	0	0	0	0	0	0	0	0	0	0	0	1	0	0	0	0	0	0	0	0	0	0	0	0	0	0	0	0	0	0	0	0	0	0	0	0	0	0	0	0
hsa-miR-4493	0	0	0	0	0	0	0	0	0	0	0	0	0	0	0	0	0	0	0	0	0	0	0	0	0	0	0	0	0	0	0	0	0	0	0	0	0	0	0	0	0	0	0	0	0	0	0	0	0
hsa-miR-4494	0	1	0	0	0	0	1	0	0	1	1	0	0	0	0	0	0	0	0	0	0	0	0	0	0	1	0	0	0	0	0	0	0	0	0	0	0	0	2	0	0	0	0	1	0	0	0	0	0
hsa-miR-4496	0	0	0	0	0	0	0	0	1	0	0	0	0	0	0	0	0	0	0	0	0	0	0	0	0	0	0	0	0	0	0	0	0	0	0	0	0	0	0	0	0	0	0	0	0	0	0	0	0
hsa-miR-4498	0	0	0	1	1	0	0	0	0	0	0	0	0	0	0	0	0	0	0	0	0	0	0	0	1	0	0	0	0	0	0	0	0	0	0	0	0	0	0	0	1	0	2	0	0	0	0	0	0
hsa-miR-449a	0	0	1	0	0	2	0	0	0	0	0	0	0	0	1	0	0	0	0	5	0	0	1	0	2	1	0	2	0	0	0	0	0	0	1	1	0	0	0	0	2	0	5	0	0	1	3	0	0
hsa-miR-449b-3p	0	0	0	0	0	0	0	0	0	0	0	0	0	0	0	0	0	0	0	0	0	0	1	0	0	0	0	0	0	0	0	0	0	0	0	0	0	0	0	0	0	0	0	0	0	0	0	1	0
hsa-miR-449b-5p	0	0	0	0	0	0	0	0	0	0	0	0	0	0	0	0	0	0	0	0	0	0	0	0	0	0	0	0	0	0	0	0	0	0	0	0	0	0	0	0	0	0	0	0	0	0	0	0	0
hsa-miR-449c-3p	0	0	0	0	0	0	0	0	0	0	0	0	0	0	0	0	0	0	0	0	0	0	0	0	0	0	0	0	0	0	0	0	0	0	0	0	0	0	0	0	0	0	0	0	0	0	0	0	0
hsa-miR-449c-5p	0	0	0	0	0	0	0	0	0	0	0	0	0	0	0	0	0	0	0	1	0	0	2	0	0	0	0	0	0	0	0	0	0	0	0	0	0	0	0	0	0	0	0	0	0	0	0	0	0
hsa-miR-4501	0	0	0	0	0	0	0	0	1	0	0	1	0	0	0	0	0	0	0	0	2	0	0	1	1	0	0	0	0	0	0	0	0	0	0	0	0	4	0	0	0	2	0	0	2	0	0	1	1
hsa-miR-4502	0	0	0	0	0	0	0	0	0	0	0	0	0	1	0	0	0	0	0	0	0	0	0	0	1	0	0	0	0	0	0	0	0	0	1	0	0	0	0	0	0	0	0	0	0	0	0	1	0
hsa-miR-4503	0	0	0	0	0	0	0	0	0	0	0	0	0	0	0	0	0	0	0	0	0	0	0	0	0	0	0	0	0	0	0	0	0	0	1	0	0	0	0	0	0	0	0	0	0	0	0	0	0
hsa-miR-4504	0	0	0	0	0	0	0	0	0	0	0	0	0	0	1	0	0	0	0	0	0	0	2	1	0	0	1	0	0	0	0	0	0	0	0	1	0	0	0	0	0	0	0	0	0	0	0	0	0
hsa-miR-4505	0	0	0	0	0	0	0	0	0	0	0	0	0	0	0	0	1	0	0	0	0	0	0	0	1	0	0	0	0	0	0	0	0	0	1	0	1	0	1	0	0	0	0	0	0	0	0	0	0
hsa-miR-4506	0	0	0	0	0	0	0	0	0	0	0	0	0	0	0	0	0	0	0	1	0	0	0	0	0	0	0	0	0	0	0	0	0	0	0	0	0	1	0	0	0	0	0	0	0	0	0	0	0
hsa-miR-4507	0	0	0	0	0	0	0	0	0	0	0	0	0	0	0	0	0	0	0	0	0	0	0	1	0	0	0	0	0	0	0	0	0	0	0	0	0	0	0	0	0	0	0	0	0	0	0	0	0
hsa-miR-450a-1-3p	1	0	0	0	2	1	0	0	0	0	0	0	1	0	0	0	1	0	1	0	1	0	0	0	0	0	1	1	0	0	0	2	1	0	0	0	0	0	0	3	1	0	0	0	0	0	0	0	0
hsa-miR-450a-2-3p	0	0	0	1	1	0	0	0	0	0	0	0	0	0	0	0	1	0	0	0	0	0	2	0	2	0	0	0	0	0	0	0	0	1	1	0	0	0	0	0	0	0	0	1	0	0	1	0	0
hsa-miR-450a-5p	13	29	18	6	54	8	77	11	31	33	14	20	30	49	18	39	68	19	3	15	37	22	33	40	36	14	37	76	22	23	34	16	17	16	40	14	41	17	67	76	23	24	14	15	27	21	10	22	5
hsa-miR-450b-3p	0	0	0	0	1	0	0	0	0	0	0	0	0	0	0	0	0	0	0	0	0	0	0	0	0	0	0	0	0	0	0	0	0	0	0	0	0	0	1	0	0	0	0	0	0	0	0	0	0
hsa-miR-450b-5p	10	41	19	14	73	5	73	24	68	75	11	24	41	63	24	100	65	34	8	34	99	47	100	67	36	24	49	84	24	42	41	29	28	25	69	28	57	34	64	123	35	15	18	33	30	17	30	48	29
hsa-miR-4510	0	0	0	0	0	0	0	0	0	0	0	0	0	0	0	1	0	0	0	0	0	0	0	0	0	0	0	0	0	0	0	0	0	0	0	0	0	0	0	0	0	0	0	0	0	0	0	0	0
hsa-miR-4511	1	2	0	0	1	1	0	0	0	0	0	0	0	0	0	0	0	0	0	0	0	0	0	1	0	0	0	0	0	0	0	0	0	0	0	0	0	0	0	1	1	1	0	0	0	0	0	0	0
hsa-miR-4512	0	0	0	0	0	0	0	0	0	0	0	0	0	0	0	0	0	0	0	0	0	1	0	0	1	0	0	0	0	0	0	0	0	0	0	0	0	0	0	0	0	0	0	0	0	0	0	2	0
hsa-miR-4513	0	0	0	0	0	0	0	0	0	0	0	0	0	0	0	0	0	0	0	0	0	0	0	0	0	0	0	0	0	0	0	0	0	0	0	0	0	0	0	0	0	0	0	0	0	0	0	0	0
hsa-miR-4515	0	0	1	0	2	0	0	1	0	0	0	1	0	0	0	0	0	0	0	0	0	0	1	2	0	0	1	0	0	0	0	0	0	0	0	0	3	0	0	0	1	0	0	2	0	0	0	1	0
hsa-miR-4516	0	0	0	1	0	1	0	0	0	0	0	0	0	0	0	0	0	0	2	0	0	0	0	0	0	0	0	0	0	0	1	0	0	1	0	0	0	0	0	1	1	0	0	0	0	0	0	0	0
hsa-miR-4517	0	1	0	0	0	1	1	0	3	0	0	1	1	1	0	4	1	0	0	0	0	0	0	1	0	3	7	12	2	0	0	0	1	3	1	1	0	4	0	1	1	1	0	1	2	7	1	2	0
hsa-miR-4518	0	0	0	0	0	0	0	0	2	0	0	0	1	0	0	0	0	0	0	0	0	0	0	0	0	0	0	0	0	0	0	0	1	0	0	0	0	0	0	0	0	0	0	0	1	0	0	0	0
hsa-miR-4519	0	0	0	0	0	0	0	0	0	0	0	0	0	0	0	0	0	0	0	0	0	0	0	0	0	0	1	0	0	0	0	0	0	0	1	1	0	0	0	0	0	0	0	0	0	0	0	0	0
hsa-miR-451a	2410	376	1661	1482	3171	2076	604	566	706	5126	3195	2226	483	1112	1675	835	1908	410	249	1941	10990	868	1542	1370	1337	1221	1594	261	372	776	1374	1263	684	4234	1111	1281	7490	1364	1385	672	993	596	1065	976	558	3513	1645	852	178
hsa-miR-452-3p	16	11	2	5	2	3	59	47	15	24	46	3	27	18	13	43	20	2	0	49	9	10	2	185	38	8	30	66	26	14	87	24	49	9	72	1	3	94	34	13	2	3	14	6	1	22	127	1	42
hsa-miR-452-5p	617	275	49	50	115	68	341	916	260	760	878	110	325	409	298	675	196	48	47	1849	618	81	75	2851	636	413	797	966	476	544	1273	474	649	174	1205	50	87	2408	537	244	134	99	420	184	45	571	1709	40	1236
hsa-miR-4520-2-3p	0	1	0	0	0	0	0	0	0	0	1	0	0	0	0	0	0	0	0	0	0	0	0	0	1	0	0	0	0	0	0	0	0	0	1	0	0	0	0	0	0	0	0	0	0	0	0	0	0
hsa-miR-4520-3p	1	0	0	0	0	0	0	0	0	0	1	0	0	1	0	0	0	0	0	0	0	0	0	0	0	0	0	0	0	0	0	0	0	0	0	0	0	0	0	0	0	0	2	0	0	0	0	0	0
hsa-miR-4520-5p	0	0	0	0	0	0	0	0	0	0	0	0	0	0	0	0	0	0	0	0	0	0	0	0	0	0	0	0	0	0	0	0	0	0	0	1	0	0	0	0	0	0	0	0	0	0	0	0	0
hsa-miR-4521	0	4	1	0	1	0	2	1	5	0	1	3	0	33	0	0	4	0	5	0	3	0	0	0	0	1	0	1	1	2	1	2	0	18	4	0	0	3	1	3	3	0	0	0	0	2	0	0	1
hsa-miR-4522	0	0	2	0	0	0	0	0	0	0	0	0	0	0	0	0	0	0	0	0	0	0	0	0	0	0	0	0	0	0	0	0	0	0	0	0	1	0	0	0	0	1	1	0	0	0	0	0	1
hsa-miR-4523	1	0	0	1	1	0	0	0	0	1	0	0	0	0	0	0	0	0	0	0	0	0	1	0	0	1	0	0	0	0	1	0	2	0	0	1	1	1	0	1	0	0	0	0	1	0	0	0	0
hsa-miR-4524a-3p	0	0	0	0	0	0	0	0	0	0	0	1	0	1	1	0	1	0	0	1	2	0	0	0	0	0	0	0	0	1	1	0	0	0	0	0	0	0	0	0	0	0	0	0	1	0	0	0	1
hsa-miR-4524a-5p	0	0	0	1	0	0	0	0	0	0	0	1	0	0	0	0	0	0	0	0	0	0	0	0	1	0	0	0	0	0	1	0	0	0	0	0	0	0	0	0	0	0	0	1	0	0	0	0	0
hsa-miR-4525	0	0	1	0	0	1	0	0	0	0	1	0	0	0	0	0	3	0	2	0	0	0	0	0	0	0	0	0	0	1	1	0	0	0	0	0	0	0	0	0	1	0	0	0	0	0	0	0	0
hsa-miR-4526	0	0	0	0	0	0	0	0	0	0	0	0	0	0	0	0	0	0	0	0	0	0	0	0	0	0	0	0	0	0	0	0	0	0	0	0	0	0	0	0	0	0	0	0	0	0	0	0	0
hsa-miR-4527	0	0	0	0	0	0	0	0	0	0	0	0	0	0	0	0	0	0	0	0	0	0	0	0	0	0	0	0	0	0	0	0	0	0	0	0	0	0	0	0	0	0	0	0	0	0	0	0	0
hsa-miR-4528	0	0	0	0	0	0	0	0	1	0	0	0	0	0	0	0	0	0	0	0	0	0	0	3	0	0	0	0	0	0	0	0	0	0	0	0	0	8	0	0	0	0	0	0	0	0	0	0	0
hsa-miR-4529-3p	0	0	0	0	0	0	2	1	1	0	0	0	0	0	0	0	0	0	0	1	2	0	0	2	1	0	1	1	0	0	1	1	1	1	0	0	0	2	2	1	0	1	0	1	0	1	0	0	0
hsa-miR-4529-5p	0	0	0	0	0	0	0	0	0	0	0	0	0	0	0	0	0	0	0	0	0	0	0	0	0	0	0	0	0	0	0	0	0	0	0	0	0	0	1	0	0	1	0	0	0	0	0	0	0
hsa-miR-4530	0	0	0	0	0	0	0	0	0	0	0	0	0	0	0	0	0	0	0	0	0	0	0	0	0	0	0	0	0	0	0	0	0	0	0	0	0	0	1	0	0	0	0	0	0	0	0	0	0
hsa-miR-4532	0	0	0	1	0	0	1	0	0	0	0	0	0	0	0	0	0	0	0	0	0	0	0	0	0	0	0	0	0	0	0	0	0	0	0	0	0	0	0	0	0	0	0	0	0	0	0	0	0
hsa-miR-4533	0	0	0	0	0	0	0	0	0	1	0	0	0	0	0	0	0	0	0	1	0	0	0	0	2	0	0	0	0	0	0	0	0	4	0	0	0	0	0	0	1	0	0	0	0	0	0	0	0
hsa-miR-4536-3p	0	0	0	0	0	0	0	0	1	0	0	0	2	0	0	1	0	0	0	0	4	0	0	2	4	1	0	5	2	2	1	1	0	0	1	0	0	1	1	0	0	1	0	0	1	0	0	0	1
hsa-miR-4536-5p	0	0	0	0	0	0	0	0	0	0	0	0	0	0	0	0	0	0	0	0	4	0	0	3	0	0	0	0	0	0	0	0	0	0	0	0	0	0	0	0	0	1	0	0	0	0	0	0	0
hsa-miR-4537	0	0	0	0	0	0	0	0	0	0	0	0	0	0	0	0	0	0	0	0	0	0	0	0	0	0	0	0	0	0	0	0	0	0	0	0	0	0	0	0	0	0	0	0	0	0	0	0	0
hsa-miR-4538	0	0	0	0	0	0	0	0	0	0	0	0	0	0	0	0	0	0	0	0	0	0	0	0	0	0	0	0	0	0	0	0	0	0	0	0	0	0	0	0	0	0	0	0	0	0	0	0	0
hsa-miR-4539	0	0	0	0	0	0	0	0	0	0	0	0	0	0	0	0	0	0	0	0	0	0	0	0	0	0	0	0	0	0	0	0	0	0	0	0	0	0	0	0	0	0	0	0	0	0	0	0	0
hsa-miR-454-3p	13	49	34	41	63	32	58	32	109	11	34	128	29	27	20	42	41	23	13	20	51	27	43	69	17	41	71	86	20	61	49	41	67	47	33	29	42	101	60	50	53	33	15	32	60	71	22	13	38
hsa-miR-454-5p	2	1	5	5	6	0	4	4	7	5	3	7	2	2	1	1	2	0	2	0	6	0	8	9	3	3	5	2	1	5	3	2	2	2	4	0	5	7	5	6	3	2	0	3	6	4	4	2	1
hsa-miR-455-3p	420	217	538	331	484	375	1439	502	678	891	858	202	943	501	382	723	439	192	278	176	162	164	238	1271	241	155	1612	796	543	599	2379	333	377	333	614	807	771	297	274	1177	481	147	323	86	145	994	2396	527	658
hsa-miR-455-5p	171	85	79	172	194	156	349	227	166	350	117	278	393	151	97	178	122	68	45	70	219	25	93	263	113	38	333	327	103	231	332	58	115	74	144	154	165	107	82	235	204	168	277	110	43	373	253	118	152
hsa-miR-4632-3p	0	0	0	0	0	1	0	0	0	0	0	0	0	0	0	0	0	0	0	1	1	0	0	0	0	1	0	2	0	1	0	0	0	0	0	0	0	0	2	1	1	2	1	1	0	0	0	0	0
hsa-miR-4632-5p	0	0	0	0	0	0	0	0	0	0	0	0	0	0	0	0	0	0	0	0	0	0	0	0	0	0	0	0	0	0	0	0	0	0	0	0	0	0	0	0	0	0	0	0	0	0	0	0	0
hsa-miR-4634	0	0	0	0	0	0	0	0	0	0	0	0	0	0	0	0	0	0	0	0	0	0	0	0	0	0	0	0	0	0	0	0	0	0	0	0	0	0	0	0	0	0	0	0	0	0	0	0	0
hsa-miR-4635	0	0	0	0	0	0	0	0	0	0	0	0	0	0	0	0	0	0	0	0	0	0	0	0	0	0	0	0	0	0	0	0	0	0	0	0	0	0	0	0	0	0	0	0	0	0	0	0	0
hsa-miR-4636	1	0	9	2	4	1	0	0	6	1	0	1	1	1	0	0	9	1	2	4	5	3	4	0	2	2	0	1	1	1	2	0	1	1	1	0	0	0	3	2	5	0	2	3	0	1	0	1	0
hsa-miR-4637	0	0	0	1	3	0	0	0	0	0	0	0	0	0	0	0	1	0	0	0	0	0	0	0	0	0	0	0	0	0	0	0	0	0	0	0	0	0	0	0	0	1	0	0	0	0	0	1	0
hsa-miR-4638-3p	1	0	1	0	1	0	3	2	3	0	1	0	2	0	2	0	1	0	1	0	2	3	1	2	2	1	2	6	2	2	6	0	3	3	0	2	0	4	1	4	3	1	0	1	0	1	0	3	2
hsa-miR-4638-5p	0	0	0	0	0	0	0	0	0	0	0	0	0	0	0	0	2	0	0	0	0	0	0	0	0	0	0	0	0	0	0	0	0	0	0	0	1	0	0	0	0	0	0	0	0	0	0	0	0
hsa-miR-4639-3p	0	0	0	0	0	0	0	0	0	0	0	0	0	0	0	0	0	0	0	0	0	0	0	0	0	0	0	0	0	0	0	0	0	0	0	0	0	0	0	0	0	0	0	0	0	0	0	0	0
hsa-miR-4639-5p	0	0	0	0	0	0	0	0	0	0	0	0	0	0	1	0	0	0	0	0	0	0	0	0	0	0	0	0	0	1	0	0	0	0	0	0	0	0	0	0	0	0	0	0	0	0	0	0	0
hsa-miR-4640-3p	0	0	1	0	0	0	0	0	0	0	2	1	0	1	0	1	1	0	0	0	2	1	0	1	1	0	3	0	2	0	0	0	2	1	1	0	2	0	0	1	0	0	0	0	0	2	0	0	0
hsa-miR-4640-5p	1	1	0	1	0	2	0	1	0	3	0	2	1	3	0	0	2	1	0	1	1	1	1	2	4	1	2	4	3	1	0	1	1	0	1	1	6	2	0	1	0	2	1	1	0	2	0	1	3
hsa-miR-4641	0	0	0	0	0	0	0	0	0	0	0	0	0	0	0	0	0	0	0	0	0	0	0	0	0	0	0	0	0	1	0	0	0	0	0	0	0	0	0	0	1	0	0	0	0	0	0	0	0
hsa-miR-4642	0	0	0	0	0	0	0	0	0	0	0	0	0	0	0	0	0	0	0	0	0	0	0	0	0	0	0	1	0	1	0	0	0	0	0	0	0	0	0	0	0	0	1	0	0	0	0	0	0
hsa-miR-4643	0	0	0	0	0	0	0	0	0	0	0	0	0	0	0	0	0	0	0	0	0	0	0	0	0	2	0	0	0	0	0	0	0	0	1	0	0	0	0	0	0	0	0	0	1	0	0	0	0
hsa-miR-4644	0	0	0	0	0	0	0	0	0	0	0	0	0	0	0	0	0	0	0	0	0	0	0	0	0	0	1	0	0	0	0	0	0	0	0	0	0	0	0	0	0	0	0	0	0	0	0	0	0
hsa-miR-4645-3p	0	0	3	0	1	0	1	0	1	0	1	0	1	0	0	0	0	0	0	1	0	2	1	1	1	0	1	1	2	1	0	0	0	0	1	0	3	3	1	0	1	1	0	0	1	1	1	0	0
hsa-miR-4645-5p	0	0	0	0	0	0	0	0	0	0	0	0	0	0	0	0	0	0	0	0	0	0	0	0	0	0	0	0	0	0	0	0	0	0	0	0	0	2	0	0	0	0	0	1	0	0	0	0	0
hsa-miR-4646-3p	0	0	0	0	0	0	0	0	0	0	0	0	0	0	0	0	1	0	0	0	0	0	0	0	0	0	0	0	0	0	0	0	0	0	0	0	0	0	0	0	0	0	0	0	0	0	0	0	0
hsa-miR-4646-5p	0	0	0	0	0	0	0	0	0	0	0	0	0	0	0	1	0	0	0	0	1	0	0	0	0	0	0	0	0	0	0	0	0	1	0	0	0	1	1	0	0	0	1	0	0	2	1	0	0
hsa-miR-4647	0	0	0	1	0	2	0	0	0	1	0	0	0	0	0	0	0	0	0	0	0	0	3	1	0	0	0	0	0	0	0	1	1	0	0	2	0	0	0	1	0	0	2	1	0	2	0	2	0
hsa-miR-4648	0	0	0	2	0	0	0	0	0	0	0	0	0	1	0	0	0	1	0	0	0	1	0	0	0	0	0	0	0	0	1	0	0	0	0	0	0	0	0	0	0	0	0	0	0	0	1	5	0
hsa-miR-4649-3p	1	0	0	0	0	0	0	0	1	0	1	0	0	0	1	1	0	0	0	0	2	1	0	0	0	0	1	0	0	0	1	0	0	0	0	0	0	0	0	1	0	0	1	0	1	0	0	0	0
hsa-miR-4649-5p	0	0	0	0	0	0	0	0	0	0	0	0	0	0	0	0	0	1	0	0	0	0	0	0	0	0	0	0	0	0	0	0	0	0	0	0	0	0	0	1	0	0	0	0	0	0	0	0	0
hsa-miR-4650-5p	0	0	0	0	0	0	0	0	0	0	0	0	0	0	0	0	2	0	0	0	0	0	0	0	0	0	0	0	0	0	0	0	0	0	0	0	0	0	0	0	0	0	0	0	0	0	0	0	0
hsa-miR-4651	0	0	1	1	0	1	0	0	0	0	0	0	0	0	0	0	0	0	0	0	0	0	0	1	0	0	0	0	0	0	0	0	0	0	0	0	1	0	0	0	0	0	0	0	0	0	1	0	1
hsa-miR-4652-3p	0	0	0	0	0	0	0	0	0	0	0	0	0	1	0	0	0	0	0	0	0	0	0	0	0	0	0	1	0	0	1	0	1	0	0	0	0	0	0	0	0	0	0	0	0	0	0	4	0
hsa-miR-4652-5p	10	10	19	0	0	0	0	6	16	19	20	3	10	14	11	8	13	6	2	23	2	0	6	36	33	8	17	10	9	8	37	7	20	7	36	0	9	18	4	9	1	5	7	0	14	5	48	25	9
hsa-miR-4653-3p	0	0	0	0	0	0	0	0	0	0	0	0	0	0	0	0	0	0	0	0	0	0	0	0	0	0	0	0	0	0	0	0	0	0	0	0	0	0	1	0	0	0	0	0	0	0	0	0	0
hsa-miR-4653-5p	0	0	0	0	0	0	0	0	0	0	0	0	0	0	0	0	0	0	0	0	0	0	0	0	0	1	0	0	0	0	0	0	0	0	0	0	0	0	0	0	0	0	0	0	0	0	0	0	0
hsa-miR-4654	0	0	0	1	0	0	0	0	0	0	0	0	0	0	0	1	1	0	0	0	0	0	0	0	0	0	0	0	0	0	1	0	1	1	0	0	3	0	1	0	1	0	0	0	1	0	0	1	0
hsa-miR-4655-3p	0	0	0	0	0	0	0	0	0	0	0	0	0	0	0	0	0	0	0	0	0	0	0	0	0	0	0	0	0	0	0	0	0	0	0	0	0	0	0	0	0	0	0	0	0	0	0	0	0
hsa-miR-4657	1	0	0	0	1	0	0	0	0	0	1	0	0	0	0	0	0	0	1	0	0	0	1	0	0	1	0	0	0	0	0	0	0	1	0	0	2	0	2	0	1	0	0	0	0	4	0	0	0
hsa-miR-4658	0	1	1	0	1	1	1	0	1	0	3	1	1	0	0	0	1	2	1	0	1	0	1	0	0	0	0	3	0	0	0	0	8	1	1	1	2	1	0	1	0	1	1	0	0	0	0	0	1
hsa-miR-4659a-3p	1	0	0	0	2	0	0	0	0	0	0	0	0	0	1	0	0	0	0	0	0	1	1	2	1	0	0	0	0	0	0	0	0	0	0	0	1	1	1	0	0	0	0	0	0	0	0	0	0
hsa-miR-4659a-5p	1	0	1	1	0	0	0	0	0	0	0	0	0	0	0	0	0	0	0	1	0	0	0	2	0	0	0	0	1	0	0	0	0	0	0	0	0	0	0	0	0	0	1	0	0	0	0	0	0
hsa-miR-4659b-3p	1	0	0	0	0	0	0	0	0	0	1	0	0	0	0	0	0	0	0	0	0	0	0	0	0	0	0	0	0	0	0	0	0	0	0	0	0	0	0	0	0	0	0	0	0	0	0	0	0
hsa-miR-4659b-5p	0	0	0	0	0	0	0	0	0	0	1	0	0	0	0	0	0	0	0	0	0	0	0	0	0	0	0	0	0	0	0	0	0	0	0	0	0	0	0	0	0	0	0	0	0	0	0	0	0
hsa-miR-466	0	0	0	0	0	0	0	0	0	0	0	0	0	0	0	0	0	0	0	1	0	0	0	1	0	0	0	0	0	0	0	0	0	0	0	0	0	0	0	1	0	0	0	0	0	0	0	0	0
hsa-miR-4660	6	0	4	4	11	7	2	2	2	2	0	6	2	4	1	1	0	3	3	3	1	7	17	6	0	4	0	2	1	4	1	0	2	0	1	17	7	0	3	1	1	1	4	32	2	6	4	3	0
hsa-miR-4661-3p	0	0	0	0	0	0	0	0	0	0	0	0	0	0	0	0	0	0	0	0	0	0	0	0	0	0	0	0	0	0	0	0	0	0	0	0	0	0	0	0	0	1	0	0	0	0	0	0	0
hsa-miR-4661-5p	17	3	17	21	15	21	18	3	24	3	16	11	21	13	23	12	20	7	6	43	12	26	7	4	10	18	2	10	7	11	8	3	21	9	26	28	19	19	17	21	49	9	9	8	15	12	28	14	10
hsa-miR-4662a-3p	0	0	0	0	0	0	0	0	0	1	0	0	0	0	0	0	0	0	0	0	0	0	0	0	0	0	0	0	0	0	0	0	0	0	1	0	0	0	0	0	0	0	0	0	0	0	0	0	0
hsa-miR-4662a-5p	9	7	7	21	7	10	189	166	179	79	98	32	87	89	8	300	38	6	2	218	149	10	10	170	366	205	209	644	146	181	402	62	60	161	171	2	17	99	305	286	24	42	414	38	413	91	390	23	156
hsa-miR-4662b	0	0	0	0	0	0	0	0	0	0	0	0	0	0	0	0	0	0	0	0	1	0	0	0	0	0	0	0	0	0	0	0	0	0	0	0	0	0	0	0	0	0	0	0	0	0	0	0	0
hsa-miR-4664-3p	3	1	3	4	0	1	2	4	0	0	1	3	2	0	1	1	1	0	5	0	0	2	22	1	0	0	0	3	2	0	5	1	3	1	3	2	6	0	2	3	1	0	2	1	0	13	7	8	0
hsa-miR-4664-5p	0	0	3	1	0	0	1	0	2	0	0	0	2	0	0	3	2	0	5	0	0	2	3	3	0	0	0	0	0	0	1	2	1	2	0	1	1	0	0	0	0	0	0	0	1	0	1	3	0
hsa-miR-4665-5p	1	0	0	0	0	0	0	0	1	0	1	0	0	1	1	3	1	0	0	0	0	1	0	2	0	0	2	0	2	0	1	0	1	0	1	0	0	5	3	1	0	2	0	0	1	0	0	0	0
hsa-miR-4666a-5p	0	1	0	0	0	0	0	0	0	0	0	0	1	0	0	0	0	0	0	0	0	0	0	1	0	0	0	0	0	0	0	0	0	0	0	0	0	0	0	0	0	0	0	0	0	0	0	0	0
hsa-miR-4666b	0	0	0	0	0	0	0	0	0	0	0	0	0	0	1	0	0	0	0	0	0	0	0	0	0	0	0	0	0	0	0	0	0	0	0	0	0	0	0	0	0	0	0	0	0	0	0	0	0
hsa-miR-4667-3p	0	0	0	0	0	0	0	0	0	0	0	0	0	0	0	0	0	0	0	0	0	0	0	0	0	0	0	0	0	0	0	0	0	0	0	0	0	1	0	0	0	0	0	0	0	0	0	0	0
hsa-miR-4667-5p	0	0	0	0	0	0	0	0	0	0	0	0	0	0	0	0	0	0	0	0	0	0	0	0	0	0	0	0	0	0	0	0	0	0	0	0	0	0	1	0	0	0	0	0	0	0	0	0	0
hsa-miR-4668-3p	1	4	3	3	7	6	10	3	4	2	0	10	1	9	3	9	10	1	1	11	11	6	6	6	3	8	3	13	3	3	9	11	9	4	1	10	5	13	16	2	2	7	4	3	2	3	2	4	10
hsa-miR-4669	0	0	0	0	0	0	0	0	0	0	2	0	0	0	0	0	0	0	0	0	0	0	0	0	0	0	0	0	0	0	4	0	0	0	0	0	0	0	0	1	0	0	0	0	0	0	0	0	0
hsa-miR-4670-3p	0	0	0	0	0	0	0	0	0	0	0	0	0	0	0	0	0	0	0	0	1	0	0	0	0	0	0	0	0	0	0	0	0	0	0	0	0	0	0	1	0	0	0	0	0	0	0	0	0
hsa-miR-4670-5p	0	0	0	0	0	0	0	0	0	0	0	0	0	2	1	0	0	0	0	0	0	0	0	0	0	0	0	0	0	0	0	0	0	0	0	0	0	0	0	0	0	0	0	0	0	0	0	0	0
hsa-miR-4671-3p	0	0	0	0	0	0	0	0	0	0	0	0	0	0	0	0	0	0	0	0	0	0	0	0	0	0	0	2	0	0	0	0	0	0	1	0	0	1	0	0	0	0	0	0	1	0	0	0	0
hsa-miR-4671-5p	0	0	0	0	0	0	0	0	0	0	0	0	0	0	0	0	0	0	0	0	0	0	0	0	0	0	0	0	0	0	0	0	0	0	0	0	0	0	0	0	0	0	0	0	0	0	0	0	0
hsa-miR-4672	0	0	0	0	0	0	0	0	0	0	0	0	0	0	0	0	0	0	0	0	0	0	0	0	0	0	0	0	0	0	0	0	0	0	0	0	0	0	0	0	0	0	0	0	0	0	0	0	0
hsa-miR-4673	0	0	0	2	1	0	0	0	0	0	0	0	1	0	0	0	0	0	0	1	0	0	1	1	1	0	0	0	0	0	0	0	0	0	0	0	0	1	1	0	0	0	1	0	0	0	0	0	1
hsa-miR-4674	0	1	1	0	1	0	0	0	0	0	0	0	1	1	0	0	0	0	0	0	0	0	1	0	0	0	0	0	0	0	0	0	0	0	1	0	2	1	1	0	0	0	0	0	0	1	1	0	2
hsa-miR-4675	0	0	0	0	0	0	0	0	0	0	0	0	0	0	0	0	0	0	0	0	0	0	0	0	0	0	0	0	0	1	0	0	0	0	0	0	0	0	0	0	0	0	0	0	0	0	0	0	0
hsa-miR-4676-3p	2	0	0	2	0	1	0	0	0	1	0	1	0	1	1	0	2	1	0	1	0	0	0	1	1	0	0	0	0	0	0	0	0	1	0	0	9	0	0	0	0	1	0	1	0	0	0	0	0
hsa-miR-4676-5p	2	3	5	2	3	2	1	1	1	4	0	5	0	1	5	1	7	2	1	1	2	0	2	3	1	1	1	1	2	0	4	1	0	1	0	3	62	0	0	2	1	4	2	2	1	2	1	6	0
hsa-miR-4677-3p	11	13	29	21	36	18	18	13	42	13	20	51	18	22	19	19	31	18	12	12	28	18	25	40	20	18	31	31	8	22	29	21	20	12	67	10	57	38	33	6	23	13	15	23	34	30	26	32	31
hsa-miR-4677-5p	0	0	0	0	0	1	0	0	2	0	2	1	0	0	2	0	3	0	0	1	1	0	0	0	1	1	1	3	0	1	1	0	1	1	7	2	0	2	0	0	0	0	0	2	0	0	0	0	0
hsa-miR-4678	0	0	0	0	0	0	0	0	0	1	0	0	0	0	0	0	0	0	0	0	0	0	0	0	0	0	0	0	0	0	0	1	0	0	0	0	0	0	0	0	0	0	0	0	0	0	0	0	0
hsa-miR-4679	0	0	0	1	0	0	0	0	0	0	0	0	0	0	0	0	0	0	0	0	0	0	0	0	0	0	0	0	0	0	0	0	0	0	0	0	0	0	0	0	0	0	0	0	0	0	0	0	0
hsa-miR-4680-3p	0	2	0	0	0	0	0	0	1	0	0	0	0	0	0	0	0	0	0	0	0	0	0	0	0	0	0	0	0	0	0	0	0	0	1	0	1	1	0	0	0	0	0	0	0	0	0	0	0
hsa-miR-4680-5p	0	1	1	1	0	0	0	0	1	0	0	0	0	0	1	0	1	0	1	0	0	0	0	0	1	0	0	0	0	0	1	0	0	0	0	0	5	0	0	0	0	0	0	0	0	0	0	0	0
hsa-miR-4681	0	0	0	0	0	0	0	0	0	0	0	0	0	0	0	0	0	0	0	0	0	0	0	0	0	0	0	0	0	0	0	0	0	0	0	0	0	0	0	0	0	0	0	0	0	0	0	0	0
hsa-miR-4682	0	0	0	0	0	0	0	0	0	0	0	0	0	0	0	0	0	0	0	0	0	0	0	0	0	0	0	0	0	0	0	0	0	0	0	0	0	0	0	0	0	0	0	0	0	0	0	0	0
hsa-miR-4683	0	1	0	0	0	0	0	1	1	0	0	1	0	0	2	0	0	0	0	0	0	0	0	0	1	0	0	2	1	0	0	0	0	1	0	0	2	0	0	0	2	1	1	0	2	0	0	0	0
hsa-miR-4684-3p	0	0	0	1	3	1	0	0	1	0	0	0	0	0	0	0	0	0	0	0	1	0	0	0	0	0	0	0	0	0	0	0	0	0	2	0	0	0	0	0	0	0	1	0	2	0	0	1	0
hsa-miR-4684-5p	0	0	0	1	0	1	0	0	0	0	0	0	0	0	0	0	1	0	0	0	0	0	1	0	0	0	0	0	0	0	0	0	0	0	0	0	1	0	0	0	0	0	0	0	1	0	0	0	1
hsa-miR-4685-3p	0	0	1	1	1	0	3	0	0	1	1	0	0	0	0	1	2	0	0	0	0	1	2	0	1	0	0	1	0	0	0	0	0	0	4	1	3	0	2	0	0	0	1	1	0	0	0	1	0
hsa-miR-4685-5p	0	0	0	0	0	0	0	0	0	0	0	0	0	0	1	0	0	0	0	0	0	0	0	0	0	0	0	0	0	0	0	0	0	0	0	0	0	0	0	0	0	0	0	0	0	0	0	0	0
hsa-miR-4686	0	0	0	0	0	0	0	0	0	0	0	0	0	0	0	0	0	0	0	0	0	0	0	0	0	0	0	0	0	0	0	0	0	0	0	0	0	0	0	0	0	0	0	0	0	0	0	0	0
hsa-miR-4687-3p	0	0	0	0	0	0	0	0	0	0	0	0	0	0	0	0	0	0	0	1	0	0	0	0	0	1	0	0	0	0	1	0	0	0	0	0	0	0	1	3	0	0	0	0	0	0	0	0	0
hsa-miR-4687-5p	0	0	0	0	1	0	1	0	0	0	1	1	1	1	0	0	0	0	0	0	0	0	0	1	0	0	1	0	0	0	0	0	0	1	0	0	0	0	1	1	0	0	0	0	0	0	0	0	0
hsa-miR-4688	0	0	0	0	0	0	0	0	0	0	1	0	0	0	0	0	0	0	0	0	0	0	0	0	0	0	0	0	0	0	0	0	0	0	0	0	0	0	0	0	0	0	1	0	0	0	0	0	0
hsa-miR-4689	0	0	0	1	0	0	0	0	0	0	0	0	0	0	0	0	0	0	0	0	0	0	0	0	0	0	0	0	0	0	0	0	1	0	0	0	0	0	0	0	0	0	0	0	0	0	0	0	0
hsa-miR-4690-3p	0	0	0	0	0	0	0	0	0	0	0	0	0	0	0	1	0	0	0	0	0	0	0	0	0	0	0	0	1	0	1	0	0	1	0	0	0	0	0	0	0	0	0	0	0	1	0	0	0
hsa-miR-4690-5p	0	0	1	0	0	0	0	0	0	0	0	0	0	0	0	0	0	0	0	0	0	1	0	0	0	0	0	0	0	0	0	0	2	0	0	0	0	0	0	0	0	0	0	0	0	0	0	0	0
hsa-miR-4691-3p	2	1	2	0	0	0	0	0	0	0	3	0	0	2	0	0	0	0	0	2	0	0	3	1	0	0	0	1	0	0	0	0	0	4	0	0	1	0	2	0	0	0	0	0	0	1	1	1	0
hsa-miR-4691-5p	0	0	0	0	0	0	0	0	0	1	0	0	0	0	0	0	0	0	0	0	0	0	0	0	0	0	0	0	0	0	0	0	0	0	0	0	0	0	0	0	0	0	0	0	0	0	0	0	0
hsa-miR-4695-3p	0	0	0	0	0	0	0	1	0	0	1	0	0	0	0	1	1	1	0	0	0	0	0	0	0	0	0	0	0	0	0	0	0	0	0	0	0	0	0	0	0	0	0	0	0	0	0	0	0
hsa-miR-4695-5p	0	0	0	0	0	0	0	0	0	0	0	0	0	0	0	0	0	0	0	0	0	0	0	0	0	0	0	0	0	0	1	0	0	0	0	0	0	0	0	0	0	0	1	0	0	0	0	0	0
hsa-miR-4697-3p	0	0	0	0	0	2	0	0	0	0	0	1	0	0	0	0	0	0	0	0	0	0	0	0	0	0	0	0	0	0	0	0	0	0	0	0	1	0	0	0	0	1	0	0	0	0	0	0	0
hsa-miR-4698	0	0	0	0	0	0	0	0	0	0	0	0	0	0	0	0	0	0	0	0	0	0	0	0	0	0	0	0	0	0	0	0	0	0	0	0	0	0	0	0	0	0	0	0	0	0	0	0	0
hsa-miR-4699-3p	0	0	0	0	1	0	0	0	0	0	0	0	0	0	0	0	0	0	0	0	0	0	0	0	0	0	0	0	0	0	0	0	0	0	0	0	0	0	0	0	0	0	0	0	0	0	0	0	0
hsa-miR-4700-3p	0	1	0	0	0	0	0	0	0	0	0	0	0	0	0	0	0	0	0	0	1	0	0	0	0	0	0	0	0	0	0	0	0	0	0	0	0	1	0	0	0	0	0	0	0	1	0	0	0
hsa-miR-4700-5p	0	1	0	0	1	0	0	0	1	0	1	0	0	0	0	0	0	0	1	0	0	0	0	1	0	0	0	2	0	0	0	0	0	0	0	1	0	1	0	0	0	0	0	1	0	1	0	0	0
hsa-miR-4701-3p	0	0	0	0	0	0	0	0	0	0	0	0	0	0	0	0	0	0	0	0	0	0	0	0	0	0	0	0	0	0	0	0	0	0	0	0	0	0	1	0	0	0	0	0	0	0	0	0	0
hsa-miR-4701-5p	0	1	0	0	0	0	0	0	0	0	0	0	0	0	0	0	0	0	0	0	0	0	0	0	0	0	0	0	0	0	0	0	0	0	0	0	0	0	0	0	0	0	0	0	1	0	0	0	0
hsa-miR-4703-3p	0	0	0	0	0	0	0	0	0	0	0	0	0	0	0	0	0	0	0	0	0	0	0	0	0	0	0	0	0	0	1	0	0	0	0	0	0	0	0	0	0	0	0	0	0	0	0	0	0
hsa-miR-4704-3p	0	0	0	0	0	0	0	0	0	0	0	0	0	0	0	0	0	0	0	0	0	0	0	0	0	0	0	0	0	0	0	0	0	0	0	0	0	0	0	0	0	0	0	0	0	0	0	0	0
hsa-miR-4704-5p	0	0	0	1	0	0	0	0	0	0	0	0	0	0	0	0	0	0	0	0	0	0	0	0	0	0	0	0	0	0	0	0	0	0	0	0	0	0	0	0	0	0	0	0	0	1	0	0	1
hsa-miR-4705	0	0	0	0	0	0	0	0	4	1	0	0	0	0	0	0	0	0	0	3	3	0	1	3	0	1	0	0	0	0	1	3	1	0	2	0	0	0	1	2	0	0	1	0	0	0	0	0	1
hsa-miR-4706	0	0	0	0	0	0	0	0	0	0	0	0	0	0	0	0	0	0	0	0	0	0	2	0	0	0	0	0	0	0	0	0	0	0	0	0	0	0	0	0	0	0	0	0	0	0	0	0	0
hsa-miR-4707-3p	0	0	1	2	3	1	0	1	0	0	1	0	0	1	0	0	0	0	0	1	0	0	0	3	1	0	0	0	0	0	0	1	0	0	1	1	2	0	1	0	0	1	0	1	0	0	1	0	0
hsa-miR-4707-5p	0	0	1	0	0	0	1	2	0	0	0	3	0	0	0	0	1	0	0	1	0	1	0	2	0	0	0	1	0	0	0	0	1	1	0	0	2	0	2	2	0	0	0	1	0	0	0	0	0
hsa-miR-4708-3p	1	0	0	0	0	0	0	0	0	0	0	0	0	0	0	0	0	0	0	0	0	1	0	0	0	0	0	0	0	0	0	0	0	0	0	0	0	0	0	0	0	0	0	0	0	0	0	0	0
hsa-miR-4708-5p	0	0	0	0	0	0	0	0	0	0	0	0	0	0	0	0	0	0	0	0	0	1	0	0	0	0	0	0	0	0	0	0	0	0	0	0	0	0	0	0	1	0	0	1	0	0	0	0	0
hsa-miR-4709-3p	0	2	1	1	3	1	2	0	3	1	1	5	1	3	4	0	3	3	0	6	2	0	3	4	2	1	0	0	0	1	2	1	1	0	2	3	3	1	4	4	3	1	0	1	1	5	0	0	6
hsa-miR-4709-5p	0	0	0	0	0	0	0	0	0	0	0	0	0	0	0	0	0	0	0	0	0	0	0	0	0	0	0	0	1	0	0	0	0	0	0	1	0	0	1	1	0	1	1	0	0	0	0	0	0
hsa-miR-4710	0	0	0	0	0	0	0	0	0	0	0	0	0	0	0	0	0	0	0	0	0	0	1	0	0	0	1	0	1	0	0	0	0	0	0	0	0	0	0	0	0	0	0	0	0	0	0	0	0
hsa-miR-4711-3p	0	0	0	0	0	0	0	0	0	0	0	0	0	0	0	0	0	0	0	0	0	0	0	0	0	0	0	0	0	0	0	0	0	0	0	0	0	0	0	0	0	0	0	0	0	0	0	0	0
hsa-miR-4711-5p	0	0	0	0	0	0	0	0	0	0	0	0	0	0	0	0	0	0	0	0	0	0	0	0	0	0	0	0	0	0	0	0	0	0	0	0	0	0	0	1	0	0	0	0	0	0	0	0	0
hsa-miR-4712-3p	0	0	0	0	0	0	0	0	0	0	0	0	0	0	0	0	0	0	0	0	0	0	0	1	0	0	0	0	0	0	0	0	0	0	0	0	0	0	0	0	0	0	0	0	0	0	0	0	0
hsa-miR-4712-5p	0	0	0	0	0	0	0	0	0	0	0	0	0	0	0	0	0	1	0	0	0	0	0	0	0	0	0	0	0	0	0	0	0	0	0	0	0	0	0	0	0	0	0	0	0	0	0	0	0
hsa-miR-4713-3p	1	0	0	0	0	0	0	1	0	0	1	1	0	0	0	0	0	0	0	0	1	0	1	0	1	0	0	0	0	1	0	0	0	0	0	0	0	0	0	1	0	0	0	0	0	0	4	0	0
hsa-miR-4713-5p	0	0	2	3	0	1	0	1	1	1	4	0	2	1	0	0	4	0	0	0	0	0	1	1	1	1	1	3	0	0	0	1	2	1	3	0	0	2	1	0	0	0	1	0	0	2	1	0	0
hsa-miR-4714-3p	0	1	0	1	0	0	1	0	1	1	1	0	0	0	0	1	0	0	0	0	1	1	0	0	0	0	1	0	0	1	0	0	0	0	1	0	1	0	0	0	0	0	2	0	0	1	1	1	0
hsa-miR-4714-5p	0	0	0	0	0	0	1	0	0	1	0	0	1	0	2	0	0	0	0	0	1	0	0	0	0	0	0	1	0	0	1	0	0	1	0	0	0	1	0	0	0	0	0	0	0	0	0	0	1
hsa-miR-4715-3p	0	0	0	0	0	0	0	0	0	0	0	0	0	0	0	0	0	0	0	0	0	0	0	0	0	0	0	0	0	0	0	0	0	0	0	0	0	0	0	0	0	0	0	0	0	0	0	0	0
hsa-miR-4715-5p	0	0	0	0	0	0	0	0	0	0	0	0	0	0	0	0	0	0	0	0	0	0	0	0	0	0	0	0	0	0	0	0	0	0	0	0	0	0	0	0	0	0	0	0	0	0	0	0	0
hsa-miR-4716-3p	0	0	0	0	0	0	0	0	0	0	0	0	0	0	0	0	0	0	0	0	0	0	0	0	0	0	0	0	0	1	0	0	0	0	0	0	0	0	0	0	0	0	0	0	0	0	0	0	0
hsa-miR-4716-5p	0	0	0	0	0	0	0	0	0	0	0	0	0	0	1	0	0	0	0	0	0	0	0	0	0	0	0	0	0	1	0	0	0	0	0	0	0	0	0	0	0	0	0	0	0	0	0	0	0
hsa-miR-4717-3p	0	1	0	0	0	0	0	0	0	0	0	0	0	0	0	0	0	0	0	0	2	0	0	0	0	0	0	0	0	0	1	0	0	0	0	0	0	1	0	0	1	0	0	0	0	0	0	0	0
hsa-miR-4717-5p	0	0	0	0	0	0	0	0	0	0	0	0	0	0	0	0	0	0	0	0	0	0	0	0	0	0	0	0	0	0	0	0	0	0	0	0	0	0	0	0	0	0	1	0	0	0	0	0	0
hsa-miR-4718	0	0	0	0	0	0	0	0	0	0	0	0	0	0	0	0	0	0	0	0	0	0	0	0	0	0	0	0	0	0	0	0	0	0	0	0	0	0	0	0	0	0	0	0	0	0	0	0	0
hsa-miR-4719	0	0	0	0	0	0	0	0	0	0	0	0	0	0	0	0	0	0	0	0	0	0	0	0	0	0	0	0	0	0	0	0	0	0	0	0	0	0	0	0	0	0	0	0	0	0	0	0	0
hsa-miR-4720-3p	0	0	0	0	0	0	0	0	0	0	0	0	0	0	0	0	0	0	0	0	0	0	0	0	0	0	0	0	0	0	0	0	0	0	0	0	0	0	0	0	0	0	0	0	0	0	0	0	0
hsa-miR-4720-5p	0	0	0	0	0	0	0	0	0	0	0	0	0	0	0	0	0	0	0	0	0	0	0	0	0	0	0	0	0	0	0	0	0	0	0	0	0	0	0	0	0	0	0	0	0	0	0	0	0
hsa-miR-4721	0	0	0	0	0	1	0	0	0	0	0	0	0	0	0	1	0	0	0	0	0	0	0	0	0	0	0	0	0	0	0	0	0	0	0	0	0	0	0	0	0	0	0	0	0	0	0	0	0
hsa-miR-4722-3p	0	0	0	0	0	0	0	0	0	0	0	0	0	0	0	0	0	0	0	0	0	0	0	0	0	0	0	0	0	0	0	0	0	1	0	0	0	0	0	0	0	0	0	0	0	0	0	0	0
hsa-miR-4722-5p	0	0	0	0	0	0	0	0	0	0	0	0	0	0	0	0	0	0	1	0	0	0	0	0	0	0	0	0	0	0	0	0	0	0	0	0	0	0	0	0	0	0	0	0	0	0	0	0	0
hsa-miR-4723-3p	0	0	0	0	0	0	0	0	0	0	0	0	0	0	0	0	0	0	0	0	0	1	0	0	0	0	0	0	0	0	0	0	1	0	0	0	0	0	0	1	0	0	0	0	0	0	0	0	0
hsa-miR-4723-5p	0	0	0	0	0	1	0	0	0	0	0	0	0	0	0	0	0	0	0	0	0	0	0	2	0	0	0	0	0	0	1	0	0	0	0	0	0	0	0	0	0	0	0	0	0	0	0	0	1
hsa-miR-4724-3p	0	0	0	2	0	0	0	0	0	0	0	0	0	0	0	0	0	0	0	0	0	1	0	0	0	0	0	0	0	0	0	2	0	0	0	0	0	0	0	0	0	0	0	0	0	0	0	0	0
hsa-miR-4724-5p	0	2	7	6	4	4	2	0	1	1	1	3	1	1	1	0	1	1	1	1	1	4	2	2	1	0	0	3	1	1	1	0	5	0	0	5	13	1	1	0	0	1	3	1	0	2	1	1	0
hsa-miR-4725-3p	0	1	0	0	1	0	0	0	0	0	0	0	0	0	1	1	0	0	0	0	1	0	1	0	1	0	0	0	0	0	0	0	0	0	0	0	0	0	0	1	0	0	0	0	1	0	0	1	0
hsa-miR-4725-5p	0	0	0	0	1	0	0	0	0	0	0	0	0	0	0	0	0	0	0	0	0	0	0	0	0	0	0	0	1	0	0	0	0	0	0	0	0	0	0	0	0	0	0	0	1	0	0	0	0
hsa-miR-4726-3p	0	0	0	0	0	0	0	0	0	0	0	0	0	0	0	0	0	0	0	0	0	0	0	0	0	0	0	0	1	0	0	0	0	0	0	0	0	0	0	0	0	0	0	0	0	0	0	0	0
hsa-miR-4726-5p	1	0	2	0	0	1	0	0	0	1	0	0	0	0	1	1	0	0	0	1	2	0	0	1	0	1	0	1	0	0	0	1	1	0	1	0	1	1	0	2	0	1	1	0	0	0	0	0	0
hsa-miR-4727-3p	0	0	0	0	0	0	0	0	0	0	0	0	0	0	0	0	0	0	0	0	0	0	0	0	0	0	0	0	0	0	0	0	0	0	0	0	1	0	0	0	0	0	0	0	0	0	0	0	0
hsa-miR-4727-5p	0	0	0	0	0	0	0	0	0	0	0	0	0	1	1	0	1	1	1	0	2	0	0	1	0	0	0	1	0	0	0	0	1	0	0	0	0	0	1	1	0	0	0	0	1	0	0	0	0
hsa-miR-4728-3p	1	5	8	224	51	5	0	0	5	1	1	26	0	2	9	0	9	2	1	4	2	8	4	1	1	2	0	2	6	1	1	1	0	0	0	3	5	3	3	3	2	6	6	1	2	5	0	7	7
hsa-miR-4728-5p	0	1	1	8	4	0	0	2	1	0	0	0	0	0	0	0	1	0	0	0	0	0	0	0	1	0	0	1	0	0	0	0	0	0	0	0	0	0	0	0	1	0	0	0	0	0	0	0	1
hsa-miR-4730	0	0	0	0	0	0	0	0	0	0	0	0	0	0	0	0	0	0	1	0	0	0	0	0	0	0	0	0	0	0	0	0	0	0	0	0	0	0	0	1	0	0	0	0	0	0	0	0	1
hsa-miR-4731-3p	0	0	0	0	0	0	0	0	0	0	0	0	0	0	0	0	0	0	0	0	0	0	0	0	0	0	0	0	0	0	0	0	0	0	0	0	0	0	0	0	0	0	0	1	0	0	0	0	0
hsa-miR-4731-5p	0	0	0	0	0	0	0	0	0	0	0	0	0	0	0	0	0	0	0	0	0	0	0	0	0	0	0	0	0	0	0	0	0	0	0	0	0	0	0	0	0	0	0	0	0	0	0	0	0
hsa-miR-4732-3p	0	0	0	3	1	1	0	0	0	2	1	0	0	1	1	0	0	0	1	2	4	1	0	1	0	0	1	0	0	1	0	0	1	2	0	1	2	1	0	0	0	0	0	0	0	1	0	2	0
hsa-miR-4732-5p	0	0	0	0	0	0	0	1	0	1	0	0	0	0	0	0	2	0	0	1	2	0	0	0	0	0	0	0	0	0	0	0	0	1	0	0	0	0	0	0	0	0	0	0	2	1	0	0	0
hsa-miR-4733-3p	0	0	0	0	0	1	0	0	0	0	0	0	0	1	0	0	1	0	0	0	0	0	1	0	1	0	0	0	0	0	0	0	0	0	0	0	0	0	0	0	1	0	0	0	0	1	0	0	0
hsa-miR-4733-5p	0	1	0	0	3	1	0	0	1	0	0	0	0	2	0	0	0	0	0	1	0	0	1	0	0	0	0	0	0	0	0	0	0	0	0	1	0	0	0	0	0	0	0	0	0	0	0	1	0
hsa-miR-4734	0	0	0	0	0	0	0	0	0	0	0	0	0	0	0	0	0	0	0	0	0	0	0	0	0	0	0	0	0	0	0	0	0	0	0	0	0	1	0	0	0	0	0	0	0	0	0	0	0
hsa-miR-4735-3p	0	0	0	0	0	0	0	0	0	0	0	0	0	0	0	0	0	0	0	0	0	0	1	0	0	0	0	0	0	0	0	0	0	0	0	0	0	0	0	0	0	0	0	0	0	0	0	0	0
hsa-miR-4735-5p	0	0	0	0	0	0	0	0	1	0	0	0	0	0	0	0	0	0	0	0	1	0	0	0	0	0	0	0	0	0	0	0	0	0	1	0	0	0	0	0	0	0	0	0	0	0	0	0	0
hsa-miR-4736	0	0	0	0	0	0	0	0	0	0	0	1	0	0	0	0	0	0	0	0	0	0	0	0	0	0	0	0	0	0	0	0	0	0	0	0	0	0	0	0	0	0	0	1	0	0	0	1	0
hsa-miR-4737	0	0	0	0	0	0	0	0	0	0	0	0	0	0	0	0	0	0	0	0	0	0	0	0	0	0	0	0	0	0	0	0	0	0	0	0	0	0	0	0	0	0	0	0	0	0	0	0	0
hsa-miR-4738-3p	0	0	0	0	0	0	0	0	0	0	0	0	0	0	0	0	0	0	0	1	0	1	0	0	2	0	0	0	0	0	0	0	0	0	0	2	1	0	0	0	0	0	0	0	0	0	0	0	0
hsa-miR-4738-5p	0	0	0	0	0	0	0	0	1	0	0	0	0	0	0	0	0	0	0	0	0	0	0	0	0	0	0	0	0	0	0	0	0	0	0	0	0	1	0	0	0	1	0	0	0	0	0	0	0
hsa-miR-4739	0	0	0	0	3	0	0	0	0	0	0	0	0	0	8	0	0	0	0	0	0	0	2	0	0	0	0	2	3	0	0	0	0	0	0	0	2	0	0	0	2	1	0	0	0	2	0	1	0
hsa-miR-4740-5p	0	0	0	0	0	0	0	0	0	0	0	0	0	0	0	0	0	1	0	0	3	1	0	1	0	0	0	0	0	0	1	0	0	0	0	0	0	0	0	0	0	0	0	0	0	0	0	0	1
hsa-miR-4741	0	0	0	1	0	0	0	0	0	0	0	3	0	0	0	1	0	0	0	0	0	0	1	0	0	0	1	0	0	0	0	0	2	0	0	1	8	0	1	0	1	0	1	0	0	1	1	1	0
hsa-miR-4742-3p	0	3	1	3	0	5	4	3	8	1	4	0	1	2	1	1	0	0	4	1	1	4	3	4	2	2	1	2	5	3	2	0	0	2	2	4	3	3	3	1	0	2	0	0	1	2	0	11	4
hsa-miR-4742-5p	0	0	0	0	0	0	0	0	0	0	0	0	0	0	0	0	0	0	0	0	1	0	0	0	0	0	0	0	0	0	0	0	0	0	0	0	0	0	0	0	0	0	0	0	0	0	0	0	0
hsa-miR-4743-3p	0	0	0	0	0	0	0	0	0	0	0	0	0	0	0	1	0	0	0	0	0	0	0	0	0	0	0	0	0	0	0	0	0	0	0	0	0	0	0	0	0	0	0	0	0	0	0	0	0
hsa-miR-4743-5p	0	0	0	0	0	0	0	1	0	0	0	0	0	0	0	0	0	0	0	0	1	0	1	0	0	0	0	0	0	0	0	0	0	0	0	0	0	1	0	0	0	0	0	1	0	0	0	0	1
hsa-miR-4744	0	0	0	0	1	0	0	0	0	0	0	0	0	0	0	0	0	0	0	1	2	0	0	0	0	0	0	1	0	0	0	0	1	0	1	0	0	1	0	0	0	0	0	0	0	0	0	0	0
hsa-miR-4745-3p	1	0	0	0	1	1	0	0	0	0	0	0	0	0	1	0	0	1	0	0	0	0	5	0	0	0	0	2	0	0	1	0	1	0	0	0	0	2	0	2	0	2	0	0	0	3	0	4	0
hsa-miR-4745-5p	1	0	0	0	0	1	2	0	0	0	1	0	0	0	0	0	0	0	0	0	0	0	2	2	0	1	1	0	0	0	4	0	0	0	0	0	1	0	0	1	0	0	0	1	0	0	0	2	0
hsa-miR-4746-3p	0	0	0	0	0	0	0	0	0	0	0	0	0	0	0	0	0	0	0	0	0	0	0	0	0	0	0	0	0	0	0	0	0	0	0	0	0	0	0	0	0	0	0	0	0	0	0	0	0
hsa-miR-4746-5p	9	3	11	20	6	6	1	32	16	16	24	20	9	7	9	21	20	10	23	26	14	136	23	59	24	21	44	35	8	10	21	12	12	6	39	7	44	15	12	15	22	7	6	5	17	23	14	24	20
hsa-miR-4747-3p	0	0	1	0	0	0	0	0	0	0	0	0	0	0	0	0	0	0	0	0	0	0	0	0	0	0	0	0	0	0	0	0	0	0	0	0	0	0	0	0	0	0	0	0	0	0	0	1	0
hsa-miR-4747-5p	0	0	0	0	0	0	0	0	0	0	0	0	0	0	0	0	1	0	0	0	0	0	0	0	0	0	0	0	0	0	0	0	0	0	0	0	0	0	0	0	0	0	0	0	0	0	0	0	0
hsa-miR-4748	0	0	0	0	0	0	0	0	0	0	0	0	0	0	0	0	0	0	0	0	0	0	0	0	0	0	0	0	0	0	0	0	0	0	0	0	0	0	0	0	0	0	0	0	0	0	0	0	0
hsa-miR-4749-3p	0	0	0	0	0	0	0	0	0	0	0	0	0	0	0	0	0	0	0	0	0	0	0	0	0	0	0	1	0	0	0	0	0	0	0	0	0	0	0	0	0	0	0	0	0	0	0	0	1
hsa-miR-4749-5p	0	0	0	0	0	0	0	0	0	0	0	1	0	0	0	0	0	0	0	0	0	0	0	0	0	0	0	0	0	0	0	0	0	0	0	0	0	0	1	0	1	0	0	0	0	0	0	0	0
hsa-miR-4750-3p	0	0	0	0	0	0	0	0	1	0	0	0	0	0	0	0	0	0	0	0	0	0	0	0	0	0	0	0	0	0	1	0	0	0	0	0	0	0	0	0	0	0	0	0	0	0	0	1	0
hsa-miR-4750-5p	0	0	0	0	0	0	0	0	1	0	0	1	0	0	0	0	1	0	0	0	0	0	0	0	0	0	0	0	0	0	0	0	0	0	0	0	0	0	0	0	0	0	0	0	0	0	0	1	1
hsa-miR-4751	0	0	0	0	0	0	0	0	2	0	0	0	0	0	0	0	0	0	0	0	0	0	0	0	0	0	0	0	0	0	0	0	0	1	0	0	0	0	0	0	0	0	0	1	0	0	0	0	0
hsa-miR-4752	0	0	0	0	0	0	0	0	0	0	0	1	0	0	0	0	0	0	0	0	0	0	0	0	0	0	0	0	0	0	0	0	0	0	0	0	0	0	0	0	0	0	0	0	0	1	0	0	0
hsa-miR-4753-3p	0	0	0	1	0	0	0	0	0	0	1	0	0	1	0	0	0	0	0	0	0	0	0	1	0	0	1	0	1	0	1	0	0	0	0	0	0	0	0	0	1	0	0	0	0	0	1	0	0
hsa-miR-4753-5p	0	0	0	0	0	0	0	0	1	0	0	1	0	0	0	1	1	0	0	0	4	1	0	0	1	0	0	0	0	0	0	1	0	1	0	0	1	0	1	0	0	0	0	0	0	0	0	1	0
hsa-miR-4754	0	1	1	0	0	1	0	0	1	0	1	1	0	1	0	0	1	0	0	0	0	1	3	2	1	0	0	1	0	0	0	0	0	0	0	1	0	1	1	0	0	1	0	0	0	1	0	1	1
hsa-miR-4755-3p	0	0	3	0	0	0	0	0	0	0	0	0	0	0	1	0	0	1	0	0	0	0	0	0	0	0	0	0	0	1	2	0	0	0	0	0	1	0	1	0	0	0	0	0	0	0	0	3	0
hsa-miR-4755-5p	0	0	1	0	0	0	0	0	0	0	0	1	0	1	0	0	1	0	0	0	1	0	0	0	0	0	1	0	0	0	0	0	0	0	0	0	0	1	1	0	0	0	0	0	0	0	0	0	0
hsa-miR-4756-3p	0	0	0	0	1	0	0	0	0	0	0	4	0	0	3	0	5	1	0	0	0	0	3	0	0	0	0	0	1	0	0	0	0	0	0	0	6	0	0	0	1	0	0	0	0	0	0	3	0
hsa-miR-4756-5p	0	0	0	0	0	0	0	0	0	0	0	0	0	0	0	0	0	0	0	0	0	0	0	0	0	0	0	0	0	0	0	0	0	0	0	0	0	0	0	0	0	0	0	0	0	0	0	0	0
hsa-miR-4757-3p	0	0	0	0	0	1	0	0	1	0	0	0	0	0	0	0	0	0	0	0	0	0	0	0	0	0	0	0	0	0	0	0	0	0	0	0	2	0	0	0	0	0	0	0	0	0	0	0	0
hsa-miR-4757-5p	0	0	0	0	0	0	0	0	0	0	0	0	0	0	0	1	0	0	0	0	0	0	0	0	0	0	0	0	1	0	0	0	0	0	0	0	0	0	0	0	0	0	0	0	0	0	0	0	0
hsa-miR-4758-3p	0	0	0	0	0	0	2	0	1	0	0	0	0	0	0	0	0	0	0	0	0	0	2	0	0	1	0	2	0	0	1	0	0	0	0	0	0	0	0	0	0	0	0	0	0	2	0	0	0
hsa-miR-4758-5p	2	1	0	1	0	0	0	0	1	0	1	0	1	0	0	0	0	0	1	0	0	0	0	0	0	3	0	1	0	0	0	2	0	1	1	0	0	0	0	0	2	0	1	0	0	5	1	0	0
hsa-miR-4759	0	0	0	0	0	0	0	0	0	0	0	0	0	0	0	0	0	0	0	0	0	0	0	0	0	0	0	0	0	0	0	0	0	0	0	1	0	0	0	0	0	0	0	0	0	0	0	0	0
hsa-miR-4760-5p	0	0	0	0	0	0	0	0	0	0	0	0	0	0	0	0	0	0	0	0	0	0	0	0	0	0	0	0	0	0	0	0	0	0	0	0	0	0	0	0	0	0	1	0	0	1	0	0	0
hsa-miR-4761-5p	0	0	0	0	0	0	0	0	0	0	0	0	0	0	0	0	0	0	0	0	0	0	0	0	0	0	0	1	0	0	0	0	0	0	0	0	0	0	0	0	0	0	0	0	0	1	0	0	0
hsa-miR-4762-3p	0	0	0	2	1	0	1	0	1	2	0	0	0	1	1	0	0	0	0	1	0	1	1	2	0	0	0	2	0	0	1	2	0	0	3	1	3	2	1	0	2	1	2	0	0	4	0	1	0
hsa-miR-4762-5p	0	0	0	0	0	1	0	0	0	0	0	0	0	0	0	0	0	0	0	0	1	0	2	0	2	3	0	0	0	1	0	0	0	1	0	0	0	1	0	0	0	0	0	0	0	0	0	1	1
hsa-miR-4763-3p	1	0	0	0	0	0	0	0	1	0	0	0	0	0	0	0	0	0	0	0	0	0	0	0	0	0	0	1	0	0	0	0	0	0	0	0	0	0	0	0	0	0	0	0	0	0	1	0	0
hsa-miR-4763-5p	1	0	0	0	1	0	0	0	3	0	0	1	1	1	0	0	0	2	1	0	1	0	0	0	0	0	0	0	1	0	0	0	0	1	0	0	0	0	0	0	1	0	0	0	0	1	0	0	2
hsa-miR-4764-3p	0	0	0	0	0	0	0	0	0	0	0	0	0	0	0	0	0	0	0	0	0	0	0	0	0	0	0	0	0	0	0	0	0	0	0	0	0	0	0	0	0	0	0	0	0	1	0	0	0
hsa-miR-4764-5p	0	0	0	0	0	0	0	0	0	0	0	0	0	0	0	0	0	0	0	0	0	0	0	0	0	0	0	0	0	0	0	0	0	0	0	0	0	0	0	0	0	0	0	0	0	0	0	0	0
hsa-miR-4765	0	0	0	0	0	0	0	0	0	0	0	0	0	0	0	0	0	0	0	0	0	0	0	0	0	0	0	0	0	0	0	0	0	0	0	0	0	0	0	0	0	0	0	0	0	0	0	0	0
hsa-miR-4766-3p	0	0	0	0	1	0	1	1	0	1	1	1	1	2	1	3	3	1	2	0	0	1	1	1	2	1	0	2	1	1	1	0	0	3	3	0	1	0	3	0	2	0	0	0	0	3	1	2	2
hsa-miR-4766-5p	0	0	0	0	0	0	0	0	0	0	0	0	0	0	0	0	0	0	0	0	0	1	0	0	0	0	0	0	1	0	0	0	1	0	0	0	0	1	0	1	0	0	0	0	0	0	1	0	1
hsa-miR-4767	0	0	0	0	0	0	0	0	0	1	0	0	0	0	0	0	0	0	0	0	0	0	0	0	0	0	0	0	0	0	0	0	0	0	0	0	0	0	0	0	1	0	0	0	0	0	0	0	0
hsa-miR-4768-5p	1	0	1	0	2	1	0	0	0	1	0	0	1	0	0	0	1	0	0	1	0	2	1	2	0	0	0	0	1	1	0	0	0	0	0	0	0	1	0	0	0	1	0	0	0	0	0	0	0
hsa-miR-4769-3p	0	0	0	0	0	0	0	0	0	0	0	0	0	0	0	0	0	0	0	0	0	0	0	0	0	0	0	0	0	0	0	0	0	0	0	0	2	0	0	0	0	0	0	0	0	0	0	0	0
hsa-miR-4769-5p	0	0	0	0	0	0	0	0	0	0	0	0	0	0	0	0	0	0	0	0	0	0	0	0	0	0	1	0	0	0	0	0	0	0	0	0	0	0	0	0	0	0	0	0	0	0	0	0	0
hsa-miR-4770	0	0	0	0	0	0	1	0	0	0	0	0	2	0	0	0	0	0	0	2	4	0	0	0	0	0	0	1	1	2	0	0	0	0	0	0	1	0	1	0	0	0	0	2	0	0	0	0	0
hsa-miR-4771	0	0	0	0	0	0	0	0	0	0	0	0	0	0	0	0	0	0	0	0	0	0	0	0	0	0	0	0	0	0	0	0	0	0	0	0	0	0	0	0	0	0	0	0	0	0	0	0	0
hsa-miR-4772-3p	15	23	43	16	34	14	19	4	34	23	18	20	12	41	7	4	37	6	13	5	52	30	14	70	21	41	8	11	19	18	5	12	16	6	14	24	123	23	21	4	16	26	26	30	13	30	15	5	34
hsa-miR-4772-5p	1	1	4	1	9	5	3	1	5	3	2	6	1	5	3	1	10	1	4	4	9	2	2	5	1	5	4	2	4	2	1	3	9	2	3	0	14	2	5	0	3	1	1	2	2	6	1	2	4
hsa-miR-4773	0	0	0	0	0	0	0	0	0	0	0	0	0	0	0	0	0	0	0	0	2	0	0	0	0	0	0	0	0	0	0	0	0	0	0	0	1	0	0	0	0	0	0	0	0	0	0	0	0
hsa-miR-4774-3p	0	0	0	1	0	0	0	0	0	0	0	0	0	0	0	0	0	0	0	0	0	0	0	0	0	0	0	0	0	0	0	0	0	0	0	0	0	0	0	0	1	0	0	0	0	0	0	0	0
hsa-miR-4774-5p	0	1	0	0	0	0	0	0	0	0	0	0	0	0	0	0	0	0	0	0	0	0	0	0	0	0	0	0	0	0	0	0	0	0	0	0	0	0	0	0	0	0	0	0	0	0	0	0	0
hsa-miR-4775	0	1	0	1	3	1	1	2	0	1	1	1	2	1	0	0	0	1	0	0	2	0	0	0	0	0	1	1	2	1	0	0	1	0	2	0	0	0	1	0	1	0	0	0	0	5	0	0	0
hsa-miR-4776-3p	0	0	0	0	0	0	0	0	0	0	0	0	0	0	0	0	1	0	0	0	0	0	0	0	0	0	0	0	1	0	0	0	0	0	0	0	0	0	0	0	0	0	0	0	0	0	0	0	0
hsa-miR-4776-5p	0	0	0	0	0	0	0	0	0	0	2	0	0	0	0	0	0	0	0	1	0	0	0	0	1	0	0	0	2	1	1	0	0	0	0	0	0	1	0	1	0	0	0	0	0	0	0	0	1
hsa-miR-4777-3p	0	2	0	2	1	4	0	0	3	0	0	2	1	0	0	3	2	0	1	0	3	0	1	1	0	1	0	1	0	3	1	0	2	0	0	0	3	2	2	0	0	2	0	0	0	0	4	1	4
hsa-miR-4777-5p	0	0	0	0	0	0	0	0	0	0	0	0	0	0	0	0	0	0	0	0	0	0	0	0	0	0	0	0	0	0	0	0	0	0	0	0	0	0	0	0	0	0	0	0	0	0	0	0	0
hsa-miR-4778-3p	0	0	0	4	0	0	0	1	2	0	0	0	0	0	0	0	0	0	0	0	0	0	0	0	0	2	0	1	0	0	3	0	0	1	14	0	0	2	4	2	0	0	0	0	0	0	1	0	0
hsa-miR-4778-5p	0	0	0	0	0	0	0	0	0	0	0	0	0	0	0	0	0	0	0	1	0	0	0	0	0	0	0	0	0	0	0	0	0	0	0	0	0	0	1	0	0	0	0	0	0	0	0	0	0
hsa-miR-4779	0	0	0	0	0	0	0	0	0	0	0	0	0	0	0	0	1	0	0	0	0	0	0	0	0	0	0	0	0	0	0	0	0	0	0	0	0	0	0	0	1	0	0	0	0	0	0	0	0
hsa-miR-4780	0	0	1	0	1	0	0	0	3	0	0	1	0	0	0	0	0	0	0	0	0	0	0	0	0	0	0	0	0	0	0	0	0	0	3	1	0	0	0	0	0	0	0	0	0	0	0	1	0
hsa-miR-4781-3p	1	0	0	0	0	0	0	3	2	1	0	0	0	0	0	0	0	0	0	1	3	0	0	2	0	1	0	1	0	2	0	1	1	0	1	1	2	2	1	1	1	1	1	1	1	1	0	0	3
hsa-miR-4781-5p	0	2	0	0	0	0	0	0	1	0	0	0	0	0	0	0	0	0	0	0	0	0	0	0	0	0	0	0	0	0	0	0	0	0	0	0	0	0	0	0	0	0	0	0	0	1	0	0	0
hsa-miR-4782-3p	0	0	0	0	0	0	0	0	0	0	0	0	0	0	0	0	0	0	0	0	0	0	0	0	0	0	0	0	0	0	0	0	1	0	0	0	0	0	0	0	0	0	0	0	0	0	0	0	0
hsa-miR-4782-5p	2	1	0	0	0	0	0	0	0	0	0	0	0	0	0	0	1	0	1	0	0	0	0	0	0	0	0	0	0	0	0	1	0	0	0	2	0	2	0	0	1	0	0	0	1	0	0	0	0
hsa-miR-4783-3p	0	0	0	0	0	0	0	0	0	0	0	0	0	0	0	0	0	0	0	0	0	0	0	1	0	0	0	0	0	0	0	0	0	0	0	0	0	0	0	0	0	0	0	0	0	0	0	0	0
hsa-miR-4783-5p	0	0	0	0	0	0	0	0	0	0	0	0	0	0	0	0	0	0	0	0	0	0	0	0	0	0	0	0	0	0	0	0	0	0	0	0	0	0	0	0	0	0	0	0	0	0	0	0	0
hsa-miR-4784	0	0	1	1	2	0	1	3	0	0	2	0	0	0	0	0	1	0	1	3	3	0	2	1	2	0	3	1	0	1	1	0	1	1	0	0	2	0	1	1	2	1	0	0	4	0	4	2	0
hsa-miR-4785	0	0	0	0	0	1	0	0	0	0	0	0	0	0	0	0	0	0	0	0	1	0	1	0	1	0	1	1	0	0	2	0	0	0	0	1	1	0	2	0	0	1	0	0	0	2	1	0	0
hsa-miR-4786-3p	0	0	1	0	1	0	0	0	1	2	1	0	0	0	0	1	0	2	0	1	2	1	1	1	1	0	0	0	1	0	0	0	0	0	0	0	0	0	1	0	2	1	0	0	0	0	0	4	0
hsa-miR-4786-5p	2	1	0	0	2	3	3	0	3	0	1	0	0	5	2	5	3	2	0	7	10	4	1	1	4	0	4	2	3	0	1	2	2	0	1	1	4	3	2	2	3	0	1	1	1	1	1	4	5
hsa-miR-4787-3p	0	4	1	0	1	0	2	0	3	0	0	1	1	0	0	1	1	1	0	1	7	1	2	1	6	0	0	2	2	3	0	3	3	1	0	1	3	1	2	0	2	3	2	2	6	2	1	1	4
hsa-miR-4787-5p	0	0	0	0	0	0	0	0	0	0	0	0	0	0	0	0	0	0	0	0	0	0	0	0	0	0	0	0	0	0	0	0	0	0	0	0	0	0	0	0	0	0	0	0	0	0	0	0	0
hsa-miR-4788	1	0	0	0	1	1	1	0	0	0	5	0	0	0	1	0	0	2	0	0	2	9	0	0	0	7	1	1	1	0	10	0	1	0	2	9	2	0	1	0	0	1	0	0	0	0	10	0	1
hsa-miR-4789-3p	0	0	0	0	0	0	0	0	0	0	0	0	0	0	0	0	0	0	0	0	0	0	0	0	0	0	0	0	0	0	0	0	0	0	0	0	0	1	0	0	1	0	0	0	0	0	0	0	0
hsa-miR-4789-5p	0	0	0	0	0	0	0	0	0	0	0	1	0	0	0	0	0	0	0	0	0	0	0	0	0	0	0	0	0	0	0	0	0	0	0	0	0	0	0	0	0	0	0	0	0	0	0	0	0
hsa-miR-4790-3p	0	0	0	0	1	0	0	0	0	0	0	1	0	0	0	0	1	0	1	0	0	0	0	0	0	0	0	0	0	0	0	0	0	0	0	0	1	0	0	1	0	0	0	0	0	0	0	0	0
hsa-miR-4790-5p	0	0	0	0	0	0	0	0	0	0	0	0	0	0	0	0	1	0	0	0	0	0	0	0	0	0	0	0	0	0	0	0	0	0	0	0	0	0	0	0	0	0	0	0	0	0	0	0	0
hsa-miR-4791	0	1	0	2	2	0	1	0	1	0	0	2	0	2	1	1	1	0	0	2	0	0	1	4	1	0	1	2	0	1	0	0	1	1	0	0	2	1	0	0	1	2	1	0	0	0	1	0	0
hsa-miR-4792	0	0	0	0	0	0	0	0	0	0	0	0	0	0	0	0	0	0	0	0	0	0	0	0	0	0	0	0	0	0	0	0	0	0	0	0	0	0	0	0	0	0	0	0	0	0	0	0	0
hsa-miR-4793-3p	1	0	0	0	1	0	0	0	0	0	0	0	0	1	0	0	1	0	0	0	0	0	0	0	0	0	0	0	0	0	0	0	0	0	0	0	0	0	0	0	0	0	0	0	1	0	0	0	0
hsa-miR-4793-5p	0	0	0	0	0	0	0	0	0	0	0	0	0	0	0	0	0	0	0	0	0	0	1	0	0	0	0	0	0	0	0	0	0	0	0	0	0	0	0	0	0	0	0	0	0	0	0	0	0
hsa-miR-4794	0	0	0	0	0	0	0	0	0	0	0	0	0	0	0	0	0	0	0	0	0	0	0	0	0	0	0	0	0	0	0	0	0	0	0	0	0	0	0	0	0	0	0	0	0	0	0	0	0
hsa-miR-4795-3p	0	1	0	0	0	0	1	0	0	0	1	0	0	0	0	0	1	0	0	0	0	0	0	0	1	0	0	1	0	0	0	0	1	0	0	0	2	0	0	0	1	0	0	0	1	0	0	0	0
hsa-miR-4795-5p	0	0	0	0	0	0	0	0	0	0	0	0	0	0	0	0	0	0	0	0	0	0	0	0	0	0	0	0	0	0	0	0	0	0	0	0	0	0	0	0	0	0	0	0	0	0	0	0	0
hsa-miR-4796-3p	0	0	0	0	0	0	0	0	0	0	0	1	0	0	0	0	0	0	0	0	0	0	0	0	0	0	0	0	0	0	0	0	0	0	0	0	0	0	0	0	0	0	0	0	0	0	0	0	0
hsa-miR-4796-5p	0	1	2	1	0	0	0	0	1	0	0	1	0	1	1	0	1	1	0	0	0	0	4	0	0	0	0	0	0	0	0	1	0	0	0	0	1	0	2	0	1	0	0	0	0	0	0	3	0
hsa-miR-4797-3p	2	1	4	1	3	1	0	5	5	2	0	1	1	1	5	0	0	0	0	4	3	0	2	7	0	0	5	6	0	0	11	1	0	0	3	1	5	1	4	1	2	0	0	1	0	1	0	2	30
hsa-miR-4797-5p	0	0	0	0	0	0	0	0	0	0	0	0	0	0	0	0	0	0	0	0	0	0	0	0	0	0	0	0	0	0	0	0	0	0	0	0	0	0	0	0	0	0	0	0	0	0	0	0	0
hsa-miR-4798-3p	0	0	0	0	0	0	0	0	0	0	0	0	0	0	0	0	0	0	0	0	0	0	0	0	0	0	0	0	0	0	0	0	0	0	0	0	0	0	0	0	0	0	0	0	0	0	0	0	0
hsa-miR-4798-5p	1	0	0	0	0	0	0	0	0	0	0	0	0	0	0	0	0	0	0	0	0	0	0	0	0	0	0	1	0	0	0	0	0	0	0	0	0	0	0	1	0	0	0	0	0	0	0	0	0
hsa-miR-4799-5p	0	0	0	0	0	0	0	0	0	0	0	0	0	0	0	0	0	0	0	0	0	0	0	0	0	0	0	0	0	0	0	0	0	0	0	0	0	0	0	1	0	0	0	0	0	0	0	1	0
hsa-miR-4800-3p	0	0	0	0	0	0	0	0	0	0	0	0	0	0	0	0	0	0	0	0	2	0	0	1	0	0	0	0	1	0	0	0	1	0	0	0	0	0	0	0	0	0	0	0	0	0	0	0	0
hsa-miR-4800-5p	0	1	0	0	0	0	0	0	0	0	0	0	0	0	0	0	0	0	0	0	1	0	0	0	0	0	0	0	0	0	0	0	0	0	0	0	0	0	0	0	0	0	0	0	0	0	0	0	0
hsa-miR-4802-3p	0	0	1	0	0	0	0	0	0	0	0	1	0	0	0	0	2	0	2	0	0	0	0	0	0	0	0	0	0	1	1	0	0	0	0	0	4	0	1	0	0	0	0	0	0	0	1	0	0
hsa-miR-4802-5p	0	0	1	0	0	0	0	0	0	0	0	0	0	2	1	0	0	0	0	0	2	0	1	1	1	0	0	0	0	0	0	0	0	0	0	0	0	0	1	0	0	0	1	0	2	0	0	1	0
hsa-miR-4803	0	0	0	0	0	0	0	0	1	0	0	0	0	0	0	0	0	0	0	0	0	0	0	0	0	0	0	0	0	0	0	0	0	0	0	0	0	1	0	0	0	0	0	1	0	0	0	0	0
hsa-miR-4804-3p	0	0	0	1	1	0	0	0	0	1	0	0	0	0	0	0	1	0	0	0	0	1	0	0	0	0	0	0	0	0	0	0	0	0	0	0	0	0	0	0	0	0	0	0	0	0	1	1	0
hsa-miR-4804-5p	0	0	0	0	0	0	0	0	0	0	0	0	0	0	0	0	0	0	0	0	0	0	0	0	0	0	0	0	0	0	0	0	0	0	0	0	0	0	0	0	0	0	0	0	0	0	0	0	0
hsa-miR-483-3p	1	13	3	2	2	10	4	7	9	16	1	5	0	6	2	2	1	4	0	2	19	4	4	5	0	1	6	2	2	0	5	2	2	1	0	3	5	1	4	4	1	4	10	5	1	4	5	2043	6
hsa-miR-483-5p	5	6	7	3	2	6	4	3	6	8	2	3	2	2	1	1	1	1	0	2	11	1	3	2	2	0	8	3	3	4	3	5	2	2	2	1	10	5	4	4	2	1	4	3	2	0	2	1272	2
hsa-miR-484	73	112	278	285	438	272	265	316	250	291	138	255	186	193	188	215	233	174	236	166	503	149	200	335	205	138	246	203	293	183	264	166	220	114	205	115	273	184	454	232	243	186	213	200	213	262	357	312	135
hsa-miR-485-3p	4	13	6	5	5	34	11	0	5	12	6	30	4	1	0	7	11	11	7	3	28	7	9	16	5	0	3	22	16	18	20	3	8	2	11	1	5	7	20	17	11	6	9	14	9	8	11	15	8
hsa-miR-485-5p	0	0	1	2	4	2	2	3	1	12	0	5	0	0	1	1	1	2	0	1	52	0	3	0	0	0	0	1	0	2	2	0	0	0	1	0	0	0	2	2	2	3	7	3	1	0	0	1	0
hsa-miR-486-3p	1	1	1	1	5	0	0	1	2	3	6	3	0	1	5	2	2	1	0	4	2	0	1	1	1	2	1	0	1	0	0	1	1	1	0	1	25	2	6	1	3	0	5	3	2	1	1	0	2
hsa-miR-486-5p	656	91	281	226	470	438	87	137	121	686	586	546	125	123	525	168	446	120	105	380	4159	211	265	320	288	310	217	69	113	157	192	320	145	536	217	302	2730	257	218	191	182	131	248	287	253	419	252	312	76
hsa-miR-487a-3p	0	1	3	0	0	1	3	0	1	1	1	3	1	1	0	0	2	0	1	3	6	0	1	6	1	0	0	0	1	2	3	0	0	0	0	0	3	0	6	0	1	2	4	2	1	1	0	0	1
hsa-miR-487a-5p	0	1	0	0	0	2	6	1	1	3	0	4	0	0	1	4	1	2	0	3	4	2	1	3	1	0	1	3	2	2	1	0	3	2	1	0	0	0	5	7	2	1	4	0	1	0	2	0	0
hsa-miR-487b-3p	3	11	10	9	10	28	12	5	9	23	4	49	6	5	3	10	21	13	2	11	63	7	10	18	8	1	2	15	22	10	21	4	5	6	12	5	15	23	16	22	16	14	25	55	6	10	12	7	8
hsa-miR-487b-5p	0	1	0	0	0	0	0	2	0	0	0	0	0	0	0	0	1	0	0	0	0	0	0	1	0	0	0	0	0	0	0	0	0	0	0	0	0	0	0	0	0	1	0	1	0	1	0	0	0
hsa-miR-488-3p	0	0	0	0	0	0	0	0	4	0	0	0	0	0	0	0	0	0	0	2	7	0	0	0	0	0	0	0	0	1	0	0	0	1	6	0	0	0	2	1	0	0	2	0	1	0	0	0	1
hsa-miR-488-5p	0	0	0	0	0	0	0	0	2	0	0	0	0	0	0	0	0	0	0	1	6	0	0	0	0	0	0	0	0	0	0	0	0	0	2	0	0	0	3	0	0	0	0	1	0	0	0	0	2
hsa-miR-489-3p	0	0	2	0	1	0	0	1	2	1	0	1	3	2	2	3	2	0	0	0	1	0	1	2	1	0	0	1	0	3	1	0	0	0	1	0	0	0	0	1	0	0	2	1	5	0	1	0	2
hsa-miR-489-5p	0	0	0	0	0	0	0	0	0	0	0	0	0	0	0	0	0	0	0	0	0	0	0	0	0	0	0	0	0	0	0	0	0	0	0	0	0	0	0	0	0	0	1	0	0	0	0	0	0
hsa-miR-490-3p	0	0	0	1	1	12	0	0	1	0	0	1	3	1	7	0	7	1	0	10	36	0	0	0	0	0	0	53	0	144	7	28	6	0	2	0	1	3	18	28	0	56	12	6	6	0	9	1	16
hsa-miR-490-5p	0	0	0	0	0	1	0	0	0	0	0	0	0	0	1	0	0	0	0	0	2	0	0	0	0	0	0	2	0	3	0	0	0	0	0	0	0	0	0	0	0	0	0	0	0	0	0	0	0
hsa-miR-491-3p	4	0	0	2	0	0	1	0	1	1	1	1	0	3	2	5	2	0	2	1	2	1	10	1	1	0	0	1	0	2	6	1	2	2	0	1	2	3	7	1	5	1	1	0	3	2	0	4	6
hsa-miR-491-5p	1	2	8	7	2	6	0	3	3	6	2	6	3	4	4	6	2	3	4	5	16	1	8	6	2	1	3	5	0	14	1	3	3	2	2	1	8	4	8	2	5	1	2	5	12	2	1	4	9
hsa-miR-492	0	0	1	0	2	0	0	0	0	0	0	0	0	0	0	0	0	0	0	0	0	0	0	1	0	0	0	0	0	0	0	0	0	0	0	0	0	0	0	1	0	0	0	0	0	0	0	0	0
hsa-miR-493-3p	5	27	7	9	11	30	19	11	5	44	6	76	8	4	2	15	17	14	8	9	66	10	6	40	10	2	8	39	21	15	18	6	13	5	9	0	16	5	26	33	24	15	23	39	6	21	13	25	7
hsa-miR-493-5p	13	40	16	17	29	55	51	16	21	77	6	117	17	7	9	26	36	39	19	14	144	29	17	46	8	4	13	61	22	40	48	13	26	10	17	4	22	21	20	64	50	26	57	62	14	23	25	45	27
hsa-miR-494-3p	4	3	6	4	9	12	9	4	5	22	1	18	2	4	2	2	6	3	1	5	28	6	0	8	3	0	1	14	1	8	11	1	5	2	5	1	10	2	8	13	8	4	4	13	4	7	16	8	1
hsa-miR-494-5p	0	0	0	1	0	2	2	0	0	0	0	0	0	0	0	0	0	0	0	0	3	0	0	0	0	0	0	0	0	0	0	1	1	0	0	0	2	0	0	0	0	0	0	1	0	0	1	0	0
hsa-miR-495-3p	4	22	17	17	21	46	28	13	23	26	8	101	12	16	8	10	29	17	12	25	86	25	10	31	28	10	4	39	45	24	23	4	25	11	22	2	26	10	37	29	33	21	25	75	10	14	21	32	15
hsa-miR-495-5p	0	0	0	0	0	0	0	0	0	1	0	1	1	1	0	0	4	1	0	0	2	1	0	1	0	0	0	3	0	0	0	0	1	0	0	0	0	0	0	0	0	0	0	0	1	0	0	0	1
hsa-miR-496	1	4	3	2	6	10	6	0	3	16	1	12	4	1	2	4	2	9	2	5	33	3	4	3	1	1	0	7	9	6	1	2	8	4	1	0	8	3	3	13	9	5	5	7	5	4	5	9	4
hsa-miR-497-3p	0	3	2	1	6	1	2	0	13	1	0	4	0	0	2	2	1	2	0	2	4	0	1	2	0	2	2	7	0	3	2	1	5	3	5	0	0	2	2	2	2	0	0	2	0	3	3	0	2
hsa-miR-497-5p	10	30	40	47	50	66	26	51	136	30	7	82	23	57	40	25	99	13	10	54	365	18	41	52	66	23	10	64	26	56	41	18	43	29	108	11	25	44	131	34	91	79	99	140	35	42	32	11	76
hsa-miR-498-5p	0	0	0	0	0	0	0	0	0	0	0	0	0	0	0	0	0	0	0	0	0	0	0	0	0	0	0	0	0	0	0	0	1	0	0	0	0	1	0	0	0	0	0	0	0	0	2	1	1
hsa-miR-4999-3p	0	0	1	1	0	0	0	1	0	0	2	0	0	1	0	0	1	0	0	0	0	1	0	0	0	0	1	0	0	0	0	1	1	0	0	0	0	0	0	0	0	0	0	0	0	0	0	0	0
hsa-miR-4999-5p	0	1	2	0	10	0	0	3	3	0	2	3	0	4	1	0	5	3	2	0	32	3	3	7	9	1	0	0	2	2	1	2	3	2	5	2	6	4	2	5	2	2	1	6	0	0	7	0	7
hsa-miR-499a-3p	0	0	2	0	4	0	0	0	1	0	0	0	0	1	0	0	0	0	0	0	2	1	0	1	0	0	0	0	0	0	0	0	0	0	3	0	0	0	0	0	0	1	0	0	0	0	0	0	1
hsa-miR-499a-5p	0	0	1	3	14	0	1	0	2	0	0	0	0	1	1	0	0	2	0	0	3	1	3	2	2	0	0	0	0	0	0	2	0	0	0	0	1	0	1	0	1	1	2	0	1	0	0	0	2
hsa-miR-499b-3p	0	0	0	0	0	0	0	0	0	0	0	0	0	0	0	0	0	0	0	0	0	0	0	0	0	0	1	0	0	0	0	0	0	0	0	0	0	0	0	0	0	0	0	0	0	0	0	0	0
hsa-miR-499b-5p	0	0	0	0	0	0	0	0	0	0	0	0	0	0	0	0	0	0	0	0	0	0	0	0	0	0	0	0	0	0	0	0	0	0	0	0	0	0	0	1	0	0	0	0	0	0	0	0	0
hsa-miR-5000-3p	0	5	10	1	9	5	6	4	12	3	6	9	1	3	5	6	3	1	0	3	8	2	1	10	8	1	2	15	2	0	3	2	7	0	8	1	14	2	4	0	6	2	1	12	3	6	5	4	6
hsa-miR-5000-5p	0	0	0	0	0	0	0	0	0	0	0	0	0	1	0	0	0	0	0	0	0	0	1	0	0	1	0	0	0	0	0	0	0	0	0	0	0	0	0	0	0	0	0	0	0	0	0	0	0
hsa-miR-5001-3p	1	0	0	0	2	2	1	0	1	0	1	0	0	1	1	1	0	1	1	0	2	1	0	0	0	2	1	1	0	0	1	0	0	0	1	3	1	0	0	1	0	3	1	0	1	1	0	1	0
hsa-miR-5001-5p	2	2	1	1	4	1	2	6	11	0	1	0	0	1	0	0	0	1	1	1	3	2	6	6	1	1	5	1	0	1	4	1	2	2	1	1	10	2	1	3	2	4	0	3	1	0	6	2	2
hsa-miR-5002-3p	0	0	0	0	0	0	0	0	0	0	0	0	0	0	0	0	0	0	0	0	0	0	0	0	0	0	0	0	0	0	0	0	0	0	0	0	0	0	0	0	0	0	0	0	0	0	1	0	0
hsa-miR-5002-5p	1	1	0	0	0	2	1	0	0	0	0	1	0	2	0	0	1	0	0	1	1	0	0	0	0	0	0	2	0	2	0	0	0	0	0	0	0	1	0	0	0	0	0	0	2	2	0	0	2
hsa-miR-5003-3p	0	2	2	0	0	0	0	0	2	1	2	0	2	1	0	1	1	1	0	0	0	2	0	3	1	0	2	2	0	3	2	2	0	3	2	3	0	3	2	1	0	0	0	0	0	0	1	3	0
hsa-miR-5003-5p	0	0	0	0	0	0	0	0	0	0	0	0	0	0	0	0	0	0	0	0	0	0	0	0	0	0	1	0	0	1	0	1	0	0	1	0	0	0	0	0	1	0	0	1	0	0	0	0	0
hsa-miR-5004-3p	0	0	0	0	0	0	0	0	0	0	0	0	0	0	0	0	0	0	0	0	0	0	0	0	0	0	0	0	0	0	0	0	0	0	0	0	0	0	0	0	0	0	0	0	0	0	0	0	0
hsa-miR-5004-5p	0	0	0	0	0	0	0	0	0	0	0	0	0	0	0	0	0	0	0	0	0	0	0	0	0	0	0	0	0	0	0	0	0	0	0	0	0	0	0	0	0	0	0	0	0	0	0	0	0
hsa-miR-5006-3p	0	0	0	0	0	0	0	0	0	0	0	0	0	0	0	0	0	0	0	0	0	0	0	0	0	0	0	0	0	0	1	0	0	0	1	0	0	0	0	0	0	0	0	0	0	0	0	0	1
hsa-miR-5006-5p	0	0	0	0	0	0	0	0	0	0	0	0	0	0	0	0	0	0	0	0	0	0	0	0	0	0	0	0	0	0	1	0	0	0	0	0	0	0	0	0	0	0	0	0	0	0	0	0	0
hsa-miR-5007-5p	0	0	0	0	0	0	0	0	0	0	0	0	0	0	0	0	0	0	0	0	0	0	0	0	0	0	0	0	0	0	0	0	0	0	0	0	0	0	0	0	0	0	0	0	0	0	0	0	0
hsa-miR-5008-3p	1	0	0	0	0	0	0	0	1	0	0	0	1	0	0	0	0	0	0	0	0	0	0	1	0	0	0	3	0	0	2	0	0	0	2	0	0	0	2	4	0	0	1	0	0	1	1	0	0
hsa-miR-5008-5p	0	0	0	0	0	0	0	0	0	1	0	0	0	0	0	0	0	0	0	0	0	0	1	4	1	0	2	0	0	0	0	0	0	0	0	0	0	0	0	2	0	0	0	0	0	0	1	0	0
hsa-miR-5009-5p	0	0	0	0	1	0	0	0	0	1	0	0	0	0	0	1	0	0	1	0	0	0	1	0	0	0	0	0	0	0	0	1	0	0	0	0	0	1	0	0	0	0	0	0	0	2	0	1	0
hsa-miR-500a-3p	535	533	771	980	805	645	747	634	848	368	285	2272	644	2087	265	323	4311	734	352	850	872	1371	1143	892	578	648	479	1122	781	912	878	434	552	333	739	601	2181	854	1089	1024	1325	293	355	808	1763	593	609	602	1082
hsa-miR-500a-5p	13	32	20	26	46	27	50	11	12	16	3	57	35	49	9	6	169	21	13	22	35	12	40	38	26	17	5	35	23	33	23	11	20	5	23	27	76	16	45	25	29	28	24	57	46	20	16	15	24
hsa-miR-500b-3p	5	1	15	8	11	3	2	7	8	3	0	17	2	9	1	1	28	4	4	0	6	14	14	9	4	2	3	6	3	4	3	1	0	3	1	6	38	4	4	3	6	3	4	11	10	3	4	10	3
hsa-miR-500b-5p	13	32	20	26	46	27	50	11	12	16	3	57	35	49	9	6	169	21	13	22	35	12	40	38	26	17	5	35	23	33	23	11	20	5	23	27	76	16	45	25	29	28	24	57	46	19	16	15	24
hsa-miR-501-3p	124	65	152	136	92	109	203	94	117	45	62	259	100	276	35	45	503	123	78	147	150	203	315	155	108	65	59	146	195	120	183	78	101	66	120	118	469	130	297	157	107	60	55	164	286	99	83	164	149
hsa-miR-501-5p	8	11	12	12	28	16	24	8	19	5	1	26	10	19	5	3	70	6	5	9	28	15	40	17	12	2	2	22	13	13	10	11	9	4	12	19	61	12	12	16	7	13	7	20	29	6	1	13	9
hsa-miR-5010-3p	0	6	3	5	2	2	2	1	3	0	3	3	1	6	1	0	6	4	2	0	8	2	4	2	1	4	2	4	5	5	2	2	3	1	3	4	5	3	4	1	2	4	0	2	5	6	3	3	14
hsa-miR-5010-5p	0	0	0	1	0	0	0	0	0	0	0	0	0	0	0	0	2	0	0	0	1	0	0	0	0	0	0	0	0	0	1	0	0	0	0	1	2	0	0	0	1	0	0	0	0	0	0	2	0
hsa-miR-502-3p	16	18	28	32	51	32	21	33	23	14	17	46	26	46	12	5	174	20	9	15	74	28	42	42	29	15	18	29	22	26	32	19	12	16	16	37	168	20	40	36	30	22	16	54	60	18	22	18	33
hsa-miR-502-5p	3	6	6	6	5	7	9	5	5	1	0	21	6	9	1	0	22	5	1	2	10	3	13	6	3	6	3	26	1	7	2	1	5	0	2	5	16	9	10	7	6	4	1	14	9	7	2	10	2
hsa-miR-503-3p	1	3	5	1	4	1	9	0	2	3	0	0	0	7	1	6	2	1	1	1	0	3	4	3	1	1	5	5	2	2	4	2	1	0	5	0	1	1	5	2	2	2	0	1	0	2	2	2	1
hsa-miR-503-5p	9	18	23	18	84	22	46	25	14	64	6	33	21	34	41	29	25	47	43	7	51	26	90	93	21	15	81	25	24	30	28	19	28	17	26	35	12	9	38	41	71	21	15	27	32	23	49	182	16
hsa-miR-504-3p	0	0	0	0	0	0	0	0	1	0	0	0	0	0	0	0	0	0	0	0	1	0	0	0	1	0	0	0	0	0	0	1	0	0	0	0	0	1	0	0	0	0	0	0	0	0	0	0	0
hsa-miR-504-5p	1	3	0	1	0	1	0	2	5	0	0	2	0	3	1	0	1	2	0	6	32	0	1	4	4	0	1	1	1	10	1	4	2	2	1	2	0	4	5	2	0	1	2	6	2	0	1	1	10
hsa-miR-5047	0	0	0	0	0	0	0	0	0	0	0	0	0	0	0	0	0	0	0	0	0	0	0	0	0	0	0	0	0	0	0	0	0	0	0	0	0	0	0	0	0	0	0	0	0	0	0	0	0
hsa-miR-505-3p	48	52	143	145	151	71	93	59	136	38	35	114	57	105	60	85	137	37	158	94	140	101	180	169	108	51	73	147	77	77	139	100	69	118	184	58	225	88	286	125	121	61	77	81	99	106	88	133	55
hsa-miR-505-5p	4	16	24	12	14	6	21	4	33	2	4	20	10	23	9	16	18	12	17	21	18	19	33	27	9	11	21	27	13	24	31	24	15	32	22	13	71	20	40	21	13	5	9	11	15	32	25	27	21
hsa-miR-506-3p	0	0	3	0	5	0	0	0	2	0	0	0	0	0	0	0	4	0	0	0	0	0	0	103	0	0	0	0	0	2	1	1	0	0	0	0	0	4	0	0	0	0	2	0	0	88	0	2	0
hsa-miR-507	0	0	0	0	0	0	0	0	1	0	0	0	0	0	0	0	1	0	0	0	0	0	0	4	0	0	0	0	0	0	0	0	0	0	0	0	0	0	0	0	0	0	0	0	0	19	0	0	0
hsa-miR-508-3p	13	3	44	5	90	1	7	3	239	10	12	9	2	12	6	5	92	3	1	14	23	20	45	4726	5	16	10	21	1	207	43	120	19	14	20	1	22	163	20	9	6	13	121	9	0	6359	5	10	20
hsa-miR-508-5p	1	0	2	0	0	0	0	0	4	0	0	0	0	0	0	0	2	0	0	0	1	1	1	130	0	0	0	2	0	3	1	1	0	1	0	0	1	4	2	0	0	1	3	0	0	250	0	0	1
hsa-miR-5087	0	0	2	0	0	0	0	0	0	0	0	0	0	0	0	0	0	0	0	0	0	0	0	0	0	0	0	0	0	0	0	0	0	0	1	0	0	0	0	0	0	0	0	0	0	0	0	0	1
hsa-miR-5088-3p	0	0	0	0	1	1	0	0	0	0	0	0	0	0	0	0	0	0	0	0	0	0	1	0	0	0	0	0	0	0	0	0	0	0	0	0	0	0	1	0	0	0	0	0	0	0	0	0	0
hsa-miR-5088-5p	0	0	0	0	0	0	0	0	0	0	0	0	0	0	0	0	0	0	0	0	1	0	0	0	0	0	0	1	0	1	0	0	0	0	0	0	0	0	0	0	0	0	0	0	0	0	0	2	0
hsa-miR-5089-3p	0	0	0	0	0	0	0	0	0	0	0	0	0	0	0	0	0	0	0	0	0	0	0	0	0	0	0	0	0	0	0	0	0	0	0	0	0	0	0	0	0	0	0	0	0	0	0	0	0
hsa-miR-5089-5p	0	0	1	0	0	0	0	0	1	0	0	0	0	1	0	0	0	0	0	0	0	0	0	0	0	0	1	0	0	0	0	0	0	0	0	0	0	0	0	0	0	0	0	0	0	0	0	0	0
hsa-miR-509-3-5p	0	0	3	0	29	0	0	0	4	1	0	0	0	0	2	0	0	0	0	0	5	0	4	65	0	0	0	0	0	3	2	0	0	0	1	0	0	0	0	0	0	0	3	0	0	74	0	0	0
hsa-miR-509-3p	7	2	24	0	100	0	1	0	101	5	5	2	0	3	2	4	24	1	1	7	9	4	31	1980	4	3	3	1	2	44	21	43	2	3	10	4	8	34	7	0	2	3	79	8	0	2744	2	5	5
hsa-miR-509-5p	1	0	0	0	3	0	0	0	0	0	0	0	0	0	0	0	0	0	0	0	0	0	0	6	0	0	0	0	0	0	0	0	0	0	0	0	0	0	0	0	0	0	1	0	0	9	0	0	0
hsa-miR-5090	1	0	0	0	1	0	0	0	0	0	0	0	0	1	0	0	0	0	0	0	0	1	0	1	2	0	0	1	0	0	0	0	1	0	0	0	0	0	1	1	0	0	0	2	0	0	0	1	0
hsa-miR-5091	0	0	0	0	0	0	0	0	1	2	1	1	1	0	1	0	3	0	1	0	4	2	1	1	2	0	0	0	3	0	0	1	0	1	0	1	0	0	0	0	2	2	2	0	0	0	1	1	1
hsa-miR-5092	0	0	0	0	0	0	0	0	0	0	0	0	1	0	0	0	0	0	0	0	0	0	0	0	0	0	0	0	0	0	0	0	0	0	0	0	0	0	0	0	0	0	0	0	0	0	0	0	0
hsa-miR-5094	0	0	0	0	0	3	0	0	0	0	0	1	1	0	0	0	0	0	0	0	0	1	1	0	0	0	1	0	1	0	0	0	0	0	0	3	0	0	0	0	0	0	0	0	0	3	0	2	0
hsa-miR-510-3p	0	0	0	0	0	0	0	0	0	0	0	0	0	0	0	0	0	0	0	0	0	0	0	1	0	0	0	0	0	0	0	0	0	0	0	0	0	0	0	0	0	0	0	0	0	3	0	0	0
hsa-miR-510-5p	0	0	0	0	0	0	0	0	0	0	0	0	0	0	0	0	0	0	0	0	0	0	0	1	0	0	0	0	0	0	0	0	0	0	0	0	0	0	0	0	0	0	0	0	0	0	0	0	0
hsa-miR-5100	0	0	0	0	0	0	0	0	0	0	0	0	0	0	0	0	0	0	0	0	0	0	0	0	0	0	0	0	0	0	0	0	0	0	0	0	0	0	0	0	0	0	0	0	0	0	0	0	0
hsa-miR-511-3p	1	1	1	0	2	2	28	1	3	3	2	0	2	1	2	6	5	1	1	4	7	0	1	9	4	0	4	2	0	1	2	1	4	1	1	1	7	0	11	1	0	2	3	1	1	2	16	1	2
hsa-miR-511-5p	9	7	6	15	15	27	108	6	19	7	5	12	53	19	11	93	83	3	16	42	88	13	14	75	23	15	29	14	8	18	27	35	33	5	8	4	76	21	140	26	27	21	40	31	16	27	234	6	25
hsa-miR-512-3p	0	0	0	0	0	0	2	0	0	1	0	0	0	0	1	0	0	0	1	0	3	0	0	0	1	1	1	1	1	0	0	0	0	2	1	0	0	1	1	3	0	0	1	1	1	0	6	2	17
hsa-miR-512-5p	0	0	0	0	0	0	0	0	0	0	0	0	0	0	0	0	0	0	0	0	0	0	0	0	0	0	0	0	1	0	0	0	1	0	0	0	1	0	1	0	0	0	0	0	0	0	0	0	1
hsa-miR-513a-3p	0	0	0	0	0	0	0	0	0	0	0	0	0	0	0	0	0	0	0	0	0	0	1	2	0	0	0	0	0	0	0	0	0	0	0	0	0	0	0	0	0	0	0	0	0	1	0	0	0
hsa-miR-513a-5p	0	0	1	0	0	0	0	0	0	0	0	0	0	0	0	0	1	0	0	0	0	0	0	17	0	0	0	0	0	0	0	1	0	0	0	1	0	0	0	0	0	1	0	1	0	13	0	0	0
hsa-miR-513b-3p	0	0	0	0	0	0	0	0	0	0	0	0	0	0	0	0	0	0	0	0	0	0	0	0	0	0	0	0	0	0	0	0	0	0	0	0	0	0	0	0	0	0	0	0	0	1	0	0	0
hsa-miR-513b-5p	0	0	0	0	1	0	0	0	0	0	0	0	0	0	0	0	1	0	0	0	0	0	0	5	0	0	0	0	0	0	0	0	0	0	0	0	0	0	0	0	0	0	0	0	0	4	0	0	0
hsa-miR-513c-3p	0	0	0	0	0	0	0	0	0	0	0	0	0	0	0	0	0	0	0	0	0	0	2	2	0	0	0	0	0	0	0	0	0	0	0	0	0	0	0	0	0	0	0	0	0	1	0	0	0
hsa-miR-513c-5p	0	0	0	0	0	0	0	0	1	0	0	0	0	0	0	0	4	0	0	1	0	0	1	24	0	1	1	0	1	1	0	4	0	0	0	0	0	0	0	0	2	0	1	0	0	24	0	0	1
hsa-miR-514a-3p	17	3	1	1	6	1	1	2	80	2	9	6	1	4	1	5	1	2	0	1	21	4	2	2346	1	4	6	7	1	88	7	72	5	2	16	0	1	80	5	2	4	4	92	3	1	2832	1	1	14
hsa-miR-514a-5p	0	0	0	0	0	0	0	0	0	0	0	0	0	0	0	0	0	0	0	0	0	0	0	26	0	0	0	0	0	1	0	2	0	0	0	0	0	0	0	0	0	0	1	0	0	15	0	0	0
hsa-miR-514b-3p	0	0	0	0	0	0	0	0	0	0	0	0	0	0	0	0	0	0	0	0	0	0	0	1	0	0	0	0	0	0	0	0	0	0	0	0	0	0	0	0	0	0	0	0	0	5	0	0	0
hsa-miR-514b-5p	0	0	1	0	0	0	0	0	0	0	0	0	0	0	0	0	2	0	0	0	0	1	0	15	2	0	0	1	0	0	0	1	0	0	0	0	0	0	0	0	0	0	0	0	0	22	0	0	0
hsa-miR-515-3p	0	0	0	0	0	0	0	1	1	0	0	0	0	0	0	0	0	0	0	0	0	0	0	0	0	0	0	0	0	0	0	0	0	0	0	0	0	0	0	0	0	0	0	0	0	1	0	0	1
hsa-miR-515-5p	0	0	0	0	0	0	2	0	0	0	1	0	0	0	0	1	0	0	0	0	2	0	0	1	0	0	0	0	1	0	0	0	0	0	0	0	0	0	0	2	0	0	0	0	0	0	0	0	0
hsa-miR-516a-5p	0	0	4	0	0	3	1	0	5	1	0	0	9	0	0	0	1	0	0	2	10	0	0	0	1	1	0	0	2	0	1	0	4	0	0	0	1	0	1	5	0	2	0	0	0	0	5	0	2
hsa-miR-516b-5p	0	0	2	0	0	0	0	0	1	0	0	0	0	0	1	0	0	0	1	0	7	0	0	0	0	0	1	0	2	0	0	0	1	0	0	0	0	0	2	2	0	0	0	0	0	0	7	0	8
hsa-miR-517-5p	0	0	0	0	0	0	0	0	0	0	0	0	0	0	3	0	0	0	0	0	0	0	0	0	0	0	0	0	6	0	0	0	0	0	0	0	0	0	0	0	0	0	0	0	0	0	0	0	0
hsa-miR-517a-3p	0	0	1	0	0	2	1	0	1	0	0	0	0	0	0	0	0	0	0	0	13	0	0	0	0	0	1	0	1	0	1	0	1	0	1	0	0	0	5	6	0	1	0	0	0	0	2	0	4
hsa-miR-517b-3p	0	0	1	0	0	2	1	0	1	0	0	0	0	0	0	0	0	0	0	0	13	0	0	0	0	0	1	0	1	0	1	0	1	0	1	0	0	0	5	6	0	1	0	0	0	0	2	0	4
hsa-miR-517c-3p	0	0	0	0	0	1	0	0	0	0	0	0	1	0	0	0	0	0	0	0	0	0	0	1	0	1	0	0	0	0	0	0	0	0	0	0	0	0	2	0	0	0	0	0	0	0	2	0	0
hsa-miR-5187-3p	0	0	0	0	0	0	0	0	1	0	0	0	0	0	0	0	0	0	0	0	0	0	0	1	0	0	0	0	0	0	0	0	0	0	0	0	0	0	0	0	1	0	0	0	1	0	0	0	0
hsa-miR-5187-5p	3	0	1	0	3	0	1	2	2	0	0	2	0	0	2	0	0	0	0	2	3	4	3	1	0	0	0	1	0	1	1	2	0	0	1	0	4	2	1	2	2	0	1	0	0	1	2	1	6
hsa-miR-5188	0	1	0	0	1	0	0	0	0	0	0	0	0	0	0	0	0	0	0	0	0	0	0	0	0	0	0	1	0	0	0	0	0	0	0	0	0	0	0	0	1	0	0	0	0	0	0	0	0
hsa-miR-5189-3p	0	0	0	3	0	0	0	0	0	0	0	0	0	0	0	0	0	0	0	0	0	0	1	0	0	0	0	0	0	0	0	0	0	0	0	1	1	0	0	0	0	0	0	0	0	0	0	0	0
hsa-miR-5189-5p	0	0	0	0	0	0	0	0	0	0	0	0	0	0	0	0	1	0	0	0	0	0	0	0	0	0	0	0	0	0	0	0	0	0	0	0	2	0	0	0	0	0	0	0	0	0	0	0	0
hsa-miR-518a-3p	0	0	0	0	0	0	0	0	0	0	0	0	0	0	0	0	0	0	0	1	0	0	0	2	0	0	0	0	0	0	0	0	0	0	0	0	0	0	0	0	0	0	0	0	0	1	0	0	0
hsa-miR-518a-5p	0	0	0	0	0	0	0	0	0	0	0	0	0	0	0	0	0	0	0	0	0	0	0	0	0	1	0	0	0	0	0	0	0	0	0	0	0	0	0	0	0	0	0	0	0	0	0	0	0
hsa-miR-518b	0	0	1	0	0	1	3	1	1	0	0	0	1	0	0	0	0	0	0	0	7	0	0	0	1	0	1	0	4	0	0	0	0	1	0	0	0	0	2	3	0	0	0	0	0	0	5	0	5
hsa-miR-518c-3p	0	0	0	0	0	0	1	1	0	0	0	0	0	1	1	0	0	0	0	0	2	0	0	0	0	0	0	0	0	0	0	0	0	0	0	0	0	0	2	1	0	0	0	0	0	1	1	0	3
hsa-miR-518c-5p	0	0	1	0	0	0	1	0	0	0	2	0	0	0	1	0	0	0	0	0	1	0	0	0	0	0	1	1	1	1	0	0	0	0	0	0	0	0	4	2	0	0	0	0	0	0	1	0	1
hsa-miR-518d-3p	0	0	0	0	0	0	0	0	0	0	0	0	0	0	0	0	0	0	0	0	0	0	0	0	0	0	0	0	0	0	0	0	0	0	0	0	0	0	0	0	0	0	0	0	0	0	0	0	0
hsa-miR-518e-3p	0	0	0	0	0	0	0	0	0	1	1	0	0	0	0	0	0	0	0	0	0	0	0	0	0	0	1	0	0	0	0	0	0	0	0	0	0	0	0	0	0	0	0	0	0	0	1	0	0
hsa-miR-518f-3p	0	0	0	0	0	0	0	0	2	0	0	0	0	0	0	0	0	0	0	0	0	0	0	0	0	0	0	0	0	0	1	0	0	0	0	0	0	0	0	0	0	0	0	0	0	0	0	0	0
hsa-miR-518f-5p	0	0	0	0	0	0	0	0	2	0	0	0	0	1	0	0	0	0	0	0	1	0	0	0	0	0	0	0	0	0	0	1	0	0	1	0	0	2	0	0	0	0	0	0	0	0	0	0	2
hsa-miR-5190	0	0	0	0	0	0	0	0	0	0	0	0	0	0	0	0	0	0	0	0	0	0	0	0	0	0	0	0	0	0	0	0	0	0	0	0	1	0	0	0	0	0	0	0	0	0	0	0	0
hsa-miR-5191	0	0	0	0	0	0	0	0	0	0	0	0	0	0	0	0	0	0	0	0	0	0	0	0	0	0	0	0	0	0	0	0	0	0	0	0	0	0	0	0	0	0	0	0	0	0	0	0	0
hsa-miR-5192	0	0	0	0	0	0	0	0	0	0	0	0	0	0	0	0	0	0	0	0	0	0	0	0	0	0	0	0	0	0	0	0	0	0	0	0	0	0	0	0	0	0	0	0	0	0	0	0	0
hsa-miR-5193	0	0	0	0	0	0	0	0	1	0	0	0	0	0	0	0	1	0	0	2	0	1	0	1	0	0	0	1	1	0	1	1	0	0	0	0	1	0	0	0	0	1	2	0	0	0	0	0	0
hsa-miR-5194	0	0	0	0	0	0	0	0	0	0	0	0	0	0	0	0	0	0	0	0	0	0	0	0	0	0	0	0	0	0	0	0	0	0	0	0	0	0	0	0	0	0	0	0	0	0	0	0	0
hsa-miR-5195-3p	0	0	0	0	1	0	0	0	0	0	0	0	0	0	0	0	0	0	0	0	0	0	0	0	0	0	0	0	0	0	0	0	0	0	0	0	0	0	0	0	0	0	0	0	0	0	0	0	0
hsa-miR-5195-5p	0	0	0	0	0	0	0	0	0	0	0	0	0	0	0	0	0	0	0	0	0	0	0	0	0	0	0	0	0	0	0	0	0	0	0	0	0	0	0	0	0	0	0	0	0	0	0	0	0
hsa-miR-5196-3p	0	0	0	0	0	0	0	0	0	0	0	0	0	0	0	0	0	0	0	0	0	0	0	0	0	0	0	0	0	0	0	0	0	0	0	0	0	0	0	0	0	0	0	0	0	0	0	0	0
hsa-miR-519a-3p	0	0	0	0	0	5	2	0	0	0	0	0	0	0	0	0	0	0	0	0	3	0	0	0	0	0	0	0	0	0	0	0	0	0	0	0	0	0	1	3	0	0	0	0	0	0	0	0	0
hsa-miR-519a-5p	0	0	1	0	0	5	0	0	6	0	0	0	2	0	0	1	0	0	0	0	4	0	0	0	0	0	0	1	4	2	1	1	1	0	0	1	1	1	1	4	0	0	0	0	0	0	0	0	10
hsa-miR-519b-3p	0	0	0	0	0	0	0	0	0	1	0	0	0	0	0	0	0	0	0	0	0	0	0	0	0	0	1	0	0	0	0	0	0	0	0	0	0	0	1	0	0	0	0	0	0	0	0	0	0
hsa-miR-519c-3p	0	0	0	0	0	0	0	0	2	0	0	0	0	0	0	0	0	0	0	0	0	0	0	1	0	0	0	0	0	0	0	0	0	0	0	0	0	0	0	1	0	0	0	0	0	0	3	0	1
hsa-miR-519d-3p	0	0	0	0	0	0	2	0	1	1	0	0	0	0	0	0	0	0	0	0	3	0	0	0	0	0	0	0	0	1	0	0	0	0	0	0	0	0	0	1	0	0	0	0	0	0	3	0	1
hsa-miR-519d-5p	0	0	0	0	0	0	0	0	0	0	0	0	0	0	0	0	0	0	0	0	0	0	0	0	0	0	0	0	0	0	0	0	0	0	0	0	0	0	0	0	0	0	0	0	0	0	0	0	0
hsa-miR-519e-3p	0	0	0	0	0	0	0	0	0	0	0	0	0	0	0	0	0	0	0	0	0	0	0	0	0	1	0	0	0	0	0	0	0	0	0	0	0	0	1	0	0	0	0	0	0	0	0	0	0
hsa-miR-519e-5p	0	0	0	0	0	0	0	0	0	0	0	0	0	0	0	0	0	0	0	0	0	0	0	0	0	0	0	0	0	0	0	0	0	0	0	0	0	0	0	0	0	0	0	0	0	0	0	0	0
hsa-miR-520a-3p	0	1	4	0	0	1	1	0	3	0	0	0	0	0	0	0	0	0	0	2	7	0	0	0	0	0	0	0	2	0	0	0	0	0	0	1	0	0	3	1	0	1	0	0	0	0	1	1	10
hsa-miR-520a-5p	0	0	0	0	0	0	1	0	0	1	0	0	0	0	1	0	0	0	0	0	1	0	0	0	0	0	0	0	0	0	0	0	0	0	0	0	0	0	1	1	0	0	0	0	0	0	0	0	2
hsa-miR-520b-3p	1	0	0	0	0	1	0	0	0	0	0	0	0	1	1	1	0	0	0	0	1	0	0	0	0	0	0	0	0	0	0	0	2	0	0	0	0	0	0	0	0	0	0	0	0	0	2	0	1
hsa-miR-520c-3p	1	0	0	0	0	1	0	0	0	0	0	0	0	1	1	1	0	0	0	0	1	0	0	0	0	0	0	0	0	0	0	0	2	0	0	0	0	0	0	0	0	0	0	0	0	0	2	0	1
hsa-miR-520d-3p	0	0	0	0	0	0	1	0	0	0	0	1	0	2	0	0	0	0	0	1	0	0	0	0	0	0	1	0	0	1	0	0	1	0	0	0	0	0	1	0	0	0	0	0	0	1	0	0	2
hsa-miR-520d-5p	0	0	0	0	0	0	0	0	0	0	0	0	1	0	0	0	0	0	0	0	0	0	0	0	0	0	0	0	0	0	0	0	0	0	0	0	0	0	0	0	0	0	0	0	0	0	0	0	0
hsa-miR-520e-3p	0	0	0	0	0	0	0	0	0	0	0	0	0	0	0	0	0	0	0	0	0	0	0	0	0	1	0	0	0	0	0	0	0	0	0	0	0	0	0	0	0	0	0	0	0	0	1	0	0
hsa-miR-520f-3p	0	0	0	1	0	2	2	1	1	0	0	1	0	0	0	1	0	0	0	0	1	0	0	2	1	0	0	1	0	0	0	0	0	0	0	0	0	0	0	0	0	0	0	0	0	0	3	0	3
hsa-miR-520f-5p	0	0	0	0	0	0	0	0	0	0	0	0	0	0	0	0	0	0	0	0	0	0	0	0	0	0	0	0	0	0	0	0	0	0	0	0	0	0	0	0	0	0	0	0	0	0	0	0	0
hsa-miR-520g-3p	0	1	0	0	0	2	1	0	0	0	1	0	0	0	0	1	0	0	0	0	1	0	0	0	1	0	0	0	1	0	0	0	0	0	1	0	0	0	0	1	0	0	0	0	0	1	0	0	3
hsa-miR-520g-5p	0	0	0	0	0	0	0	0	0	0	0	0	0	0	0	0	0	0	0	0	0	0	0	0	0	0	0	0	0	0	0	0	0	0	0	0	0	0	0	0	0	0	0	0	0	0	0	0	0
hsa-miR-520h	0	0	0	0	0	0	1	0	0	0	1	0	0	0	0	1	0	0	0	0	1	0	0	0	0	0	0	0	1	0	0	0	0	0	0	0	0	0	0	0	0	0	0	0	0	0	0	0	2
hsa-miR-521	0	0	0	0	0	0	0	0	0	0	0	0	0	0	0	0	0	0	0	0	1	0	0	0	0	0	0	0	0	0	0	0	0	0	0	0	0	0	0	0	0	0	0	0	0	0	0	0	0
hsa-miR-522-3p	0	0	0	0	0	0	0	0	0	0	0	0	1	0	1	0	0	0	0	0	0	0	0	0	0	0	0	0	2	0	0	0	0	0	0	0	0	0	0	1	0	0	0	0	0	0	0	0	1
hsa-miR-523-3p	0	0	0	0	0	0	0	1	0	0	0	0	0	0	0	0	0	0	0	0	1	0	0	0	0	0	0	0	1	0	0	0	0	0	0	0	0	0	0	1	0	0	0	0	0	0	0	1	3
hsa-miR-524-3p	0	0	0	0	0	0	0	0	0	0	0	0	0	0	0	0	0	0	0	0	0	0	0	0	0	0	0	0	0	0	0	0	0	0	0	0	0	0	0	0	0	0	0	0	0	0	0	0	0
hsa-miR-524-5p	0	0	1	0	0	0	0	0	0	0	0	0	0	0	2	0	0	0	1	0	0	0	0	0	0	0	0	0	0	0	0	0	0	0	0	0	0	0	1	0	0	0	0	0	0	0	0	0	1
hsa-miR-525-3p	0	0	0	0	0	2	0	0	0	0	0	0	0	0	0	0	0	0	0	0	0	0	0	0	0	0	0	0	1	0	2	0	0	0	0	0	0	0	0	0	0	0	0	0	0	0	0	0	2
hsa-miR-525-5p	0	0	2	0	0	0	0	0	0	0	0	0	0	0	0	0	0	0	1	1	0	0	0	0	0	0	0	0	0	0	0	0	1	1	0	0	0	0	1	0	0	0	0	0	0	0	1	0	3
hsa-miR-526b-3p	0	0	0	0	0	0	0	0	0	0	0	0	0	0	0	0	0	0	0	1	1	0	0	0	0	0	0	0	0	0	0	0	0	0	0	0	0	0	0	0	0	0	0	0	0	0	0	0	1
hsa-miR-526b-5p	1	1	5	0	0	1	1	2	12	2	1	0	0	1	1	2	0	0	0	1	11	0	0	1	0	2	0	1	8	1	0	1	4	0	0	0	1	1	13	2	0	0	0	0	0	0	1	0	6
hsa-miR-527	0	0	0	0	0	0	0	0	0	0	0	0	0	0	0	0	0	0	0	0	0	0	0	0	0	0	0	0	0	0	0	0	0	0	0	0	0	0	0	0	0	0	0	0	0	0	0	0	0
hsa-miR-532-3p	29	31	151	108	129	78	67	50	49	22	29	123	38	168	51	12	720	53	55	60	82	129	129	87	60	25	32	61	76	32	88	22	33	15	56	132	326	42	97	76	174	44	33	62	201	40	60	26	107
hsa-miR-532-5p	1676	1357	3587	3855	4824	3491	1801	2196	2258	1537	691	7212	1527	3034	1982	460	10312	2758	2402	1914	7759	3283	6341	3915	1711	1397	775	2273	3806	2290	2006	783	1265	630	1638	5827	10468	2535	3002	2239	5053	2008	1736	6026	8708	1468	1207	2463	3642
hsa-miR-539-3p	2	3	1	1	0	2	2	1	0	7	0	9	4	0	0	1	3	2	1	2	6	2	2	5	4	1	0	7	3	5	2	2	2	0	5	0	0	0	2	3	0	2	3	8	1	1	3	5	1
hsa-miR-539-5p	4	16	8	15	9	28	17	7	4	17	4	18	13	2	7	12	12	5	3	8	20	5	6	4	11	4	3	23	50	21	8	8	16	3	21	2	12	13	21	30	12	8	20	14	6	10	7	15	7
hsa-miR-541-3p	0	1	1	0	0	3	1	1	2	2	0	1	1	0	1	0	1	1	0	1	5	1	1	1	0	1	2	3	1	1	4	1	0	0	2	0	1	1	2	4	1	0	0	2	0	0	4	2	0
hsa-miR-541-5p	0	0	0	0	0	1	0	1	0	0	1	1	0	0	1	0	2	0	0	0	0	0	0	1	0	0	0	0	0	0	1	0	0	0	0	0	0	0	0	0	0	1	0	0	0	0	0	0	0
hsa-miR-542-3p	286	554	403	227	1300	245	1002	420	858	1404	265	889	597	857	442	754	1172	543	169	594	2067	604	1162	1616	840	309	491	866	597	453	815	330	353	280	773	637	841	439	962	1350	686	369	370	1104	448	418	445	653	623
hsa-miR-542-5p	1	8	3	2	3	1	7	4	3	3	1	5	2	6	3	4	6	4	2	4	14	4	9	5	4	3	5	6	1	3	6	2	1	1	3	4	3	2	6	15	9	5	2	4	4	2	2	7	4
hsa-miR-543	0	2	4	4	1	13	2	1	2	3	1	16	1	1	1	2	3	3	1	6	3	1	0	5	4	1	0	3	5	2	5	1	2	2	3	0	4	1	4	5	6	3	3	5	0	2	4	1	1
hsa-miR-544a	1	0	0	0	0	0	0	0	0	1	0	0	0	0	0	1	0	0	0	0	0	0	1	0	0	0	0	0	2	0	0	0	0	0	0	0	0	0	0	0	0	0	0	0	0	1	0	0	0
hsa-miR-544b	0	0	0	0	0	0	0	0	0	0	0	1	0	0	0	0	0	0	0	0	0	0	3	1	0	1	0	0	0	0	0	0	0	0	1	0	0	0	0	0	0	0	0	0	0	0	0	0	0
hsa-miR-545-3p	0	0	0	0	1	0	0	0	0	0	1	0	0	0	0	1	1	0	1	0	1	0	0	2	0	0	0	0	0	2	0	0	0	1	0	0	2	0	0	1	1	0	0	0	0	1	0	0	1
hsa-miR-545-5p	0	0	4	1	0	1	0	1	0	0	1	0	1	2	0	1	0	0	1	3	2	1	1	2	0	1	1	1	0	0	0	1	0	3	4	1	1	3	2	1	1	0	0	0	0	0	2	0	0
hsa-miR-548a-5p	0	0	0	0	0	0	0	0	1	0	0	0	0	0	0	0	0	0	0	0	0	0	0	1	0	0	0	0	0	0	0	0	1	0	1	0	0	0	1	0	0	0	0	0	0	0	0	0	0
hsa-miR-548ab	0	0	0	0	0	0	0	0	0	0	0	0	0	0	0	0	0	0	0	0	0	0	0	0	0	0	0	0	0	0	0	0	0	0	0	0	0	0	0	0	0	0	0	0	2	0	0	1	0
hsa-miR-548ac	0	0	0	1	0	0	0	0	0	0	0	0	0	1	0	0	0	0	0	0	0	0	1	0	0	0	0	0	0	0	0	0	0	0	0	0	0	0	0	0	0	0	0	0	0	0	0	0	0
hsa-miR-548ad-5p	0	0	0	0	0	0	0	0	1	0	0	0	0	0	0	0	0	0	0	0	0	0	0	0	0	0	0	0	0	0	0	0	0	0	0	0	0	0	0	0	0	0	0	0	0	0	0	0	0
hsa-miR-548ag	0	0	0	0	0	0	0	0	0	0	0	0	0	0	1	0	0	0	0	0	0	0	0	0	0	0	0	0	0	0	0	0	0	0	0	0	0	0	0	0	0	0	0	0	0	0	0	0	0
hsa-miR-548ah-5p	0	0	0	0	0	0	0	0	0	0	0	0	0	0	0	0	0	0	0	0	2	0	0	0	0	0	0	0	0	0	0	0	0	0	0	0	0	0	0	0	3	0	0	0	0	0	0	0	0
hsa-miR-548ai	0	0	1	0	0	0	0	0	0	0	0	0	0	0	0	0	0	0	0	0	0	0	0	0	0	0	0	2	0	0	0	0	0	0	0	0	0	1	2	0	0	0	0	1	1	0	2	0	0
hsa-miR-548ak	0	0	0	0	0	0	0	0	0	0	0	0	0	0	0	0	0	0	0	0	1	0	0	0	0	0	0	0	0	0	0	0	0	0	0	0	0	0	0	0	0	0	0	0	0	0	0	0	0
hsa-miR-548al	1	0	0	0	0	0	0	0	0	0	0	0	0	0	0	0	0	0	0	1	0	0	0	0	0	0	0	0	0	0	0	0	0	0	0	0	0	0	0	0	0	0	0	1	0	0	0	0	0
hsa-miR-548ao-3p	0	0	0	0	0	0	0	0	0	0	0	0	0	0	0	0	0	0	0	0	0	0	0	0	0	0	0	0	0	0	0	0	0	0	0	0	0	0	0	0	0	0	0	0	0	0	0	0	1
hsa-miR-548ap-5p	0	0	0	0	0	0	0	0	0	0	0	0	0	0	0	0	0	0	0	0	1	0	0	0	0	0	0	0	0	0	0	0	0	0	0	0	0	0	0	0	0	0	0	0	0	0	0	0	0
hsa-miR-548aq-5p	0	0	0	1	0	0	1	0	0	0	0	0	0	0	0	0	0	0	0	1	0	0	0	1	0	0	0	0	0	0	1	0	1	0	0	1	0	0	1	0	1	0	0	0	0	0	0	1	0
hsa-miR-548ar-3p	0	0	0	0	1	0	0	0	0	0	0	0	1	0	0	0	0	0	0	0	0	0	0	0	1	0	0	0	0	0	1	1	0	0	0	0	0	1	0	0	0	0	0	0	1	0	0	0	1
hsa-miR-548at-3p	0	0	0	0	0	0	0	0	0	0	0	0	0	0	0	0	0	0	0	0	0	0	0	1	0	0	0	0	0	0	0	0	0	0	0	0	0	0	0	0	0	0	0	0	0	0	0	0	0
hsa-miR-548at-5p	0	0	0	0	0	0	0	0	0	0	1	0	0	0	0	0	0	0	0	0	0	0	0	0	1	0	0	0	0	0	0	0	0	0	0	0	0	0	0	1	0	0	0	1	0	0	0	0	0
hsa-miR-548au-3p	0	0	0	3	2	0	0	0	1	1	2	1	3	1	1	0	0	1	0	1	0	0	0	2	1	0	1	0	0	1	4	1	0	1	0	0	1	0	1	1	0	0	1	0	3	1	1	0	1
hsa-miR-548av-5p	0	0	0	0	0	0	0	0	0	0	0	0	0	0	0	0	0	0	0	0	0	0	0	0	0	0	1	1	0	0	0	0	0	0	0	0	1	0	0	0	0	0	0	0	0	0	0	0	0
hsa-miR-548aw	0	1	0	0	0	0	1	0	0	0	0	1	1	0	0	0	0	0	0	0	0	0	0	0	1	2	0	1	0	0	0	1	0	0	0	0	1	0	0	0	0	3	0	0	0	0	0	0	2
hsa-miR-548ax	0	0	0	0	0	0	0	0	0	0	0	0	0	0	0	0	0	0	0	0	0	0	1	0	0	0	0	0	0	0	0	0	0	0	0	0	0	0	0	0	0	0	0	0	0	0	0	0	0
hsa-miR-548ay-3p	0	0	1	0	2	0	0	0	0	0	0	0	0	0	0	1	1	0	0	0	0	0	0	0	0	0	0	0	0	0	1	0	0	0	0	0	0	0	0	0	0	1	0	0	1	0	0	1	0
hsa-miR-548az-5p	1	0	0	0	0	0	0	1	0	0	0	0	0	0	0	0	0	0	0	0	0	0	0	0	0	0	0	0	0	1	0	0	0	0	0	9	0	0	0	0	1	0	0	0	0	0	0	0	0
hsa-miR-548b-3p	0	1	0	6	2	2	1	2	6	1	0	4	2	7	3	1	1	0	2	4	31	0	1	3	2	1	0	4	1	1	1	5	10	1	7	0	0	1	13	2	8	9	1	5	3	2	1	5	9
hsa-miR-548b-5p	0	0	0	0	0	0	0	0	1	0	0	0	0	0	0	0	0	0	0	0	0	0	0	0	0	0	0	0	0	1	0	0	0	0	0	0	0	0	0	0	0	0	0	0	0	0	0	0	0
hsa-miR-548ba	0	0	0	0	0	0	0	0	0	0	0	1	0	0	0	0	0	0	0	0	11	0	0	3	0	0	0	0	0	3	1	0	0	0	0	0	0	0	4	0	0	1	0	1	0	0	0	0	1
hsa-miR-548d-3p	0	0	0	2	3	0	3	0	1	0	1	0	0	7	1	0	1	0	2	0	2	0	0	0	1	0	1	2	0	0	1	0	3	2	3	3	5	1	0	0	13	0	0	0	0	2	1	0	0
hsa-miR-548d-5p	0	0	0	0	0	0	0	0	0	0	0	0	0	0	0	0	0	0	0	0	1	0	0	0	0	0	0	0	0	0	0	0	0	0	0	0	0	0	0	0	0	0	0	0	0	0	0	0	0
hsa-miR-548e-3p	1	0	3	1	9	3	0	2	3	5	4	3	1	3	0	1	2	2	0	1	13	4	1	1	2	1	3	0	0	0	3	1	2	3	2	1	6	0	1	0	2	0	5	5	2	0	3	10	1
hsa-miR-548e-5p	0	0	3	2	2	0	0	0	1	1	0	0	0	0	0	0	0	0	0	0	0	0	2	0	2	0	0	0	1	0	1	0	0	1	0	0	0	0	0	1	0	0	0	0	2	0	0	3	0
hsa-miR-548f-3p	21	1	2	4	2	28	15	0	12	0	7	0	1	0	0	0	3	0	1	0	0	1	2	0	1	6	1	0	4	1	12	0	0	0	8	5	0	0	0	0	0	1	0	1	0	2	0	1	1
hsa-miR-548f-5p	0	0	0	0	0	0	0	0	0	0	0	0	0	0	0	0	0	0	0	0	0	0	0	0	0	0	0	0	0	0	0	0	0	0	0	0	0	0	0	0	0	0	0	0	0	0	0	0	0
hsa-miR-548j-3p	0	0	0	0	0	0	0	0	0	1	0	0	0	0	0	0	0	0	0	0	0	0	0	0	0	0	0	0	0	0	0	0	0	0	0	0	0	0	0	0	0	0	0	0	0	0	0	0	0
hsa-miR-548j-5p	1	1	2	3	1	0	4	3	0	1	0	3	0	1	1	0	0	0	1	7	0	2	1	3	4	0	1	2	0	4	3	1	2	4	0	1	3	3	1	0	1	3	2	1	3	2	3	1	1
hsa-miR-548k	0	0	0	2	4	0	2	0	5	3	3	0	0	0	1	3	0	0	0	1	2	1	4	5	2	1	3	1	1	2	3	1	0	6	0	0	3	1	1	4	0	0	8	1	2	4	1	2	2
hsa-miR-548l	0	0	0	0	1	0	0	0	0	1	0	0	0	1	0	0	1	1	0	0	0	0	0	0	0	0	0	1	1	0	0	1	0	1	0	0	0	0	0	0	1	0	0	0	0	0	0	0	0
hsa-miR-548n	0	0	0	2	1	1	0	0	0	0	0	0	0	0	0	0	0	0	1	0	0	0	2	0	0	0	0	1	0	0	0	0	0	0	0	0	0	0	0	1	0	1	0	1	0	0	0	0	0
hsa-miR-548o-3p	1	4	5	3	12	0	1	5	3	3	2	2	0	0	2	1	5	3	1	2	0	5	3	1	1	2	0	1	2	2	0	0	0	1	2	4	4	0	2	2	4	1	2	1	3	2	1	4	1
hsa-miR-548q	0	0	0	0	4	0	0	1	0	0	1	0	0	1	0	0	2	0	0	1	0	1	0	2	1	0	0	1	1	0	1	1	1	0	0	0	1	0	0	0	0	1	0	0	0	0	1	1	0
hsa-miR-548s	0	3	1	0	6	1	0	2	4	1	0	0	0	0	1	0	0	0	0	0	1	2	1	1	0	3	2	0	1	1	2	1	1	1	1	1	2	1	1	1	0	0	0	3	0	0	0	1	0
hsa-miR-548t-5p	1	0	0	1	0	1	0	0	0	0	0	0	0	0	3	0	2	0	3	0	1	0	0	1	0	0	0	0	1	0	0	0	0	0	0	0	1	0	0	0	0	0	2	0	1	0	0	2	0
hsa-miR-548u	0	0	0	0	0	0	0	0	0	0	0	0	0	0	0	0	0	0	0	0	0	0	0	0	0	0	0	0	0	0	0	0	0	0	0	0	0	0	0	0	0	0	0	0	0	0	1	1	0
hsa-miR-548v	6	5	7	1	8	0	2	1	4	0	2	16	3	7	8	4	6	2	5	4	1	8	5	7	1	4	6	5	5	10	6	3	1	1	5	4	11	5	3	13	2	3	4	4	0	1	1	17	3
hsa-miR-548w	0	0	0	0	0	0	0	0	0	0	0	0	0	0	0	0	0	0	0	0	0	0	0	0	0	0	0	0	0	0	0	0	0	0	0	0	0	0	0	0	0	0	0	0	0	0	0	0	0
hsa-miR-548x-3p	0	0	0	0	0	0	1	0	0	0	0	0	0	0	6	0	0	0	0	0	0	0	0	0	1	0	0	0	0	0	0	0	0	0	2	0	0	0	0	0	0	0	0	0	0	0	0	0	0
hsa-miR-548y	0	0	0	0	0	0	0	0	8	0	0	0	4	0	0	0	0	0	0	0	0	0	0	0	0	0	0	0	0	0	0	0	1	0	9	0	0	1	0	1	0	0	0	0	0	0	0	0	0
hsa-miR-549a-3p	0	0	3	2	5	4	1	0	0	0	0	0	0	1	0	0	0	0	0	1	0	2	0	0	1	0	1	2	0	0	0	0	0	0	0	0	0	1	0	0	0	0	1	0	0	0	0	0	0
hsa-miR-550a-3-5p	0	0	9	1	6	1	0	0	2	0	1	1	0	1	3	0	10	2	0	0	3	0	5	1	0	1	2	0	1	0	0	0	2	0	0	1	11	0	1	1	0	0	2	0	1	0	2	3	1
hsa-miR-550a-3p	4	2	26	14	8	9	2	2	16	9	8	12	7	14	9	4	19	4	29	4	4	10	7	17	10	3	5	5	2	7	4	4	2	6	10	1	11	7	9	8	12	9	4	8	12	5	16	17	4
hsa-miR-550a-5p	1	6	28	23	11	9	1	3	21	5	2	13	9	14	21	1	47	3	27	11	2	9	21	23	16	4	7	7	4	8	8	10	3	14	9	2	32	2	21	10	19	16	1	22	24	3	3	30	8
hsa-miR-550b-2-5p	0	0	0	0	0	0	0	0	0	0	0	0	0	0	0	0	0	0	0	0	0	0	0	0	0	0	0	0	0	0	0	0	0	0	0	0	1	0	0	0	0	0	0	0	0	0	0	0	0
hsa-miR-550b-3p	0	0	0	0	0	0	0	0	0	0	0	0	0	0	0	0	0	0	0	0	0	0	0	0	0	0	0	0	0	0	0	0	0	0	0	0	0	0	0	0	0	0	0	0	0	0	0	0	1
hsa-miR-551a	0	0	0	2	0	0	0	0	4	0	0	1	0	1	0	1	1	1	0	2	0	9	0	0	0	0	0	0	0	0	0	0	0	1	1	0	2	0	2	1	0	2	0	0	0	1	0	2	0
hsa-miR-551b-3p	0	0	4	0	5	2	1	2	5	0	0	2	1	0	2	1	1	0	0	0	1	1	2	9	1	2	19	3	0	0	1	0	0	0	3	0	0	2	7	10	2	3	0	1	8	10	1	0	4
hsa-miR-551b-5p	0	0	0	0	0	0	0	0	1	0	0	0	0	1	0	0	0	0	0	0	0	0	0	0	0	0	1	0	0	0	0	0	0	0	0	0	0	0	0	0	0	0	0	0	0	0	0	0	0
hsa-miR-552-3p	0	0	206	411	327	0	0	0	1	0	0	2	0	74	0	0	4	0	3	0	2	66	71	1	0	0	0	0	1	0	0	0	0	0	0	0	0	1	0	0	30	1	1	0	74	1	0	106	1
hsa-miR-552-5p	0	6	537	2016	865	2	0	0	1	0	0	1	0	468	0	0	7	2	17	1	1	171	206	0	0	1	1	0	5	2	0	0	0	0	0	0	0	1	0	0	127	5	0	0	303	2	0	263	1
hsa-miR-555	0	0	0	0	0	0	0	0	0	0	0	0	0	0	0	0	0	0	0	0	0	0	0	0	0	0	0	0	0	0	0	0	0	0	0	0	0	1	0	0	0	0	0	0	0	0	0	0	0
hsa-miR-556-3p	0	2	1	2	7	0	0	3	4	0	0	5	0	5	3	0	8	0	0	4	2	10	1	5	1	0	1	0	1	0	0	0	0	0	6	1	4	3	1	2	6	1	0	0	5	0	0	4	0
hsa-miR-556-5p	0	0	1	2	1	0	0	0	1	0	0	3	0	1	0	0	3	0	0	0	1	6	1	1	1	0	0	0	0	0	0	0	0	0	2	1	4	2	0	0	2	1	0	0	2	0	0	4	0
hsa-miR-5571-3p	0	0	0	0	2	0	0	0	0	1	0	0	0	1	0	0	0	0	0	4	3	0	2	1	4	1	0	0	0	1	0	1	0	0	0	0	0	1	0	0	0	2	0	1	0	0	0	0	0
hsa-miR-5571-5p	0	2	0	0	1	0	0	0	0	0	0	0	0	1	0	0	0	0	0	0	1	0	0	1	1	1	0	0	1	0	0	0	0	0	1	0	1	1	0	1	0	0	0	2	0	0	1	0	0
hsa-miR-5572	0	0	0	0	0	0	0	0	0	0	0	0	0	0	0	0	0	0	0	0	0	0	0	0	0	0	0	1	0	0	0	0	0	0	0	0	0	0	0	0	0	0	0	0	0	0	0	0	0
hsa-miR-5579-3p	10	1	0	0	0	0	0	9	0	3	3	1	0	0	0	0	0	0	0	2	1	1	0	11	7	3	3	2	0	2	5	1	0	0	1	0	0	4	0	4	0	0	1	1	0	0	9	0	2
hsa-miR-5579-5p	0	0	0	0	0	0	1	0	0	0	0	1	0	0	0	0	0	0	0	0	0	0	0	0	0	0	0	1	0	0	1	1	0	0	0	0	0	1	0	1	0	0	1	0	0	0	2	0	0
hsa-miR-5580-3p	0	0	1	1	0	0	0	0	0	0	0	0	0	0	0	0	1	0	0	0	0	0	0	0	0	0	0	0	0	0	0	0	0	0	0	0	0	0	0	0	0	0	0	2	0	0	0	0	0
hsa-miR-5580-5p	0	0	1	0	0	0	0	0	0	0	0	0	0	0	0	0	0	0	0	0	0	0	0	0	0	0	0	0	0	0	0	0	0	0	0	0	0	0	0	0	0	0	0	0	0	0	0	0	0
hsa-miR-5581-3p	1	0	1	0	0	0	0	0	0	0	0	0	1	0	0	0	0	0	1	3	1	0	0	1	1	1	0	0	1	0	3	1	2	0	1	1	0	0	0	0	0	0	0	0	0	3	1	0	0
hsa-miR-5581-5p	0	0	0	0	0	0	0	0	0	0	0	0	1	0	0	0	0	0	0	0	0	0	0	0	0	0	0	0	0	0	0	0	0	0	0	0	1	0	0	0	0	0	0	0	1	0	0	0	0
hsa-miR-5582-3p	0	0	0	0	0	0	0	0	0	1	0	0	1	2	1	0	2	0	0	0	0	1	1	0	0	0	0	0	0	0	1	1	0	1	0	1	2	1	1	0	0	0	0	0	1	0	2	3	0
hsa-miR-5583-3p	0	0	0	0	0	0	0	0	0	0	0	0	0	0	0	0	0	0	0	0	0	0	0	0	0	0	0	0	0	0	0	0	0	0	0	0	0	0	0	0	0	0	0	0	0	0	0	0	0
hsa-miR-5583-5p	0	0	0	0	0	0	0	0	0	0	0	0	0	0	0	0	0	0	0	0	0	0	0	0	0	0	0	0	0	0	0	0	0	0	0	0	0	0	0	0	0	0	0	0	0	0	0	0	0
hsa-miR-5584-5p	0	0	0	0	0	0	0	0	0	0	0	0	0	0	0	0	0	0	0	0	0	1	0	0	0	0	2	0	0	0	0	0	0	0	0	1	1	0	0	0	0	0	0	0	0	0	0	0	0
hsa-miR-5585-5p	0	0	0	0	0	0	0	0	0	0	0	0	0	0	0	0	0	1	0	0	0	0	0	1	0	0	0	0	0	0	0	0	0	0	0	0	0	0	0	0	0	0	0	0	0	0	0	0	0
hsa-miR-5586-3p	0	0	0	0	0	0	0	0	0	0	0	0	0	0	0	0	1	0	0	0	0	0	0	0	0	0	0	0	0	0	1	0	0	0	0	0	0	0	0	0	0	0	1	0	2	0	1	0	1
hsa-miR-5586-5p	3	7	1	3	6	4	1	0	15	0	1	5	5	5	1	2	12	1	0	8	12	4	2	15	2	16	4	8	18	9	6	15	7	2	7	5	17	16	32	8	6	2	0	15	28	8	15	6	20
hsa-miR-5587-3p	0	0	0	0	0	0	0	0	0	0	0	0	0	0	0	0	0	0	0	0	0	0	0	0	0	0	0	0	0	0	0	0	0	0	0	0	0	0	0	0	0	0	0	0	0	0	0	0	0
hsa-miR-5587-5p	1	0	0	0	0	0	0	0	0	0	0	0	0	0	0	0	0	0	0	0	0	0	0	0	0	0	0	0	0	0	0	0	0	0	0	0	0	0	0	0	0	0	0	0	0	0	0	0	0
hsa-miR-5588-3p	0	0	1	0	0	0	0	0	0	0	0	1	0	2	0	0	0	0	0	0	2	1	0	0	1	0	0	0	0	0	0	0	0	1	0	2	3	0	0	0	0	0	0	0	1	0	0	0	0
hsa-miR-5588-5p	0	0	0	0	0	0	0	0	0	1	0	1	0	0	0	0	0	0	1	0	0	0	1	0	0	0	0	0	0	0	0	0	0	0	0	0	1	0	0	1	0	0	0	0	0	0	0	1	0
hsa-miR-5589-3p	0	0	0	0	0	0	0	0	0	0	0	0	0	0	1	0	0	0	0	0	0	0	2	0	0	0	0	0	0	0	0	0	0	0	0	0	2	0	0	0	3	0	0	1	0	0	0	1	0
hsa-miR-5589-5p	0	0	0	0	2	0	0	0	0	0	0	0	0	0	0	0	0	0	0	0	0	0	2	0	0	0	0	0	0	0	0	0	0	0	0	0	6	0	0	0	2	0	0	0	0	0	0	0	0
hsa-miR-559	0	0	0	1	0	0	0	0	0	0	0	0	0	1	0	0	0	0	0	1	0	0	1	0	0	0	0	0	0	0	0	0	0	0	0	0	0	0	0	0	0	0	0	0	0	0	0	1	0
hsa-miR-5590-3p	0	0	0	0	0	0	0	0	0	0	0	0	0	0	0	0	0	0	0	0	0	0	0	0	0	0	0	0	0	0	0	0	0	0	0	0	0	0	0	0	0	0	0	0	0	0	0	0	0
hsa-miR-561-3p	0	0	0	0	0	0	0	0	0	0	0	0	0	0	0	0	2	0	0	0	0	0	0	0	0	0	0	0	0	0	0	0	0	0	0	2	0	0	0	0	0	0	0	0	0	0	0	0	0
hsa-miR-561-5p	0	0	3	9	1	0	0	5	2	1	0	5	0	1	3	0	7	2	1	5	8	1	4	6	3	0	5	1	1	3	0	1	1	1	0	10	15	2	3	3	1	3	2	3	2	0	4	10	2
hsa-miR-564	0	0	0	0	0	0	0	0	0	0	0	0	0	0	0	0	0	0	0	0	0	0	0	0	0	0	0	0	0	0	0	0	0	0	0	0	0	0	0	0	0	0	0	0	0	0	0	0	0
hsa-miR-5680	0	0	0	0	1	0	0	0	3	0	0	1	0	0	0	0	0	0	0	0	6	0	1	1	0	1	0	1	0	3	0	0	0	0	0	0	0	1	3	0	0	1	1	0	0	1	1	0	1
hsa-miR-5681a	0	0	0	0	0	0	0	1	0	0	0	0	0	0	0	0	0	0	0	0	0	0	0	0	0	0	0	0	0	0	0	0	0	0	0	0	0	0	0	0	0	0	0	0	0	0	0	0	0
hsa-miR-5681b	0	0	0	0	0	0	0	0	0	0	0	0	0	0	0	0	0	0	0	0	0	0	0	0	0	0	0	0	0	0	0	0	0	0	1	0	0	0	0	0	0	0	0	0	0	0	0	0	0
hsa-miR-5682	0	0	0	0	0	0	0	0	0	0	0	0	0	0	0	0	0	0	0	0	0	0	0	1	0	0	0	0	0	0	0	0	0	0	0	0	0	0	0	0	0	0	0	0	1	0	0	0	0
hsa-miR-5683	0	0	0	13	49	1	0	190	189	3	40	30	0	0	0	0	0	0	0	112	15	1	11	1	49	2	1	6	1	3	2	4	21	5	5	6	0	18	39	0	3	7	4	224	48	2	7	3	40
hsa-miR-5684	0	0	0	1	3	0	2	2	0	2	2	0	0	0	1	2	5	0	0	0	1	1	0	0	2	1	1	2	3	0	0	1	0	0	1	4	4	3	0	3	0	0	2	0	0	4	3	0	16
hsa-miR-5687	0	0	0	0	0	0	0	0	0	0	0	0	0	0	0	0	0	0	0	0	0	0	0	0	0	0	0	0	0	0	0	0	0	0	0	0	0	0	0	0	0	0	0	0	0	0	0	0	0
hsa-miR-5688	0	0	0	0	0	0	0	0	0	0	0	0	0	0	0	0	0	0	0	0	0	0	0	0	0	0	0	0	0	0	0	0	0	0	0	0	0	0	0	0	0	0	0	0	0	0	0	0	0
hsa-miR-5689	0	0	0	0	0	0	0	0	0	0	0	0	0	0	0	0	0	1	0	0	0	0	0	0	0	0	0	0	0	0	0	0	0	0	0	0	0	0	0	0	0	0	0	0	0	0	0	0	0
hsa-miR-5690	0	0	0	0	0	1	0	0	2	1	0	0	0	1	0	1	0	0	0	0	3	1	0	3	0	0	1	2	0	0	0	0	0	1	0	1	1	0	1	1	0	0	0	0	1	0	1	0	1
hsa-miR-5691	0	0	0	0	0	0	0	0	0	0	1	0	0	0	0	0	0	0	0	0	1	0	0	0	0	0	0	0	1	0	0	0	1	0	0	0	0	0	0	0	0	0	0	0	0	0	0	0	0
hsa-miR-5692c	0	0	0	0	0	0	0	0	0	0	0	0	0	0	0	0	0	0	0	0	0	0	0	0	0	0	0	0	0	0	0	0	0	0	0	0	0	0	0	0	0	0	0	0	0	0	0	0	0
hsa-miR-5693	0	0	0	0	0	0	0	0	0	0	0	0	0	0	0	0	0	0	0	0	0	0	0	0	0	0	0	0	0	0	0	0	0	0	0	1	0	0	0	0	0	0	0	0	0	0	0	0	0
hsa-miR-5694	0	0	0	0	0	0	0	0	0	0	0	0	0	0	0	0	0	0	0	0	0	0	0	0	0	0	0	0	0	0	0	0	0	0	0	0	0	0	0	0	0	0	0	0	2	0	0	0	0
hsa-miR-5695	0	0	0	1	0	0	0	0	1	0	0	0	1	0	0	0	0	0	0	0	1	0	0	0	0	0	0	0	0	0	0	0	0	0	0	0	0	0	0	1	0	1	0	0	0	0	0	0	0
hsa-miR-5696	0	0	0	1	0	0	0	0	0	0	0	1	0	0	0	0	1	0	0	0	1	0	0	0	0	0	0	1	0	0	2	0	0	0	0	0	0	0	1	1	0	2	0	0	0	0	1	1	1
hsa-miR-5697	0	0	0	0	0	0	0	1	0	0	0	0	0	0	0	0	0	0	0	0	1	1	0	0	0	0	0	0	0	0	0	0	0	0	1	0	1	0	0	0	0	0	0	0	0	0	1	0	0
hsa-miR-5698	0	0	8	2	5	2	1	6	6	0	1	1	2	7	6	1	4	0	1	0	2	3	0	0	1	0	1	1	0	1	6	0	2	0	2	1	3	3	0	0	4	1	3	2	1	0	0	4	1
hsa-miR-5699-3p	0	0	3	2	1	1	4	0	1	2	0	3	1	3	0	0	0	0	0	0	4	0	1	0	1	1	0	1	0	3	0	0	0	2	1	1	4	1	0	1	0	3	0	1	1	0	2	4	0
hsa-miR-5699-5p	0	0	4	0	4	1	1	2	1	3	0	4	2	0	1	1	1	3	2	1	10	1	0	4	0	0	1	1	1	2	7	0	0	3	2	0	5	0	0	4	1	2	3	3	1	0	1	4	4
hsa-miR-570-3p	0	0	19	3	5	0	5	6	2	3	0	4	1	3	4	1	5	2	1	4	1	4	1	13	3	4	5	20	1	0	7	2	1	2	8	1	8	9	3	0	4	2	0	0	3	1	5	0	0
hsa-miR-570-5p	0	0	2	0	1	0	0	0	0	0	0	0	0	0	1	0	1	0	0	0	0	1	1	2	0	0	0	2	0	1	0	0	0	0	1	0	1	0	0	0	0	0	0	0	0	0	0	0	0
hsa-miR-5700	0	0	0	0	0	0	0	0	0	0	0	0	0	0	0	0	0	0	0	0	0	0	0	0	0	0	0	0	0	0	0	0	0	0	0	0	0	0	0	0	0	0	0	0	0	0	0	0	0
hsa-miR-5702	0	0	0	0	0	0	1	0	1	0	0	0	1	0	0	0	0	0	0	0	0	0	0	0	0	0	0	1	0	0	0	0	0	0	0	0	0	1	0	1	0	0	0	0	0	0	0	0	1
hsa-miR-5703	0	1	3	1	0	0	1	0	0	1	0	1	0	1	2	0	5	0	0	0	0	2	1	0	0	0	4	1	0	0	0	0	0	0	0	0	3	0	0	0	1	1	3	0	0	0	0	0	1
hsa-miR-5704	0	0	0	0	0	0	0	0	0	0	0	0	0	0	0	0	0	0	0	0	0	0	0	0	0	0	0	0	0	0	0	0	0	0	0	0	0	0	0	0	0	0	0	0	0	0	0	0	0
hsa-miR-5706	2	2	1	1	0	2	0	0	0	1	3	2	0	0	1	1	2	1	1	0	1	3	1	0	0	1	2	1	2	1	0	0	0	0	0	1	3	0	1	1	2	0	2	0	1	0	1	4	1
hsa-miR-5707	0	0	0	0	0	0	0	0	0	0	0	0	0	0	0	0	0	0	0	0	0	0	0	0	0	0	0	0	0	0	0	0	0	0	0	0	0	0	0	0	0	0	0	0	0	0	0	0	0
hsa-miR-5708	0	0	0	0	0	0	0	0	0	0	0	1	0	0	0	0	0	0	0	0	1	0	0	0	0	0	0	0	0	0	0	0	0	0	0	0	0	0	0	0	0	0	0	0	0	0	0	0	0
hsa-miR-572	0	0	0	0	0	1	0	0	0	0	0	0	0	0	0	0	0	0	0	0	0	0	0	0	0	0	1	0	0	0	1	1	0	0	0	0	0	0	0	0	0	0	0	0	0	0	0	0	0
hsa-miR-573	0	4	4	5	1	0	0	2	3	1	3	2	0	10	2	0	0	0	1	1	0	0	1	0	1	0	8	6	0	1	0	0	2	1	2	2	1	0	2	0	1	0	0	1	0	1	3	5	0
hsa-miR-574-3p	56	214	134	108	168	266	243	111	508	147	87	306	115	254	150	162	503	141	140	345	545	315	190	222	237	121	102	451	232	252	318	113	128	133	313	354	536	231	313	309	207	218	330	273	253	153	224	116	468
hsa-miR-576-3p	0	0	0	0	0	0	0	0	0	0	0	0	0	0	0	0	0	0	0	0	0	0	0	0	0	0	0	0	0	0	0	0	0	0	0	0	0	0	0	0	0	0	0	0	0	0	0	0	0
hsa-miR-576-5p	33	47	70	26	88	28	20	23	254	39	32	28	99	38	60	47	52	31	63	28	28	86	19	53	30	40	49	45	35	63	48	25	78	86	135	26	79	54	35	36	31	36	34	26	27	64	70	60	57
hsa-miR-577	0	32	436	188	277	5	0	15	77	94	1	15	1	37	62	1	45	24	210	9	4	157	101	25	7	21	25	7	6	22	14	28	68	29	123	101	196	12	25	40	94	4	16	6	285	73	17	234	1
hsa-miR-578	0	0	0	0	0	0	0	0	2	0	0	1	0	0	0	0	0	0	0	0	0	0	0	1	0	0	0	0	0	0	0	0	0	0	0	0	0	0	0	0	0	0	0	1	1	0	0	0	0
hsa-miR-579-3p	0	0	2	0	1	0	0	0	1	0	1	1	0	2	0	0	2	0	0	0	1	0	1	1	0	3	1	0	0	0	0	0	3	0	4	0	0	0	0	0	0	0	0	0	3	1	0	0	0
hsa-miR-579-5p	3	1	9	1	5	0	1	1	3	0	1	0	2	5	1	0	2	1	1	0	1	2	0	1	1	0	1	3	3	3	4	0	3	3	2	0	7	1	4	0	4	1	2	1	3	1	3	6	0
hsa-miR-580-3p	2	1	3	1	6	0	0	6	4	1	0	2	1	8	1	0	1	3	3	3	1	2	6	3	2	1	1	0	2	0	2	0	2	2	4	2	4	1	1	0	0	1	0	2	2	3	3	1	1
hsa-miR-580-5p	0	0	0	0	1	0	0	1	1	0	0	3	0	0	1	0	0	0	1	0	3	0	0	2	0	1	0	0	0	0	0	1	0	0	0	0	2	0	1	0	1	1	0	0	0	1	0	0	1
hsa-miR-581	0	0	3	1	0	0	0	0	2	1	0	0	0	1	1	0	1	0	0	2	3	1	4	1	0	0	2	2	1	3	1	1	0	1	2	2	1	9	0	0	5	0	1	0	1	0	1	0	1
hsa-miR-582-3p	874	180	714	1240	287	341	944	543	422	639	731	520	540	1134	1004	643	1533	269	206	1375	719	1095	431	1181	887	467	1119	894	655	963	821	365	353	221	709	295	949	1268	1132	854	550	388	509	659	337	937	1260	386	495
hsa-miR-582-5p	45	15	58	80	31	16	47	28	23	39	20	35	29	64	50	34	98	27	18	51	82	56	32	62	63	41	61	48	57	51	24	27	10	7	48	24	84	64	71	51	39	33	37	39	37	68	60	26	21
hsa-miR-584-3p	3	0	3	0	2	1	0	0	1	0	1	0	1	1	1	0	2	0	0	1	6	4	2	0	0	0	0	4	0	0	0	0	1	1	0	0	0	0	0	0	0	2	0	5	2	0	1	2	0
hsa-miR-584-5p	688	113	296	341	1168	783	499	167	318	248	547	107	171	855	76	254	438	121	63	430	467	3255	294	276	114	138	694	988	208	105	715	153	269	340	488	119	155	127	124	59	150	111	87	160	174	812	1007	1055	174
hsa-miR-585-3p	0	0	0	2	0	0	0	1	12	0	1	0	1	1	0	3	1	0	1	3	7	0	0	1	1	0	7	4	1	1	0	1	0	1	0	0	0	5	2	3	0	1	0	0	2	0	0	0	3
hsa-miR-585-5p	0	0	0	0	1	0	0	1	4	1	0	2	0	0	1	0	0	1	0	1	2	1	0	1	7	0	1	1	0	0	1	1	0	1	1	0	0	0	3	1	1	0	1	1	1	0	0	0	1
hsa-miR-586	0	0	0	0	0	0	0	0	0	0	0	0	0	0	0	0	0	0	0	0	0	0	0	0	0	0	0	0	0	0	0	0	0	0	0	0	1	0	0	0	0	0	0	0	0	0	0	0	0
hsa-miR-587	0	0	0	0	0	0	0	0	0	0	0	0	0	0	0	0	0	0	0	0	0	0	0	0	0	0	0	0	0	0	0	0	0	0	0	0	0	0	0	0	0	0	0	0	0	0	0	0	0
hsa-miR-588	0	0	0	0	0	0	0	0	0	0	0	0	0	0	0	0	0	0	0	0	0	0	0	0	0	0	0	0	0	0	0	0	0	0	0	0	0	0	0	0	0	0	1	0	0	0	0	0	0
hsa-miR-589-3p	11	4	13	15	8	8	6	11	12	5	8	9	4	15	4	12	6	8	6	4	6	11	9	12	1	7	12	16	6	14	8	2	10	9	9	1	15	4	10	12	11	3	3	4	8	15	12	11	4
hsa-miR-589-5p	173	138	292	536	296	224	120	228	210	89	169	328	146	171	121	269	389	101	225	208	297	409	266	372	238	191	146	318	130	195	269	110	198	127	174	103	484	135	236	265	251	113	127	219	198	255	260	246	187
hsa-miR-590-3p	9	15	18	11	28	14	16	13	33	22	24	14	26	27	14	8	25	9	6	10	24	13	24	25	15	14	17	11	6	15	27	23	12	15	20	10	29	20	20	24	7	5	12	11	11	10	12	16	19
hsa-miR-590-5p	48	29	60	71	66	38	46	56	68	43	48	34	42	61	34	46	74	25	50	35	56	40	47	65	26	21	39	37	24	27	71	40	36	48	79	28	111	30	80	66	37	33	25	19	39	24	51	72	36
hsa-miR-592	10	13	15	13	29	4	2	2	26	2	1	31	2	27	14	3	121	10	22	7	1	23	43	9	8	5	5	4	1	2	0	8	1	24	12	14	70	21	5	2	122	20	2	7	10	1	4	56	2
hsa-miR-596	0	0	0	0	0	0	0	0	0	0	0	0	0	0	0	0	0	0	0	0	0	0	0	0	0	0	0	0	0	0	0	0	0	0	0	0	0	0	0	0	0	0	0	0	0	0	0	0	0
hsa-miR-597-3p	0	0	0	0	2	0	0	2	0	0	0	0	0	0	0	0	0	0	0	0	0	0	1	1	0	0	0	1	0	0	0	0	0	0	0	0	2	0	1	0	0	0	0	0	1	0	1	0	0
hsa-miR-597-5p	0	0	1	0	0	1	0	0	0	0	0	0	1	0	0	0	0	0	0	0	0	0	0	0	0	0	0	0	0	0	2	0	0	0	0	0	2	0	0	0	0	0	0	0	1	0	1	0	0
hsa-miR-598-3p	6	23	49	58	156	23	28	22	485	20	11	49	32	79	22	42	46	12	79	266	365	17	31	202	152	76	73	78	88	88	215	134	27	93	74	13	29	163	95	94	42	50	61	56	364	130	64	297	251
hsa-miR-598-5p	0	0	0	0	0	0	0	0	0	0	0	0	0	0	0	0	0	0	0	0	0	0	0	0	1	1	0	1	0	0	0	0	0	0	0	0	0	0	0	0	0	0	0	0	0	0	0	0	1
hsa-miR-600	0	0	0	0	0	0	0	0	0	0	0	0	0	0	0	0	0	0	0	0	0	0	0	0	0	0	0	0	0	0	0	0	0	0	0	0	0	0	0	0	0	0	0	0	0	0	0	0	0
hsa-miR-601	0	0	0	0	0	0	0	0	0	0	0	0	0	0	0	0	0	0	0	0	0	0	0	0	0	0	0	0	1	0	0	0	0	0	0	0	0	0	0	0	0	0	0	0	0	0	0	0	0
hsa-miR-603	0	0	0	0	0	0	0	0	0	0	0	0	0	0	0	0	0	0	0	0	0	0	0	0	0	0	0	0	0	0	0	0	0	0	1	0	0	0	0	0	0	0	0	0	0	0	0	0	0
hsa-miR-604	0	0	0	0	0	0	0	0	0	0	0	0	0	0	0	0	0	0	0	0	0	0	0	0	0	0	0	0	0	0	0	0	0	0	0	0	0	0	0	0	0	0	0	0	0	0	0	0	0
hsa-miR-605-3p	0	0	0	0	0	0	0	0	0	0	0	0	0	0	1	0	0	0	0	0	0	0	0	1	0	0	0	0	0	0	0	0	0	0	0	0	0	0	0	0	0	0	0	0	0	0	0	0	0
hsa-miR-605-5p	0	0	1	3	2	0	0	0	0	0	0	0	1	0	9	2	1	2	1	2	2	2	1	4	1	0	0	1	0	0	5	1	0	0	0	0	0	5	1	1	0	0	1	1	1	1	1	1	0
hsa-miR-606	0	0	0	0	0	0	0	0	0	0	0	0	0	0	0	0	0	0	0	0	0	0	0	0	0	0	0	0	0	0	0	0	0	0	0	0	0	0	0	0	0	0	0	0	0	0	0	0	0
hsa-miR-607	2	0	0	0	1	1	0	0	0	0	2	0	0	0	1	1	0	0	2	0	1	0	0	0	0	0	0	0	0	1	2	0	0	0	0	1	0	1	2	0	0	0	0	0	0	0	0	0	0
hsa-miR-6076	0	0	0	0	0	0	0	0	0	0	0	0	0	0	0	0	0	0	0	0	0	0	0	0	0	0	0	0	0	0	0	0	0	0	0	0	0	0	0	0	0	0	0	0	0	0	0	0	0
hsa-miR-6081	0	0	0	0	0	0	0	0	0	0	0	0	0	0	0	0	0	0	0	0	0	0	0	0	0	0	0	0	0	0	0	0	0	0	0	0	0	0	0	0	0	0	0	0	0	0	0	0	0
hsa-miR-6084	0	0	0	0	0	0	0	0	0	1	0	0	0	0	0	0	0	0	0	0	0	0	0	0	0	0	0	0	0	0	0	0	0	0	0	0	0	0	0	0	0	0	0	0	0	0	0	0	0
hsa-miR-6087	0	0	0	0	0	0	0	0	0	0	1	0	0	0	0	0	0	0	0	0	0	0	0	0	0	0	0	0	0	0	0	0	0	0	0	0	0	0	0	0	0	0	0	0	0	0	0	0	0
hsa-miR-609	0	0	0	0	0	0	0	0	0	0	0	0	1	0	0	0	0	0	0	0	0	0	0	0	0	0	0	0	0	0	0	0	0	0	0	0	0	0	0	0	0	0	0	0	0	0	0	0	0
hsa-miR-610	0	0	0	0	0	0	0	0	0	0	0	0	0	0	0	0	0	0	0	0	0	0	0	0	0	0	0	0	0	0	0	0	0	0	0	0	0	0	0	0	0	0	0	0	0	0	0	0	0
hsa-miR-611	0	0	0	0	0	0	0	0	0	0	0	0	0	0	0	0	0	0	0	0	0	0	0	0	0	0	0	0	0	0	0	0	0	0	0	0	0	0	0	0	0	0	0	0	0	0	0	0	0
hsa-miR-612	0	0	0	0	0	0	0	0	0	2	0	0	0	0	0	0	0	0	0	0	0	0	0	0	0	0	1	0	0	0	0	0	0	0	0	0	0	0	0	0	0	0	0	0	0	0	0	0	0
hsa-miR-6125	0	0	1	0	1	0	2	0	3	1	1	0	1	0	0	0	1	0	0	1	2	0	0	1	1	2	1	1	2	1	0	1	1	1	0	0	1	1	1	1	0	1	0	1	1	0	0	0	0
hsa-miR-6129	0	0	0	0	0	0	0	0	0	0	0	0	0	0	0	0	0	0	0	0	0	0	0	0	0	0	0	0	0	0	1	0	0	0	0	0	0	0	0	0	0	0	0	0	1	0	0	0	0
hsa-miR-613	0	0	0	0	0	0	0	0	0	0	0	0	0	0	0	0	0	0	0	0	0	0	0	0	0	0	0	0	0	0	0	0	0	1	0	0	0	0	0	0	0	0	0	0	0	0	0	0	0
hsa-miR-6132	0	0	0	0	0	0	0	0	0	0	0	0	0	0	0	0	0	0	0	0	0	0	0	0	0	0	0	0	0	0	0	0	0	0	0	0	0	0	0	0	0	0	0	0	0	0	0	0	1
hsa-miR-614	0	0	0	0	0	0	0	0	0	0	0	0	0	1	0	0	0	0	0	0	0	0	0	0	0	0	0	0	0	0	0	0	0	0	0	0	0	0	0	0	0	0	0	0	0	0	0	0	0
hsa-miR-615-3p	4	2	3	29	25	0	11	10	15	4	8	1	13	11	4	1	12	17	0	1	1	18	20	10	3	6	6	18	2	0	14	2	4	8	12	16	12	3	13	9	15	6	20	6	50	5	9	42	0
hsa-miR-615-5p	0	0	0	0	0	0	0	0	0	0	1	0	0	0	0	0	1	0	0	0	0	1	0	1	0	0	0	0	0	1	0	0	0	0	0	0	0	0	0	0	0	0	1	0	0	0	0	0	0
hsa-miR-616-3p	1	1	4	0	2	3	0	1	2	0	1	1	3	0	4	0	5	1	1	3	1	4	0	2	1	0	1	4	2	1	1	1	2	2	2	0	4	1	3	3	0	2	3	0	2	0	1	5	1
hsa-miR-616-5p	1	3	9	5	11	2	1	1	20	3	2	0	1	10	15	6	6	2	5	1	0	9	4	4	2	2	12	8	4	5	5	5	4	6	14	3	11	5	3	14	8	3	4	3	4	2	8	10	5
hsa-miR-618	2	1	4	0	5	3	1	0	4	3	0	4	1	3	1	1	4	1	1	2	12	1	2	3	2	1	2	1	1	3	2	0	0	0	1	2	22	2	5	0	1	1	2	2	5	1	2	13	1
hsa-miR-619-3p	0	0	0	0	0	0	0	0	0	0	0	0	0	0	0	0	0	0	0	0	0	0	0	0	0	0	0	0	0	0	0	0	0	0	0	0	0	0	0	0	0	0	0	0	0	0	0	0	0
hsa-miR-622	0	0	0	0	0	0	0	0	0	0	0	1	0	2	0	0	0	0	0	0	0	0	0	0	0	0	0	0	0	0	0	0	0	0	0	1	0	0	0	0	0	0	0	0	0	0	0	0	0
hsa-miR-624-3p	0	0	0	0	0	0	0	0	0	0	0	0	0	0	1	0	0	0	0	1	0	0	0	0	0	0	0	0	0	0	0	0	0	0	0	0	0	0	0	0	0	0	0	0	0	0	0	0	0
hsa-miR-624-5p	9	5	3	12	18	6	3	7	3	1	9	6	6	4	15	3	13	4	0	0	14	2	6	9	11	4	4	6	6	4	13	2	3	1	6	8	12	7	10	4	6	9	18	5	3	5	7	6	4
hsa-miR-625-3p	103	1207	2823	1946	3440	282	284	411	589	577	183	5309	384	838	513	367	2092	1212	1601	1085	841	3537	804	973	1388	854	426	655	263	645	454	383	450	359	1227	441	4073	393	770	1056	1179	1047	766	757	409	329	931	804	441
hsa-miR-625-5p	1	13	37	17	36	3	6	8	6	3	1	41	6	7	8	4	30	13	23	8	7	32	13	10	14	6	3	5	1	3	0	3	2	2	7	3	69	4	5	6	10	23	13	9	9	5	5	17	10
hsa-miR-627-3p	0	0	3	1	0	0	1	1	2	0	2	2	0	0	0	0	2	0	1	0	0	1	0	2	0	0	1	0	0	0	2	0	0	0	0	0	2	0	1	2	0	0	0	0	0	0	2	0	0
hsa-miR-627-5p	2	9	8	7	4	0	9	2	12	1	3	4	5	7	5	0	15	3	1	5	4	7	4	7	10	3	2	3	0	8	4	3	1	3	11	2	18	7	15	6	2	3	6	3	3	3	13	3	5
hsa-miR-628-3p	0	1	7	1	10	3	7	3	1	9	5	7	6	12	4	3	72	4	2	7	21	3	4	8	33	3	0	10	1	13	8	2	6	4	10	5	30	4	18	9	2	4	14	4	2	1	10	7	8
hsa-miR-628-5p	5	18	11	4	22	13	6	4	34	8	10	21	5	12	14	12	43	14	9	16	59	20	9	16	23	8	7	16	10	23	18	14	22	13	17	9	43	24	17	10	11	9	11	21	15	9	10	27	40
hsa-miR-629-3p	3	4	34	19	31	5	6	13	25	10	17	9	5	9	5	5	5	11	4	9	6	18	6	20	14	7	8	15	14	11	14	3	8	12	14	3	16	9	7	8	9	5	12	6	2	7	17	16	8
hsa-miR-629-5p	200	126	378	302	442	171	321	349	391	193	471	195	23	397	251	251	345	191	147	283	313	553	229	536	489	296	195	471	0	170	403	199	258	521	688	153	846	295	431	464	338	197	287	215	197	311	506	419	168
hsa-miR-630	0	0	0	0	0	0	0	0	0	0	0	0	0	0	0	0	0	0	0	0	0	0	0	0	0	0	0	0	0	0	0	0	0	0	0	0	0	0	0	0	0	0	0	0	0	0	0	0	0
hsa-miR-632	0	0	5	1	0	0	0	0	1	0	0	0	0	0	1	1	1	0	2	1	0	0	1	0	0	1	0	0	0	0	2	0	1	1	1	1	1	0	0	1	1	0	0	0	0	1	0	0	0
hsa-miR-636	0	1	1	1	1	2	5	0	1	0	0	1	0	0	0	2	0	0	0	1	3	1	3	0	1	2	2	1	3	1	6	0	0	3	0	2	4	1	1	1	1	2	1	0	0	0	2	2	2
hsa-miR-637	0	0	0	0	0	0	0	0	0	0	0	0	0	0	0	0	0	0	0	0	0	0	0	0	0	0	0	0	0	0	0	0	0	0	0	0	0	0	0	0	0	0	0	0	0	0	0	0	0
hsa-miR-639	0	2	2	1	2	2	0	0	2	1	3	1	0	3	2	0	1	0	0	2	0	2	1	1	1	2	2	0	2	0	2	0	1	1	1	5	2	0	2	0	4	0	0	4	1	2	1	2	1
hsa-miR-641	0	0	0	3	1	0	0	0	0	1	0	0	1	0	1	0	1	0	1	0	1	0	0	0	0	0	0	0	0	0	0	0	0	0	1	0	0	0	1	0	2	0	0	0	1	0	0	0	0
hsa-miR-642a-3p	0	0	0	0	2	0	0	1	0	1	0	0	0	0	0	0	1	1	0	2	0	0	0	0	0	0	2	0	0	0	2	0	0	0	0	0	1	0	0	0	1	0	1	2	2	0	4	1	1
hsa-miR-642a-5p	2	4	2	8	2	1	6	1	4	0	3	1	5	18	11	2	3	5	7	3	1	4	3	5	9	11	12	5	8	6	8	7	3	2	2	16	9	3	8	13	4	2	5	6	65	4	23	5	13
hsa-miR-642b-3p	0	0	0	0	0	0	0	0	0	0	0	0	0	0	0	0	0	0	0	0	0	0	0	0	0	0	0	0	0	0	0	0	0	0	0	0	0	0	0	0	0	0	0	0	0	0	0	0	0
hsa-miR-642b-5p	0	0	0	0	0	0	0	0	0	0	0	0	1	0	0	0	1	0	0	0	0	0	0	1	0	0	0	0	0	0	0	0	0	0	0	0	0	0	0	0	0	0	0	0	0	0	0	0	0
hsa-miR-643	0	0	0	1	0	1	0	0	8	0	0	1	1	1	2	0	0	0	1	0	1	0	1	2	0	1	0	0	0	2	1	0	1	1	0	3	2	4	1	0	1	0	0	1	1	0	4	4	1
hsa-miR-645	0	0	0	0	0	0	0	0	0	0	0	1	0	0	0	0	0	0	0	0	0	0	0	0	0	0	0	0	0	0	0	0	0	0	0	0	0	0	0	0	0	0	0	0	0	0	0	0	0
hsa-miR-646	0	0	0	0	0	0	0	0	0	0	0	0	0	0	0	0	0	0	0	0	0	0	0	0	0	0	0	0	0	0	0	0	0	0	0	0	0	0	0	0	0	0	0	0	0	0	0	0	0
hsa-miR-647	0	0	0	0	0	0	0	0	0	0	0	0	0	0	0	0	0	0	0	0	0	0	0	0	0	0	0	0	0	0	0	0	0	0	0	0	0	0	0	0	0	0	0	0	0	0	0	0	0
hsa-miR-6499-3p	8	1	0	0	0	0	20	15	14	5	7	0	10	5	0	22	0	0	0	8	0	0	0	5	2	5	12	27	32	2	4	5	19	9	25	0	0	37	38	19	0	0	7	0	0	13	2	0	8
hsa-miR-6499-5p	21	0	0	0	0	0	12	7	9	10	21	0	9	5	0	15	1	0	0	3	1	0	0	12	5	10	8	16	32	8	18	1	13	9	0	0	0	53	0	8	1	0	11	0	0	10	15	0	32
hsa-miR-650	0	0	0	0	0	0	0	0	0	0	0	0	0	0	0	0	0	0	0	0	0	0	0	0	0	0	0	0	0	0	0	0	0	1	0	0	0	0	0	0	0	0	0	0	0	0	0	0	0
hsa-miR-6500-5p	0	0	0	0	0	0	0	0	0	0	0	0	0	0	0	0	0	0	0	0	0	0	0	0	0	0	0	0	0	0	0	0	0	0	0	0	0	0	0	0	0	0	0	0	0	0	0	0	0
hsa-miR-6501-3p	0	1	0	0	0	0	0	0	2	0	0	1	0	0	0	0	2	1	2	0	0	0	1	0	0	0	0	0	0	0	1	0	0	0	0	0	1	0	0	1	0	1	0	0	0	1	0	0	0
hsa-miR-6501-5p	0	1	0	1	3	0	1	1	1	0	0	1	0	0	0	0	1	0	0	1	2	0	0	2	1	0	0	1	1	1	0	2	1	0	0	0	5	1	1	0	0	1	2	0	0	1	0	0	1
hsa-miR-6502-3p	0	0	0	0	0	0	0	0	0	0	0	0	0	0	0	0	0	0	0	0	0	0	0	0	0	0	0	0	0	0	0	0	0	0	0	0	0	0	0	0	0	0	0	0	0	0	0	0	0
hsa-miR-6502-5p	0	1	2	0	1	4	1	0	2	2	0	2	0	0	0	0	2	3	0	2	3	0	2	0	1	0	1	0	2	1	1	0	1	0	0	0	19	2	1	1	1	1	0	3	2	1	2	0	3
hsa-miR-6503-3p	0	0	0	0	0	0	1	0	0	1	1	1	0	0	1	0	0	0	0	0	1	1	0	0	0	0	0	0	0	0	1	0	1	2	0	1	0	1	1	0	0	0	0	0	0	0	1	1	1
hsa-miR-6503-5p	0	0	1	0	1	0	2	0	0	0	0	1	0	1	0	0	4	0	0	0	3	0	0	1	1	1	0	0	1	1	0	1	0	0	1	1	0	0	5	1	1	0	1	1	0	0	0	0	6
hsa-miR-6504-5p	0	0	0	0	0	0	0	0	0	0	0	0	0	0	0	0	0	0	0	0	2	0	0	0	0	0	0	0	0	0	0	0	0	0	0	0	0	0	0	0	0	0	0	2	0	1	0	0	0
hsa-miR-6505-3p	0	0	0	0	0	0	0	0	0	0	0	0	0	0	0	0	0	0	0	0	0	0	0	0	0	0	0	0	0	0	0	0	0	0	0	0	0	0	0	0	0	0	0	0	0	0	0	0	0
hsa-miR-6505-5p	0	0	0	0	0	0	0	0	0	0	0	0	0	0	0	1	0	0	0	0	0	0	0	0	0	0	0	0	0	1	0	0	0	0	0	0	0	0	0	0	0	0	0	0	0	0	0	0	0
hsa-miR-6506-3p	0	0	0	0	0	0	0	0	0	0	0	0	0	0	0	0	0	0	0	0	0	0	0	0	0	0	0	0	0	0	0	1	0	0	0	0	0	0	0	0	0	0	0	0	0	0	0	0	0
hsa-miR-6506-5p	0	1	0	0	0	1	0	0	0	1	0	1	0	0	0	0	0	0	0	0	1	0	0	0	0	0	0	0	0	0	0	0	0	1	0	0	0	0	0	0	0	1	0	1	1	0	0	0	0
hsa-miR-6507-3p	0	0	0	1	0	0	0	0	2	0	0	0	0	0	0	0	0	0	0	3	3	0	0	0	0	0	0	0	0	1	0	0	1	0	2	0	0	0	2	1	0	0	0	0	0	0	0	0	0
hsa-miR-6507-5p	0	1	0	0	0	0	0	0	9	0	0	3	3	0	0	0	2	1	0	9	57	0	0	1	1	1	0	1	0	12	1	0	2	1	5	0	0	3	14	2	1	2	2	4	1	0	0	0	10
hsa-miR-6508-3p	0	0	0	0	0	0	0	0	0	0	0	0	0	0	0	0	0	0	0	0	2	0	0	0	0	0	0	0	0	0	0	0	0	0	0	0	0	0	0	0	0	0	0	0	0	0	0	0	0
hsa-miR-6508-5p	0	0	0	0	0	0	0	0	1	0	0	0	0	0	0	0	0	0	0	0	0	1	0	0	1	0	0	0	1	0	0	0	0	0	0	0	0	0	0	0	0	0	0	0	0	0	0	0	1
hsa-miR-6509-3p	0	0	0	0	0	0	2	0	0	0	0	0	0	0	1	0	0	0	0	0	0	0	0	0	0	0	0	0	0	0	0	0	0	0	0	0	1	0	0	0	0	0	1	0	0	0	0	0	0
hsa-miR-6509-5p	3	2	1	0	4	3	1	2	7	4	12	10	3	3	2	2	4	2	5	13	4	4	0	2	6	4	1	13	3	3	11	2	3	6	2	1	12	2	4	3	3	3	2	2	1	4	8	0	5
hsa-miR-651-3p	0	0	0	0	0	0	0	0	0	0	0	0	0	0	0	0	0	0	0	0	0	0	1	0	0	0	0	0	0	0	0	0	0	0	0	0	0	0	0	0	0	0	0	0	0	0	0	0	0
hsa-miR-651-5p	31	11	6	17	1	9	6	12	11	10	21	16	7	3	5	3	1	3	6	8	18	2	8	13	12	10	2	5	10	14	8	6	5	12	54	0	18	23	9	10	3	7	9	7	10	8	5	20	22
hsa-miR-6510-3p	3	6	20	11	16	0	2	38	212	4	2	1	2	15	3	7	9	0	6	26	3	2	4	43	153	34	3	8	261	30	38	2	2	20	17	0	1	166	25	15	0	0	2	0	0	4	6	1	1990
hsa-miR-6510-5p	0	0	0	0	1	0	0	0	0	0	0	0	0	0	0	0	0	0	0	0	0	0	0	0	0	0	0	0	3	0	1	0	0	1	0	0	0	0	0	0	0	0	0	0	0	0	0	0	2
hsa-miR-6511b-3p	3	5	1	4	7	6	10	7	17	0	2	2	8	4	3	3	4	1	1	13	24	6	3	11	4	6	1	7	13	9	8	7	4	7	9	2	4	13	11	9	4	7	4	3	2	11	4	6	36
hsa-miR-6512-3p	0	0	0	0	0	0	1	3	0	0	3	0	1	0	0	0	0	0	0	4	0	0	0	1	1	1	3	1	2	1	4	0	0	1	2	0	0	12	0	4	0	0	0	0	0	0	0	0	2
hsa-miR-6512-5p	0	0	0	0	0	0	0	4	0	1	0	0	0	0	0	0	0	0	0	3	1	0	0	1	2	0	1	2	0	0	2	1	0	0	0	0	0	6	0	6	0	0	1	0	0	0	1	0	2
hsa-miR-6513-3p	0	1	1	0	0	1	0	0	0	0	3	0	0	0	0	0	0	0	0	1	0	0	0	0	0	1	0	0	0	0	0	0	0	0	0	0	1	0	0	1	0	1	0	0	0	0	0	0	0
hsa-miR-6513-5p	0	0	0	0	0	0	1	0	0	0	0	0	0	0	0	0	0	0	0	0	0	0	0	0	2	0	0	0	0	0	1	0	0	0	0	0	1	0	0	0	0	0	0	0	0	0	0	0	0
hsa-miR-6514-3p	0	0	0	0	0	0	0	0	0	0	0	0	0	0	1	1	1	0	0	0	2	0	0	0	0	0	0	0	0	0	1	0	0	1	0	0	0	0	0	0	0	1	1	0	1	0	0	0	3
hsa-miR-6514-5p	3	0	4	1	1	2	3	0	1	1	1	1	1	0	1	1	0	1	0	2	7	1	4	1	1	0	1	0	1	0	0	0	2	0	2	0	3	0	1	0	0	0	1	0	0	3	0	3	4
hsa-miR-6515-3p	0	0	0	0	0	0	0	0	1	0	0	0	0	0	0	0	1	0	0	0	0	0	0	0	0	1	0	0	0	0	0	0	1	0	0	0	0	0	0	0	0	0	1	0	0	1	0	0	0
hsa-miR-6515-5p	0	0	1	0	0	0	1	1	1	1	1	1	3	0	0	0	1	0	0	0	0	0	0	0	0	0	0	0	0	0	0	1	0	0	0	1	0	0	0	0	0	0	0	0	0	0	0	0	1
hsa-miR-6516-3p	0	1	1	1	0	0	0	0	1	1	0	1	0	0	0	0	0	2	1	1	1	0	4	0	0	0	1	0	0	0	1	0	1	0	0	0	0	4	0	1	0	1	1	0	0	0	0	0	1
hsa-miR-6516-5p	0	0	0	0	5	1	1	1	2	1	1	1	0	0	0	1	0	0	0	0	1	0	2	1	0	1	0	0	1	2	1	0	3	2	0	5	2	2	0	0	2	0	1	3	2	1	1	1	0
hsa-miR-652-3p	48	33	129	101	194	50	61	70	81	47	39	100	31	97	76	18	113	50	42	77	160	138	217	124	74	45	41	50	57	33	66	23	33	71	83	78	338	143	98	61	98	97	48	84	85	77	55	144	54
hsa-miR-652-5p	0	4	6	6	1	3	7	4	6	2	0	0	1	9	1	1	4	0	1	5	3	4	4	4	5	2	3	0	2	1	4	0	1	2	9	1	1	5	6	1	0	2	2	2	1	4	2	1	1
hsa-miR-653-3p	0	1	1	1	0	0	0	0	0	0	0	2	1	1	0	3	1	1	0	0	5	0	1	3	1	0	0	0	1	2	1	1	0	0	1	0	0	0	0	4	0	0	3	0	5	0	2	0	1
hsa-miR-653-5p	6	7	34	1	2	7	5	5	67	2	6	47	7	6	42	50	12	11	14	16	38	1	31	30	11	7	8	30	11	36	17	6	11	3	6	1	12	40	6	88	6	14	6	17	72	4	5	7	58
hsa-miR-654-3p	6	49	33	20	27	61	66	21	39	71	13	99	27	13	13	38	86	29	12	27	240	30	13	95	30	7	16	123	57	30	45	13	16	15	35	6	27	34	58	89	33	37	62	57	14	30	59	41	25
hsa-miR-654-5p	1	3	6	2	2	8	6	1	3	11	1	11	1	0	1	1	3	4	4	1	17	3	4	6	1	0	2	5	11	0	5	0	1	1	0	0	6	3	0	6	1	5	4	9	0	3	7	2	3
hsa-miR-655-3p	5	18	4	2	4	12	17	4	6	15	3	33	14	10	0	9	9	7	2	8	24	2	5	10	6	2	2	17	14	12	15	3	7	1	6	0	14	3	13	17	11	10	14	25	4	8	12	5	3
hsa-miR-655-5p	0	0	0	0	0	0	0	0	0	0	0	0	0	0	0	0	0	0	0	0	0	0	0	0	0	0	0	0	1	0	0	0	0	0	0	0	1	0	0	0	0	0	0	0	0	0	0	0	0
hsa-miR-656-3p	0	2	0	1	1	7	7	2	2	4	2	6	2	3	0	1	2	0	0	1	14	3	2	2	1	0	0	3	3	4	5	2	2	1	0	0	0	2	3	2	5	1	3	6	0	1	3	0	1
hsa-miR-656-5p	0	0	0	0	0	0	0	0	0	0	0	0	0	0	0	0	0	0	0	1	0	0	0	0	0	0	0	1	0	0	0	0	0	0	0	0	0	0	0	0	0	0	0	0	0	0	0	0	0
hsa-miR-657	0	0	0	0	0	0	0	0	0	0	0	0	0	0	0	0	0	0	0	0	0	0	0	0	0	0	0	0	0	0	0	0	0	0	0	0	0	0	0	0	0	0	0	0	0	0	0	0	0
hsa-miR-658	0	0	2	0	1	0	0	0	2	1	0	1	1	0	0	0	1	1	0	0	1	2	0	0	0	0	1	0	0	0	0	0	2	0	1	1	0	0	0	1	1	0	0	0	2	3	0	0	1
hsa-miR-659-3p	0	0	0	0	0	0	0	0	0	0	0	0	0	0	0	0	0	0	0	0	0	0	0	0	0	0	0	0	0	0	0	0	0	0	0	0	0	1	0	0	0	0	0	0	0	0	0	0	0
hsa-miR-659-5p	0	2	3	1	7	1	1	3	6	2	3	1	4	0	4	2	8	3	2	3	17	2	1	7	7	4	5	8	2	4	5	1	1	2	1	3	5	3	5	6	0	4	4	7	0	4	3	1	15
hsa-miR-660-3p	1	1	1	3	4	2	1	1	2	1	0	3	0	2	0	0	5	0	1	0	7	0	2	0	0	0	0	1	1	0	0	1	0	0	2	4	5	0	3	1	0	0	1	4	1	1	3	1	0
hsa-miR-660-5p	181	129	193	306	504	300	205	199	159	190	59	763	131	391	123	62	880	263	122	149	802	169	458	220	173	122	50	142	164	224	126	80	88	68	143	335	612	246	290	237	432	271	262	617	647	119	119	158	239
hsa-miR-662	0	0	0	0	2	0	0	0	0	0	0	0	0	0	0	0	0	0	0	0	0	0	2	0	0	0	0	0	0	0	0	0	0	0	0	0	0	0	0	0	0	0	0	0	0	0	0	0	0
hsa-miR-663a	0	0	0	0	0	0	0	0	0	0	0	0	0	0	0	0	0	0	0	0	0	0	0	0	0	0	0	0	0	0	0	0	0	0	0	0	0	0	0	0	0	0	0	0	0	0	0	0	0
hsa-miR-664a-3p	20	62	39	44	293	75	81	38	158	31	34	129	37	110	58	53	114	40	24	138	317	69	97	95	108	105	71	117	114	146	84	100	58	46	142	109	153	285	121	73	61	110	131	101	167	193	52	96	253
hsa-miR-664a-5p	1	5	5	8	37	6	5	5	14	9	0	11	3	5	6	2	7	4	0	8	32	3	12	7	4	5	6	3	5	10	5	3	0	2	8	6	6	15	12	7	7	14	13	10	22	12	7	22	25
hsa-miR-664b-3p	2	6	2	4	19	16	6	2	12	5	8	10	2	14	8	4	23	4	3	21	28	5	12	7	11	5	11	10	5	7	17	6	4	10	14	26	13	41	24	11	8	10	4	13	6	11	10	4	51
hsa-miR-664b-5p	0	0	0	0	6	1	1	0	1	0	0	1	0	4	0	2	0	0	1	1	5	1	3	2	0	0	1	0	1	2	2	0	1	0	5	2	0	3	1	1	0	0	2	3	0	6	0	3	6
hsa-miR-665	0	1	0	0	0	1	1	0	1	0	0	1	0	0	0	0	0	0	0	0	1	0	0	0	0	0	1	0	0	0	0	0	0	0	0	0	1	1	0	0	0	0	0	2	0	0	0	0	0
hsa-miR-668-3p	0	0	0	0	0	2	1	2	2	0	0	1	0	0	0	0	0	0	0	2	0	0	1	0	1	0	0	0	0	0	0	0	0	0	1	0	1	0	0	0	1	0	0	1	0	0	0	0	1
hsa-miR-670-3p	0	0	0	0	0	0	0	0	0	0	0	0	0	0	0	0	0	0	0	0	0	0	0	0	0	0	0	0	0	0	0	0	0	0	0	0	0	0	0	0	0	0	0	0	6	0	0	0	0
hsa-miR-670-5p	0	0	0	0	0	0	0	0	0	0	0	0	0	0	0	0	0	0	0	0	0	0	0	0	0	0	0	0	0	0	0	0	0	0	0	0	0	0	0	0	0	0	0	0	0	0	0	0	0
hsa-miR-671-3p	0	1	17	3	18	6	6	8	2	6	4	7	2	5	9	2	4	1	4	5	17	5	4	12	8	3	3	7	3	1	9	2	3	5	3	2	9	6	6	4	6	5	5	5	4	3	5	6	9
hsa-miR-671-5p	2	30	33	31	19	17	36	16	44	11	6	31	26	17	11	23	7	11	8	6	21	15	10	40	10	18	39	78	17	11	21	23	32	22	11	6	37	44	23	35	13	11	18	11	6	24	13	27	14
hsa-miR-6715a-3p	0	0	0	0	1	0	0	0	1	0	0	1	2	0	0	0	1	0	0	0	1	0	0	0	1	0	0	0	0	0	0	0	0	0	0	0	2	0	1	0	1	0	0	1	0	0	0	1	0
hsa-miR-6715b-3p	0	1	11	2	4	0	0	0	0	0	0	0	0	2	1	0	43	0	5	1	0	1	0	0	0	0	1	0	1	0	0	0	0	0	0	0	11	0	0	0	2	0	0	0	6	0	0	0	0
hsa-miR-6716-3p	0	1	0	1	3	8	2	0	4	2	0	4	0	0	0	1	0	2	2	3	11	0	0	3	0	1	0	2	2	2	1	0	1	0	2	0	0	1	1	5	2	2	3	7	0	1	2	0	4
hsa-miR-6717-5p	0	0	0	1	0	0	1	0	0	0	0	0	0	0	0	0	0	0	0	0	1	0	0	0	0	0	0	0	0	0	0	0	0	0	0	0	0	1	0	1	0	0	0	1	0	0	0	0	0
hsa-miR-6718-5p	0	2	2	1	1	1	3	0	1	6	4	4	1	2	0	1	5	1	2	3	2	0	1	0	2	0	0	0	1	1	2	1	2	1	4	6	8	3	5	0	2	0	1	1	2	0	17	1	1
hsa-miR-6720-3p	16	1	2	0	2	3	4	43	15	10	29	5	8	1	8	6	11	0	1	25	68	0	4	93	11	9	0	1	12	15	26	8	10	8	26	2	1	13	12	25	2	4	6	17	0	0	15	15	17
hsa-miR-6720-5p	1	0	0	1	0	0	0	1	0	0	2	0	0	0	0	0	0	0	0	0	1	0	0	2	0	0	0	0	0	0	2	0	0	0	1	0	0	2	0	1	0	0	0	0	0	0	3	1	0
hsa-miR-6721-5p	0	0	0	0	0	0	0	0	0	0	0	0	0	1	0	0	0	0	0	1	0	0	1	0	0	0	0	0	0	0	0	0	1	0	0	0	0	0	1	0	0	0	0	0	1	0	0	0	0
hsa-miR-6723-5p	0	0	0	2	0	0	0	0	0	1	1	0	1	1	2	0	0	0	0	0	3	1	0	1	1	0	0	0	0	1	0	1	0	1	0	0	1	2	1	1	0	0	0	1	0	0	0	0	0
hsa-miR-6726-3p	0	0	0	0	1	0	0	0	0	0	0	1	0	0	0	0	0	0	0	0	0	0	0	0	0	1	0	0	0	0	0	0	0	0	0	0	0	0	2	1	0	0	0	0	4	0	0	0	1
hsa-miR-6726-5p	0	0	0	0	0	0	0	0	0	0	0	0	0	0	0	0	0	0	0	0	0	0	0	0	0	0	0	0	0	0	1	0	1	0	0	0	0	0	2	0	0	0	0	0	1	0	0	0	0
hsa-miR-6727-3p	0	0	0	0	0	0	0	0	0	0	0	0	0	0	0	0	0	0	0	0	0	0	0	0	0	0	0	0	0	0	0	0	0	0	0	0	0	0	0	0	0	0	0	0	0	0	0	0	0
hsa-miR-6727-5p	0	0	0	0	0	0	0	0	1	0	0	0	0	1	0	1	0	0	0	0	0	1	0	0	0	0	0	1	0	0	0	1	0	1	0	0	0	0	0	0	0	0	0	1	0	0	0	0	0
hsa-miR-6728-3p	0	0	0	0	0	0	0	0	0	0	0	0	0	0	0	0	0	0	0	0	0	0	0	0	0	0	0	0	0	0	0	0	0	0	0	0	0	0	0	0	0	0	0	0	0	0	0	0	0
hsa-miR-6728-5p	1	0	1	0	0	1	4	0	2	0	1	0	1	0	0	0	0	0	1	1	0	1	1	0	0	0	1	1	2	0	3	1	0	2	1	0	1	0	0	0	0	0	0	1	0	1	0	2	0
hsa-miR-6729-3p	0	0	0	0	0	0	0	0	1	0	0	0	0	0	0	0	0	0	0	0	0	0	0	0	0	0	0	0	0	0	0	0	0	0	0	0	0	0	0	0	0	0	0	0	0	0	0	0	0
hsa-miR-6729-5p	0	0	0	0	0	0	0	0	0	0	0	0	0	0	0	0	0	0	0	0	0	0	0	0	0	0	0	0	0	0	0	0	0	0	0	0	1	0	0	0	0	0	0	0	0	0	0	0	0
hsa-miR-6730-3p	0	0	0	0	0	0	1	0	0	0	0	0	0	0	0	1	0	0	0	0	0	0	0	0	0	1	1	0	1	0	0	0	0	0	0	1	0	0	0	0	0	0	0	0	0	2	0	0	1
hsa-miR-6730-5p	0	0	0	0	0	0	1	1	1	0	0	0	0	0	0	0	0	0	0	0	2	0	0	2	0	0	0	0	0	0	1	0	0	0	0	0	0	1	0	2	0	0	0	0	0	0	2	1	4
hsa-miR-6731-3p	0	0	0	0	0	0	0	0	1	0	0	0	0	0	0	0	0	0	0	0	0	0	0	0	0	0	0	0	0	1	0	0	0	0	0	0	0	0	0	0	0	0	0	0	0	0	0	0	1
hsa-miR-6731-5p	0	0	0	0	0	0	0	1	7	3	0	0	0	1	0	0	0	0	0	0	1	0	1	3	0	0	1	0	0	4	1	0	0	1	0	0	1	0	0	0	0	0	0	1	0	0	0	0	0
hsa-miR-6732-3p	0	0	0	1	0	0	0	0	0	0	0	0	0	0	0	0	1	0	0	0	0	0	0	0	2	0	0	0	0	0	0	0	0	0	0	0	1	0	0	0	0	0	0	0	0	1	0	0	1
hsa-miR-6732-5p	0	0	0	0	0	0	0	0	0	0	0	0	0	0	0	0	0	0	0	0	0	0	0	0	0	0	0	0	0	0	0	0	0	0	0	0	0	0	0	0	0	0	0	0	0	0	0	0	0
hsa-miR-6733-3p	0	0	0	0	1	0	1	0	1	1	0	2	0	0	0	0	2	2	0	1	0	2	0	0	0	1	1	2	0	1	2	0	1	0	3	0	2	2	0	0	0	1	2	0	2	1	1	0	2
hsa-miR-6733-5p	0	0	0	0	0	0	1	0	0	0	0	0	0	0	0	0	0	0	0	0	0	0	0	0	0	0	0	0	0	0	0	0	0	0	0	0	0	0	0	0	0	0	0	0	0	0	0	0	0
hsa-miR-6734-3p	0	0	0	0	0	0	0	0	0	0	0	1	0	0	0	0	0	0	0	0	0	0	0	0	0	0	0	0	0	0	1	0	0	0	0	0	0	0	0	0	0	0	0	0	0	0	0	1	0
hsa-miR-6734-5p	1	0	2	1	1	1	0	0	0	1	0	1	1	1	1	0	1	0	0	0	0	2	0	0	2	2	1	1	0	0	1	0	2	0	0	0	3	0	2	1	0	2	0	1	1	2	0	0	1
hsa-miR-6735-3p	0	0	0	0	1	0	1	0	0	0	0	0	0	0	0	0	0	0	0	0	0	2	0	0	0	0	0	0	0	0	0	0	0	0	0	0	0	0	0	0	0	0	0	0	0	0	0	0	0
hsa-miR-6735-5p	0	0	0	0	0	2	1	0	2	0	1	0	1	0	0	1	0	1	1	0	0	1	2	1	0	1	1	2	1	0	1	0	0	1	0	0	0	3	1	2	0	0	0	1	1	1	1	0	0
hsa-miR-6736-3p	0	0	0	0	1	0	0	0	0	0	0	0	0	0	0	0	0	0	0	0	0	0	0	0	0	0	0	0	0	0	0	0	0	0	0	0	0	0	0	0	0	0	0	0	0	0	0	0	0
hsa-miR-6736-5p	0	0	0	0	0	0	0	0	0	0	0	0	0	0	0	0	0	0	0	0	0	0	0	0	0	0	0	1	2	0	0	0	0	0	0	0	0	0	0	0	0	0	0	0	1	0	0	0	0
hsa-miR-6737-3p	0	0	0	0	0	0	0	0	0	0	0	1	0	0	0	0	0	0	0	0	1	0	0	0	0	0	0	1	0	0	0	0	0	0	0	0	1	0	0	0	0	0	0	0	0	0	0	0	0
hsa-miR-6737-5p	0	0	0	1	0	0	3	0	0	0	1	0	1	1	0	0	1	0	0	0	1	0	0	0	0	1	0	1	0	1	0	1	1	2	0	1	0	0	1	0	0	2	0	1	0	1	0	0	0
hsa-miR-6738-3p	0	0	0	0	0	0	0	0	1	0	0	0	0	0	0	0	0	0	0	0	0	0	1	0	0	0	0	0	0	0	0	0	0	0	0	0	1	0	0	0	0	0	0	0	0	0	0	0	0
hsa-miR-6738-5p	0	0	0	0	0	0	0	0	0	0	0	0	0	0	0	0	0	0	0	0	0	0	0	0	0	0	0	0	0	0	0	0	0	0	0	0	0	0	0	0	0	0	0	0	0	0	0	0	0
hsa-miR-6739-3p	0	0	0	0	0	0	1	0	1	0	0	0	0	0	0	0	0	0	0	0	0	0	0	0	0	0	0	1	0	0	0	0	0	0	1	1	0	1	0	0	0	0	0	0	0	0	0	0	0
hsa-miR-6739-5p	0	0	0	0	0	0	0	0	0	0	0	0	0	0	0	0	0	0	0	0	0	0	0	0	0	0	0	0	0	0	0	0	0	0	0	0	0	0	0	0	0	0	0	0	0	0	0	0	0
hsa-miR-6740-3p	0	0	0	0	0	0	0	0	0	0	0	0	0	0	0	0	0	0	0	0	0	0	0	0	0	0	0	0	0	0	0	0	0	0	0	0	1	0	0	0	0	0	0	0	0	0	0	0	0
hsa-miR-6740-5p	0	0	1	0	0	0	0	0	0	0	0	0	0	0	0	0	0	0	1	0	0	0	0	1	0	0	0	1	0	0	0	0	0	0	0	0	0	0	1	0	0	0	0	0	0	0	0	0	1
hsa-miR-6741-3p	0	0	0	0	0	0	0	0	1	0	0	0	0	0	0	0	1	0	0	0	0	0	1	1	0	1	0	0	1	0	1	1	0	0	0	0	1	0	0	0	0	0	0	0	1	0	1	0	0
hsa-miR-6741-5p	0	0	0	0	0	0	0	0	0	0	0	0	0	0	0	0	1	0	0	0	0	0	0	1	0	0	0	0	0	0	0	0	0	0	0	0	0	0	0	0	0	0	0	0	0	0	0	0	0
hsa-miR-6742-3p	0	0	0	0	1	0	0	0	1	0	0	0	0	0	0	0	0	0	0	0	0	1	0	1	0	0	0	0	0	0	0	0	0	0	0	0	0	0	0	0	0	0	0	1	0	0	0	1	0
hsa-miR-6743-3p	1	0	0	0	0	0	0	0	0	1	0	0	0	0	0	0	0	0	0	0	0	0	0	0	1	0	0	1	0	0	0	0	0	0	0	1	0	0	0	0	0	0	0	0	1	0	0	0	0
hsa-miR-6744-3p	0	0	0	0	0	0	0	0	0	0	0	0	0	0	0	0	1	1	0	0	0	1	0	0	0	0	0	0	3	0	0	0	0	0	0	0	0	0	0	0	0	1	0	0	0	0	0	0	0
hsa-miR-6744-5p	0	0	0	0	0	0	0	0	1	0	0	0	0	2	0	0	0	0	0	0	0	1	0	0	0	0	0	0	3	0	0	0	0	0	0	0	0	0	0	0	0	0	0	0	0	0	0	0	0
hsa-miR-6745	0	0	0	0	0	0	0	0	0	0	0	0	0	0	0	0	0	0	0	0	0	0	0	0	0	0	0	0	0	0	0	0	0	0	0	0	0	0	0	0	0	0	0	0	0	0	0	0	0
hsa-miR-6746-3p	0	0	0	0	0	0	0	0	0	0	0	0	0	0	0	0	0	0	0	0	0	0	0	0	1	0	1	0	0	0	0	0	0	0	0	0	0	0	0	0	0	1	0	0	0	0	0	0	1
hsa-miR-6746-5p	0	0	0	0	0	0	0	0	0	0	0	0	1	0	0	0	0	0	0	0	0	0	0	0	0	0	0	0	0	0	0	0	0	0	0	0	0	0	0	0	0	0	0	0	0	0	0	0	0
hsa-miR-6747-3p	0	0	0	1	0	1	0	0	1	0	0	1	0	0	0	0	0	0	1	0	0	0	2	2	1	2	0	0	1	0	1	1	1	0	0	2	2	0	0	0	0	1	0	0	0	2	0	1	0
hsa-miR-6747-5p	0	0	0	0	0	0	0	1	0	0	0	0	0	0	0	0	0	0	0	0	0	0	0	0	0	0	0	0	0	0	0	0	0	0	0	0	0	0	0	0	0	0	0	0	0	0	0	0	0
hsa-miR-6748-3p	0	0	0	0	0	0	0	0	0	0	0	0	0	0	0	0	1	0	1	0	0	1	0	0	0	0	0	0	0	0	0	0	0	0	0	0	0	0	0	0	0	0	0	0	0	0	0	0	0
hsa-miR-6748-5p	0	0	0	0	0	0	0	0	0	0	0	0	0	0	0	0	1	0	0	1	0	0	0	0	0	0	0	1	0	0	0	0	0	0	0	1	1	0	0	1	0	0	0	0	0	1	0	0	0
hsa-miR-6749-3p	0	0	0	0	0	1	1	0	0	0	1	0	0	0	0	0	0	2	1	0	0	0	0	0	0	0	0	0	0	0	0	0	0	0	0	0	0	0	0	0	0	0	0	0	0	0	0	0	0
hsa-miR-6749-5p	0	0	0	0	1	0	0	0	0	0	0	0	0	0	0	0	0	0	0	0	0	0	0	0	0	0	0	0	0	0	0	0	0	0	0	0	0	0	0	0	0	0	0	0	0	0	0	0	0
hsa-miR-675-3p	2412	9	9	269	113	32	40	99	108	4	85	16	201	33	15	53	9	59	9	129	166	66	17	7	38	3	14	42	308	21	20	25	31	23	17	18	14	23	136	57	41	40	31	19	610	29	91	5310	30
hsa-miR-675-5p	4	0	0	1	0	0	0	2	1	0	2	0	1	0	0	1	0	0	0	0	1	1	0	0	0	0	0	0	2	0	0	0	0	0	1	0	0	0	1	0	0	0	1	0	2	0	0	39	0
hsa-miR-6750-3p	0	0	0	0	0	0	0	0	0	0	0	0	0	0	0	0	0	0	0	0	0	0	0	0	0	0	0	0	0	1	0	0	0	1	0	0	1	0	0	0	0	0	0	0	0	0	0	0	1
hsa-miR-6750-5p	0	0	0	0	0	1	2	0	0	1	0	0	0	0	0	0	0	0	0	0	0	0	0	0	0	0	1	0	0	0	0	0	0	0	0	0	0	0	0	0	0	0	0	0	0	0	0	0	0
hsa-miR-6751-3p	0	0	0	0	0	0	1	0	0	0	0	0	0	0	0	0	0	0	0	0	0	0	0	0	0	0	0	0	0	0	0	0	0	0	0	0	0	0	0	0	0	0	0	0	1	0	0	0	0
hsa-miR-6751-5p	0	0	0	0	0	0	0	0	0	0	0	0	0	0	0	0	0	0	0	0	0	1	0	0	0	0	0	0	0	0	0	0	1	0	0	0	0	0	0	0	0	0	0	0	0	0	0	0	1
hsa-miR-6752-3p	0	0	0	0	0	0	0	0	0	0	0	0	0	0	0	0	0	0	0	0	0	0	0	0	0	0	0	0	0	0	0	0	0	0	0	0	0	0	0	0	0	0	0	0	0	0	0	0	0
hsa-miR-6753-3p	0	0	0	0	0	0	1	0	0	0	0	0	0	0	0	0	0	0	0	0	0	0	0	0	0	0	0	0	0	0	0	0	0	0	0	2	0	0	0	0	0	0	0	1	0	0	0	0	0
hsa-miR-6753-5p	0	0	0	0	0	0	0	0	0	0	0	0	0	0	0	0	0	0	0	0	0	0	0	0	0	0	0	0	0	0	0	0	0	1	0	0	0	0	0	0	0	0	0	0	0	0	0	0	0
hsa-miR-6754-3p	1	0	0	0	0	0	1	1	0	1	0	0	0	0	0	0	0	0	0	0	0	0	0	0	0	0	0	0	0	0	0	0	0	0	0	0	0	0	0	0	1	0	0	0	0	2	0	0	0
hsa-miR-6754-5p	0	0	1	0	0	0	0	1	0	0	0	0	0	0	0	0	0	0	0	0	0	0	0	0	0	0	0	0	0	0	0	0	1	0	0	1	0	1	0	1	0	0	0	0	0	1	0	0	0
hsa-miR-6755-3p	0	0	0	0	0	0	0	0	0	0	0	0	0	0	0	0	0	0	0	0	0	0	0	0	0	0	0	0	0	0	0	0	0	0	0	0	0	0	0	0	0	0	0	0	0	0	1	0	0
hsa-miR-6755-5p	2	0	1	4	3	4	1	1	2	2	4	1	1	1	3	2	3	4	1	4	5	3	0	4	1	1	1	2	1	1	2	2	3	4	1	10	6	6	2	3	2	2	0	2	8	3	2	8	5
hsa-miR-6756-3p	0	0	0	0	0	0	0	0	0	0	0	1	0	1	0	0	0	0	0	0	0	0	0	0	0	0	0	0	0	0	0	0	0	1	0	0	0	0	0	1	0	0	0	0	0	0	0	0	0
hsa-miR-6757-3p	0	0	0	0	0	0	0	0	0	0	0	0	0	0	0	0	0	0	0	0	0	0	0	0	0	0	0	0	0	0	0	0	0	0	0	0	0	0	0	0	0	0	0	0	0	0	0	0	0
hsa-miR-6757-5p	0	0	0	0	0	0	1	0	0	0	0	0	0	0	0	0	0	0	0	0	0	0	0	0	0	0	0	0	1	0	0	0	0	0	0	0	0	0	0	0	0	0	0	0	0	0	0	0	0
hsa-miR-6758-3p	0	0	0	0	0	0	0	0	0	1	0	0	0	0	0	0	0	2	0	0	0	0	0	2	0	0	0	0	0	0	1	0	0	1	0	0	0	0	0	0	0	0	0	0	0	0	0	1	1
hsa-miR-6758-5p	0	0	0	0	0	0	0	0	0	0	0	0	0	0	0	0	0	0	0	0	0	0	0	0	0	0	0	0	0	0	0	0	0	1	0	0	0	0	0	0	0	0	0	0	0	0	0	0	0
hsa-miR-6759-3p	0	0	0	0	0	0	0	0	0	0	0	0	0	0	0	0	0	0	0	0	0	0	0	0	0	0	0	0	0	0	0	0	0	0	0	0	0	0	0	0	0	0	0	0	0	0	0	0	0
hsa-miR-6759-5p	0	0	0	0	0	0	0	1	0	0	0	0	0	0	0	0	0	0	0	0	0	0	0	0	0	0	0	0	0	0	0	0	0	0	0	0	0	0	0	0	0	0	0	0	0	0	0	0	0
hsa-miR-676-3p	0	1	3	1	10	1	0	0	18	1	0	2	2	0	0	6	0	1	1	3	5	2	1	1	4	2	0	5	0	2	0	1	4	3	3	0	1	1	3	6	0	1	1	0	0	0	1	25	2
hsa-miR-676-5p	0	0	2	0	1	1	0	0	2	0	0	0	0	0	1	0	0	0	1	0	4	0	1	0	1	0	0	0	1	0	0	0	0	1	0	0	0	0	0	0	0	0	1	0	0	0	0	2	0
hsa-miR-6761-3p	0	0	0	0	0	0	0	0	1	0	0	0	0	0	0	0	0	0	0	0	0	0	0	0	0	0	0	0	2	0	0	1	0	0	0	0	1	2	0	0	0	0	0	0	0	0	0	0	0
hsa-miR-6761-5p	1	0	1	4	2	3	0	2	3	0	0	2	0	1	5	0	8	1	2	2	5	5	5	4	5	2	4	2	2	3	3	1	3	3	2	14	19	7	4	1	1	0	0	2	2	0	0	4	5
hsa-miR-6762-3p	0	0	0	0	0	0	0	0	0	0	0	0	0	1	0	0	0	0	0	0	1	0	0	0	0	2	0	0	0	0	0	0	0	0	0	0	0	0	0	0	0	0	0	0	0	0	0	1	0
hsa-miR-6762-5p	0	0	0	0	0	0	0	0	0	0	0	0	0	0	0	0	0	0	0	0	0	0	0	0	0	0	0	0	0	0	0	0	0	0	0	0	0	0	0	0	0	0	0	0	0	0	0	0	0
hsa-miR-6763-3p	0	0	0	0	0	0	0	0	0	0	0	0	0	0	0	0	0	0	0	0	0	0	0	0	0	0	0	0	0	0	0	0	0	0	0	0	0	0	0	0	0	0	0	0	0	0	0	0	0
hsa-miR-6763-5p	2	0	0	1	0	0	0	0	0	0	0	0	0	0	0	0	1	0	0	0	0	0	0	0	0	0	0	0	0	0	1	0	0	0	0	1	0	1	2	1	0	0	0	0	0	0	0	2	0
hsa-miR-6764-3p	0	0	1	0	0	0	0	0	0	0	0	0	0	0	0	0	0	0	0	0	0	0	0	1	1	0	0	0	0	0	0	0	0	0	0	1	0	0	0	0	0	0	0	0	0	0	0	0	1
hsa-miR-6764-5p	0	1	0	0	0	0	1	2	0	0	0	0	0	0	1	0	3	0	1	0	2	0	0	2	0	0	0	1	0	0	2	0	0	0	0	0	0	1	0	1	0	0	0	0	0	0	0	2	0
hsa-miR-6765-3p	0	0	0	0	0	0	0	0	0	0	0	0	0	0	0	0	0	0	0	0	0	0	0	0	0	0	0	0	0	0	0	0	0	0	0	0	0	0	0	0	0	0	0	0	0	1	0	0	0
hsa-miR-6765-5p	0	0	0	0	0	0	1	0	0	0	0	0	0	0	0	0	0	0	0	0	0	0	0	0	0	0	0	0	0	0	0	1	0	0	0	0	0	0	0	0	0	0	0	0	0	0	0	0	0
hsa-miR-6766-3p	0	0	1	1	2	0	0	1	0	0	0	0	0	0	1	0	0	0	1	1	0	0	0	1	0	0	0	0	1	0	0	0	0	0	1	2	0	0	0	3	0	0	2	0	0	1	0	2	0
hsa-miR-6767-3p	0	0	0	0	0	0	0	0	0	0	0	0	0	0	0	0	0	0	0	0	0	0	0	0	0	0	0	0	0	0	0	0	0	0	0	0	0	0	0	0	0	0	0	0	0	0	0	0	0
hsa-miR-6767-5p	0	0	0	0	0	0	0	1	0	0	0	0	0	0	0	0	1	0	0	0	0	0	0	1	0	0	0	0	0	0	0	0	0	0	0	0	0	0	0	0	0	0	0	0	0	0	0	0	1
hsa-miR-6768-3p	0	0	0	0	0	0	0	0	0	0	0	0	0	0	0	0	0	0	0	0	0	0	0	0	0	0	0	0	0	0	0	0	0	0	0	0	0	0	0	0	0	0	0	0	0	0	0	0	0
hsa-miR-6768-5p	0	0	0	0	0	0	0	0	0	0	0	0	0	0	0	0	0	0	0	0	0	0	0	0	0	0	0	0	0	0	0	0	0	0	0	0	0	0	0	0	0	0	0	0	0	0	0	0	0
hsa-miR-6769a-3p	0	0	0	1	0	0	1	0	0	0	0	0	0	1	0	0	0	0	0	0	1	0	0	0	0	0	0	0	0	0	0	0	0	0	1	0	0	0	2	0	0	0	1	0	1	0	0	0	0
hsa-miR-6769a-5p	0	0	0	0	0	0	0	0	0	0	0	0	0	0	0	0	0	0	0	0	0	0	0	0	0	0	0	0	0	0	0	0	0	0	0	0	0	0	0	0	0	0	0	0	0	0	0	0	0
hsa-miR-6769b-3p	0	0	0	0	0	0	0	0	0	0	0	0	0	0	0	0	0	0	0	0	0	0	0	0	0	0	0	0	0	0	0	0	0	0	0	0	0	0	0	0	0	0	0	0	0	0	0	0	1
hsa-miR-6769b-5p	0	0	0	0	0	0	0	0	0	0	0	0	0	0	0	0	0	0	0	0	0	0	0	0	0	0	0	0	0	0	0	0	0	0	0	1	0	0	0	0	0	0	0	0	0	0	0	0	0
hsa-miR-6770-3p	0	0	0	0	0	0	0	0	0	0	0	0	0	0	0	0	0	0	1	0	0	0	0	0	0	0	0	0	0	0	0	0	0	0	0	0	0	0	0	0	0	0	0	0	0	0	0	0	0
hsa-miR-6771-3p	0	0	0	0	0	0	0	0	0	0	0	0	0	0	0	0	0	0	0	0	0	0	0	0	0	1	0	0	0	0	0	0	0	0	0	0	1	0	0	0	0	0	0	0	0	0	0	0	0
hsa-miR-6771-5p	0	0	0	0	0	0	0	0	0	0	0	0	0	0	0	0	0	0	0	0	0	1	0	0	0	0	0	0	0	0	0	0	0	0	0	0	0	0	0	0	0	0	0	0	0	0	0	0	0
hsa-miR-6772-3p	0	0	0	0	0	1	1	0	1	0	0	2	0	0	0	0	0	0	0	0	0	0	0	0	0	0	0	0	0	1	0	0	0	0	0	0	0	0	1	1	0	0	0	0	0	0	0	0	0
hsa-miR-6772-5p	0	0	0	0	0	0	0	0	0	0	0	0	0	0	0	0	0	0	0	0	0	0	0	0	0	0	0	0	0	0	0	0	0	0	0	0	0	0	0	0	0	0	0	0	0	0	0	0	0
hsa-miR-6773-3p	0	0	0	0	0	0	0	0	0	0	0	0	0	0	0	0	0	0	0	1	0	0	0	0	0	0	0	0	0	0	0	0	0	0	0	0	0	0	1	0	0	0	0	0	0	0	0	0	0
hsa-miR-6773-5p	0	0	0	0	0	0	0	0	0	0	0	0	0	1	0	0	0	0	0	0	0	0	1	0	0	0	0	0	0	0	0	0	0	0	0	0	0	0	0	1	0	0	0	0	0	0	0	1	1
hsa-miR-6774-3p	0	1	1	0	1	0	0	0	0	0	0	0	0	0	0	0	0	0	0	0	0	0	1	1	0	0	0	0	0	0	0	0	0	0	0	0	1	0	0	0	0	0	0	0	1	0	0	1	0
hsa-miR-6774-5p	0	0	0	0	0	0	0	0	0	0	0	0	0	0	0	0	0	0	0	0	0	0	0	0	0	0	0	0	0	0	0	0	0	0	0	0	0	0	0	0	0	0	0	0	0	0	0	0	0
hsa-miR-6775-3p	0	0	0	0	0	1	0	0	1	0	1	0	0	0	0	0	0	0	0	0	0	0	0	0	0	0	0	0	0	0	0	0	0	0	0	0	1	0	0	1	0	0	0	0	0	0	0	0	0
hsa-miR-6775-5p	0	0	0	0	0	0	0	0	0	0	0	0	0	0	0	0	0	0	0	0	0	0	0	0	0	0	0	1	0	0	0	0	0	0	0	0	0	0	0	0	0	0	0	0	0	0	0	0	0
hsa-miR-6776-3p	0	0	0	0	0	0	0	0	0	0	0	0	0	0	1	0	0	0	0	0	0	0	0	0	1	0	0	0	0	0	0	0	0	0	0	0	0	0	0	0	1	0	0	0	0	0	0	0	0
hsa-miR-6776-5p	0	0	0	0	0	0	1	0	0	0	0	0	0	0	0	0	0	0	0	0	0	0	0	0	0	0	0	0	1	0	1	0	0	0	0	0	0	0	0	1	0	0	0	0	0	0	0	0	0
hsa-miR-6777-3p	0	0	0	0	0	0	0	1	0	0	0	0	0	0	0	0	0	0	0	0	0	0	0	0	0	0	0	0	0	0	0	0	0	0	0	0	0	0	0	0	0	0	0	0	0	1	0	0	0
hsa-miR-6777-5p	0	0	0	0	1	2	0	1	1	0	1	0	0	1	0	1	1	1	0	3	1	7	3	3	0	1	1	1	1	2	4	0	0	1	0	2	1	4	0	2	0	0	0	0	0	0	0	1	3
hsa-miR-6778-3p	0	0	0	0	0	0	0	0	0	0	0	0	0	0	0	0	0	0	1	0	0	0	0	0	0	0	0	0	0	0	0	0	0	0	0	0	0	0	0	0	0	0	0	0	0	0	0	0	0
hsa-miR-6778-5p	0	0	0	0	1	0	0	0	0	0	0	0	0	0	0	0	0	0	0	0	0	1	0	0	0	0	0	0	0	0	0	0	0	0	0	0	0	0	0	0	0	0	0	0	0	0	0	0	0
hsa-miR-6779-3p	0	0	0	0	0	0	0	0	0	0	0	0	0	0	0	0	0	0	0	0	0	0	0	0	0	0	0	0	0	0	0	0	0	0	0	0	0	0	0	0	0	0	0	0	0	0	0	0	0
hsa-miR-6779-5p	0	0	2	0	0	0	0	0	0	0	0	0	0	0	0	0	0	0	0	0	0	0	0	0	0	0	0	0	0	0	0	0	0	0	0	0	1	0	0	0	0	0	2	0	0	0	0	0	0
hsa-miR-6780a-3p	0	0	0	0	0	0	0	0	0	0	0	0	0	0	0	0	0	0	0	0	0	0	0	0	0	0	0	0	0	0	0	0	0	0	0	0	1	0	0	0	0	0	0	0	0	0	0	0	0
hsa-miR-6780a-5p	0	0	0	0	0	0	0	0	0	0	0	0	0	0	0	0	0	0	0	0	0	0	0	0	0	0	0	0	0	0	0	0	0	0	0	0	0	0	0	0	0	0	0	0	1	0	0	0	0
hsa-miR-6780b-3p	0	0	0	0	0	0	0	0	0	0	0	0	0	0	0	0	1	0	0	0	0	0	0	0	0	0	0	0	0	0	0	0	0	0	0	0	0	0	0	0	0	0	0	1	0	0	0	0	1
hsa-miR-6780b-5p	0	0	0	0	0	0	0	0	0	0	0	0	0	0	0	0	0	0	0	0	0	0	0	0	0	0	0	0	0	0	0	0	0	0	0	0	0	0	0	0	0	0	0	0	0	0	0	0	0
hsa-miR-6781-3p	0	0	0	1	3	2	2	0	2	0	0	3	0	0	0	1	0	1	2	0	0	0	2	0	0	0	0	0	1	0	2	0	2	1	0	1	1	1	1	1	2	0	0	0	2	2	0	2	0
hsa-miR-6781-5p	0	0	0	0	0	0	0	0	0	0	0	0	0	0	0	0	0	0	0	0	0	1	0	0	0	0	0	0	0	0	0	0	0	0	0	1	0	0	0	0	0	0	0	0	0	0	0	0	0
hsa-miR-6782-3p	0	0	0	0	0	0	0	0	0	0	0	0	0	0	0	0	0	0	0	0	0	0	0	0	0	0	0	0	0	0	0	0	0	0	1	0	0	1	0	0	0	0	0	0	1	0	0	0	0
hsa-miR-6782-5p	0	0	0	0	0	0	0	0	0	0	0	0	0	0	0	0	0	0	0	0	0	0	0	0	0	0	0	0	0	0	0	0	0	0	0	0	0	0	0	0	0	0	0	0	0	0	0	0	0
hsa-miR-6783-3p	0	1	2	1	0	1	2	0	2	1	1	1	2	3	0	0	3	1	0	0	1	2	2	3	2	0	2	1	1	0	1	0	0	1	2	1	0	3	3	1	2	2	0	0	0	3	2	1	1
hsa-miR-6783-5p	0	0	0	0	0	0	0	1	2	1	1	0	0	0	0	0	0	0	0	0	0	0	0	1	0	0	0	0	0	1	1	0	0	0	0	0	0	0	0	0	0	0	0	1	0	1	0	0	0
hsa-miR-6784-3p	0	0	0	0	0	0	0	0	0	0	0	0	0	0	0	0	0	0	0	1	1	0	0	0	0	0	0	0	0	0	0	0	0	0	0	0	0	0	0	1	0	0	0	0	1	0	0	0	0
hsa-miR-6784-5p	0	0	0	0	0	0	0	0	0	0	0	0	0	0	0	0	0	0	0	0	0	0	0	0	0	0	0	0	0	0	0	0	0	0	0	0	0	0	0	0	0	0	0	0	0	0	0	0	0
hsa-miR-6785-3p	0	0	0	0	0	0	0	0	0	0	0	0	0	0	0	0	0	0	0	0	0	0	0	0	0	0	0	0	0	0	0	0	0	0	0	0	0	0	0	0	0	0	0	0	0	0	0	0	0
hsa-miR-6785-5p	0	0	0	0	0	0	0	0	0	0	0	0	0	0	0	0	0	0	0	0	0	0	2	0	0	0	0	0	0	0	0	0	0	0	0	0	0	0	0	1	0	0	0	0	1	3	0	0	0
hsa-miR-6786-3p	0	0	0	0	0	0	1	0	1	0	1	0	0	0	0	0	0	0	0	0	0	0	0	0	0	0	0	0	0	0	1	0	0	0	0	0	0	1	0	0	0	0	0	0	0	0	0	0	0
hsa-miR-6786-5p	0	0	0	0	0	0	0	0	0	0	0	0	0	0	0	0	0	0	0	0	0	0	0	0	0	0	0	0	0	0	0	0	0	0	0	0	0	0	0	0	0	0	0	0	0	0	0	1	0
hsa-miR-6787-3p	0	0	0	1	0	0	0	0	0	0	0	0	1	1	0	0	0	2	0	0	0	0	0	0	0	0	0	0	0	0	0	0	0	0	0	0	1	0	0	0	0	0	0	1	0	0	0	0	0
hsa-miR-6787-5p	0	0	0	1	0	0	0	0	0	0	0	0	0	0	0	0	0	0	0	0	0	1	0	0	0	0	0	0	0	0	0	0	0	0	0	0	1	0	0	0	0	0	0	0	1	0	0	0	0
hsa-miR-6788-3p	0	0	0	1	0	0	0	0	0	0	0	0	0	0	0	0	0	0	0	0	0	0	1	0	0	0	0	1	0	0	0	0	0	0	0	0	0	0	0	1	1	2	1	0	0	0	1	0	0
hsa-miR-6788-5p	0	0	0	0	0	0	0	1	0	0	1	0	0	0	0	0	0	0	0	0	0	0	0	0	0	0	0	1	0	0	0	0	0	0	1	0	0	0	0	0	0	0	0	0	0	0	0	0	0
hsa-miR-6789-3p	0	0	0	0	0	0	0	0	0	0	0	0	0	0	0	0	0	0	0	0	0	0	0	0	0	0	0	0	0	0	0	0	0	0	0	0	0	0	0	0	0	0	0	0	0	0	0	0	0
hsa-miR-6789-5p	0	0	0	0	0	0	0	0	0	0	0	0	0	0	0	0	0	0	0	0	0	0	0	0	0	0	0	0	0	0	0	0	1	0	0	0	0	0	0	0	0	0	0	0	0	0	0	1	0
hsa-miR-6790-3p	0	0	0	0	0	0	0	0	0	0	0	0	0	0	0	0	0	0	0	0	0	0	0	0	0	0	0	0	0	0	0	0	0	0	0	0	0	0	0	0	0	0	0	0	0	1	0	0	0
hsa-miR-6791-3p	0	0	0	0	0	0	0	0	0	0	0	0	0	0	0	0	0	0	0	0	0	0	0	0	0	0	0	0	0	0	0	0	0	0	0	0	0	0	0	0	0	0	0	0	0	0	0	0	0
hsa-miR-6791-5p	0	0	0	0	0	0	0	0	0	0	0	0	0	0	0	0	0	0	0	0	0	0	0	0	0	0	0	0	0	0	0	0	0	0	0	0	0	0	0	0	0	0	0	0	0	0	0	0	0
hsa-miR-6792-3p	0	0	0	0	0	0	0	0	0	0	0	0	0	0	0	0	0	0	0	0	0	0	0	0	0	0	0	0	0	0	0	0	0	0	0	0	0	0	0	0	0	0	0	0	0	0	0	0	0
hsa-miR-6792-5p	0	0	0	0	0	0	0	0	0	0	0	0	0	0	0	0	0	0	0	0	0	0	0	0	0	0	0	0	0	0	0	0	0	0	0	0	0	0	0	0	0	0	0	0	0	0	0	0	0
hsa-miR-6793-3p	0	0	0	0	0	0	0	0	0	0	0	0	0	0	0	1	0	0	1	0	0	0	0	0	0	0	0	1	0	0	0	0	0	0	0	0	0	0	0	0	0	0	0	0	0	0	0	0	1
hsa-miR-6793-5p	1	0	0	0	0	0	1	0	0	0	0	0	1	2	0	1	0	0	0	0	0	0	2	0	1	0	0	0	1	0	0	0	1	1	1	0	1	0	0	4	1	0	0	0	0	1	1	0	1
hsa-miR-6794-5p	0	0	0	0	0	0	0	0	0	0	0	0	0	0	0	0	0	0	0	0	0	0	0	0	0	0	0	0	0	0	0	0	0	0	1	0	0	0	0	0	0	0	0	0	0	0	0	0	0
hsa-miR-6795-3p	1	0	0	0	0	1	1	0	0	0	0	0	0	0	0	1	0	0	0	0	0	0	0	0	0	0	1	0	0	0	0	0	0	0	0	0	0	1	0	0	0	0	0	0	0	0	0	0	0
hsa-miR-6795-5p	0	0	0	0	0	0	0	0	0	0	0	0	0	0	0	0	0	0	0	0	0	0	0	0	0	0	0	0	0	0	0	1	0	0	0	0	0	1	0	0	0	0	0	0	0	0	0	0	0
hsa-miR-6796-3p	0	0	0	0	0	0	0	0	0	0	0	0	0	0	0	0	0	0	0	0	0	0	0	0	0	0	0	0	0	0	0	0	0	0	0	0	0	0	0	0	0	0	0	0	0	0	0	1	0
hsa-miR-6796-5p	0	0	0	0	0	0	0	1	0	0	0	0	0	0	0	0	0	0	0	0	0	0	0	0	0	0	0	0	0	0	0	0	0	0	0	0	3	0	0	3	0	0	0	0	0	0	0	0	0
hsa-miR-6797-3p	1	0	0	1	1	1	1	1	0	0	1	0	0	0	0	1	0	0	1	0	0	0	1	1	0	0	0	0	0	0	1	1	0	1	0	0	0	0	1	0	0	0	0	0	1	2	1	2	1
hsa-miR-6797-5p	0	0	0	0	0	0	0	0	0	0	0	0	0	0	0	0	0	0	0	0	0	0	0	0	0	0	0	0	0	0	0	0	0	0	0	0	0	0	0	0	0	0	0	0	0	0	0	0	0
hsa-miR-6798-3p	0	0	1	0	1	0	2	1	0	0	3	0	0	0	0	0	0	0	0	1	0	0	4	0	1	1	0	0	0	1	1	0	0	0	1	2	0	3	0	1	0	0	1	0	0	0	0	1	0
hsa-miR-6799-3p	0	0	0	0	0	0	0	0	0	0	0	0	0	0	0	0	0	0	0	0	0	0	0	0	0	0	0	0	0	0	0	0	0	0	0	1	0	0	0	0	0	0	0	0	0	0	0	0	0
hsa-miR-6799-5p	0	0	0	0	0	0	0	0	0	0	0	0	0	1	0	0	0	0	0	0	0	0	0	0	0	0	0	0	0	0	0	0	0	0	0	0	0	1	0	0	0	1	0	0	0	0	0	0	0
hsa-miR-6800-3p	0	0	0	0	0	0	1	0	0	0	0	0	0	0	0	0	0	0	0	0	0	0	0	0	0	0	0	0	1	0	0	0	0	0	0	0	0	0	0	0	0	0	0	0	0	0	0	0	1
hsa-miR-6800-5p	0	0	0	0	0	0	0	0	0	0	0	0	0	0	0	0	0	0	0	0	0	0	0	0	0	0	0	0	0	0	0	0	0	0	0	0	0	0	0	0	0	0	0	0	0	0	0	0	0
hsa-miR-6801-3p	0	0	0	0	0	0	0	0	0	0	0	0	0	0	0	0	0	0	0	0	0	0	1	0	0	0	0	0	0	0	0	0	0	0	0	0	1	0	0	0	0	0	0	0	0	0	0	0	0
hsa-miR-6801-5p	0	0	0	0	0	0	0	0	0	0	0	0	0	0	0	0	1	0	0	1	2	0	1	0	0	0	0	0	0	1	0	0	0	0	0	0	0	0	0	1	1	0	0	0	0	0	0	0	0
hsa-miR-6802-3p	1	0	0	0	0	0	6	0	3	0	0	0	1	1	0	0	0	0	1	1	3	1	1	2	0	0	0	0	0	0	2	0	0	0	2	1	1	1	1	1	0	0	0	0	1	0	0	0	3
hsa-miR-6802-5p	0	0	0	0	0	0	1	0	0	0	0	0	0	0	0	0	0	0	0	0	0	0	0	1	0	0	0	0	0	0	0	0	1	0	0	0	1	0	0	0	0	0	0	0	0	0	0	0	0
hsa-miR-6803-3p	0	0	0	0	2	1	1	0	0	1	0	0	0	1	1	0	0	0	1	1	1	1	0	1	0	2	0	0	1	0	0	0	0	0	0	0	1	2	2	1	1	1	3	0	2	1	1	0	2
hsa-miR-6803-5p	0	0	0	0	0	0	0	0	0	0	0	0	0	0	0	0	1	0	0	0	0	0	0	0	0	0	0	0	0	0	0	0	0	0	0	0	0	0	0	0	0	0	0	0	0	0	0	0	0
hsa-miR-6804-3p	0	0	0	0	0	0	0	0	0	0	0	0	0	0	0	0	0	0	0	0	0	0	0	0	0	0	0	0	0	0	0	0	2	0	0	0	0	1	0	0	0	0	0	0	0	0	0	1	0
hsa-miR-6804-5p	0	1	0	0	1	0	0	0	1	0	0	1	0	0	0	0	0	0	0	0	1	0	0	0	0	0	0	0	0	0	0	0	0	0	0	0	0	0	0	0	0	0	0	0	0	0	0	0	1
hsa-miR-6805-3p	0	1	0	0	0	0	0	0	0	0	0	0	0	0	0	0	0	0	0	0	0	0	0	0	0	0	0	0	0	0	0	0	0	0	0	0	0	0	0	0	0	0	0	0	0	0	0	0	0
hsa-miR-6805-5p	0	0	0	1	0	2	0	2	2	0	0	1	0	0	0	0	0	0	2	0	2	0	8	0	1	1	0	0	0	0	0	1	1	1	0	1	0	2	0	1	2	3	0	1	1	1	0	6	0
hsa-miR-6806-3p	2	0	3	3	5	4	1	1	3	3	0	2	2	0	2	2	2	0	5	6	14	5	3	3	5	2	1	2	1	3	0	0	1	1	0	7	12	7	5	0	7	0	1	3	5	4	3	8	10
hsa-miR-6806-5p	0	0	0	0	0	0	0	0	0	0	0	0	0	0	0	0	0	0	0	0	0	0	0	0	0	0	0	1	0	0	0	0	0	0	0	0	0	0	0	0	0	0	0	0	0	0	0	0	0
hsa-miR-6807-3p	1	0	0	0	0	0	0	1	0	0	0	0	0	0	0	0	0	0	0	0	0	0	3	0	0	0	0	0	1	0	0	0	2	0	0	0	0	0	0	0	0	0	0	0	0	0	0	0	0
hsa-miR-6807-5p	1	0	0	0	0	0	0	1	1	0	0	0	0	1	0	0	0	0	0	0	0	0	3	2	0	0	0	1	0	0	2	0	0	1	1	1	1	0	0	1	0	0	1	1	0	3	0	1	0
hsa-miR-6808-3p	0	1	0	1	1	2	1	1	1	0	0	0	0	2	0	2	1	2	0	0	1	2	1	0	4	1	0	1	1	0	1	0	3	1	2	0	0	2	0	1	0	3	0	1	1	0	1	2	1
hsa-miR-6808-5p	0	0	0	0	0	0	0	0	0	0	0	0	0	0	0	0	0	0	0	0	0	0	0	0	0	0	0	0	0	0	0	0	0	0	0	0	0	0	0	0	0	0	0	0	0	0	0	0	0
hsa-miR-6809-3p	0	0	0	0	0	0	0	0	0	0	0	0	0	0	0	1	0	0	0	0	0	0	0	0	0	0	0	1	0	0	0	0	0	0	0	0	0	0	0	0	0	0	0	0	0	0	0	0	0
hsa-miR-6809-5p	0	0	0	0	0	0	0	0	0	0	0	0	0	0	0	0	0	0	0	0	1	0	0	0	0	0	0	0	0	0	2	0	0	0	0	0	0	0	0	0	0	0	0	0	0	0	0	0	0
hsa-miR-6810-3p	0	0	0	0	0	0	0	0	1	0	0	1	0	1	2	1	1	0	0	0	0	0	0	0	2	1	0	0	0	0	0	0	0	0	0	0	1	0	0	1	1	2	0	0	0	0	0	1	0
hsa-miR-6810-5p	0	0	0	0	0	0	0	0	0	0	0	0	0	0	0	0	1	0	0	0	0	0	0	0	0	0	0	0	0	0	0	0	0	0	0	0	0	0	0	0	0	0	0	0	0	0	0	0	0
hsa-miR-6811-3p	0	0	0	0	0	0	0	0	0	0	0	1	0	0	0	0	0	0	0	0	0	0	0	0	0	0	0	0	0	0	0	0	0	0	0	0	0	0	0	0	0	0	0	0	0	0	0	0	0
hsa-miR-6811-5p	0	0	0	0	0	0	0	0	0	0	0	0	0	0	0	0	0	0	0	0	0	0	0	0	0	0	0	0	0	0	0	0	0	0	0	0	0	0	0	0	0	0	0	0	0	0	0	1	0
hsa-miR-6812-3p	0	0	0	0	1	0	0	0	0	0	1	0	0	0	0	0	0	0	0	0	0	0	0	0	0	0	0	0	0	0	0	0	0	0	0	0	0	0	0	0	0	0	0	0	0	0	0	0	0
hsa-miR-6812-5p	0	0	0	0	0	0	0	0	0	0	0	0	0	0	0	0	0	1	0	0	0	0	0	0	0	1	0	0	0	0	0	0	0	0	0	0	0	0	0	1	0	0	0	0	0	0	0	0	0
hsa-miR-6813-3p	0	0	0	0	0	0	1	1	0	1	0	0	1	0	0	0	0	0	0	0	0	0	0	0	0	0	0	0	0	0	0	0	0	0	0	0	0	0	0	0	0	0	1	0	0	0	0	2	0
hsa-miR-6813-5p	1	0	0	0	0	0	0	0	0	0	0	1	0	0	0	0	0	0	0	0	0	0	1	0	0	0	0	0	0	0	0	0	0	0	0	1	0	0	0	0	0	1	0	0	0	0	0	0	0
hsa-miR-6814-3p	0	1	0	0	0	1	0	1	0	1	0	0	0	0	0	0	1	0	0	0	0	1	0	0	1	0	0	0	1	0	0	1	1	1	0	0	1	1	0	0	0	0	0	0	0	0	0	0	0
hsa-miR-6814-5p	0	0	0	0	0	0	0	0	0	0	0	0	0	0	0	0	1	0	0	1	0	0	0	0	0	0	0	0	0	0	0	0	0	0	0	0	0	0	0	0	0	0	0	0	0	0	0	0	0
hsa-miR-6815-3p	0	0	0	0	1	0	0	0	1	0	0	0	1	0	0	2	1	0	1	0	2	1	0	0	0	0	0	1	0	0	0	0	0	0	1	1	0	1	0	0	0	0	0	0	1	0	0	1	0
hsa-miR-6815-5p	0	0	0	0	0	0	0	1	2	0	0	0	0	0	0	0	1	1	0	0	1	0	0	0	0	0	0	0	0	0	0	0	0	0	1	0	0	0	0	1	0	0	0	0	0	0	0	0	2
hsa-miR-6816-3p	0	0	0	0	0	0	0	0	0	0	0	0	0	0	0	0	0	0	0	0	0	0	0	0	0	0	0	0	0	0	0	0	0	0	0	0	0	0	0	0	0	0	0	0	0	0	0	0	0
hsa-miR-6817-3p	0	0	0	0	0	0	0	0	0	0	0	0	0	0	0	0	0	0	0	0	0	0	0	0	0	0	0	0	0	0	0	0	0	0	0	0	0	0	0	0	0	0	1	0	0	0	0	0	0
hsa-miR-6817-5p	0	0	0	0	0	0	0	0	0	0	0	0	0	1	0	0	0	0	0	0	0	0	0	1	0	0	0	0	0	1	0	0	0	0	0	0	1	0	0	0	0	1	0	0	0	0	0	0	0
hsa-miR-6818-3p	0	0	0	1	0	0	0	0	0	0	0	0	3	0	0	0	0	0	0	0	0	0	1	2	0	0	0	1	0	0	0	0	0	0	0	0	0	0	0	0	0	0	0	0	0	0	0	0	0
hsa-miR-6818-5p	0	0	0	0	0	0	0	0	0	0	1	0	0	0	0	0	0	0	0	0	0	0	0	0	0	0	0	0	0	0	0	0	1	0	1	0	1	0	0	0	0	0	0	0	1	0	0	0	0
hsa-miR-6819-3p	0	0	0	0	0	0	0	0	0	0	0	0	0	1	0	0	0	0	0	0	0	0	0	0	0	0	0	0	0	0	0	0	0	0	0	0	0	0	0	0	0	0	0	0	0	0	0	0	0
hsa-miR-6819-5p	0	0	0	0	0	0	0	0	0	0	0	0	1	0	0	0	0	0	0	0	0	0	0	0	0	0	0	0	0	0	0	0	0	0	0	0	0	0	0	1	0	0	0	0	0	0	0	0	0
hsa-miR-6820-3p	1	0	1	1	0	2	0	0	0	1	0	2	1	0	1	0	1	0	0	0	1	0	1	3	1	0	1	0	0	2	2	0	0	0	0	2	0	0	5	2	0	1	1	1	2	5	1	0	1
hsa-miR-6820-5p	0	0	0	0	0	0	0	1	0	0	0	0	0	1	0	0	0	0	0	0	0	0	0	0	0	0	0	0	0	0	1	0	0	0	0	0	1	0	0	0	0	0	0	0	0	0	0	0	0
hsa-miR-6821-3p	0	0	0	0	0	0	0	0	0	0	0	0	0	0	0	1	0	0	0	0	0	0	1	0	0	0	0	1	0	0	0	0	0	0	0	0	0	0	0	0	0	0	0	0	0	0	0	0	0
hsa-miR-6821-5p	1	0	0	2	1	0	1	0	0	0	1	0	0	1	0	0	0	0	1	0	0	1	1	0	0	1	0	0	0	0	0	0	0	1	0	0	1	0	0	0	0	0	1	0	1	1	0	0	0
hsa-miR-6822-3p	0	0	0	0	0	0	0	0	0	0	0	0	0	0	0	0	0	0	0	0	0	0	0	0	0	0	0	0	0	0	0	0	0	0	0	0	0	0	0	0	0	0	0	0	0	0	0	0	0
hsa-miR-6822-5p	0	0	0	0	0	0	0	0	0	0	0	0	0	0	0	0	0	0	1	0	0	0	0	0	0	0	0	0	0	0	0	0	0	0	0	0	0	0	0	0	0	0	0	0	0	0	0	0	0
hsa-miR-6823-3p	0	0	0	0	0	0	0	0	0	0	0	0	0	0	0	0	0	0	0	0	0	0	0	0	0	0	0	0	0	0	0	0	0	1	0	0	0	0	0	0	0	0	0	0	0	1	0	0	0
hsa-miR-6823-5p	0	0	0	0	0	1	0	0	0	0	0	0	0	0	0	0	0	0	0	1	0	0	0	0	0	0	0	1	0	0	0	0	0	0	0	0	1	1	0	0	0	0	0	0	0	0	0	0	0
hsa-miR-6824-3p	0	0	0	0	2	0	0	0	0	0	0	0	0	0	0	0	0	1	0	1	0	0	0	1	0	0	0	1	0	0	0	0	0	1	0	0	2	0	0	0	0	0	0	0	1	0	0	0	0
hsa-miR-6824-5p	0	0	1	0	1	0	0	0	0	0	0	0	0	1	1	0	0	0	0	0	0	0	0	0	0	0	0	0	0	0	0	0	0	0	0	0	0	0	1	0	0	0	0	0	0	0	0	0	0
hsa-miR-6825-3p	0	0	0	0	0	0	0	0	0	0	0	1	0	0	0	0	0	0	0	0	0	0	0	0	0	1	0	1	0	0	0	0	0	0	0	0	0	0	0	0	0	0	0	0	0	0	0	0	1
hsa-miR-6825-5p	0	0	0	0	0	0	0	0	0	0	0	0	0	0	1	0	1	0	0	0	0	2	0	0	0	0	0	0	0	0	0	0	1	0	0	2	0	1	0	0	0	0	0	0	0	0	0	0	1
hsa-miR-6826-3p	0	0	0	0	0	0	0	0	0	0	0	0	0	0	0	2	0	0	0	0	0	0	0	0	0	0	0	0	0	0	0	0	0	1	0	0	0	0	0	0	0	0	0	0	0	0	0	0	0
hsa-miR-6826-5p	0	0	0	0	0	0	0	0	0	0	0	0	0	0	0	0	0	0	0	0	0	0	0	0	0	0	0	1	0	0	0	0	0	0	0	0	0	0	0	0	0	0	0	0	0	0	0	0	0
hsa-miR-6827-3p	0	0	0	0	0	0	0	0	0	0	0	0	0	0	0	0	0	0	0	0	0	0	0	0	0	0	0	0	0	0	0	0	0	0	0	0	0	0	0	0	0	0	1	0	0	0	0	0	0
hsa-miR-6827-5p	0	0	0	0	0	0	0	0	0	0	0	0	0	0	0	0	0	0	0	0	0	0	0	0	0	0	0	2	0	0	0	0	0	0	0	0	0	0	0	0	0	0	0	0	0	0	1	0	0
hsa-miR-6829-3p	0	0	0	0	0	0	0	0	0	0	0	0	0	0	0	0	0	0	0	0	0	1	0	0	0	0	0	0	0	0	0	0	0	0	0	0	0	0	0	0	0	0	0	0	0	0	0	0	0
hsa-miR-6829-5p	0	0	0	0	0	0	0	0	0	0	0	0	0	0	0	0	0	0	0	0	0	0	0	0	0	0	0	1	0	0	0	1	0	0	0	0	0	0	0	0	0	0	0	0	0	0	0	0	0
hsa-miR-6830-3p	0	0	0	0	0	0	0	0	1	0	0	0	0	0	0	0	0	0	0	1	0	0	0	0	0	0	0	0	0	0	0	0	0	0	0	0	0	0	0	0	0	0	0	0	0	0	0	0	0
hsa-miR-6831-3p	0	0	0	0	0	0	0	0	0	0	0	0	0	0	0	0	0	0	0	0	0	0	0	0	0	0	0	0	0	0	0	0	0	0	0	0	0	0	0	0	0	0	0	0	0	0	0	0	0
hsa-miR-6831-5p	0	0	0	0	0	0	0	0	0	0	0	0	0	0	0	0	0	0	0	0	0	0	0	1	0	0	0	0	0	0	0	0	1	0	0	0	0	0	0	0	0	0	0	0	0	0	0	0	0
hsa-miR-6832-3p	0	0	0	0	0	0	0	0	1	0	0	1	0	0	0	0	0	1	0	0	0	2	0	1	0	0	0	0	2	0	0	0	0	0	0	0	0	0	0	0	1	0	0	0	0	0	0	0	0
hsa-miR-6832-5p	0	0	0	0	0	1	0	0	0	0	0	0	0	0	0	0	0	0	0	0	0	0	0	0	0	0	0	0	0	0	0	0	0	0	0	0	0	0	0	0	0	0	0	0	0	0	0	0	0
hsa-miR-6833-3p	0	0	1	1	1	0	2	0	0	0	0	0	2	1	2	0	1	0	3	0	3	2	1	2	0	0	0	0	0	0	0	0	0	0	1	0	1	1	0	0	0	0	0	0	0	0	0	0	2
hsa-miR-6833-5p	0	0	0	0	0	0	0	0	0	0	0	0	0	0	0	0	1	0	0	0	0	0	0	0	0	0	0	0	0	0	0	0	0	0	0	0	0	0	0	0	0	0	0	0	0	0	0	0	0
hsa-miR-6834-3p	0	0	0	0	0	1	0	0	0	0	0	0	0	0	0	0	0	0	0	0	0	0	0	0	0	0	0	0	0	0	0	0	0	0	0	0	0	0	0	0	0	0	0	0	0	0	0	0	0
hsa-miR-6834-5p	0	1	0	0	0	1	0	0	0	0	0	0	0	0	0	0	0	0	0	0	0	1	1	1	0	0	0	0	1	0	0	0	1	0	0	0	0	0	0	0	0	1	0	0	0	3	0	0	0
hsa-miR-6835-3p	0	0	0	0	0	0	0	0	0	0	0	0	0	0	0	0	0	0	0	0	0	0	1	0	0	0	0	0	0	0	0	0	0	0	0	0	0	0	0	0	0	0	0	0	0	0	0	0	0
hsa-miR-6835-5p	0	0	0	0	0	0	0	0	0	0	0	0	0	0	0	0	0	0	0	0	0	0	0	0	0	0	0	0	0	0	0	0	0	0	0	0	0	0	0	0	0	0	0	0	0	0	0	0	0
hsa-miR-6836-3p	0	0	0	0	0	0	0	0	0	0	0	0	0	0	0	0	0	0	0	0	0	0	0	0	0	0	0	0	0	0	0	0	0	0	0	0	0	0	0	0	0	0	0	0	0	0	0	0	0
hsa-miR-6836-5p	0	0	0	0	0	0	0	0	0	0	0	0	0	0	0	0	0	0	0	0	0	0	0	0	0	0	0	0	0	0	0	0	0	0	0	1	0	0	0	0	0	0	0	0	0	0	0	0	0
hsa-miR-6837-3p	2	0	7	1	5	3	9	5	9	2	1	4	3	11	3	2	6	0	1	5	14	2	2	1	4	1	2	5	0	5	5	0	2	1	0	1	7	4	8	10	3	1	2	1	3	7	4	0	6
hsa-miR-6837-5p	0	0	1	0	1	0	0	0	0	0	0	0	1	0	0	1	0	0	0	0	5	0	0	0	0	0	0	0	1	0	1	0	0	0	0	2	5	0	0	0	0	0	0	0	1	0	0	0	1
hsa-miR-6838-3p	0	0	0	0	0	0	0	0	0	0	0	0	0	0	0	0	0	0	0	0	0	0	0	0	0	0	1	0	0	0	0	0	0	0	1	0	0	0	0	0	1	0	0	0	0	0	0	0	0
hsa-miR-6839-3p	0	0	0	0	0	0	0	0	0	0	0	0	0	0	0	0	0	0	0	0	0	0	0	0	0	0	0	0	0	0	0	0	0	0	0	0	0	1	0	0	0	0	0	0	0	0	0	0	0
hsa-miR-6839-5p	0	0	0	0	0	0	0	0	0	1	1	2	1	0	1	0	0	0	0	1	2	0	1	1	1	0	0	0	0	0	0	0	0	0	0	0	0	0	0	1	0	0	1	1	0	2	0	0	0
hsa-miR-6840-3p	0	0	0	0	0	0	0	0	0	0	0	0	0	0	1	0	0	0	0	1	0	0	0	0	0	0	0	0	0	0	0	0	0	0	0	0	0	0	0	0	1	0	0	0	0	0	0	1	0
hsa-miR-6840-5p	0	0	0	0	0	0	0	1	0	0	1	1	0	0	0	0	0	1	0	0	0	0	0	0	0	0	0	0	0	0	0	0	0	0	0	1	0	0	0	0	0	0	0	0	0	0	0	1	0
hsa-miR-6841-5p	0	0	0	0	0	0	0	0	0	0	0	0	0	0	0	0	0	0	0	0	0	0	0	0	0	0	0	0	0	0	0	0	0	0	0	0	0	0	0	0	0	0	0	0	0	0	0	0	0
hsa-miR-6842-3p	1	2	7	3	22	14	15	6	3	5	5	8	2	4	16	2	15	2	7	13	3	20	13	18	7	7	5	5	4	3	23	1	12	3	4	30	22	3	5	14	5	3	10	11	6	10	3	5	7
hsa-miR-6842-5p	0	0	0	0	0	0	0	0	0	0	0	1	0	0	0	0	0	0	0	0	0	1	0	1	0	0	0	0	0	0	0	0	0	0	0	1	0	0	0	0	0	0	0	0	0	0	0	0	0
hsa-miR-6843-3p	0	0	0	0	0	0	0	0	1	0	0	0	0	0	1	0	0	0	0	1	1	0	0	1	0	1	0	0	1	0	0	0	0	0	0	2	0	15	0	1	0	0	0	1	0	0	0	0	0
hsa-miR-6844	0	0	0	2	0	1	0	0	1	0	0	0	0	1	0	0	0	0	0	0	0	0	1	1	0	0	0	0	1	1	0	0	1	2	0	1	0	2	0	0	0	0	0	0	0	0	0	0	0
hsa-miR-6845-3p	0	0	0	0	0	0	0	0	0	0	0	0	0	0	0	0	0	0	0	0	0	0	0	0	0	0	0	0	0	0	0	0	0	0	0	0	0	0	0	0	0	0	0	0	0	0	0	0	0
hsa-miR-6845-5p	0	0	0	0	0	0	0	0	0	0	0	0	0	0	0	0	0	0	0	0	0	0	0	0	0	0	0	0	0	0	0	0	0	0	0	0	0	0	0	0	0	0	0	0	0	0	0	0	0
hsa-miR-6846-3p	0	0	0	0	0	0	0	0	0	0	0	0	0	0	0	0	0	0	0	0	0	0	0	0	0	0	0	0	0	0	0	0	0	0	0	0	0	0	0	0	0	0	0	0	0	0	0	0	0
hsa-miR-6846-5p	0	1	0	0	0	0	0	0	0	0	0	0	0	0	0	0	0	1	0	0	0	0	0	0	0	0	0	0	0	0	1	0	0	0	0	0	0	1	0	0	0	0	0	0	1	0	0	0	1
hsa-miR-6847-5p	1	0	0	1	0	0	0	1	0	0	0	0	0	0	0	0	0	0	0	0	0	0	1	0	0	0	0	1	1	0	1	0	1	0	0	0	1	0	0	0	0	0	0	0	0	1	0	4	1
hsa-miR-6848-3p	0	0	0	1	0	0	1	0	0	0	0	0	0	0	0	0	0	0	0	0	0	0	0	0	0	0	0	0	0	0	0	0	0	0	0	0	0	0	0	0	0	0	0	0	0	0	0	0	0
hsa-miR-6848-5p	0	0	0	0	0	0	0	0	0	0	0	0	0	0	0	0	0	0	0	0	0	0	0	0	0	0	0	0	0	0	0	0	0	0	0	0	0	0	0	0	0	0	0	0	0	0	0	0	0
hsa-miR-6849-3p	0	0	0	0	0	0	0	0	0	0	0	0	0	0	0	0	0	0	0	0	0	0	0	0	0	0	0	0	0	0	0	0	0	0	0	0	0	0	0	0	0	0	0	0	0	0	0	0	1
hsa-miR-6849-5p	0	0	0	0	0	0	0	0	0	0	0	0	0	0	0	0	0	0	0	0	0	0	0	0	0	0	0	0	0	0	0	0	0	0	0	1	0	0	0	0	0	0	0	0	0	0	0	0	0
hsa-miR-6850-3p	0	0	0	0	0	0	0	0	0	0	0	0	0	0	0	0	0	0	0	0	0	0	0	0	0	0	0	0	0	0	0	0	0	0	0	0	0	0	0	0	0	0	0	0	0	0	0	0	0
hsa-miR-6850-5p	0	0	0	1	0	0	0	0	0	0	0	0	0	0	0	0	0	0	0	0	0	0	1	0	0	0	0	0	0	0	1	0	0	0	0	0	0	0	0	0	1	0	0	0	0	0	0	1	0
hsa-miR-6851-3p	0	0	1	0	0	0	0	0	0	0	0	0	0	0	0	0	1	0	0	0	0	0	0	0	0	0	1	0	0	0	0	0	0	0	0	0	0	0	0	1	0	0	0	0	0	0	0	0	0
hsa-miR-6851-5p	0	0	0	0	0	0	0	0	0	0	0	0	0	0	0	0	0	0	0	0	0	0	0	0	0	0	0	0	0	0	0	0	0	0	0	0	0	0	0	0	0	0	0	0	0	0	0	0	0
hsa-miR-6852-3p	0	0	0	0	0	0	0	0	0	0	0	0	0	0	0	0	0	0	0	0	0	0	0	0	0	0	0	0	0	0	0	0	0	0	0	0	0	0	0	0	0	0	0	0	0	0	0	0	0
hsa-miR-6852-5p	0	0	2	1	3	1	2	1	3	0	0	4	0	3	0	0	2	0	1	2	0	0	0	2	1	0	0	0	0	2	0	1	0	1	0	2	3	1	1	0	0	0	0	0	0	1	0	1	3
hsa-miR-6853-3p	0	1	0	0	1	0	0	0	0	0	0	0	0	0	0	0	0	0	0	0	1	0	1	0	0	0	0	0	0	0	0	0	0	0	0	0	1	0	0	0	0	0	0	0	0	0	0	0	1
hsa-miR-6854-3p	0	0	0	0	0	0	0	0	1	0	0	0	0	0	0	0	0	0	0	0	0	0	0	0	1	0	0	0	0	0	1	0	0	0	0	0	0	1	0	0	0	0	0	0	0	0	0	0	0
hsa-miR-6854-5p	4	3	3	3	5	3	3	13	3	1	16	8	1	12	0	4	2	1	2	5	10	6	2	10	4	6	15	18	7	5	32	2	2	8	9	1	4	64	9	19	3	4	2	1	3	7	10	0	7
hsa-miR-6855-3p	0	0	0	0	0	0	0	0	0	0	0	0	0	0	0	0	0	0	0	1	3	1	0	1	1	0	0	0	0	1	1	0	1	0	0	0	1	0	0	0	0	0	1	0	0	1	0	1	0
hsa-miR-6855-5p	0	2	0	0	0	0	0	0	0	1	0	0	0	0	0	0	0	0	0	0	0	0	0	0	0	0	0	0	0	1	0	1	0	0	0	0	0	0	1	0	0	0	0	0	0	0	0	0	0
hsa-miR-6856-3p	0	0	1	0	0	0	0	1	0	0	0	0	0	0	0	0	0	0	0	0	0	0	0	0	0	0	1	0	0	0	0	0	0	1	0	0	0	0	0	0	0	0	0	0	0	0	1	1	0
hsa-miR-6856-5p	0	0	0	0	0	0	0	0	0	0	0	0	0	0	0	0	0	0	0	0	0	0	0	0	0	0	0	0	0	0	0	0	0	0	0	0	0	0	0	1	0	0	0	0	0	0	0	0	0
hsa-miR-6857-3p	0	0	0	0	0	0	0	0	0	0	0	0	0	0	0	0	1	0	0	0	0	0	0	0	0	0	1	0	0	0	0	0	0	0	0	0	0	0	0	1	0	0	0	0	0	0	0	0	0
hsa-miR-6857-5p	0	0	0	0	0	0	0	0	0	0	0	0	0	0	0	0	0	0	0	0	0	0	0	0	0	0	0	0	0	0	0	0	0	0	0	0	0	0	0	0	0	0	0	0	0	0	0	0	0
hsa-miR-6858-3p	0	0	0	0	0	0	0	0	0	0	0	0	0	0	0	0	0	0	0	0	0	0	0	0	0	0	0	0	0	0	2	0	0	0	0	0	1	0	0	0	0	0	0	0	0	0	0	1	0
hsa-miR-6858-5p	0	0	0	0	0	0	1	0	0	0	0	0	0	0	1	0	0	0	1	0	0	0	0	0	0	0	0	0	0	0	0	0	0	0	0	2	0	0	0	0	1	0	0	0	0	1	0	0	0
hsa-miR-6860	0	0	0	0	0	1	1	0	1	0	0	0	0	0	0	0	0	0	0	0	0	0	1	0	0	0	0	0	0	0	0	0	0	0	0	0	0	0	0	0	0	0	0	0	0	0	0	0	1
hsa-miR-6861-5p	0	0	0	0	0	0	0	0	0	0	0	0	0	0	0	0	0	0	0	0	0	0	0	0	0	0	0	0	0	0	0	0	0	0	0	0	0	0	0	0	0	0	0	0	0	0	0	0	0
hsa-miR-6862-3p	0	0	0	0	0	1	1	0	0	0	1	0	0	0	0	0	0	0	0	0	0	1	0	0	0	0	0	0	1	0	0	0	0	0	0	0	0	0	0	0	0	0	0	0	0	0	0	0	0
hsa-miR-6862-5p	0	0	0	0	0	0	0	0	0	0	0	0	0	0	0	0	0	0	0	0	0	0	0	0	0	0	0	1	0	0	0	0	0	0	0	0	0	0	0	0	0	1	0	0	0	0	0	1	0
hsa-miR-6863	0	0	0	0	0	0	0	0	0	0	0	0	0	0	0	0	0	0	0	0	0	0	0	0	0	0	0	0	0	0	0	0	0	0	0	0	0	0	0	0	0	0	0	0	0	0	0	0	0
hsa-miR-6864-5p	0	0	0	0	0	0	0	0	0	0	0	0	0	0	0	0	0	0	0	0	0	0	0	0	0	0	0	0	0	0	0	0	0	0	0	0	0	0	0	0	0	0	0	0	1	0	0	0	0
hsa-miR-6865-3p	0	0	0	0	0	0	0	0	0	0	0	0	0	0	0	0	0	0	0	0	0	0	0	0	0	0	0	0	0	0	0	0	0	0	0	0	1	0	0	0	0	0	0	0	0	0	0	0	0
hsa-miR-6865-5p	0	0	0	0	0	0	0	0	0	0	0	0	0	0	0	0	0	0	0	0	0	0	0	0	0	0	0	0	0	1	0	0	0	0	0	0	0	0	0	0	0	0	0	0	0	0	0	1	0
hsa-miR-6866-3p	0	0	0	0	0	0	0	0	0	0	0	0	0	0	0	0	0	0	0	0	0	0	0	0	0	0	0	0	0	0	0	0	0	0	0	0	0	1	0	0	0	0	0	0	0	0	0	1	0
hsa-miR-6866-5p	0	0	0	0	3	0	0	0	0	0	0	0	0	0	0	0	0	0	0	0	1	0	0	0	0	0	0	0	0	0	0	0	0	0	0	0	0	0	0	0	0	0	0	0	0	0	0	0	0
hsa-miR-6867-3p	0	0	0	0	0	0	0	0	0	0	0	0	0	0	0	0	0	0	0	0	0	0	0	0	0	0	0	0	0	0	0	0	0	0	0	0	0	0	0	0	0	0	0	0	0	0	0	0	0
hsa-miR-6867-5p	0	0	0	0	0	0	0	0	0	0	0	0	0	0	0	0	0	0	0	0	1	0	1	0	0	0	0	0	0	0	0	0	0	0	0	0	0	0	0	0	0	0	0	0	0	0	0	0	0
hsa-miR-6868-3p	0	2	0	0	0	1	0	0	6	0	0	0	0	1	1	2	0	0	0	0	0	2	1	1	0	1	1	2	1	0	0	0	0	1	0	0	1	2	0	1	0	2	0	1	0	2	1	1	0
hsa-miR-6868-5p	0	0	0	0	1	0	0	0	0	0	0	0	0	0	0	0	0	0	0	0	0	0	0	0	0	0	0	0	0	0	0	0	0	0	0	0	0	0	0	0	0	0	0	0	0	0	0	0	2
hsa-miR-6869-3p	0	0	0	0	0	0	0	0	0	0	0	0	0	0	0	0	0	0	0	0	0	0	0	0	0	0	0	0	0	0	0	0	0	0	0	0	0	0	0	0	0	0	0	0	0	0	1	0	0
hsa-miR-6869-5p	0	0	0	0	0	0	0	0	0	0	1	0	0	0	0	0	0	0	0	0	1	0	0	0	0	0	0	0	0	0	0	0	0	0	0	0	0	1	0	0	0	0	0	1	0	0	0	0	0
hsa-miR-6870-3p	0	1	0	0	0	0	0	0	1	1	1	0	0	1	0	0	0	0	0	0	0	0	0	0	0	0	0	1	0	0	0	0	0	0	0	0	0	1	0	1	2	0	1	0	0	0	0	1	0
hsa-miR-6870-5p	0	0	0	0	0	0	0	0	0	0	0	0	0	0	0	0	0	0	0	0	0	0	0	0	0	0	0	0	0	0	0	0	0	0	0	0	0	0	0	0	0	0	0	0	0	0	0	0	1
hsa-miR-6871-3p	0	0	0	0	0	0	0	0	0	0	0	0	0	0	0	0	0	0	0	0	0	0	0	0	1	0	0	0	0	0	0	0	0	0	0	0	0	1	0	0	0	0	0	0	0	0	0	0	0
hsa-miR-6871-5p	0	0	0	0	0	0	0	0	0	0	0	0	0	0	0	0	0	0	0	0	0	0	1	0	1	0	0	0	0	0	0	0	0	0	0	0	0	0	0	0	0	0	0	0	0	1	0	1	0
hsa-miR-6872-5p	0	0	0	0	0	0	0	0	0	0	0	0	0	0	0	0	0	0	0	0	0	0	0	0	0	0	0	0	0	0	0	0	0	0	0	0	0	0	0	0	0	0	0	0	0	0	0	0	0
hsa-miR-6873-3p	0	0	0	0	0	0	0	0	0	0	0	0	0	0	1	0	1	0	0	0	0	0	0	0	0	0	0	0	0	0	0	0	0	0	0	0	0	0	1	0	0	0	0	0	1	0	0	0	1
hsa-miR-6873-5p	0	0	0	0	0	0	0	0	0	0	0	0	0	0	0	0	0	0	0	0	0	0	0	0	0	0	0	0	0	0	0	0	0	0	0	0	0	0	0	0	0	0	0	0	0	0	0	0	0
hsa-miR-6874-3p	0	1	1	0	0	1	0	0	1	0	0	1	0	1	0	1	1	0	1	2	0	1	3	0	1	1	1	0	1	0	0	2	0	0	1	0	0	0	1	1	0	3	0	0	1	8	0	0	0
hsa-miR-6874-5p	0	0	0	0	0	0	1	0	0	0	0	0	0	0	0	0	0	0	0	0	0	0	0	0	0	0	0	0	0	1	0	0	0	0	0	0	0	0	0	0	0	0	0	0	0	1	0	0	0
hsa-miR-6875-3p	0	0	0	0	0	0	0	0	0	0	0	1	1	0	0	1	1	0	0	0	0	0	0	0	0	0	0	0	0	1	0	1	0	0	0	0	0	0	0	1	0	0	0	0	0	0	1	0	0
hsa-miR-6875-5p	3	0	0	1	0	0	1	1	1	0	0	0	1	0	2	4	2	2	0	1	3	1	3	6	1	0	0	1	3	0	0	0	0	0	1	1	0	0	0	1	0	0	0	0	0	3	2	0	1
hsa-miR-6876-3p	0	0	0	0	0	0	0	0	0	0	0	0	0	1	0	0	0	0	0	0	0	0	0	0	0	0	0	0	0	0	0	0	0	0	0	0	0	0	0	0	0	0	0	0	0	1	0	1	1
hsa-miR-6876-5p	0	0	0	0	0	0	0	0	0	0	0	0	0	0	0	0	0	0	0	0	0	0	0	0	0	0	0	0	0	0	0	0	0	0	0	0	0	0	0	0	0	0	0	0	0	0	0	1	0
hsa-miR-6877-3p	0	0	0	0	0	0	0	0	0	0	0	0	0	0	0	0	0	0	0	0	0	0	0	0	0	0	0	0	0	0	0	0	0	0	0	1	0	0	0	0	0	0	0	0	0	0	0	0	0
hsa-miR-6877-5p	0	0	2	1	2	1	2	0	1	0	0	1	0	0	0	0	0	1	1	0	3	0	0	0	0	0	1	2	1	0	3	1	3	0	0	2	1	1	1	3	0	0	1	1	0	0	1	1	1
hsa-miR-6878-3p	0	0	0	0	0	0	0	0	0	0	0	0	0	0	0	0	0	0	0	0	0	0	0	0	0	0	0	0	0	0	0	0	0	0	0	0	0	0	0	0	0	0	0	0	0	0	0	0	0
hsa-miR-6878-5p	0	0	0	0	0	1	0	0	0	0	0	0	0	0	0	0	0	0	0	0	0	0	0	1	0	0	0	0	1	0	0	0	0	0	0	0	0	0	0	0	0	0	0	0	0	0	0	0	0
hsa-miR-6879-3p	0	0	0	0	0	0	1	0	1	0	0	1	0	0	0	0	0	0	0	0	0	0	1	0	0	0	0	0	1	0	0	0	0	0	0	0	1	0	1	0	0	0	0	0	1	0	0	0	2
hsa-miR-6880-3p	0	0	0	0	0	1	0	0	0	1	0	0	0	0	0	0	0	0	0	1	0	0	0	0	0	0	0	1	0	0	0	0	0	0	0	0	0	0	0	0	0	0	0	0	0	0	1	0	0
hsa-miR-6880-5p	0	0	0	0	0	1	0	0	0	0	0	0	0	0	0	0	0	0	0	0	0	0	0	0	0	0	0	0	0	0	0	0	0	0	0	0	0	0	0	0	0	0	0	0	0	0	1	0	0
hsa-miR-6881-3p	0	0	0	0	0	0	0	0	0	0	0	0	0	0	0	0	0	0	0	0	0	0	0	0	0	0	0	0	0	0	0	0	0	0	1	0	0	0	0	0	0	0	0	0	0	0	0	1	0
hsa-miR-6881-5p	1	0	0	0	0	0	0	0	0	0	0	0	0	0	0	0	0	0	0	0	0	0	0	0	0	0	0	0	0	0	0	0	0	0	0	0	0	0	0	1	0	0	0	0	0	0	0	0	0
hsa-miR-6882-3p	0	0	0	0	0	0	2	0	1	0	1	0	0	0	0	0	1	0	0	0	0	1	0	0	1	0	0	0	0	0	1	0	1	0	0	2	0	0	1	3	0	0	0	0	1	2	1	1	3
hsa-miR-6882-5p	0	0	0	0	3	0	0	0	0	1	0	0	0	1	0	0	0	0	0	0	1	0	1	1	0	0	0	1	0	1	1	0	0	0	0	0	0	0	0	1	0	0	0	0	0	0	1	0	0
hsa-miR-6883-3p	0	0	0	0	0	0	0	0	0	0	0	0	0	0	0	0	0	0	0	0	0	0	0	0	0	0	0	0	0	0	0	0	0	0	0	0	1	1	0	0	0	0	0	0	0	0	0	0	0
hsa-miR-6884-3p	0	0	0	0	0	0	0	0	0	0	1	0	0	0	0	0	0	0	0	0	0	0	0	0	0	0	0	0	0	0	0	0	0	0	0	0	0	0	0	0	0	0	0	0	0	0	0	0	0
hsa-miR-6884-5p	0	0	0	1	0	0	0	0	0	0	0	0	0	0	0	0	0	0	0	1	0	0	1	1	0	0	0	0	0	0	0	0	0	0	0	0	0	0	0	0	0	0	0	0	0	0	2	0	2
hsa-miR-6885-3p	0	0	0	0	0	0	0	0	0	0	0	1	0	0	2	0	0	0	0	0	0	0	0	0	1	0	0	2	0	0	0	0	0	0	1	0	0	0	0	0	0	0	0	0	0	0	0	0	0
hsa-miR-6885-5p	0	0	0	0	0	0	1	0	0	0	0	0	0	0	0	0	0	0	0	0	0	0	1	0	1	0	1	0	0	0	0	0	0	0	0	0	0	0	0	1	0	0	0	0	0	0	0	0	1
hsa-miR-6886-3p	0	0	0	0	0	0	0	0	0	0	0	0	0	0	0	0	0	0	0	0	0	1	2	0	0	0	0	1	0	0	0	0	0	0	0	0	1	0	0	0	0	1	0	0	0	0	1	0	0
hsa-miR-6886-5p	0	0	0	0	0	0	0	0	0	0	0	0	0	0	0	0	0	1	1	0	0	0	0	0	0	0	0	0	0	0	0	0	0	0	0	0	0	0	0	0	0	0	0	0	0	0	0	0	0
hsa-miR-6887-3p	0	0	0	0	1	0	1	0	0	0	0	0	0	1	0	0	0	0	0	2	0	1	0	0	1	0	1	0	0	0	1	0	0	0	0	0	0	3	0	1	0	0	1	0	0	4	0	0	0
hsa-miR-6887-5p	0	0	0	0	0	0	0	0	0	0	0	0	0	0	1	0	0	0	0	0	0	0	0	1	0	0	0	0	0	0	0	0	0	0	0	0	0	1	0	0	0	0	0	0	0	0	0	0	0
hsa-miR-6888-3p	0	0	0	0	0	0	0	0	0	0	0	0	0	0	0	0	0	0	0	1	0	0	0	0	0	0	0	0	0	0	0	0	1	0	0	0	0	0	0	0	0	0	0	0	0	0	0	0	0
hsa-miR-6888-5p	0	0	0	0	0	0	0	0	0	0	0	0	0	0	0	0	0	0	0	0	0	0	0	0	0	0	0	0	0	0	0	0	0	0	0	0	0	0	0	0	0	0	0	0	0	0	0	0	0
hsa-miR-6889-3p	0	0	0	0	0	0	0	0	0	0	0	0	0	0	0	0	0	0	0	0	0	0	0	0	0	0	0	0	0	0	0	0	0	0	0	0	0	0	0	0	0	0	0	0	0	0	0	0	0
hsa-miR-6889-5p	0	0	0	0	0	0	0	0	0	0	0	0	0	0	0	0	0	0	0	0	0	0	0	0	0	0	1	0	0	0	0	0	0	0	0	0	0	0	1	0	0	0	0	0	0	0	0	0	0
hsa-miR-6890-5p	0	0	0	0	0	0	0	0	0	0	0	0	0	0	0	0	0	0	0	0	0	0	0	1	0	0	0	0	0	0	0	0	0	1	0	4	0	0	0	0	0	0	0	0	0	0	0	0	0
hsa-miR-6891-3p	0	0	0	0	0	0	0	0	0	0	0	0	0	0	0	0	0	0	0	0	0	1	0	0	0	0	0	0	0	0	0	0	0	0	0	0	0	0	0	0	0	0	0	0	0	1	0	0	0
hsa-miR-6891-5p	0	1	1	0	3	13	1	0	0	0	1	0	2	0	0	1	0	3	1	0	1	8	4	7	0	0	0	0	0	0	2	2	0	0	0	0	0	0	0	2	1	2	0	1	0	4	1	0	3
hsa-miR-6892-3p	0	0	0	0	0	0	0	0	0	0	0	0	0	0	0	0	0	0	0	0	0	0	0	0	0	0	0	0	0	0	0	0	0	0	0	0	0	0	0	0	0	0	0	0	0	0	0	0	0
hsa-miR-6892-5p	1	5	2	1	1	8	8	1	15	1	5	8	11	3	0	4	4	1	2	7	8	3	4	1	4	0	2	12	1	4	4	3	4	5	2	0	5	4	13	3	1	0	3	6	1	8	3	2	11
hsa-miR-6893-3p	0	0	0	0	0	0	0	0	0	0	0	0	0	0	0	0	0	0	0	0	0	0	0	0	0	0	0	0	0	0	0	0	0	0	0	0	0	0	0	0	0	0	0	0	0	0	0	1	0
hsa-miR-6893-5p	0	0	0	0	0	0	0	0	0	0	0	0	0	0	0	0	0	0	0	0	0	0	0	0	0	0	0	0	0	0	0	0	0	0	0	0	0	0	0	0	0	0	0	0	0	1	0	0	0
hsa-miR-6894-3p	0	0	0	0	0	0	0	0	0	1	0	0	0	1	0	0	0	0	0	0	0	1	0	0	1	0	0	0	0	0	1	0	0	0	1	0	0	1	0	0	0	0	0	0	0	0	0	0	0
hsa-miR-6894-5p	0	0	1	0	0	0	0	0	0	0	0	0	0	0	0	0	0	0	1	0	0	0	0	0	0	0	0	0	0	0	0	0	0	1	0	0	2	0	1	0	0	0	1	0	0	0	0	0	0
hsa-miR-6895-3p	0	0	0	1	0	0	1	0	0	0	0	0	0	0	0	0	0	0	0	0	0	0	0	0	0	0	0	1	0	0	0	0	0	0	0	0	0	0	0	0	0	0	0	0	0	0	0	0	0
hsa-miR-6895-5p	0	0	0	0	0	0	0	0	0	1	0	1	0	0	0	0	0	0	0	0	0	0	0	0	0	0	0	0	0	0	0	0	0	0	0	0	0	0	0	0	0	0	0	0	0	0	0	0	0
hsa-miR-7-1-3p	16	80	208	76	140	53	31	79	77	41	44	179	39	100	298	21	155	112	95	90	53	115	105	65	38	33	64	53	59	70	89	60	30	27	67	39	211	62	68	29	248	69	38	81	186	44	72	212	58
hsa-miR-7-2-3p	0	0	0	0	0	1	1	0	0	0	0	0	0	0	0	1	0	0	0	0	1	0	0	0	0	1	0	0	0	0	0	0	0	0	0	0	0	0	0	0	1	0	0	0	3	0	0	0	0
hsa-miR-7-5p	21	16	82	91	322	33	5	27	5	34	7	392	19	99	23	5	13	79	56	17	16	18	221	13	7	7	19	6	8	9	12	9	7	2	7	19	14	7	4	4	276	39	18	52	823	26	36	578	2
hsa-miR-708-3p	461	373	32	39	23	296	390	1205	187	536	201	486	1030	92	10	448	62	106	28	671	474	117	32	1114	415	435	648	1168	224	2287	1464	996	298	105	365	12	103	979	1586	1141	61	285	982	377	123	3363	452	34	352
hsa-miR-708-5p	206	214	24	23	13	184	323	655	87	522	126	342	606	72	6	228	37	79	15	287	326	51	15	720	449	249	257	483	75	1204	942	565	108	81	265	3	76	406	904	842	55	216	732	170	110	1351	292	24	183
hsa-miR-7106-3p	0	0	0	0	0	0	1	0	0	0	0	0	0	0	0	0	0	0	0	0	0	0	0	0	0	0	0	0	0	0	0	0	0	0	0	0	0	0	0	0	0	0	0	0	0	0	0	0	0
hsa-miR-7106-5p	0	0	0	0	0	0	0	0	0	0	0	0	0	0	1	0	0	0	0	0	0	0	0	0	0	0	0	0	0	0	1	0	0	0	0	0	0	0	0	0	0	0	0	0	0	0	0	0	0
hsa-miR-7107-3p	0	0	0	0	0	0	0	0	0	0	0	0	0	0	0	0	0	0	0	0	0	0	0	0	0	0	0	0	0	0	0	0	0	0	0	0	0	0	0	0	0	0	0	0	0	0	0	1	0
hsa-miR-7108-3p	0	0	0	0	0	0	0	0	0	0	0	0	0	0	0	0	0	0	0	0	0	0	0	0	0	0	0	0	0	0	0	0	0	0	0	0	0	0	0	0	0	0	0	0	0	0	0	0	0
hsa-miR-7108-5p	0	0	0	0	0	0	0	0	0	0	0	0	0	0	0	0	0	0	0	0	0	0	0	0	0	0	0	0	0	0	1	0	0	0	0	0	0	0	0	0	0	0	0	0	0	0	0	0	0
hsa-miR-7109-3p	0	0	0	0	0	0	0	0	0	0	0	0	0	0	0	0	0	0	0	0	0	0	0	0	0	0	0	0	0	0	0	1	1	0	0	0	1	0	0	0	0	0	0	0	0	0	0	0	1
hsa-miR-7109-5p	0	0	0	0	0	0	0	0	0	0	0	0	0	0	0	0	0	0	1	0	0	0	0	0	0	0	0	0	0	0	0	0	0	0	0	0	0	0	0	0	0	0	0	0	0	0	0	0	0
hsa-miR-711	0	0	0	0	0	0	0	0	0	0	0	0	0	0	0	0	0	0	0	0	0	0	0	0	0	0	0	0	0	0	0	0	0	0	0	0	0	0	0	0	0	0	0	0	0	0	0	0	0
hsa-miR-7110-3p	2	0	0	1	0	0	1	0	0	0	1	1	0	0	0	2	0	0	0	1	1	0	0	0	0	0	0	2	0	1	0	0	0	0	0	1	1	1	1	0	0	1	0	0	2	0	0	0	0
hsa-miR-7110-5p	0	0	0	0	0	0	0	0	0	0	0	0	0	0	0	0	0	0	0	0	0	0	0	0	0	0	0	0	0	0	0	0	0	0	0	0	0	0	0	0	0	0	0	0	0	0	0	0	0
hsa-miR-7111-3p	1	0	0	1	0	0	0	0	0	0	0	0	0	0	0	0	0	0	0	0	0	0	0	0	0	0	0	0	0	0	0	0	0	0	0	0	0	0	0	0	0	0	0	0	0	0	0	1	1
hsa-miR-7111-5p	0	0	0	0	0	0	0	0	0	0	0	0	0	0	0	0	0	0	0	0	0	0	0	0	0	0	1	0	0	0	0	0	0	0	0	0	0	0	0	0	0	0	0	0	0	0	0	1	0
hsa-miR-7112-3p	1	1	0	0	0	1	0	0	2	0	0	0	2	0	0	7	0	0	0	0	1	1	2	1	0	0	0	1	0	0	3	0	3	1	1	0	0	1	0	3	0	1	0	0	0	1	0	1	2
hsa-miR-7113-3p	0	0	0	0	0	0	0	0	0	0	0	0	0	0	0	0	0	0	0	0	0	0	0	0	0	0	0	0	0	0	0	0	0	0	0	0	0	0	0	0	0	0	0	0	0	0	0	0	0
hsa-miR-7113-5p	0	0	0	0	1	0	0	1	0	0	1	0	0	0	0	0	0	0	0	0	0	0	0	1	1	0	0	0	0	0	0	0	0	0	0	0	0	0	0	0	0	0	1	0	0	0	0	1	0
hsa-miR-7114-3p	0	0	0	0	1	0	0	0	0	0	0	0	0	0	0	0	0	0	0	0	0	0	0	0	0	0	0	0	0	0	0	0	2	0	0	1	1	0	0	0	0	0	0	0	0	0	0	0	0
hsa-miR-7114-5p	1	0	0	0	0	0	0	1	0	0	1	1	1	0	0	0	0	0	0	0	0	0	1	0	0	0	0	0	0	0	0	1	0	0	0	1	0	0	0	0	0	0	0	0	0	0	0	0	0
hsa-miR-7151-3p	0	0	0	0	0	0	0	0	0	0	0	0	0	0	0	0	0	0	0	0	3	0	0	0	0	0	0	0	0	1	0	0	0	0	0	0	5	0	1	0	0	0	0	0	0	0	0	0	0
hsa-miR-7151-5p	0	0	0	0	0	0	0	0	0	0	0	0	0	0	0	0	0	1	0	0	4	1	0	0	0	0	0	0	0	1	0	1	0	0	0	0	33	0	0	3	0	0	0	0	0	0	0	0	2
hsa-miR-7152-3p	0	0	0	0	0	0	0	0	0	0	0	0	0	0	0	0	0	0	0	0	1	0	0	0	0	0	0	1	0	0	2	0	0	0	0	0	0	0	0	0	0	0	0	0	0	0	0	0	0
hsa-miR-7152-5p	0	0	0	0	0	0	0	0	0	0	0	0	0	0	0	0	0	0	0	1	1	0	1	0	0	0	0	0	0	0	0	0	0	0	0	0	0	0	0	0	0	0	0	0	0	1	0	0	1
hsa-miR-7155-3p	0	1	1	0	1	1	0	0	1	2	0	0	0	0	0	0	0	0	0	0	1	0	0	0	0	0	1	0	0	0	0	0	0	0	0	0	0	1	0	0	0	0	0	0	0	0	0	0	0
hsa-miR-7155-5p	0	0	3	0	0	0	1	1	0	0	1	1	0	0	0	0	0	0	0	0	0	0	0	0	0	0	0	0	1	0	0	0	0	0	0	0	1	0	0	0	0	0	1	0	0	1	0	1	1
hsa-miR-7156-3p	0	0	0	0	0	0	0	0	0	0	0	0	0	0	0	0	0	0	0	0	0	0	0	0	0	0	0	0	0	0	0	0	0	0	0	0	0	0	0	0	0	0	0	0	0	0	0	0	0
hsa-miR-7156-5p	0	2	1	2	0	2	2	0	2	1	0	5	4	0	0	1	2	1	0	1	3	0	0	1	0	5	0	5	0	4	6	1	2	3	6	0	1	3	2	6	1	0	2	0	2	0	1	0	1
hsa-miR-7157-5p	0	0	0	0	0	0	0	0	0	0	0	0	0	0	0	0	0	0	0	1	0	0	0	0	0	0	0	0	0	0	0	0	0	0	0	0	0	0	0	0	0	0	0	0	0	0	0	0	0
hsa-miR-7158-3p	0	0	0	0	0	0	0	0	0	0	0	0	0	0	0	0	0	0	0	0	0	0	0	0	0	0	0	0	0	0	0	0	0	0	0	0	0	0	0	0	1	0	0	0	0	0	0	0	0
hsa-miR-7161-3p	0	0	0	0	0	0	0	0	0	0	0	0	0	0	0	0	0	0	0	0	0	0	0	0	0	0	0	0	0	0	0	0	0	0	0	0	0	0	0	0	0	0	0	0	0	0	0	0	0
hsa-miR-7161-5p	0	0	0	0	0	0	0	0	0	1	0	0	0	0	0	0	0	1	0	0	0	0	0	0	0	0	0	0	0	0	0	0	0	0	0	0	0	0	0	0	0	0	0	0	0	0	0	0	0
hsa-miR-718	0	0	0	0	0	0	0	0	0	0	0	0	0	0	0	0	0	0	0	0	0	0	0	0	0	0	0	0	0	0	0	0	0	0	0	0	0	0	0	0	0	0	0	0	0	0	0	0	0
hsa-miR-744-3p	35	2	30	12	23	19	23	33	65	13	19	12	16	22	14	44	16	9	28	33	24	29	39	50	13	5	29	28	26	10	78	12	11	27	44	7	25	45	19	38	16	3	18	2	31	17	26	40	27
hsa-miR-744-5p	98	16	40	57	138	44	24	90	73	44	55	74	35	58	20	45	63	46	79	79	174	117	172	113	71	18	37	44	32	63	149	39	42	42	80	33	134	87	74	92	37	28	73	45	118	77	48	110	112
hsa-miR-758-3p	11	20	15	19	20	65	47	11	16	43	5	70	27	4	8	35	23	24	9	25	87	10	10	23	13	1	9	54	30	31	34	12	14	13	13	1	14	16	41	75	28	23	39	70	9	15	37	22	17
hsa-miR-758-5p	10	10	13	4	7	31	17	9	4	24	3	31	22	4	1	10	28	14	11	27	79	10	6	17	17	1	9	27	12	16	32	8	13	1	9	1	10	15	17	26	19	7	13	39	8	16	32	14	14
hsa-miR-760	2	0	1	1	2	4	1	1	6	0	2	4	1	1	1	0	2	0	1	2	4	4	6	16	1	0	0	2	4	1	4	3	0	2	2	2	4	8	3	3	1	2	0	4	0	0	0	4	3
hsa-miR-7641	0	0	0	0	3	1	0	3	0	0	1	1	6	2	0	4	2	0	0	0	1	0	0	1	0	1	5	1	2	1	3	1	0	7	0	0	0	0	0	10	1	0	1	1	0	3	0	0	1
hsa-miR-765	0	0	0	0	0	0	0	0	0	0	0	0	3	0	0	0	0	0	0	0	3	0	2	0	0	1	2	1	0	2	2	0	0	0	0	1	2	1	0	0	0	0	1	0	0	0	1	1	1
hsa-miR-766-3p	4	5	20	16	15	12	12	6	16	14	9	15	13	11	9	11	28	2	10	20	51	24	20	24	22	11	10	10	13	18	7	10	18	4	12	6	36	11	53	22	17	11	24	11	8	10	28	16	55
hsa-miR-766-5p	0	0	1	0	0	0	1	0	1	0	0	1	0	0	0	0	0	0	0	0	0	0	0	1	0	1	1	0	0	0	0	2	0	0	1	0	0	1	0	0	0	0	1	1	0	0	1	0	0
hsa-miR-767-3p	4	0	0	0	0	25	3	0	1	1	12	0	7	0	12	0	0	0	0	3	0	0	10	0	4	1	5	0	3	1	0	0	10	0	25	0	0	0	0	0	0	0	0	0	14	2	1	0	0
hsa-miR-767-5p	284	2	6	0	6	1214	313	33	13	27	277	1	261	1	522	2	0	4	8	552	64	0	302	1	159	3	372	3	420	217	1	55	792	2	1199	0	2	7	18	1	70	0	0	2	1355	239	94	1	2
hsa-miR-769-3p	5	2	8	4	7	4	8	16	12	3	6	2	6	3	1	6	4	1	11	4	6	8	12	4	9	3	2	13	6	5	15	4	4	4	10	2	11	6	8	11	4	3	5	2	6	5	3	11	6
hsa-miR-769-5p	48	31	56	78	79	49	41	78	109	52	26	41	39	41	32	50	46	13	55	57	170	66	85	108	80	34	23	53	37	52	120	32	32	59	75	74	62	114	74	103	64	56	100	73	53	26	43	127	133
hsa-miR-770-5p	0	0	0	0	0	0	0	0	0	0	0	0	0	0	0	0	0	0	0	0	0	0	0	0	0	0	0	0	0	0	1	0	0	0	0	0	0	0	0	0	0	0	0	1	0	0	0	0	0
hsa-miR-7702	1	6	3	0	1	0	1	0	7	2	1	0	1	4	1	0	6	0	1	0	2	2	0	2	1	10	5	0	1	5	3	9	8	0	3	2	17	3	4	0	2	0	2	6	1	7	8	0	0
hsa-miR-7703	0	0	0	0	0	0	0	0	0	0	0	2	0	0	0	0	1	0	0	0	0	0	0	1	1	0	0	0	0	0	0	0	0	0	0	0	0	0	0	0	0	0	0	0	0	0	0	0	0
[truncated: 83 more rows]
[truncated: 149 more columns]
