# Supplementary material for: Integrative analysis for identification of key miRNA-mRNA regulatory axes in esophageal cancer and preliminary validation of the regulatory role of miR-15b-5p/BTG2 therein
Source: PeerJ. 2026 Jan 28;14:e20538. doi: 10.7717/peerj.20538 (PMC12860276; doi:10.7717/peerj.20538)
Supplement: Supplemental Information 1 — All the raw data, result images and running codes in this paper, including qRT-PCR data and cell behavior measurements. [file peerj-14-20538-s001.zip › Supplementary files 1/result 1/miRNA_sig_deg_cancer-vs-control.txt]

Tag	logFC	logCPM	PValue	FDR
hsa-miR-490-3p	-4.035923121	2.18755313	4.55E-15	9.44E-12
hsa-miR-204-5p	-3.686493848	2.859398255	3.65E-17	7.59E-14
hsa-miR-135a-5p	-2.940322022	1.331470136	1.15E-10	2.39E-07
hsa-miR-133a-3p	-2.867995943	5.841720026	4.08E-13	8.46E-10
hsa-miR-204-3p	-2.763622664	-0.863954648	2.04E-07	0.000418402
hsa-miR-148a-3p	-2.58112908	14.94973001	4.01E-30	8.36E-27
hsa-miR-202-5p	-2.576429442	0.052432906	6.49E-07	0.001325522
hsa-miR-490-5p	-2.51182138	-0.824693546	5.04E-06	0.010215929
hsa-miR-5680	-2.359995181	-0.627271951	2.20E-08	4.53E-05
hsa-miR-133a-5p	-2.33890714	-0.141368436	3.82E-06	0.007748883
hsa-miR-375-3p	-2.303306169	14.18845429	2.38E-05	0.047754081
hsa-miR-153-3p	-2.225456876	1.480007334	9.03E-10	1.87E-06
hsa-miR-1-3p	-2.160107748	6.479400697	7.04E-07	0.001435368
hsa-miR-133b	-2.10284213	2.464872328	1.57E-05	0.031603713
hsa-miR-153-5p	-2.084759693	3.882650569	4.08E-09	8.43E-06
hsa-miR-139-5p	-2.032347645	5.721099461	9.93E-19	2.07E-15
hsa-miR-29b-2-5p	-1.931342903	4.526950297	2.30E-22	4.79E-19
hsa-miR-145-5p	-1.915230527	11.90155309	6.31E-09	1.30E-05
hsa-miR-145-3p	-1.891549783	6.157954657	1.10E-09	2.29E-06
hsa-miR-30a-3p	-1.713562425	11.14459633	3.23E-11	6.69E-08
hsa-miR-1468-5p	-1.706427425	2.563987896	3.13E-07	0.000640758
hsa-miR-30a-5p	-1.587419488	13.73901835	1.40E-09	2.90E-06
hsa-miR-29c-3p	-1.576020268	10.88211759	3.01E-09	6.21E-06
hsa-miR-195-3p	-1.536194408	1.565246208	1.62E-09	3.35E-06
hsa-miR-378d	-1.534014123	0.373233762	4.92E-07	0.001005963
hsa-miR-378c	-1.48087832	3.53398464	9.19E-09	1.89E-05
hsa-miR-29c-5p	-1.440348273	3.986952717	5.33E-14	1.11E-10
hsa-miR-148a-5p	-1.389883665	5.257102221	6.53E-07	0.001331962
hsa-miR-628-3p	-1.337450702	1.569220534	7.84E-06	0.015868611
hsa-miR-139-3p	-1.331445252	3.588233426	3.90E-06	0.007918201
hsa-miR-30c-2-3p	-1.26128948	4.791347394	5.97E-06	0.012098244
hsa-miR-30c-5p	-1.252360189	9.438317197	3.77E-13	7.83E-10
hsa-miR-30e-3p	-1.166856295	11.65884406	6.30E-14	1.31E-10
hsa-miR-28-3p	-1.153966914	12.33441279	1.18E-10	2.44E-07
hsa-miR-664a-3p	-1.06997266	4.869591694	6.23E-09	1.29E-05
hsa-miR-125a-5p	-1.054097662	8.598162984	1.20E-07	0.000246293
hsa-miR-15b-5p	1.02584609	8.163284999	2.09E-05	0.042038796
hsa-miR-20a-5p	1.050293785	9.378427021	2.45E-05	0.049239749
hsa-miR-345-5p	1.163406411	3.510302429	1.20E-05	0.024236308
hsa-miR-16-2-3p	1.185628118	3.632765031	3.23E-06	0.006573482
hsa-miR-17-5p	1.244788537	9.622336754	1.10E-06	0.002238778
hsa-miR-181b-5p	1.261650769	8.391987616	1.17E-05	0.023658777
hsa-miR-106b-3p	1.30244272	8.236796719	3.65E-07	0.000747216
hsa-miR-106b-5p	1.305799687	8.619681038	9.87E-07	0.002012771
hsa-miR-15b-3p	1.331764195	5.033025668	1.79E-07	0.000366126
hsa-miR-21-5p	1.336666917	18.3542754	2.00E-09	4.14E-06
hsa-miR-93-3p	1.383641769	3.870736553	1.55E-07	0.000318889
hsa-miR-181a-3p	1.388714834	7.279138002	5.66E-08	0.000116238
hsa-miR-21-3p	1.414534647	11.48691454	5.80E-08	0.000119208
hsa-miR-1180-3p	1.477927779	4.234501599	1.89E-05	0.038037389
hsa-miR-93-5p	1.491947287	13.21476117	6.71E-09	1.38E-05
hsa-miR-550a-3p	1.59966352	1.63779366	1.12E-05	0.0226393
hsa-miR-18a-5p	1.607947191	5.171259323	1.55E-07	0.000318772
hsa-miR-301a-5p	1.673810257	1.751903094	2.31E-05	0.04646676
hsa-miR-940	1.697217025	1.466579126	1.92E-05	0.038689295
hsa-miR-18a-3p	1.709945443	1.712334097	2.11E-06	0.004300198
hsa-miR-335-3p	1.784951636	6.773661845	4.56E-06	0.00924694
hsa-miR-877-5p	1.79232603	2.225943947	1.54E-05	0.031131164
hsa-miR-4746-5p	1.984968332	2.454980285	3.63E-08	7.47E-05
hsa-miR-181b-3p	1.994418718	3.020812558	2.71E-08	5.57E-05
hsa-miR-135b-5p	2.1638598	5.91689675	1.64E-05	0.033031125
hsa-miR-937-3p	2.539250856	1.694949759	8.48E-06	0.017160379
hsa-miR-431-5p	2.813839047	1.229823413	6.18E-06	0.012511599
hsa-miR-224-5p	3.267628894	7.039169916	2.68E-06	0.005453996
hsa-miR-636	3.414357657	-0.324946276	1.89E-05	0.038118645
hsa-miR-4652-5p	3.884032459	1.962162042	2.77E-07	0.000567739
hsa-miR-4664-3p	4.311418704	0.095031825	4.23E-07	0.00086462
hsa-miR-105-5p	7.005696942	6.179050333	2.56E-06	0.005215837
hsa-miR-767-5p	7.871249778	6.017048044	1.13E-06	0.002305415
