# Supplementary material for: Integrative analysis for identification of key miRNA-mRNA regulatory axes in esophageal cancer and preliminary validation of the regulatory role of miR-15b-5p/BTG2 therein
Source: PeerJ. 2026 Jan 28;14:e20538. doi: 10.7717/peerj.20538 (PMC12860276; doi:10.7717/peerj.20538)
Supplement: Supplemental Information 1 — All the raw data, result images and running codes in this paper, including qRT-PCR data and cell behavior measurements. [file peerj-14-20538-s001.zip › Supplementary files 1/result 1/mRNA_run.log]

Tag	logs
0	H#9940985#2a6cff0bb00a9bc954948b2a7dc14207#
1	input=/pub1/data/user_data/19164702115/ESCA/mRNAs/TCGA_Exp_convertensg2symbol.txt,group=/pub1/data/user_data/19164702115/ESCA/MANIFEST.txt,pvalue=0.05,foldchange=2,method=edgeR,fdr=yes,platform=linux,outfolder=/pub1/data/user_data/19164702115/Count_DEG,help=FALSE
2	reading exp file:/pub1/data/user_data/19164702115/ESCA/mRNAs/TCGA_Exp_convertensg2symbol.txt
3	row names:A1BG count 1
4	row names:A1CF count 1
5	row names:A2M count 1
6	row names:A2ML1 count 1
7	row names:A3GALT2 count 1
8	row names:A4GALT count 1
9	row names:A4GNT count 1
10	row names:AAAS count 1
11	row names:AACS count 1
12	row names:AADAC count 1
13	reading sample group file:/pub1/data/user_data/19164702115/ESCA/mRNAs/TCGA_Exp_convertensg2symbol.txt
14	comman sample size:173
15	sample group count:
16	cancer:Number of 162
17	control:Number of 11
18	cal :
19	cancer/control
20	save deg :
21	cancer/control
22	save search sig deg :
23	cancer/control
24	save sig deg :
25	cancer/control:DEG count:1131
26	save volcano :
27	cancer/control
28	save plotMA :
29	cancer/control
30	ploting heatmap deg :
31	cancer/control:DEG count:1131
32	ploting heatmap deg :
33	cancer/control,Up_regulated count:348,Down_regulated count:783
34	ploting heatmap deg down top
35	500
36	:
37	cancer/control
38	ploted heatmap deg :
39	cancer/control:DEG count:1131
40	ploted heatmap no cluster deg :
41	cancer/control:DEG count:1131
42	ploted heatmap deg succ :
43	cancer/control:DEG count:1131
