# Supplementary material for: Integrative analysis for identification of key miRNA-mRNA regulatory axes in esophageal cancer and preliminary validation of the regulatory role of miR-15b-5p/BTG2 therein
Source: PeerJ. 2026 Jan 28;14:e20538. doi: 10.7717/peerj.20538 (PMC12860276; doi:10.7717/peerj.20538)
Supplement: Supplemental Information 1 — All the raw data, result images and running codes in this paper, including qRT-PCR data and cell behavior measurements. [file peerj-14-20538-s001.zip › Supplementary files 1/result 1/mRNA_sig_deg_cancer-vs-control.txt]

Tag	logFC	logCPM	PValue	FDR
ATP4B	-9.37329175	7.184185414	1.10E-36	2.17E-32
ATP4A	-9.085327211	8.104639173	1.60E-39	3.15E-35
GKN1	-8.793949285	8.388836369	1.28E-29	2.51E-25
PGA5	-8.57296125	8.711342804	1.65E-22	3.25E-18
GIF	-8.53388666	7.593687046	3.94E-33	7.75E-29
GKN2	-7.709577648	4.98505811	7.05E-27	1.39E-22
AQP4	-7.460791105	2.666089297	1.90E-40	3.75E-36
ETNPPL	-6.981651816	1.340856434	5.31E-35	1.04E-30
PGA4	-6.955793939	4.682600491	1.02E-08	0.00019413
ASB11	-6.94028921	0.351843132	5.09E-46	1.00E-41
LIPF	-6.752062149	12.2503588	1.24E-13	2.42E-09
KRTAP3-2	-6.641287281	0.045792525	2.95E-20	5.78E-16
DCAF12L1	-6.481778382	-2.042977889	3.72E-23	7.29E-19
CCKBR	-6.46243136	2.150733089	2.16E-27	4.25E-23
GUCA1C	-6.449422648	-2.155161157	1.16E-21	2.28E-17
KCNE2	-6.420248261	3.448789105	3.83E-37	7.55E-33
GUCA2B	-6.318754065	-0.222480587	2.67E-28	5.24E-24
CKM	-6.298631101	1.738414017	1.71E-61	3.36E-57
PGA3	-6.286293885	8.855965011	1.61E-09	3.09E-05
CCKAR	-6.273567621	1.024761142	7.27E-19	1.42E-14
TRIM50	-6.181305447	1.829528863	1.01E-29	1.99E-25
PGC	-6.126689429	12.54239424	4.29E-15	8.37E-11
PDILT	-6.125744165	1.719553735	9.37E-14	1.82E-09
CHIA	-6.061446771	5.712024812	6.47E-09	0.000123375
ESRRG	-6.039890292	3.422635895	1.93E-48	3.80E-44
VIP	-5.982353796	0.854028703	1.03E-58	2.03E-54
HTR1E	-5.967126545	-2.210416628	5.31E-22	1.04E-17
SIGLEC11	-5.879408387	0.850452201	4.94E-71	9.74E-67
B3GAT1	-5.801202849	3.044653891	2.21E-47	4.35E-43
GHRL	-5.637234429	3.735902177	6.28E-35	1.24E-30
SLC26A7	-5.579974162	1.34642446	1.53E-53	3.02E-49
MYOC	-5.5598936	3.062296324	3.20E-20	6.28E-16
PSCA	-5.543222714	7.436474586	2.33E-33	4.58E-29
C16orf89	-5.52514257	2.870630399	1.68E-32	3.30E-28
COL2A1	-5.449755781	2.883243497	6.09E-30	1.20E-25
GRIA4	-5.391293628	0.466350691	1.27E-40	2.49E-36
CPA2	-5.333452037	3.65426371	4.05E-15	7.90E-11
C14orf180	-5.282721551	-3.340900473	7.79E-26	1.53E-21
MFSD4	-5.212560028	5.709949528	3.09E-47	6.09E-43
ESRRB	-5.21003031	0.461441712	5.14E-61	1.01E-56
PDIA2	-5.175130827	3.739192125	4.39E-26	8.61E-22
PEBP4	-5.142157778	-0.729462217	2.61E-33	5.14E-29
CFC1	-5.098453053	-3.028027527	1.79E-12	3.48E-08
SLC5A5	-5.061490764	3.33401945	2.24E-26	4.40E-22
SH3GL2	-5.045996277	0.467075505	2.67E-23	5.25E-19
KCNJ16	-5.00588321	2.768638665	5.98E-19	1.17E-14
CLCNKA	-5.00033484	-0.098117467	9.35E-41	1.84E-36
SLC1A2	-4.964086633	2.045235746	2.80E-54	5.53E-50
TMED6	-4.927101363	1.428339342	2.42E-78	4.77E-74
CARTPT	-4.887812854	-2.191072517	2.23E-16	4.36E-12
C2orf40	-4.874636359	1.7954016	1.86E-25	3.64E-21
FRMD1	-4.782022534	2.130498538	5.16E-19	1.01E-14
SLC9A4	-4.669024617	3.586072285	6.47E-21	1.27E-16
CYP2C8	-4.577186015	0.085252036	4.82E-45	9.49E-41
DNER	-4.527773373	2.698209044	1.60E-23	3.15E-19
KCNA5	-4.506873444	0.133973361	5.38E-37	1.06E-32
PTGER3	-4.501270962	3.607872562	2.72E-43	5.35E-39
RIMS4	-4.478817839	0.441757619	5.51E-22	1.08E-17
TCEAL6	-4.478394199	-3.390191043	5.86E-32	1.15E-27
ADIPOQ	-4.469336956	-2.162841289	8.41E-13	1.64E-08
NKX6-2	-4.423887557	-0.799400514	2.12E-14	4.13E-10
PTF1A	-4.370252217	-3.54274958	6.36E-11	1.23E-06
RP11-343C2.7	-4.353905641	-4.459321863	4.05E-19	7.92E-15
EPHA5	-4.316838755	-1.134321943	1.15E-20	2.26E-16
CLIC6	-4.31329688	5.667761366	1.71E-27	3.36E-23
CKMT2	-4.288308886	1.284184513	1.32E-58	2.59E-54
GPR155	-4.287065463	5.512104629	2.33E-65	4.60E-61
PIRT	-4.278984758	-2.225922883	6.22E-26	1.22E-21
ANGPTL3	-4.266813668	0.368125899	1.36E-44	2.69E-40
ADCYAP1R1	-4.23722823	-0.039895404	1.35E-26	2.66E-22
VIPR2	-4.222494018	0.145065462	6.79E-30	1.33E-25
PHOX2B	-4.220576216	-3.565919256	1.25E-12	2.43E-08
ZNF385B	-4.214023817	1.559047489	2.74E-25	5.37E-21
PLCXD3	-4.158367359	2.143807522	6.68E-13	1.30E-08
ARHGDIG	-4.15744378	0.573925157	8.45E-20	1.66E-15
HDC	-4.154526416	1.258750613	1.67E-36	3.30E-32
PI16	-4.153662719	2.893156625	1.30E-14	2.53E-10
CUX2	-4.139739954	0.804461249	6.60E-18	1.29E-13
PSAPL1	-4.136117513	2.526843024	8.09E-15	1.58E-10
LIM2	-4.091316585	-2.519972419	8.97E-11	1.73E-06
MT4	-4.067293748	-3.60363799	1.38E-08	0.000262366
ZBTB16	-4.062438115	3.150614261	9.93E-22	1.95E-17
MYRIP	-4.052875787	2.347289174	4.57E-26	8.98E-22
CELA3A	-4.043059856	-0.994863346	3.22E-10	6.21E-06
DPT	-4.035252071	3.430091379	1.17E-26	2.29E-22
GPER1	-4.03048661	2.873691731	2.87E-42	5.65E-38
NPY2R	-4.025401431	-4.372834227	1.35E-09	2.59E-05
PLIN5	-3.988693259	1.366579801	1.70E-33	3.34E-29
FUT9	-3.974605714	3.082301791	1.69E-09	3.24E-05
RANBP3L	-3.962064372	-0.009674239	3.42E-21	6.70E-17
MT1G	-3.927752543	5.551846405	8.07E-22	1.58E-17
SLC7A14	-3.899570755	-1.940281495	6.26E-19	1.23E-14
HRH2	-3.89888201	1.509381145	8.80E-38	1.73E-33
KCNK2	-3.878852647	0.902407674	1.11E-14	2.17E-10
KLF15	-3.877712108	2.21763547	2.45E-28	4.82E-24
SLC7A3	-3.877678926	-1.604104449	8.59E-12	1.67E-07
GSTA3	-3.85565796	-1.417367517	6.09E-10	1.17E-05
FNDC5	-3.84427175	1.331084847	1.01E-32	1.98E-28
CTB-50L17.14	-3.8309743	-1.596852551	3.53E-27	6.93E-23
VSIG2	-3.801022045	5.00636497	7.53E-15	1.47E-10
CHRM2	-3.793622288	-0.225007503	3.27E-17	6.39E-13
KCTD8	-3.790538386	-1.433885109	2.10E-11	4.07E-07
ABCC12	-3.788593087	-3.026553441	1.64E-12	3.18E-08
ITGA8	-3.776331807	4.435371322	3.65E-28	7.17E-24
RBPJL	-3.774494866	-1.62571435	4.45E-23	8.72E-19
RSPO2	-3.741944695	0.304078572	3.08E-16	6.02E-12
CNTN3	-3.72767474	-0.052001757	1.03E-15	2.00E-11
VSTM2A	-3.721044133	-2.228518015	1.06E-11	2.06E-07
TMEM211	-3.717271828	-1.681519207	2.16E-15	4.22E-11
BHLHA15	-3.716760754	0.928025162	8.49E-27	1.67E-22
DPP10	-3.693102052	-0.873249676	1.53E-09	2.93E-05
TMEM132C	-3.692972669	-1.09762834	1.80E-16	3.52E-12
FXYD4	-3.681801928	0.263421809	1.65E-11	3.19E-07
CD300LG	-3.678786177	-1.985651566	1.49E-18	2.91E-14
LCN10	-3.670167405	-1.784974884	3.22E-17	6.29E-13
GALR1	-3.666445211	-2.708698259	4.31E-18	8.43E-14
FBP2	-3.664579557	0.739015223	1.80E-18	3.52E-14
CKB	-3.664373219	6.673532166	1.07E-36	2.11E-32
GRIP2	-3.653306243	1.844553575	1.41E-30	2.77E-26
C7	-3.639512531	4.847719734	2.13E-11	4.13E-07
ACADL	-3.632489624	-0.142308442	1.50E-16	2.93E-12
HSPB6	-3.629409747	4.710961889	7.02E-19	1.38E-14
APOBEC2	-3.628729581	0.370383598	1.54E-25	3.03E-21
P2RY14	-3.595671633	1.930732277	9.89E-34	1.95E-29
CADM2	-3.578726738	1.13687169	2.73E-10	5.25E-06
ADH1A	-3.576761949	-1.69011722	1.34E-17	2.62E-13
SCUBE2	-3.569591145	2.767323048	1.54E-28	3.04E-24
NMRK2	-3.568044466	-3.20850206	7.88E-17	1.54E-12
PCDH9	-3.566812446	2.352309867	4.12E-15	8.03E-11
LIFR	-3.563598251	5.180033597	4.43E-32	8.71E-28
LRRC52	-3.560780366	-4.558981836	1.47E-09	2.82E-05
ASAH2	-3.543137569	1.402272792	1.51E-36	2.97E-32
SCARA5	-3.539341	3.167162404	9.62E-13	1.87E-08
GNMT	-3.514795876	-0.030316272	8.40E-34	1.65E-29
PCDH11Y	-3.513044007	-3.405708673	1.04E-15	2.02E-11
GPR133	-3.499483936	3.056970841	4.80E-21	9.42E-17
APLP1	-3.493718746	3.808854734	2.23E-18	4.36E-14
CHAD	-3.482600062	1.703944432	3.90E-19	7.64E-15
ADAMTS8	-3.481681331	1.931192268	2.62E-19	5.12E-15
SULT2A1	-3.478294069	1.03261184	1.83E-06	0.033960477
UMOD	-3.464499498	-3.661483582	9.33E-10	1.79E-05
PDK4	-3.458975009	6.276560498	1.10E-15	2.15E-11
GREM2	-3.45044766	2.376349316	3.59E-15	7.00E-11
ENAM	-3.447225619	-0.17473469	1.64E-12	3.19E-08
DPCR1	-3.444955729	7.010288869	1.22E-06	0.022767855
PM20D1	-3.44323823	-0.425750854	6.37E-33	1.25E-28
CDH2	-3.439299017	2.80183902	4.62E-17	9.04E-13
B4GALNT2	-3.439217753	2.760540183	1.18E-08	0.000223853
ERBB4	-3.422766537	-0.049346927	1.02E-10	1.97E-06
LIPJ	-3.418945747	-2.781308143	9.90E-15	1.93E-10
TNXB	-3.388550881	5.786127995	3.42E-16	6.69E-12
IGFALS	-3.374580681	1.8103881	4.46E-12	8.66E-08
SLC26A9	-3.370202832	4.678967184	1.94E-12	3.77E-08
FAM180B	-3.360181398	-3.296062528	1.95E-17	3.81E-13
AC006994.3	-3.356968902	-4.744906018	3.01E-09	5.76E-05
PPP1R1A	-3.352340315	0.023307488	1.11E-11	2.16E-07
ASXL3	-3.342599604	0.220548907	3.12E-19	6.12E-15
FAM107A	-3.333504744	3.035660803	3.45E-19	6.76E-15
IQCF6	-3.330890593	-4.179725445	2.78E-08	0.000527304
AKR7A3	-3.304609318	4.930769521	1.62E-13	3.16E-09
LEPR	-3.302957761	4.544844524	3.74E-35	7.35E-31
ATP1A2	-3.302066957	3.000285646	2.34E-10	4.51E-06
CMA1	-3.299849636	-1.691719409	1.63E-12	3.17E-08
CELA3B	-3.291209358	-0.794440783	6.74E-07	0.012609442
TCEAL2	-3.290716137	0.515945054	1.91E-10	3.69E-06
MYBPC3	-3.28962859	-0.49329324	1.28E-20	2.51E-16
SV2C	-3.27775562	-0.649354941	1.32E-22	2.59E-18
LCN6	-3.277474901	-2.163212891	2.71E-14	5.29E-10
ERO1LB	-3.27379157	4.625998698	2.39E-35	4.70E-31
PTCHD1	-3.270411653	0.980830426	1.22E-16	2.38E-12
KLHL41	-3.264184028	-0.996861357	5.76E-28	1.13E-23
TRPC5	-3.256235386	-3.392857959	4.17E-16	8.15E-12
SPINK13	-3.237099075	-2.30793227	2.91E-11	5.64E-07
PLA2G1B	-3.221416316	-1.920557212	5.27E-10	1.01E-05
SCTR	-3.214445113	0.275348279	2.64E-13	5.15E-09
C6	-3.213641672	0.343761798	1.65E-07	0.003109163
DPP6	-3.2104576	-0.283646317	2.36E-11	4.58E-07
KL	-3.206010091	1.468455307	4.68E-22	9.19E-18
ALDOB	-3.20559806	4.71921359	3.48E-07	0.006540658
TRIM74	-3.204746348	-1.686970177	1.76E-33	3.45E-29
FIGF	-3.195347833	-0.037528241	2.63E-19	5.15E-15
TMEM229A	-3.193346615	-0.607221629	1.27E-06	0.023618443
DDI1	-3.187663461	-3.421837038	2.88E-12	5.59E-08
TRPM3	-3.17821423	-0.857337627	3.67E-15	7.16E-11
KIAA2022	-3.176255188	0.722843358	2.07E-10	3.99E-06
CAPN9	-3.164679008	2.548770241	3.98E-09	7.61E-05
TMEM100	-3.160972222	0.075824413	3.07E-17	6.01E-13
CCBE1	-3.158226691	1.277718161	3.31E-17	6.48E-13
CADM3	-3.152293768	1.291678639	1.73E-10	3.33E-06
ODAM	-3.150536382	2.617480043	1.22E-06	0.022664676
GBGT1	-3.147956859	2.528438683	1.73E-31	3.40E-27
FP325317.1	-3.147211434	-3.646171254	3.67E-10	7.06E-06
ISM2	-3.145712241	0.191058974	1.70E-09	3.25E-05
TMEM252	-3.132368805	-0.970875803	3.90E-10	7.50E-06
LONRF2	-3.129124647	3.494953595	1.04E-11	2.02E-07
MT1M	-3.126466558	2.139717055	7.30E-14	1.42E-09
KCNJ13	-3.12053247	0.293391141	6.49E-22	1.27E-17
MAS1L	-3.108939519	-4.214444161	7.21E-08	0.00136418
GYS2	-3.094478255	1.094059462	2.06E-06	0.038256707
FRRS1L	-3.088967397	0.776256645	2.03E-10	3.92E-06
CLCNKB	-3.084238706	-1.467983771	1.62E-14	3.16E-10
G6PC2	-3.084173463	-3.395550416	4.55E-08	0.000862707
SLC16A7	-3.078531676	4.663433564	1.77E-20	3.46E-16
CNKSR2	-3.076127928	0.702085933	2.98E-10	5.75E-06
SLC5A7	-3.06639473	-0.91711545	2.62E-06	0.048451556
CAPZA3	-3.066081021	-3.092632661	1.22E-08	0.000233299
CASQ2	-3.061043576	2.21969704	1.88E-10	3.62E-06
ADRA1A	-3.058384571	-1.728349789	7.15E-14	1.39E-09
GPHA2	-3.044607355	-3.063264938	2.92E-11	5.65E-07
PIK3C2G	-3.042892538	3.667263795	2.39E-09	4.57E-05
SYCN	-3.042017435	-3.464144621	8.21E-09	0.000156539
FAT3	-3.037641848	1.483619093	2.77E-11	5.36E-07
TUSC5	-3.037602337	-3.176474043	6.30E-11	1.22E-06
RCAN2	-3.034872693	4.142272609	7.96E-25	1.56E-20
GRIN2A	-3.031437339	1.669992669	3.60E-11	6.96E-07
FMO5	-3.027455698	4.501756047	3.44E-14	6.71E-10
RBPMS2	-3.025860815	3.341837219	3.86E-17	7.55E-13
FHL1	-3.017627739	6.079450112	4.41E-17	8.62E-13
PLIN4	-3.012525375	3.751717587	8.33E-13	1.62E-08
SMYD1	-3.006680991	-1.984377529	1.63E-08	0.000309621
ANGPTL1	-2.99994966	2.076026288	4.13E-12	8.02E-08
ASPA	-2.992638272	0.510852909	7.16E-15	1.40E-10
PDZRN4	-2.985875508	0.909191682	3.52E-09	6.74E-05
GSTM5	-2.978978355	0.915618162	3.27E-23	6.41E-19
KCNB1	-2.973435072	1.828781985	5.57E-08	0.001054144
KCNMA1	-2.964732171	5.409694122	5.04E-11	9.75E-07
ACSM6	-2.957457727	-2.375082833	4.72E-17	9.23E-13
HPN	-2.954561677	2.916979289	7.27E-07	0.013590122
SLC4A1	-2.953844505	-1.893131292	1.97E-14	3.84E-10
KCNQ1	-2.941371783	5.931147614	2.30E-13	4.47E-09
ABI3BP	-2.927953692	4.832435046	1.62E-12	3.15E-08
LYVE1	-2.924606067	2.55095407	1.64E-14	3.20E-10
MASP1	-2.915820466	1.517583905	1.64E-15	3.20E-11
LGI1	-2.909366088	-1.846512098	1.65E-08	0.000314917
DKFZp434P228	-2.90673173	-2.69143389	1.48E-24	2.91E-20
ANXA10	-2.90190954	5.481526285	8.85E-07	0.016526689
ABCA8	-2.897165542	3.01846822	5.17E-11	9.99E-07
RPRM	-2.874539796	0.370049558	1.79E-09	3.43E-05
FAM150B	-2.868612769	0.214781165	1.64E-12	3.19E-08
MUSK	-2.84619023	-0.526438498	5.22E-16	1.02E-11
GLP2R	-2.835613466	-0.73103363	9.17E-12	1.78E-07
CNTD1	-2.83532506	1.331471524	2.00E-36	3.94E-32
ACTN2	-2.835216307	0.32937357	6.24E-09	0.000118996
CLEC3B	-2.834981028	1.481413549	4.10E-16	8.01E-12
NCAM1	-2.828084576	3.063757992	2.81E-10	5.42E-06
PLCZ1	-2.826026752	-1.576319328	7.30E-09	0.000139277
CGNL1	-2.81368762	4.276723365	8.70E-16	1.70E-11
HSPB7	-2.811845493	3.653477688	6.14E-10	1.18E-05
PGM5	-2.811802363	4.013561681	1.02E-09	1.97E-05
NDST3	-2.80879184	-1.034559206	4.00E-10	7.71E-06
NPTX1	-2.806988951	1.362093886	3.00E-08	0.00056992
PDGFD	-2.804006343	3.405466777	4.39E-20	8.60E-16
OGN	-2.799828655	3.669246475	1.62E-09	3.11E-05
C1QTNF7	-2.79766837	0.657200758	1.81E-13	3.53E-09
CSRP3	-2.791400811	-3.708269602	5.77E-11	1.12E-06
PHYHIP	-2.790957825	1.743011104	2.25E-16	4.39E-12
AZGP1	-2.787822937	4.979929078	4.79E-07	0.008968072
FLNC	-2.781449699	6.601191932	1.98E-11	3.83E-07
PTX4	-2.780392195	-1.562300703	2.30E-07	0.004335721
ACSM5	-2.780363668	-1.583480327	9.44E-12	1.83E-07
SORCS1	-2.776951231	0.097962485	1.18E-07	0.002235434
NT5C1A	-2.774558328	-3.371445332	5.53E-09	0.000105679
CXCL17	-2.77313002	5.884333065	3.55E-08	0.000674095
PKHD1L1	-2.771119101	-0.040005062	1.84E-11	3.57E-07
ITIH3	-2.764086362	-0.146978999	3.62E-13	7.05E-09
MAMDC2	-2.758797207	3.153431482	7.91E-10	1.52E-05
SORBS1	-2.752879519	6.624821065	1.77E-13	3.45E-09
LMOD2	-2.745701402	-3.308010699	2.34E-10	4.51E-06
CILP	-2.742128676	3.540186242	2.65E-07	0.004977535
GLYATL1	-2.735283923	-0.965401615	7.51E-10	1.44E-05
MAP1LC3C	-2.728634291	-2.45698679	6.34E-12	1.23E-07
RYR2	-2.72790418	3.218970963	4.36E-11	8.43E-07
SYNPO2	-2.726260502	7.124325126	5.13E-09	9.79E-05
MROH2A	-2.72434431	-0.081396118	9.78E-08	0.001847754
DUSP19	-2.716142953	2.645287009	4.86E-37	9.57E-33
LDB3	-2.710269149	1.991662511	8.56E-12	1.66E-07
FGL2	-2.708526169	5.447970097	8.88E-12	1.72E-07
PRRG3	-2.707812219	1.835451449	8.70E-15	1.70E-10
PLN	-2.702837141	3.662196515	1.57E-08	0.000298692
PBLD	-2.692942292	3.826689427	3.07E-21	6.02E-17
PTGFR	-2.69267436	1.410825561	2.66E-12	5.16E-08
BHMT	-2.687130004	-0.520165064	5.27E-09	0.000100753
AOX1	-2.682408388	2.860978603	3.90E-09	7.47E-05
CFD	-2.681163783	4.670917536	3.84E-14	7.48E-10
AFF3	-2.678448425	2.173768031	9.28E-12	1.80E-07
SLC2A4	-2.66517591	2.435155496	9.80E-12	1.90E-07
C8orf46	-2.664315796	-0.884512103	1.27E-10	2.46E-06
MYH11	-2.662131106	10.13872508	9.09E-07	0.016976682
TACR2	-2.657313608	2.44393484	4.97E-10	9.56E-06
ADCYAP1	-2.653975539	0.101406213	3.17E-09	6.07E-05
ADCY5	-2.651327756	4.352919626	1.12E-09	2.15E-05
AR	-2.646051971	1.662826769	2.42E-16	4.73E-12
RGN	-2.645154488	1.27935767	4.29E-10	8.27E-06
BAI3	-2.637449932	-0.525599208	3.04E-09	5.82E-05
INSRR	-2.636094837	-1.265075197	2.61E-09	5.00E-05
PALM3	-2.634342096	2.400523129	5.37E-08	0.001016205
CNN1	-2.63389243	5.916169812	7.90E-09	0.000150729
HIST2H3PS2	-2.632834486	-4.83348344	2.50E-06	0.046251301
COL19A1	-2.630425427	-0.465162092	9.92E-07	0.018512602
CAPN13	-2.618853091	3.281169151	5.86E-08	0.001108496
FAM19A2	-2.613326119	0.25346343	2.68E-23	5.27E-19
LMOD1	-2.603091224	5.810842579	2.24E-08	0.000426058
KIT	-2.598480362	3.76100009	7.25E-14	1.41E-09
PRUNE2	-2.593939158	5.735812034	6.89E-08	0.001302295
SCNN1G	-2.588796937	2.714842115	9.16E-07	0.017093106
NBPF12	-2.585212525	3.998632504	6.82E-39	1.34E-34
SNAP91	-2.575350393	-1.180896781	8.19E-07	0.015306231
SCNN1B	-2.571708425	4.375231465	1.69E-06	0.031342286
CCDC110	-2.565125388	0.437657559	3.21E-14	6.25E-10
KCNA2	-2.562099042	-0.806814181	2.54E-06	0.046982356
IP6K3	-2.560607026	-0.657981913	2.28E-09	4.36E-05
ELANE	-2.559115388	-2.862095943	4.47E-08	0.000847912
MT1A	-2.558926971	0.726659025	1.07E-07	0.002016755
PAK3	-2.556977812	1.430571805	4.24E-08	0.000803596
PTGDR2	-2.554599535	0.32692049	7.46E-14	1.45E-09
ADHFE1	-2.548570414	1.83921838	1.63E-10	3.14E-06
FMOD	-2.541527534	6.150873808	2.19E-16	4.28E-12
ITIH5	-2.538059186	4.661388234	9.82E-15	1.92E-10
RAP1GAP	-2.531836639	5.747206368	4.90E-14	9.55E-10
ACSM1	-2.527235993	-0.534671954	5.18E-17	1.01E-12
SYNM	-2.525113909	6.829826546	3.65E-07	0.006845673
METTL7A	-2.523243418	5.792558039	4.80E-17	9.39E-13
SBSPON	-2.517555766	3.188819668	4.25E-13	8.26E-09
RD3	-2.514582473	-3.32249188	3.98E-10	7.66E-06
CA9	-2.509230516	5.210674949	7.19E-07	0.013434829
TRIM73	-2.498727298	-0.981863086	7.66E-23	1.50E-18
WIPF3	-2.496609052	3.246436821	4.17E-14	8.12E-10
TREH	-2.494050641	-0.471728819	2.02E-11	3.90E-07
COL4A3	-2.490771072	1.615129073	1.48E-09	2.84E-05
MAPT	-2.490643474	2.038107125	4.38E-10	8.44E-06
GNAO1	-2.488383166	3.143247096	5.44E-11	1.05E-06
PAIP2B	-2.485893014	3.350338751	1.16E-13	2.25E-09
CFAP46	-2.470855417	1.480678952	2.18E-06	0.040488342
CYFIP2	-2.468292545	4.888259759	4.02E-16	7.85E-12
PNPLA7	-2.467242546	3.191269451	7.55E-16	1.47E-11
ATOH8	-2.462556299	1.663223216	2.61E-12	5.07E-08
TMOD1	-2.459538591	2.436953497	8.74E-11	1.69E-06
FAM189A2	-2.458389734	2.523397919	2.29E-09	4.40E-05
ACACB	-2.456345413	4.814326647	2.04E-20	3.99E-16
GPRC5C	-2.455874337	6.105391883	9.44E-13	1.84E-08
P2RX2	-2.446036142	-1.58961497	5.67E-07	0.010610889
SHISA3	-2.442374449	0.523025497	1.26E-06	0.023497009
NME5	-2.440784038	-1.147970417	6.32E-10	1.22E-05
PMP2	-2.437666026	-1.548203124	1.53E-07	0.002878555
GPR64	-2.431872458	1.324020185	9.43E-13	1.83E-08
GFRA2	-2.428385885	-0.410558983	1.12E-12	2.17E-08
C1orf95	-2.411510875	2.012739702	1.33E-06	0.024659082
DGKD	-2.398993021	6.003302867	2.28E-23	4.48E-19
PRDM16	-2.396524253	3.871894382	4.82E-08	0.000912702
ADAM33	-2.394065524	2.391793834	1.49E-10	2.87E-06
NEGR1	-2.393755587	3.05105191	2.17E-10	4.19E-06
PGLYRP2	-2.392127429	-1.531474491	2.40E-07	0.004511368
PTGER2	-2.391242535	2.99071521	1.54E-08	0.000292444
SCUBE1	-2.391007179	3.288823504	1.18E-07	0.002233355
PDE1B	-2.390308563	1.638828746	2.09E-13	4.06E-09
CELA2A	-2.388821498	-3.122976962	6.53E-09	0.000124682
ANK2	-2.383405293	3.631881553	5.06E-09	9.67E-05
ABCC9	-2.381349131	3.734425314	4.06E-11	7.86E-07
RORC	-2.37944805	3.603171354	5.49E-07	0.010271764
LRRC2	-2.376432719	0.550409448	8.85E-08	0.001671288
CYSTM1	-2.368123516	7.32904161	1.21E-09	2.33E-05
PARK2	-2.366791252	1.086031448	1.97E-15	3.84E-11
REP15	-2.364696951	-0.955640203	1.02E-10	1.97E-06
SEC14L6	-2.363465399	-1.111509129	3.13E-09	6.00E-05
LAMA2	-2.363115097	4.771240988	8.34E-13	1.62E-08
CTSG	-2.359761837	-0.50492117	2.07E-06	0.038467633
KLHDC8A	-2.358524112	1.339806942	2.60E-11	5.04E-07
FRMPD4	-2.358511898	-2.790706673	1.92E-06	0.035700515
PROK1	-2.357891884	-3.329608634	1.47E-06	0.027376659
MYH13	-2.351385328	-1.550237582	1.45E-07	0.002734415
ME3	-2.335804371	2.947013331	1.58E-14	3.09E-10
SEC14L5	-2.334972256	0.413579501	6.83E-15	1.33E-10
MTURN	-2.332830527	4.878185273	7.60E-27	1.49E-22
MT1F	-2.331331547	3.624709339	8.93E-14	1.74E-09
FBXL13	-2.330376128	1.175789327	8.36E-12	1.62E-07
PYGM	-2.32974414	1.39352264	3.77E-08	0.000715291
FXYD1	-2.329450372	-0.862554411	8.10E-11	1.57E-06
ADAMTSL3	-2.328915305	2.683136131	1.76E-08	0.00033441
HPGD	-2.326598878	5.454529541	3.59E-08	0.000680394
GNG7	-2.319650582	2.359781927	7.83E-12	1.52E-07
MTRNR2L5	-2.316527485	-4.276519628	1.87E-06	0.034681906
C3orf18	-2.306378654	1.384524122	2.90E-20	5.68E-16
GCNT4	-2.301704539	2.78021379	1.40E-11	2.71E-07
HOMER2	-2.295663547	4.946449136	3.82E-11	7.39E-07
CYP1B1	-2.290334799	4.596688721	5.08E-07	0.009520859
KCNMB1	-2.285590427	3.602750028	5.56E-09	0.000106122
PTPRN2	-2.28452456	4.708223525	9.54E-07	0.017792368
GRIK5	-2.279444225	1.38271818	1.86E-10	3.59E-06
CNTN2	-2.276884388	-0.398059299	9.46E-07	0.017656239
KCNJ11	-2.276356978	1.702817036	3.09E-09	5.92E-05
PKNOX2	-2.271097151	0.597592616	1.18E-11	2.28E-07
NPAS4	-2.268507139	-1.798414004	2.96E-07	0.005556101
SRL	-2.266511239	0.032452384	2.93E-12	5.69E-08
PLIN1	-2.264565075	-0.562438837	9.77E-14	1.90E-09
RGMB	-2.261498321	4.305948082	3.54E-29	6.95E-25
GPT2	-2.251889419	6.064511539	5.85E-18	1.14E-13
SGCA	-2.250445223	1.51942877	4.64E-07	0.008703891
NWD1	-2.243674188	1.686888843	1.40E-07	0.002644063
SMOC2	-2.243435997	5.070733191	2.87E-08	0.000544834
GDF7	-2.241033042	0.987588207	1.96E-09	3.75E-05
GDF9	-2.238461289	-0.514021563	1.30E-16	2.55E-12
MYZAP	-2.23498867	1.724418142	5.41E-09	0.000103361
PDE1C	-2.229577278	1.781074231	3.01E-12	5.85E-08
ZNF540	-2.225636767	0.021157836	1.79E-12	3.48E-08
MYOCD	-2.22555336	3.030680015	1.51E-06	0.028104211
ZNF626	-2.224440959	1.835106964	1.16E-08	0.000220614
SORBS2	-2.224197911	4.841868577	1.30E-09	2.50E-05
RAB9B	-2.223425262	0.931111964	1.72E-09	3.30E-05
FSIP2	-2.221874989	2.524510676	4.08E-09	7.80E-05
KCNT2	-2.216666529	1.143178218	3.13E-07	0.005883249
COL14A1	-2.21425074	5.53977134	2.83E-09	5.41E-05
SYNE1	-2.210889749	5.389087262	4.98E-13	9.68E-09
IGFBP6	-2.210112924	5.57970278	4.17E-07	0.007818614
SLC25A4	-2.209671217	4.665393609	1.37E-25	2.70E-21
SLC9A2	-2.208360731	4.502128054	6.39E-07	0.01195408
GMPR	-2.201683696	2.46629885	3.52E-10	6.78E-06
RBFOX3	-2.199485821	-0.45166854	8.03E-08	0.001518443
DLG2	-2.194469531	1.2879515	7.42E-10	1.43E-05
GPR17	-2.19053503	0.154873691	4.70E-08	0.000889745
CPED1	-2.182823874	3.635532606	7.30E-10	1.40E-05
TFR2	-2.179986086	3.318353478	1.79E-08	0.000340793
RERGL	-2.179633017	-0.74458242	2.10E-06	0.038847392
PEG3	-2.179512901	1.089767786	7.25E-10	1.39E-05
CHRNA7	-2.179322047	0.764523272	4.15E-08	0.000787438
CDHR3	-2.176992239	2.249636172	5.78E-12	1.12E-07
CA2	-2.174555456	6.957615142	1.22E-06	0.022642604
MMRN1	-2.169482276	2.927024913	1.61E-06	0.029870752
ZNF471	-2.163007165	1.401402665	5.33E-09	0.000101764
SMIM11	-2.161871495	-3.829842027	3.11E-13	6.05E-09
PNPLA1	-2.160634428	0.685200888	1.92E-06	0.035627527
SLC16A10	-2.156493676	2.78365428	6.21E-11	1.20E-06
GPIHBP1	-2.15619243	-0.489387284	2.65E-08	0.000503601
TNS1	-2.152460711	8.104645253	1.11E-09	2.14E-05
ACER2	-2.144883213	3.401805035	1.84E-09	3.53E-05
TGFBR3	-2.14246346	5.208996658	8.08E-11	1.56E-06
C6orf201	-2.142392799	-1.58019285	1.26E-15	2.46E-11
CMTM5	-2.138578309	-3.461275491	1.74E-06	0.032394639
CCDC80	-2.136870895	6.708887292	1.78E-07	0.003359736
CARNS1	-2.130707499	1.977050813	4.03E-09	7.71E-05
DAAM2	-2.130621647	4.545268314	1.82E-08	0.000345682
ALDH1A1	-2.130373483	7.712681235	2.28E-06	0.042235761
ZNF536	-2.130245343	-0.089134504	2.20E-06	0.040787549
KCNMB2	-2.127545607	-1.794360501	4.30E-07	0.008061733
CAB39L	-2.119534067	3.785720102	2.88E-16	5.63E-12
KCNH7	-2.117651747	-2.190175512	2.65E-06	0.04912208
ROR1	-2.117409802	3.656106386	1.69E-09	3.24E-05
ATP8A1	-2.115034623	4.932855487	2.93E-08	0.000555932
ERP27	-2.114221446	1.481638306	1.83E-08	0.000348477
MT-ND6	-2.112216801	9.50728637	2.59E-19	5.07E-15
GPRASP1	-2.110462901	2.177107396	2.06E-13	4.00E-09
MEDAG	-2.105952567	3.249077909	2.62E-07	0.004929742
AOC3	-2.103890735	4.886227846	1.58E-08	0.000300304
SLIT3	-2.102567862	5.593968672	6.01E-09	0.000114653
ABCA9	-2.101729378	1.795955382	2.52E-07	0.004750575
AKAP12	-2.100859056	5.625542178	9.02E-09	0.000171943
ALDH6A1	-2.099855813	5.098822303	1.67E-24	3.27E-20
GDAP1L1	-2.097069942	-1.679510133	5.67E-09	0.000108228
PHYHD1	-2.091272834	2.83517921	4.09E-07	0.007667837
SLC16A12	-2.090577406	-1.113965812	8.05E-07	0.01504105
SCN2B	-2.083384531	-0.63959692	1.79E-06	0.03319644
GLUL	-2.083224463	9.25376268	4.83E-14	9.41E-10
GNAZ	-2.081600388	2.740913587	9.56E-10	1.84E-05
SIK2	-2.076406813	6.207899213	3.75E-36	7.37E-32
KCNK3	-2.075906807	1.922515993	1.02E-06	0.019068612
ADAMTSL1	-2.075561261	3.103217479	1.80E-06	0.033367409
GRIA3	-2.071745206	-0.233747516	4.14E-08	0.000784471
FGD4	-2.067851559	5.741617536	9.29E-17	1.82E-12
NECAB1	-2.065737178	1.449148247	1.72E-07	0.003243376
IL33	-2.062277147	4.140970596	1.72E-06	0.031887933
HPR	-2.055729174	-2.745750089	8.55E-09	0.000162945
DLGAP2	-2.05231719	-2.106249477	7.85E-07	0.014676188
XYLT2	-2.052256146	5.756512954	3.21E-28	6.30E-24
GPR150	-2.051941714	-0.747124382	3.22E-09	6.16E-05
ADAM28	-2.051484512	4.93609822	5.46E-07	0.010216484
MICU3	-2.050451665	1.402020608	3.36E-09	6.42E-05
MYLK	-2.049005601	7.698365607	1.25E-07	0.002351345
DMD	-2.043206443	4.651997055	7.14E-09	0.000136217
CRISPLD2	-2.040143753	6.423884025	6.34E-11	1.22E-06
MBOAT4	-2.036759979	-1.382391894	6.16E-11	1.19E-06
C22orf23	-2.033899522	1.038678693	3.47E-10	6.68E-06
FKBP5	-2.033703625	6.968839058	1.29E-11	2.50E-07
GALNT16	-2.031595258	1.18732282	1.26E-06	0.023460064
RNF180	-2.031106602	1.553671893	6.15E-10	1.18E-05
CACNA2D2	-2.029736517	2.033039568	1.84E-07	0.003470572
CCL23	-2.020693693	-1.823224102	8.32E-07	0.015534051
MYL4	-2.018371503	-2.453228456	1.19E-11	2.31E-07
FABP3	-2.015381476	2.186584241	1.58E-10	3.05E-06
FAM110D	-2.009005888	0.566432681	5.31E-11	1.03E-06
RAB44	-2.007182319	-1.099548141	1.41E-10	2.71E-06
LRIG1	-1.99939784	6.490625087	1.35E-15	2.63E-11
HMCN2	-1.996095164	3.630341869	1.35E-06	0.025164148
SAMD13	-1.995157118	0.648840083	1.64E-07	0.003090264
NMUR1	-1.994605876	-0.505829176	1.90E-08	0.000361342
GALNT15	-1.988832081	2.743488054	6.04E-07	0.01129209
GNAL	-1.988167898	3.860670042	2.54E-10	4.90E-06
KLF9	-1.987152054	5.978241512	5.45E-13	1.06E-08
MRVI1	-1.983184783	5.379525043	1.67E-08	0.000317318
PRKACB	-1.982439387	5.420827285	1.48E-16	2.90E-12
PPP1R12B	-1.979181065	6.98638534	2.47E-08	0.000469883
CCDC154	-1.978798401	-0.181764697	7.54E-07	0.01409534
TRPC3	-1.976989522	-0.708065256	3.48E-09	6.66E-05
JADE1	-1.976848648	5.208370606	1.65E-19	3.24E-15
SVEP1	-1.972472966	4.336280837	5.77E-10	1.11E-05
PXMP2	-1.970205704	3.296508788	1.27E-20	2.49E-16
KCNJ10	-1.965107938	-0.104228817	1.99E-07	0.003740109
NR2E3	-1.96365194	-1.473083066	7.26E-10	1.40E-05
G0S2	-1.96345056	3.624229969	1.29E-06	0.023960883
RGS11	-1.960496556	1.623278052	6.88E-07	0.012870991
NTN4	-1.953366924	4.685880345	3.91E-12	7.59E-08
BHMT2	-1.951445921	0.93217695	7.21E-07	0.013472145
REPS2	-1.945335177	4.67248578	7.51E-08	0.00141963
RAB11FIP2	-1.933312514	4.795288645	1.71E-30	3.37E-26
MYOM2	-1.933296289	0.988667267	9.25E-07	0.017261542
TTLL7	-1.931437803	3.47060637	2.67E-08	0.000506861
PPP1R36	-1.93014139	0.891508728	5.03E-07	0.009415864
ANKS1B	-1.92860922	-0.072691767	2.47E-06	0.045821372
NPR1	-1.927435539	2.684589734	9.67E-10	1.86E-05
PKIB	-1.925906174	2.800329938	2.24E-06	0.041506021
MAP6	-1.92510344	1.641606868	8.34E-07	0.015584734
SYCP3	-1.924600112	0.231364316	3.70E-08	0.000702416
ADAMTS1	-1.923682167	5.896474576	8.16E-09	0.000155555
LMOD3	-1.92236649	-1.349930843	6.35E-08	0.001201653
ZSCAN5C	-1.918001518	-3.445329615	1.26E-06	0.023426637
C21orf62	-1.914867647	-2.020937346	1.31E-06	0.024380475
PLXNA4	-1.913631988	2.696451683	2.40E-06	0.044528545
LDHD	-1.910706412	3.235356791	3.02E-08	0.000574308
CMTM4	-1.905317984	6.307085629	1.49E-14	2.91E-10
PDE2A	-1.904082223	3.013835554	2.88E-10	5.55E-06
BVES	-1.903682846	3.089213925	9.12E-07	0.017028278
MYL9	-1.900494718	7.852642444	1.76E-06	0.032597595
SLC18A2	-1.894948834	0.445192063	1.92E-10	3.70E-06
MYL3	-1.894481934	-2.880025977	8.26E-07	0.015436281
ZNF662	-1.888791149	1.435340356	8.50E-07	0.015881267
FHL5	-1.888112524	1.027685622	2.27E-07	0.004270382
WFDC1	-1.88544773	2.938603455	1.67E-09	3.20E-05
MTRNR2L1	-1.880387969	1.055803312	1.09E-10	2.09E-06
SLC13A3	-1.878143083	2.272410868	2.45E-06	0.045299192
NEXN	-1.875132127	4.327282546	5.61E-09	0.000107191
PRKAR2B	-1.871233036	3.662096189	2.67E-07	0.005023516
PVRL3	-1.867177979	4.394264699	1.96E-06	0.036362317
PLAC9	-1.86589711	1.759498157	7.92E-09	0.000151086
DEPTOR	-1.860646861	4.463464226	1.03E-06	0.019131665
RAI2	-1.860510636	3.406925308	3.13E-08	0.000593663
MT-ND5	-1.857211841	11.49265083	2.75E-16	5.38E-12
TSC22D3	-1.856771248	6.471628591	7.00E-12	1.36E-07
REEP1	-1.849150089	2.888830825	1.33E-06	0.024806672
AL356585.2	-1.84797185	-3.05527969	2.28E-07	0.004285715
WASF3	-1.844916392	3.036964971	6.74E-07	0.012595921
STX12	-1.84326334	5.835367387	1.39E-35	2.73E-31
FAXDC2	-1.841183632	3.659267354	7.58E-12	1.47E-07
ITPR1	-1.840794702	4.794706172	1.14E-11	2.20E-07
SYPL2	-1.838678857	0.211491378	1.26E-06	0.023377044
RIMS3	-1.835903078	3.237417965	2.28E-07	0.004285462
RHOU	-1.829874476	4.734414296	6.64E-08	0.00125651
CPXM2	-1.829869781	3.874007404	1.25E-06	0.023239864
TOX	-1.829833699	3.268028239	1.19E-06	0.0221267
ATP1B2	-1.826723369	1.348373575	1.13E-07	0.002128096
MITF	-1.825366504	3.632671344	8.45E-11	1.63E-06
JAM2	-1.822946986	3.246581438	5.30E-08	0.001002838
CHRFAM7A	-1.822892321	-1.094844634	5.02E-07	0.00940583
LIPM	-1.821354793	1.046704577	1.49E-07	0.002800286
SIDT2	-1.818104224	5.9125732	8.84E-27	1.74E-22
TMEM171	-1.81259563	3.309835144	2.53E-07	0.004766256
C11orf96	-1.812065548	5.177709281	6.15E-08	0.001163166
SMIM1	-1.800302496	-0.132472098	1.36E-09	2.61E-05
SLC41A2	-1.799452627	4.709113404	2.37E-06	0.043969291
BMX	-1.793983147	0.135217879	3.38E-07	0.006353901
UBL3	-1.790509493	6.175985017	8.79E-17	1.72E-12
ECI2	-1.778170305	4.657169421	4.24E-20	8.31E-16
SPARCL1	-1.773924764	7.467135485	3.29E-07	0.006177751
CCNJL	-1.773641535	2.448948525	5.65E-07	0.010584666
FAM149A	-1.773571864	2.700833717	9.88E-07	0.018424439
TMC3	-1.77256582	-2.413014506	3.34E-07	0.006279821
CBX7	-1.765572704	4.381008247	6.34E-15	1.24E-10
ZNF85	-1.763423144	1.487626287	3.36E-07	0.006300273
SDPR	-1.754197358	4.104686132	7.62E-07	0.014249475
CACNB2	-1.750192562	2.382764669	9.44E-07	0.017615672
LURAP1	-1.749790319	-0.022893062	3.41E-08	0.000647492
SNAI3	-1.749667446	0.368273584	7.86E-11	1.52E-06
ARHGAP24	-1.748786168	3.615446847	1.78E-11	3.46E-07
KIAA1958	-1.747175433	4.419624652	2.35E-15	4.58E-11
ITGA7	-1.742984829	4.227243549	8.75E-08	0.00165268
DCLK2	-1.738821982	1.605907857	5.92E-09	0.00011296
KANK2	-1.73650264	6.322704843	3.76E-09	7.19E-05
ITGA9	-1.735255948	4.308557889	2.65E-06	0.048971399
GCNT2	-1.734030299	3.989778295	1.57E-07	0.002950955
PRICKLE2	-1.732042862	4.037274235	1.68E-08	0.000319736
MSANTD1	-1.731236292	-0.640514898	1.21E-09	2.31E-05
ZNF483	-1.727508954	0.921853148	2.05E-07	0.003851967
ARHGEF37	-1.723433924	4.804709027	2.28E-11	4.41E-07
INMT	-1.721874406	2.147595156	1.77E-06	0.032825607
MSRB3	-1.721835129	4.927355402	1.19E-06	0.022118971
TMEM220	-1.7190002	2.325736585	6.01E-10	1.16E-05
DMGDH	-1.717800653	-0.50806503	5.21E-08	0.000987033
TPM2	-1.716376666	6.888662916	5.99E-08	0.0011345
HIPK4	-1.712407767	-1.748173439	1.14E-07	0.002152197
DIXDC1	-1.712401576	4.156570481	1.21E-10	2.34E-06
PRDM6	-1.70893016	1.441527064	7.48E-07	0.013978106
TNS2	-1.707379729	6.033391566	5.65E-12	1.10E-07
FCGR1B	-1.705278945	-1.217812273	2.35E-06	0.043515303
DNAH10OS	-1.698942427	0.673676759	7.39E-09	0.000140968
TXNIP	-1.693079723	8.722913619	7.36E-09	0.000140364
FAM174B	-1.690127353	3.957128323	2.62E-08	0.000497682
SUCLG2	-1.688879761	5.723747776	1.47E-16	2.88E-12
B4GALNT3	-1.688339185	6.53254618	4.49E-09	8.58E-05
ANO7	-1.684857686	2.536761477	2.08E-06	0.038649606
CTIF	-1.682933804	5.19725353	6.30E-16	1.23E-11
PLCL1	-1.67453572	2.443465007	2.15E-07	0.004049866
PDE7B	-1.673113817	1.901582887	1.07E-08	0.000204437
NKAPL	-1.667406869	-2.224684564	1.02E-07	0.00192944
FAM129A	-1.655337394	6.463498193	2.86E-07	0.005378339
TMEM161B	-1.654161508	4.222838616	2.79E-25	5.48E-21
TMEM47	-1.652205443	4.457331163	2.58E-07	0.004863612
CEP85L	-1.647065041	2.837778774	8.92E-13	1.74E-08
RECK	-1.646684673	3.035125659	2.81E-08	0.000533735
PRR33	-1.638573313	-0.975830057	1.86E-06	0.034456921
2-Mar	-1.635623652	3.458259664	4.24E-09	8.11E-05
TM7SF2	-1.632370197	4.1787995	3.59E-09	6.86E-05
NR2F2	-1.622303662	6.203137606	7.76E-08	0.001466543
ZCWPW2	-1.618415975	-0.71900112	7.76E-11	1.50E-06
FZD4	-1.615918104	4.458885868	2.98E-09	5.70E-05
PTH1R	-1.614864588	-0.485663385	2.47E-06	0.045823522
TMEM232	-1.60963849	-0.944855683	3.28E-07	0.006150849
INPP5J	-1.607770872	2.872167011	4.80E-08	0.000910221
ACAT1	-1.605189307	5.007533899	1.96E-17	3.84E-13
ALAD	-1.603208937	5.610850541	3.04E-22	5.97E-18
ARHGEF28	-1.597546995	5.144656442	6.65E-14	1.30E-09
THRB	-1.596243945	4.344598824	2.08E-06	0.038519924
PBXIP1	-1.593445706	6.353026481	2.72E-18	5.33E-14
MAGI1	-1.579726475	5.76189491	6.90E-10	1.33E-05
PDCD4	-1.57450808	6.286563271	1.42E-13	2.76E-09
CCDC149	-1.564727479	3.572061459	1.51E-11	2.93E-07
PLLP	-1.564669424	5.051056815	1.29E-06	0.02408029
KIAA0895	-1.560219739	4.031641736	4.62E-10	8.90E-06
MTRNR2L6	-1.559090458	-0.660065318	2.32E-08	0.000441464
NCALD	-1.557358839	3.574989927	1.14E-06	0.021209811
FOXF1	-1.554931617	3.928715011	2.22E-06	0.041222215
CRY2	-1.554573305	4.941555089	2.59E-22	5.09E-18
C10orf11	-1.551630784	1.742793571	9.48E-07	0.017685956
CALD1	-1.547240864	8.747848684	1.96E-06	0.036378895
MTRNR2L11	-1.544506807	-1.932465557	1.22E-06	0.022788624
ACADSB	-1.542918802	4.693827627	5.71E-13	1.11E-08
PRX	-1.54247176	2.0681069	1.03E-12	1.99E-08
OXCT1	-1.539882275	5.375304106	1.24E-07	0.002347058
EPB41L4A	-1.539512197	3.375116117	8.69E-07	0.016218026
KLHDC1	-1.537577981	1.475609081	5.59E-10	1.08E-05
RAB27A	-1.533254985	5.173974085	2.49E-15	4.86E-11
GPR146	-1.532819435	0.420832786	1.79E-10	3.45E-06
GOLGA8R	-1.5248062	-1.59497363	2.39E-07	0.004500291
ATP8B1	-1.519665464	7.208015846	5.73E-09	0.000109464
RAP1GAP2	-1.515949799	5.937429704	9.08E-10	1.75E-05
FILIP1L	-1.509798681	5.768127308	3.09E-07	0.00579998
TCEA3	-1.508374553	4.892251347	9.24E-09	0.000176201
EPN3	-1.494102925	5.868078299	1.21E-07	0.002291501
C15orf65	-1.49330985	0.28657494	6.51E-08	0.001232455
PTPRM	-1.485286763	5.055186681	3.27E-08	0.000619981
ARRDC4	-1.481305021	5.519989213	1.37E-06	0.025556697
TBC1D14	-1.480504976	5.064932352	6.56E-15	1.28E-10
RP11-505K9.4	-1.470260613	-1.182027055	4.63E-08	0.000878122
TMEM8B	-1.467525017	3.798532895	7.08E-10	1.36E-05
ZNF467	-1.465777744	3.073257891	5.43E-07	0.010159473
FAM13A	-1.462890489	4.491631228	5.06E-11	9.78E-07
SH3BGR	-1.461606032	0.821297122	2.43E-07	0.004565138
CPQ	-1.459819652	3.9860096	7.59E-08	0.001435735
MTRNR2L9	-1.451037277	0.268184527	8.32E-07	0.01553684
NRTN	-1.448989412	1.594601876	5.64E-07	0.010557424
C14orf37	-1.447418741	2.236420618	2.64E-06	0.048898691
FAM63A	-1.443082103	4.754748704	3.54E-10	6.82E-06
ZBTB47	-1.440793261	3.938852486	6.38E-11	1.23E-06
MTRNR2L10	-1.438604892	-0.341352494	5.16E-07	0.009673063
MYLK3	-1.438185512	-1.31470471	1.68E-06	0.031226515
BTD	-1.432002414	3.721764799	1.57E-11	3.05E-07
MTRNR2L8	-1.431885158	2.697737386	9.50E-08	0.001793859
ADCK3	-1.430667334	5.715594949	7.22E-09	0.000137677
BCKDHB	-1.42999233	4.277414053	5.04E-12	9.78E-08
MT-CO1	-1.427200193	14.37988421	6.35E-11	1.23E-06
IDH2	-1.422437848	7.215849921	1.23E-10	2.37E-06
ARSD	-1.417384539	5.776198222	6.88E-08	0.001301582
C16orf45	-1.410425307	3.216928436	3.89E-07	0.007288263
SYNJ2BP	-1.40842466	5.644080502	5.87E-18	1.15E-13
F8	-1.397807999	3.114546575	7.77E-08	0.00146839
SLC25A18	-1.397684138	-0.338777577	1.60E-10	3.09E-06
SOCS2	-1.395837781	3.85264535	2.01E-06	0.037283383
DBT	-1.39534262	5.233081156	2.72E-16	5.31E-12
ASAP3	-1.388236305	4.570761035	4.70E-08	0.000889891
KAT2B	-1.387049139	4.81730525	4.55E-08	0.000863221
SMIM14	-1.382158071	5.8050709	1.82E-13	3.55E-09
ZHX3	-1.376287374	5.394321574	1.82E-15	3.55E-11
BTG2	-1.376064656	7.006133066	1.03E-06	0.019286623
MLYCD	-1.372117966	3.549060958	4.00E-18	7.82E-14
EPM2A	-1.371368053	2.325425483	1.25E-09	2.39E-05
ELL2	-1.369085188	6.624087347	9.00E-07	0.016806539
SLC4A2	-1.364779162	6.694374421	6.99E-11	1.35E-06
FYCO1	-1.360552836	6.045196282	1.82E-12	3.53E-08
COBLL1	-1.355979325	6.452983139	2.92E-09	5.60E-05
GPD1L	-1.350511317	5.296136079	1.51E-08	0.000288425
CPEB3	-1.348108325	3.486361851	6.86E-10	1.32E-05
GRIK1	-1.345263719	-0.779034524	4.63E-07	0.008670366
GABARAPL1	-1.336593328	5.509158066	1.52E-09	2.91E-05
ARHGAP10	-1.333165872	4.326704159	2.60E-07	0.004895328
MPC1	-1.332768279	4.75628198	4.24E-10	8.17E-06
AMT	-1.324740188	2.582373326	1.66E-07	0.003132634
MT-CYB	-1.317675489	12.85989744	1.27E-09	2.43E-05
GTF2IRD2	-1.313321607	1.37100546	9.90E-09	0.000188752
ACADS	-1.306936516	4.4144834	2.64E-09	5.05E-05
PCCA	-1.305895054	3.909154444	2.06E-08	0.000392636
DNAJC28	-1.302558073	0.079545749	6.10E-08	0.001155057
GSN	-1.291548734	8.902784254	2.05E-07	0.003860542
STARD8	-1.286885998	2.886051027	2.25E-06	0.04169172
LAMB2	-1.283189645	7.337947118	2.05E-08	0.000390534
NEDD4L	-1.275150514	6.687055851	2.41E-07	0.004530985
ZNF57	-1.265590424	3.047005079	1.03E-10	1.98E-06
TSPYL2	-1.263083679	3.939873075	4.34E-08	0.000822726
TCEAL3	-1.257614506	3.365579511	1.23E-06	0.02296852
RELL1	-1.257006249	3.386236734	1.34E-07	0.002527875
TSPYL4	-1.255680682	4.880265406	8.10E-12	1.57E-07
SESN1	-1.254036802	4.671621885	5.63E-08	0.001066551
PPFIBP2	-1.252207103	5.409110158	1.62E-07	0.003057792
TCP11L2	-1.250896644	3.992227186	8.39E-07	0.015674349
LARGE	-1.250341646	4.625591502	1.36E-06	0.025338473
NUCB2	-1.24587031	5.765830424	2.52E-09	4.82E-05
ETFDH	-1.245466302	4.644183254	2.56E-09	4.90E-05
USP53	-1.243812224	5.892546727	5.15E-10	9.92E-06
CSRP1	-1.233572131	7.872170536	1.77E-07	0.003330139
C14orf159	-1.228977246	5.075966126	2.91E-12	5.66E-08
IGIP	-1.223157239	3.29951056	1.92E-09	3.67E-05
TBC1D9	-1.213330379	5.189514566	2.74E-08	0.00052033
MT-ND3	-1.212280928	9.51189302	5.78E-08	0.001094646
MT-ND1	-1.20558257	12.03055147	1.35E-08	0.000257796
SECISBP2L	-1.20301651	5.668770847	4.39E-13	8.53E-09
AK9	-1.199696867	2.498243719	5.88E-07	0.011000664
PAFAH2	-1.197335945	4.572606494	1.01E-08	0.000193043
DHRS7	-1.196521895	5.458624836	2.67E-08	0.000506542
NFIC	-1.193251453	8.132951128	3.53E-09	6.76E-05
BTBD3	-1.191138293	5.815364624	3.28E-07	0.006163167
ZNF852	-1.19033718	1.372346793	2.86E-07	0.005383713
POU6F1	-1.190002016	2.734580002	3.15E-07	0.005926694
AUH	-1.189980137	3.471698788	3.32E-12	6.45E-08
LTBP4	-1.187994116	7.860476094	1.06E-06	0.019713472
FOXN3	-1.187010282	6.61599394	3.41E-11	6.61E-07
PMM1	-1.180149316	4.137412387	2.25E-08	0.000427839
EIF4E3	-1.171078301	4.663729638	3.35E-07	0.006283472
UPRT	-1.169886119	3.037151161	9.51E-09	0.000181185
CIRBP	-1.168114879	6.427630682	8.59E-15	1.68E-10
PDE4D	-1.163305474	4.769862318	9.79E-07	0.018270933
CSRNP1	-1.160697306	5.396532794	1.79E-06	0.033316356
BDH2	-1.159543365	3.547777971	2.49E-09	4.77E-05
KIAA1191	-1.15794971	6.613776512	1.19E-14	2.32E-10
KCNAB1	-1.156710616	1.697159023	2.55E-06	0.047127627
WLS	-1.15569067	6.144653295	1.74E-07	0.003282698
KLHL15	-1.148125132	4.141694625	1.53E-07	0.002891296
PDE8B	-1.144603542	2.33161821	7.42E-08	0.001403241
CYB5A	-1.143958229	5.230070599	9.15E-07	0.017079641
ECHDC2	-1.137748559	5.325187192	2.89E-07	0.005436429
UTRN	-1.120098283	6.467666111	6.67E-07	0.012482111
METTL20	-1.110213901	1.712139765	2.34E-07	0.004414057
ANKDD1A	-1.109318692	2.18178967	2.24E-06	0.041552772
ERN1	-1.102482749	5.551817567	1.08E-07	0.002036952
HERPUD1	-1.099639495	6.789641995	5.96E-07	0.011156628
SGSM3	-1.092574592	5.795978451	3.05E-11	5.89E-07
PTPN21	-1.09081028	4.768082267	3.37E-09	6.45E-05
LPP	-1.088552112	8.659154241	1.11E-06	0.020645474
PLCD4	-1.086619143	2.507388098	2.22E-06	0.0411859
AK3	-1.084750529	6.399550111	5.07E-11	9.79E-07
CCPG1	-1.082127827	4.31957749	3.02E-07	0.005676833
HIPK2	-1.081225991	7.265362309	1.44E-06	0.02668282
MT-ND4L	-1.076065106	9.695663853	7.97E-08	0.001506388
NICN1	-1.076009111	2.926299586	5.15E-09	9.85E-05
PEX7	-1.075003361	3.086008591	3.04E-07	0.005716225
AAMDC	-1.065567108	2.548004174	4.32E-08	0.000819412
ABL1	-1.062768144	7.151876266	5.70E-11	1.10E-06
ACO2	-1.060232325	6.692331224	1.20E-10	2.31E-06
MT-ND4	-1.056925492	13.65614925	5.49E-09	0.000104887
NACC2	-1.056907513	5.396400108	2.68E-07	0.005041044
TECPR1	-1.048736861	5.098259624	3.93E-07	0.007376465
ZC3H6	-1.040711857	4.217928812	1.21E-06	0.022558084
CALCOCO1	-1.031357183	5.772018549	5.36E-09	0.00010235
TLN1	-1.017915764	9.122174237	4.29E-07	0.008045041
PRKAB1	-1.016999675	5.480480396	9.36E-09	0.000178411
NFIX	-1.01149648	7.202109717	1.56E-06	0.028993836
MAGI3	-1.010898748	5.059084702	6.28E-07	0.011755259
MT-CO3	-1.00711187	12.9560949	3.29E-07	0.006172451
MTFR1L	-1.005362122	4.808027314	4.41E-12	8.57E-08
CSE1L	1.010224863	7.564581861	1.09E-06	0.020407593
E2F3	1.02007329	4.781946819	5.94E-07	0.011108197
CACYBP	1.0232493	6.032634339	5.05E-07	0.009461873
GEN1	1.029314373	4.965808477	2.69E-06	0.049859468
RFWD3	1.033198061	6.079436155	4.07E-07	0.007628243
NUDCD1	1.04099514	4.751635585	1.41E-06	0.026130249
DKC1	1.040996218	6.541355577	1.74E-07	0.003275634
DCAF13	1.04113871	5.798547443	2.31E-07	0.004347159
NEDD1	1.041278178	4.986354114	1.54E-06	0.028618184
HAUS8	1.044203869	3.156322189	2.63E-06	0.048741468
NUP37	1.049463503	4.432522248	2.55E-06	0.047158459
GRINA	1.059473833	7.68806747	1.80E-06	0.033420557
DCLRE1B	1.065916378	3.746735656	1.44E-06	0.026762082
NDC1	1.080326299	5.968953661	6.49E-07	0.012139712
BAX	1.086655158	5.082811959	2.44E-07	0.004594935
RTKN	1.094867164	5.898211847	1.19E-06	0.02220818
FAM60A	1.100489749	6.451614008	2.40E-06	0.044428909
RCC2	1.106758687	7.941640519	1.34E-06	0.024852809
CBX3	1.115363876	7.340529368	1.01E-07	0.001900401
SASS6	1.128182303	3.743297261	2.39E-06	0.044196322
LIG1	1.138401344	5.278019904	3.87E-07	0.007266236
PFDN4	1.142682229	4.205880041	6.84E-07	0.012785528
TCOF1	1.146991873	6.676370549	1.74E-07	0.003279557
CBFB	1.153942551	6.038065514	4.31E-09	8.23E-05
MMS22L	1.161860535	4.750436682	1.74E-07	0.003284871
MZT1	1.172033554	4.896693198	1.48E-06	0.027550388
ALYREF	1.17341697	5.513422407	4.24E-08	0.000804058
FBXO5	1.174449906	3.836061177	3.05E-07	0.005726611
DTYMK	1.179431461	4.766197028	6.68E-07	0.012498082
MCM6	1.182455695	6.009062239	5.74E-07	0.010741769
TMC6	1.190787384	6.054643788	1.08E-06	0.020120723
ZWILCH	1.19175042	5.055310881	3.56E-07	0.006684691
CENPL	1.192354368	3.66469739	3.50E-08	0.000664702
ALG3	1.195809449	6.727488608	1.30E-06	0.024132469
TUBB	1.196130548	9.585399163	5.70E-08	0.001078782
ANP32E	1.200807556	6.262857873	1.49E-08	0.000284407
DSN1	1.206204198	4.602260226	3.32E-07	0.006226695
MASTL	1.206342872	4.6166566	8.79E-08	0.001661666
RANBP1	1.216725197	6.772998282	7.05E-07	0.013174929
POLD1	1.220180882	5.246513288	9.11E-08	0.001721352
CDK2	1.22065491	5.040933484	5.87E-09	0.000112051
DNMT1	1.221248442	6.942276839	2.45E-08	0.00046507
RPA3	1.225203671	4.835888538	4.73E-07	0.008855526
CHAF1A	1.231855269	4.955317971	4.24E-08	0.000804441
LIMK1	1.235392071	6.215046796	1.47E-06	0.027408086
SNRPG	1.237821158	5.535521714	9.07E-10	1.74E-05
SNRPB	1.24141642	7.79567329	3.41E-08	0.000646975
TEAD4	1.249450902	4.64254832	1.37E-06	0.025486029
PRIM2	1.249672288	4.112673983	1.28E-08	0.000243076
TCF19	1.254363202	5.062522667	9.16E-07	0.017098834
HELLS	1.257954019	5.482006359	1.58E-06	0.029370728
CENPJ	1.261047477	4.069236374	2.39E-06	0.044355358
C11orf84	1.261849618	4.286725203	2.23E-06	0.04140609
MTHFD1L	1.266032597	5.266410035	1.59E-06	0.029470229
CCT5	1.26698779	7.912777305	4.57E-07	0.00855952
MCM8	1.271913698	5.116021004	3.13E-07	0.005878732
TMEM206	1.27692168	3.339017094	7.86E-07	0.014684874
DBF4B	1.279069638	4.048793136	1.16E-06	0.021575831
MRGBP	1.288951553	4.467403759	1.56E-09	2.99E-05
SPDL1	1.293089792	4.285716139	4.42E-08	0.000837066
DDX39A	1.29677805	6.284187569	5.63E-10	1.08E-05
MIS18A	1.297354552	3.513817227	7.81E-07	0.014599868
CENPN	1.300613602	4.457859229	8.60E-08	0.001625084
RGS19	1.30272928	3.974685331	1.83E-06	0.03403801
ARHGAP11B	1.30319369	3.777658591	1.44E-06	0.026780223
BCL2L12	1.30713508	4.022280955	7.34E-08	0.001388055
CMSS1	1.308454811	4.192340324	8.61E-07	0.016070039
BRIX1	1.316204934	5.310817143	3.83E-08	0.000726183
HN1	1.320286686	6.91529581	1.94E-06	0.036063625
NUP107	1.321945316	5.694625446	1.30E-06	0.024153979
FAM49B	1.32450806	6.384305484	9.51E-10	1.83E-05
PFDN2	1.32628342	5.195516387	3.22E-08	0.000611235
HMGB2	1.32781523	6.532404189	1.80E-06	0.033467374
PUS7	1.351246981	5.224904908	4.35E-07	0.008151946
KIF20B	1.364016532	5.360728181	1.26E-07	0.002375493
CD3EAP	1.371898286	2.577232277	1.10E-07	0.002080735
ZWINT	1.372227141	5.301750653	9.07E-07	0.016935725
CHTF18	1.374350768	4.561572709	1.88E-07	0.003532917
CHAF1B	1.377185479	3.980777841	2.06E-06	0.038248433
ACTL6A	1.379233864	6.293699175	3.65E-08	0.000692554
H2AFX	1.37990639	6.397855153	1.24E-06	0.023152224
RUVBL1	1.380863377	5.672342798	5.10E-08	0.000966208
IKBIP	1.38335661	3.947917758	2.59E-06	0.047861544
ATAD2	1.383498024	6.519219051	5.78E-08	0.001094033
C19orf40	1.384303148	2.281799797	4.37E-07	0.008198656
PRIM1	1.384957554	3.319788166	3.22E-07	0.006042118
TONSL	1.387307183	5.69409013	2.62E-07	0.004921321
LMNB2	1.388836137	7.265355092	3.47E-07	0.006506745
BRIP1	1.388952343	4.097510291	2.12E-06	0.039387797
DNA2	1.389581107	3.80654438	2.64E-07	0.004963031
KIF22	1.397927327	5.743909454	9.41E-11	1.82E-06
C1orf112	1.418537157	3.576536566	1.57E-10	3.03E-06
BOP1	1.426224422	6.518351926	5.77E-07	0.010799843
POC1A	1.427800147	3.339280116	1.80E-06	0.033352487
TACC3	1.429158901	6.103191027	1.10E-06	0.020462938
CHEK2	1.435926766	3.584355618	8.18E-09	0.000155903
SPC25	1.439629768	3.074331136	3.10E-07	0.005834119
FEN1	1.449656386	5.351929349	6.22E-08	0.00117643
POLE2	1.452569489	3.336188319	2.60E-08	0.000495045
SKP2	1.453255592	5.455856214	5.00E-07	0.009359406
CCNF	1.454432394	5.093244992	8.55E-08	0.001615687
FGD6	1.460921747	5.982870699	6.66E-07	0.012454413
RBL1	1.469328842	4.844449436	1.71E-09	3.28E-05
TRAIP	1.469870785	2.543084587	1.32E-07	0.002487736
CKLF	1.473073642	2.816611974	1.68E-06	0.031206061
E2F1	1.4759982	4.580839379	3.05E-08	0.000578757
CENPU	1.479072198	4.522299774	1.45E-06	0.026942461
PIF1	1.484756868	3.092895422	9.56E-07	0.017828628
CENPH	1.497274699	3.383023601	9.95E-07	0.018563256
EZH2	1.500952256	4.852782013	1.95E-09	3.74E-05
RACGAP1	1.523522563	6.000831195	4.08E-10	7.87E-06
CDC7	1.525187109	3.692362823	1.95E-08	0.000370146
NME1	1.527943249	5.685383923	3.84E-08	0.000728567
CASC5	1.536778171	5.25473583	3.52E-07	0.00661449
LRFN4	1.537410699	5.249694593	1.21E-06	0.022602066
FANCA	1.544379963	4.960028206	6.37E-09	0.00012161
RELT	1.546461812	3.489027434	8.27E-08	0.001563282
NCAPG2	1.57001076	5.411031483	2.57E-08	0.000489389
PCNA	1.575529516	7.073955485	2.52E-09	4.82E-05
KNTC1	1.588842323	5.933132498	6.60E-11	1.27E-06
LMNB1	1.598761389	5.759764668	4.54E-09	8.69E-05
TBC1D31	1.601324669	3.885871673	1.25E-11	2.42E-07
DBF4	1.610524704	4.848904273	5.74E-08	0.001085717
TRIM59	1.620817458	4.116815489	3.93E-08	0.000744783
TIMELESS	1.621265619	5.790796933	4.88E-11	9.45E-07
ARPC1B	1.622190226	7.65192007	2.81E-07	0.005277259
CHEK1	1.631967438	4.606496978	4.19E-09	8.01E-05
UHRF1	1.649317803	5.048718921	8.98E-08	0.001697061
KIF15	1.651649764	4.09170552	2.27E-08	0.000432224
SGOL1	1.659395592	3.409923697	1.25E-08	0.000238341
BRCA2	1.660072549	4.742376568	9.28E-08	0.001753361
KPNA2	1.667453664	7.425146413	9.01E-10	1.73E-05
FANCI	1.672234012	6.035942312	4.39E-10	8.46E-06
TTK	1.67664877	4.787731861	5.02E-09	9.59E-05
ARHGAP11A	1.677479463	5.600058612	1.67E-09	3.21E-05
MCM4	1.679031319	7.204414837	4.62E-09	8.83E-05
BRCA1	1.679723341	5.363427071	7.38E-09	0.000140781
DSCC1	1.684596944	3.669073911	1.07E-08	0.000204245
OIP5	1.686258117	2.28778187	4.58E-07	0.008592513
CCNA2	1.701287172	5.536884519	1.05E-08	0.000200538
CENPK	1.70140828	3.501011469	9.28E-09	0.000176883
CDC25C	1.70542017	2.795705314	6.63E-08	0.001254108
PARPBP	1.706139526	3.762044592	5.21E-09	9.95E-05
PLK4	1.708169387	4.311601646	1.51E-09	2.89E-05
GSG2	1.709229063	3.144161437	1.04E-08	0.000198849
RNASEH2A	1.712066589	4.570699186	1.08E-09	2.08E-05
DUSP10	1.712329161	3.945218422	1.11E-06	0.02060703
SPC24	1.712354392	3.231843909	2.17E-08	0.000413569
SGOL2	1.721599128	4.122320919	1.44E-10	2.79E-06
RFC3	1.731632382	4.924068073	2.22E-09	4.26E-05
CDCA8	1.742386212	5.050180437	6.79E-10	1.31E-05
NRM	1.743962249	4.841968472	6.08E-10	1.17E-05
TYMS	1.747554013	5.221460373	5.43E-09	0.000103679
CLSPN	1.747658137	4.55035684	5.20E-10	1.00E-05
MKI67	1.752541612	8.055630259	7.37E-08	0.001392822
CDH24	1.754226732	4.235172383	8.58E-08	0.001620624
CENPM	1.75730311	3.284144705	3.88E-08	0.000736658
CDCA4	1.762550113	5.179971085	4.74E-08	0.000897812
KIF11	1.762642106	6.020923566	1.13E-10	2.18E-06
CKAP2	1.783789185	5.904145586	3.94E-10	7.58E-06
STIL	1.790135148	5.098653697	1.63E-09	3.13E-05
MTBP	1.803872185	3.512514585	1.50E-11	2.91E-07
ERCC6L	1.80536362	3.309459609	6.05E-08	0.001144752
WDR62	1.810774662	4.769227389	8.47E-10	1.63E-05
FANCB	1.812296595	1.653101945	6.05E-09	0.000115408
SHCBP1	1.820597479	4.127499213	2.03E-09	3.89E-05
SERPINH1	1.823865283	7.842487258	1.31E-07	0.00247345
ASF1B	1.825608637	5.036854807	2.69E-09	5.14E-05
RFC4	1.836952729	4.739029317	3.11E-09	5.95E-05
CKS1B	1.84444114	5.057373794	5.59E-12	1.08E-07
AUNIP	1.848137131	2.225458801	4.87E-08	0.000921737
MND1	1.855462338	2.078838049	1.92E-07	0.003619947
C5orf34	1.856687491	2.318963363	7.68E-08	0.001451999
CCDC150	1.859093662	2.009638217	2.98E-08	0.000566314
CDCA3	1.860112198	4.42933274	1.09E-09	2.09E-05
RRM2	1.860455618	6.664202186	2.24E-08	0.000426068
KIAA0101	1.865492774	5.155208675	5.24E-09	0.000100066
RAD51	1.867346809	3.692699309	3.20E-09	6.13E-05
WDHD1	1.871670541	4.66315168	2.02E-10	3.90E-06
PLK1	1.87340186	6.080355747	4.88E-10	9.39E-06
NCAPG	1.873544962	4.936870251	4.95E-10	9.52E-06
IQGAP3	1.876115959	6.244014652	1.11E-08	0.000210604
CENPI	1.880856201	3.258495267	2.11E-09	4.04E-05
PRC1	1.883106511	6.080755262	1.84E-11	3.57E-07
MCM7	1.892737538	7.299532172	1.64E-09	3.14E-05
CDCA2	1.893524317	4.107171218	3.84E-09	7.34E-05
GTSE1	1.893895457	4.507455581	9.74E-11	1.88E-06
KIFC1	1.894662318	4.862176277	9.50E-11	1.83E-06
CDT1	1.89737609	5.208368588	1.53E-08	0.000290648
NUDT1	1.908639373	3.917584376	5.98E-10	1.15E-05
C17orf96	1.911901771	3.63266155	1.05E-06	0.01951711
STMN1	1.914422858	7.211602262	3.22E-09	6.15E-05
BLM	1.926127305	4.085755473	2.80E-11	5.42E-07
FAM72A	1.936889881	0.858112625	3.27E-08	0.000621539
ORC1	1.945958657	3.808445998	4.16E-09	7.96E-05
HMMR	1.964175918	4.841511816	7.50E-09	0.000143127
MTFR2	1.970728415	2.849090398	2.07E-08	0.000393527
HIST2H2AC	1.971658715	-0.404070657	1.06E-07	0.002003407
PTTG1	1.972351735	5.169216482	6.50E-09	0.000123948
MAD2L1	1.975947581	5.192446764	1.34E-11	2.60E-07
POLQ	1.981271102	4.691417488	1.64E-09	3.14E-05
HMGB3	1.986285809	5.846378602	2.64E-09	5.06E-05
CENPE	1.989211826	5.23923703	2.97E-11	5.74E-07
CCNB2	1.990862666	5.398542643	1.82E-10	3.51E-06
GINS1	1.995356838	4.649171321	1.56E-10	3.01E-06
MCM2	1.998124413	6.577974942	2.51E-08	0.000476929
NUSAP1	2.005537382	5.927607939	2.46E-11	4.76E-07
TFRC	2.005714278	8.621202402	5.38E-07	0.010070826
SKA1	2.006183932	3.491033935	7.08E-09	0.000135007
NEIL3	2.006875191	2.454761098	3.20E-07	0.006010653
DTL	2.008522778	5.028648709	7.60E-10	1.46E-05
GINS4	2.014880763	3.405370534	5.07E-08	0.000959838
ORC6	2.01947725	3.612803795	2.11E-11	4.08E-07
BUB1B	2.020646406	5.164080473	5.83E-11	1.13E-06
PRR11	2.022126931	5.409600713	2.29E-09	4.39E-05
GINS2	2.022191988	3.953740214	4.65E-08	0.000880764
CCNB1	2.027348946	5.812765715	8.77E-11	1.69E-06
CDK1	2.034395778	5.878400053	3.89E-12	7.55E-08
ASPM	2.038194174	6.003294284	2.38E-10	4.59E-06
RAD51AP1	2.042519948	4.270780838	6.13E-09	0.00011695
RAD54L	2.045607132	3.500555925	3.34E-11	6.47E-07
AURKA	2.046967823	5.176891514	8.88E-12	1.72E-07
TICRR	2.059355945	4.858162162	9.55E-10	1.83E-05
UBE2S	2.064323395	5.697344679	5.78E-12	1.12E-07
MELK	2.07481898	5.012113194	8.83E-11	1.70E-06
NDC80	2.076027357	4.334719535	6.19E-10	1.19E-05
PLAUR	2.076900438	5.983290713	4.80E-08	0.000910146
KIAA1524	2.085065662	4.201374464	7.93E-11	1.53E-06
FOXM1	2.090340616	6.679846402	5.30E-09	0.000101302
RECQL4	2.099567971	5.388091538	1.86E-12	3.61E-08
XRCC2	2.103055321	3.627404961	3.95E-09	7.56E-05
HJURP	2.10486351	4.557903642	3.27E-10	6.30E-06
MEST	2.105985646	5.845825782	2.74E-07	0.005155399
CEP55	2.108403255	5.677019639	2.13E-10	4.11E-06
CENPF	2.135791636	7.123900927	3.17E-11	6.14E-07
KIF2C	2.135834111	5.321257156	5.80E-13	1.13E-08
C16orf59	2.137138464	2.706067962	2.51E-09	4.81E-05
CDC25B	2.138630232	7.153031482	6.04E-10	1.16E-05
DEPDC1B	2.151172353	4.056400924	1.60E-10	3.09E-06
PBK	2.156920565	4.530409846	5.75E-10	1.11E-05
KIF23	2.159583577	5.358903283	4.95E-14	9.65E-10
NCAPH	2.165823906	4.644872526	9.30E-12	1.80E-07
FAM72C	2.170929371	0.016847887	1.14E-06	0.021308514
HOXB7	2.178233711	3.883349985	2.81E-08	0.000533714
BUB1	2.17944583	5.498818283	4.20E-12	8.16E-08
SKA3	2.18284133	4.283237207	1.46E-10	2.82E-06
HIST1H1E	2.203903333	1.007958277	5.25E-07	0.009840218
FAM72B	2.204332094	1.306215645	1.44E-08	0.000273921
DEPDC1	2.205135419	4.774069111	1.35E-11	2.62E-07
CKS2	2.206544756	5.388890797	1.61E-12	3.14E-08
GPRIN1	2.206702117	4.486323373	3.70E-08	0.000702396
CKAP2L	2.207154015	4.560633032	3.28E-11	6.35E-07
C17orf53	2.21558457	3.450254347	1.86E-11	3.60E-07
TROAP	2.21570118	4.850916309	5.61E-13	1.09E-08
EXO1	2.224484657	4.133645488	3.99E-11	7.71E-07
ECT2	2.227266163	6.997690749	1.09E-12	2.12E-08
FAM72D	2.236560338	0.58765675	4.78E-09	9.13E-05
DDIAS	2.236606766	4.001961238	1.86E-09	3.56E-05
KIF4A	2.240812553	5.092402611	1.18E-12	2.29E-08
EME1	2.241677824	2.535069406	8.20E-12	1.59E-07
WNT3	2.241966356	2.031477959	4.63E-07	0.008677199
CENPW	2.249024165	3.85398279	3.55E-09	6.78E-05
UBE2T	2.250538076	4.448974011	4.31E-13	8.40E-09
CDC20	2.264025542	5.904956812	7.02E-12	1.36E-07
DNMT3B	2.269350246	3.847985312	4.53E-08	0.000858123
DLGAP5	2.270100038	5.008882607	2.43E-12	4.71E-08
MYBL2	2.272720712	6.818728795	1.18E-09	2.27E-05
CDCA5	2.274112668	4.899163689	2.01E-11	3.90E-07
KIF18B	2.283872173	5.429244816	1.78E-12	3.47E-08
SNX10	2.29175034	4.688020322	1.70E-09	3.27E-05
PKMYT1	2.309231086	5.141407993	1.09E-09	2.09E-05
CDC45	2.334861362	4.137868972	3.28E-11	6.35E-07
KIF20A	2.339976719	5.245946008	1.05E-11	2.04E-07
KIF14	2.343480048	4.661580804	1.79E-12	3.48E-08
LY6E	2.345964209	8.34003253	2.12E-09	4.06E-05
STRIP2	2.346154281	3.485280485	1.27E-06	0.023571776
ANLN	2.348696905	6.868205798	2.15E-10	4.15E-06
TK1	2.35003752	6.47896449	3.17E-11	6.14E-07
CENPA	2.351501162	3.537525138	1.47E-11	2.84E-07
CDKN3	2.37104468	4.04401656	4.08E-12	7.93E-08
MICB	2.379145667	3.444462293	2.37E-07	0.004461326
FAM64A	2.385392749	3.345964191	6.19E-09	0.000118146
MCM10	2.385781165	4.045783254	3.99E-11	7.71E-07
KIF18A	2.386806893	4.109714046	1.42E-13	2.76E-09
TMEM26	2.388359886	0.928993176	2.02E-07	0.003796067
PRR5L	2.390182	3.746536982	4.08E-07	0.00765626
UBE2C	2.396085669	5.87134167	3.33E-13	6.47E-09
NEK2	2.400850679	4.509820391	3.82E-13	7.44E-09
TPX2	2.408925715	6.98927548	2.75E-15	5.36E-11
AURKB	2.448611362	4.66047688	3.35E-12	6.51E-08
PLA2G7	2.464695782	3.018117677	3.18E-07	0.005965837
C1QTNF6	2.472802296	4.726726624	2.61E-07	0.004905617
E2F7	2.476435467	4.383711763	5.72E-10	1.10E-05
HOXC9	2.482171716	1.806650328	3.20E-07	0.006006221
HOXD9	2.483336673	2.162041366	7.17E-07	0.013406612
NUF2	2.501788403	4.255557606	7.72E-14	1.50E-09
FZD2	2.532468709	3.246587419	9.91E-08	0.001870865
PRRX2	2.532563809	3.499193889	2.17E-06	0.04018884
HOXC8	2.543924426	1.826288785	9.98E-07	0.018620189
TYMP	2.5471168	7.634530468	5.58E-07	0.010452168
DLX4	2.573831218	1.586450979	1.48E-06	0.027517083
NOX4	2.586743932	1.748146464	2.76E-07	0.005197618
BIRC5	2.612104009	5.403068262	2.08E-14	4.05E-10
FOXS1	2.631822379	0.900495111	1.96E-08	0.000372173
CDC6	2.63237506	5.444684325	1.19E-08	0.000226684
FAM132B	2.665446043	1.867351143	7.74E-08	0.00146318
TOP2A	2.674898355	8.356084884	1.22E-08	0.000232437
CBX2	2.736725375	4.661888986	2.08E-06	0.038600798
SDS	2.741673985	2.927181672	8.00E-07	0.014944801
C10orf55	2.78725509	0.971887751	2.22E-06	0.041224215
MFI2	2.789738373	5.918775071	1.44E-07	0.002715835
TRIP13	2.805449287	5.282973362	5.90E-10	1.13E-05
CLEC5A	2.825591567	1.759804744	6.96E-07	0.013006714
CTHRC1	2.932735336	5.36206876	9.20E-08	0.001737058
GABRD	2.994552459	0.744529986	5.93E-08	0.00112181
MFAP2	2.997929525	4.547049623	1.25E-07	0.002358336
WDR72	3.014459391	5.643015488	1.55E-06	0.028813299
ISG15	3.107791993	6.401201321	3.04E-08	0.000577772
TNFRSF18	3.160965038	3.087205332	2.70E-06	0.049886338
LAMP3	3.212623233	5.323968807	1.35E-09	2.58E-05
HIST1H3B	3.304361134	-1.416982827	2.63E-06	0.048687802
PCSK9	3.309534585	5.050678292	8.90E-08	0.001681422
ULBP2	3.332992432	3.205583982	3.59E-08	0.000681526
EVA1A	3.350808106	2.288976628	2.34E-06	0.04334321
PLAU	3.38235914	7.127905788	2.28E-09	4.37E-05
WNT2	3.526927376	2.216081536	2.23E-07	0.004206349
ULBP1	3.587134825	1.530842531	6.31E-08	0.001194608
ADAMTS12	3.594945744	4.912628506	1.69E-09	3.24E-05
IL11	3.662045495	2.056524119	3.91E-08	0.000741885
TREM1	3.678843564	2.41021634	9.16E-07	0.017092141
TDO2	3.792765783	2.279358378	8.11E-11	1.57E-06
ADAM12	3.867887709	5.164517865	3.29E-08	0.000625243
OLR1	3.876746158	3.193567153	1.14E-06	0.021285648
CXCL1	3.925671268	6.398647458	6.19E-07	0.011583829
IBSP	4.126254923	0.591828069	3.56E-08	0.000675073
ESM1	4.196535625	2.933096851	6.01E-10	1.16E-05
SPERT	4.204273065	-0.47205034	1.43E-06	0.026547205
CXCL6	4.26087005	4.024182563	1.04E-06	0.0193234
MMP12	4.311088145	5.680761149	1.14E-07	0.00214623
CXCL8	4.35049773	6.389220521	1.35E-08	0.000256899
CSF2	4.439568215	0.15499179	2.68E-06	0.049607817
CST1	4.689637254	5.18372064	3.81E-07	0.007155261
MMP3	5.227110118	5.584540156	3.81E-08	0.000723377
SPP1	5.401024231	7.903801615	9.85E-08	0.001859973
MMP11	5.443380474	6.859638475	3.78E-11	7.32E-07
COL10A1	5.832566132	5.137931655	2.02E-08	0.000384697
COL11A1	6.067371619	5.364728863	1.04E-06	0.019305725
KRTAP4-1	6.507389307	-0.064967334	2.74E-08	0.000521488
