# Supplementary material for: Integrative analysis for identification of key miRNA-mRNA regulatory axes in esophageal cancer and preliminary validation of the regulatory role of miR-15b-5p/BTG2 therein
Source: PeerJ. 2026 Jan 28;14:e20538. doi: 10.7717/peerj.20538 (PMC12860276; doi:10.7717/peerj.20538)
Supplement: Supplemental Information 1 — All the raw data, result images and running codes in this paper, including qRT-PCR data and cell behavior measurements. [file peerj-14-20538-s001.zip › Supplementary files 1/result 1/TCGA_ESCA_Merge.txt]

A0_Samples	A17_Age	A18_Sex	A19_Height	A1_OS	A20_Weight	A21_BMI	A22_histological_type	A23_Tumor_tissue_site	A2_Event	A3_T	A4_N	A5_M	A6_Stage	A8_New_Event	A8_New_Event_Time	A8_New_Event_Tissue	A8_New_Event_Type	A9_Cancer_Status	additional_studies	age_began_smoking_in_years	alcohol_history_documented	amount_of_alcohol_consumption_per_day	antireflux_treatment_types.antireflux_treatment_type	barretts_esophagus	bcr_patient_barcode	bcr_patient_uuid	city_of_procurement	country_of_birth	country_of_procurement	day_of_form_completion	days_to_birth	days_to_death	days_to_last_followup	drugs.drug.bcr_drug_barcode	drugs.drug.bcr_drug_uuid	drugs.drug.clinical_trail_drug_classification	drugs.drug.day_of_form_completion	drugs.drug.days_to_drug_therapy_end	drugs.drug.days_to_drug_therapy_start	drugs.drug.drug_name	drugs.drug.measure_of_response	drugs.drug.month_of_form_completion	drugs.drug.number_cycles	drugs.drug.prescribed_dose	drugs.drug.prescribed_dose_units	drugs.drug.regimen_indication	drugs.drug.regimen_indication_notes	drugs.drug.regimen_number	drugs.drug.route_of_administrations.route_of_administration
TCGA-2H-A9GJ	57	MALE	189	1781	70	19.59631589261219	Esophagus Adenocarcinoma, NOS	Esophagus	Dead	T1	N0	M0	Stage I	1	1261.0		Locoregional Recurrence	WITH TUMOR		Not Available	NO	Not Available	Unknown	Yes-UK	TCGA-2H-A9GJ	EE47CD59-C8D8-4B1E-96DB-91C679E4106F	Rotterdam	Not Available	Netherlands	25	-21180	1781	Not Available
TCGA-L5-A891	51	MALE	183	114	81	24.18704649287826	Esophagus Adenocarcinoma, NOS	Esophagus	Alive	T3	N1	M0		0	114			TUMOR FREE		Not Available	YES	0	Not Available	No	TCGA-L5-A891	F28F37A0-8E24-4A36-90F0-83CF5A27BE10	ann arbor	Not Available	United States	28	-18925	Not Applicable	114
TCGA-L5-A43I	77	MALE	172	556	121	40.90048674959438	Esophagus Adenocarcinoma, NOS	Esophagus	Dead	T3	N1	MX	Stage IIIA	0	556			TUMOR FREE		Not Available	YES	2	Not Available	No	TCGA-L5-A43I	22EE75E0-5D61-41F4-AACD-B4E09C70D2C3	Ann Arbor	Not Available	United States	17	-28367	556	Not Available
TCGA-LN-A49K	66	MALE	160	180	57	22.265625	Esophagus Squamous Cell Carcinoma	Esophagus	Dead	T3	N0	M0	Stage IIA	0	180			TUMOR FREE		Not Available	NO	Not Available	Not Available	Not Available	TCGA-LN-A49K	0F06153A-0F28-4A7E-9E81-1E0B3F4412AB	Not Available	Vietnam	Vietnam	11	-24379	Not Applicable	2
TCGA-LN-A49S	59	MALE	173	400	63	21.04981790236894	Esophagus Squamous Cell Carcinoma	Esophagus	Alive	T3	N0	M0	Stage IIA	1	49.0		Locoregional Recurrence	TUMOR FREE		19	NO	Not Available	Not Available	Not Available	TCGA-LN-A49S	E9F82800-647A-4D61-BD1F-2C17C4CCAFBA	Not Available	Vietnam	Vietnam	12	-21865	Not Applicable	4
TCGA-IG-A8O2	62	MALE	166	142	53	19.233560749020178	Esophagus Squamous Cell Carcinoma	Esophagus	Dead	T3	N2	M0	Stage IIIB	0	142			TUMOR FREE		19	YES	1	Not Available	No	TCGA-IG-A8O2	A248BFE7-59AF-43EC-8129-692F44B2B218	Hanoi	Vietnam	Vietnam	13	-22869	Not Applicable	14
TCGA-S8-A6BW	51	MALE	177	620	76	24.25867407194612	Esophagus Squamous Cell Carcinoma	Esophagus	Alive	T2	N0	MX	Stage IB	0	620			TUMOR FREE		Not Available	YES	Not Available	Medically Treated	No	TCGA-S8-A6BW	65CEE80A-4C0A-4594-AFCA-D7088F7E5857	Indianapolis	United States	United States	2	-18944	Not Applicable	426
TCGA-IG-A3I8	51	FEMALE	165	1012	48	17.63085399449036	Esophagus Squamous Cell Carcinoma	Esophagus	Alive	T3	N0	M0	Stage IIA	0	1012			WITH TUMOR		Not Available	NO	Not Available	Not Available	No	TCGA-IG-A3I8	7BF3F18B-A013-48D2-A743-26A57FDBE4C4	Tver	Russia	Russia	26	-18786	Not Applicable	0	TCGA-IG-A3I8-D37095;TCGA-IG-A3I8-D37096	9010C4E8-72FB-4D5D-9366-A6E2C221713E;E9B6024C-B897-4E62-8722-6273938CDF85	Not Available;Not Available	26;26	53;53	51;51	5-Fluorouracil;Cisplatin	Complete Response;Complete Response	11;11	Not Available;Not Available	Not Available;Not Available	Not Available;Not Available	Not Available;Not Available	Not Applicable;Not Applicable	Not Available;Not Available	Not Available;Not Available
TCGA-LN-A49V	49	MALE	173	383	62	20.715693808680545	Esophagus Squamous Cell Carcinoma	Esophagus	Alive	T3	N0	M0	Stage IIA	0	383			TUMOR FREE		33	YES	1	Not Available	Not Available	TCGA-LN-A49V	0AB29DE2-EB9E-4A25-99DE-5F543CFBDB53	Not Available	Vietnam	Vietnam	12	-17922	Not Applicable	3	TCGA-LN-A49V-D69625;TCGA-LN-A49V-D69626	ADFC1845-2363-4CA5-B17F-2CCFD0FB9953;22EB5B33-D695-463A-9748-17FA0F76CD7C	Not Available;Not Available	15;15	65;65	25;25	Capecitabine;Cisplatin	Complete Response;Complete Response	1;1	Not Available;Not Available	Not Available;Not Available	Not Available;Not Available	Not Available;Not Available	Not Applicable;Not Applicable	Not Available;Not Available	Not Available;Not Available
TCGA-Q9-A6FW	61	MALE	170	238	79	27.335640138408305	Esophagus Adenocarcinoma, NOS	Esophagus	Alive	T3	N2	M0	Stage IIIB	0	238			TUMOR FREE		Not Available	NO	Not Available	Not Available	No	TCGA-Q9-A6FW	C89F6EA5-786D-4D3C-AA93-681664A908F9	Atlanta	United States	United States	30	-22586	Not Applicable	115
TCGA-L5-A4OF	63	MALE	179	801	193	60.235323491776164	Esophagus Adenocarcinoma, NOS	Esophagus	Dead	T1	N1		Stage IIB	0	801			Unknown		Not Available	YES	4	Medically Treated	Yes-USA	TCGA-L5-A4OF	0C78B1B5-F480-45AD-A253-19297BC886B4	Ann Arbor	Not Available	United States	12	-23194	Not Applicable	112
TCGA-IG-A625	60	MALE	168	390	50	17.715419501133788	Esophagus Squamous Cell Carcinoma	Esophagus	Dead	T3	N2	M0	Stage IIIB	0	390			TUMOR FREE		Not Available	YES	1	Not Available	No	TCGA-IG-A625	5DA26BA5-297A-4D04-883D-32719DB3886A	Hanoi	Vietnam	Vietnam	28	-22070	Not Applicable	11
TCGA-LN-A4A1	60	MALE	172	383	65	21.97133585722012	Esophagus Squamous Cell Carcinoma	Esophagus	Alive	T3	N0	M0	Stage IIA	1	205.0		Locoregional Recurrence	TUMOR FREE		Not Available	YES	2	Not Available	Not Available	TCGA-LN-A4A1	3C1F8B73-BAD7-4649-B08E-C7AFC647EDF3	Not Available	Vietnam	Vietnam	12	-21954	Not Applicable	0	TCGA-LN-A4A1-D69644;TCGA-LN-A4A1-D69645	C420323D-84B3-43E2-801D-BBFC4DFBD484;AEAF4E45-A9B9-4AA9-AF41-B4FB0212787B	Not Available;Not Available	15;15	236;236	200;200	Cisplatin;Capecitabine	Clinical Progressive Disease;Clinical Progressive Disease	1;1	Not Available;Not Available	Not Available;Not Available	Not Available;Not Available	Not Available;Not Available	Not Applicable;Not Applicable	Not Available;Not Available	Not Available;Not Available
TCGA-JY-A6FB	77	MALE	177	1837	95	30.32334258993265	Esophagus Adenocarcinoma, NOS	Esophagus	Alive	T1	N0	M0	Stage I	0	1837			TUMOR FREE		Not Available	YES	0	Not Available	Yes-USA	TCGA-JY-A6FB	C17331FB-C47B-40B5-8D39-9803EE37A42A	Toronto	Not Available	Canada	16	-28269	Not Applicable	1837
TCGA-LN-A49M	62	MALE	168	385	57	20.19557823129252	Esophagus Squamous Cell Carcinoma	Esophagus	Alive	T2	N0	M0	Stage IIA	0	385			TUMOR FREE		Not Available	NO	Not Available	Not Available	Not Available	TCGA-LN-A49M	B3E248B5-5D40-495C-BD10-90ECF0ED6A95	Not Available	Vietnam	Vietnam	12	-22933	Not Applicable	5	TCGA-LN-A49M-D69770	303D23A3-7833-4E58-8163-EC3A30BB2D5C	Not Available	19	136	95	Capecitabine	Complete Response	1	Not Available	Not Available	Not Available	Not Available	Not Applicable	Not Available	Not Available
TCGA-R6-A6Y2	71	MALE	169	283	89	31.16137390147404	Esophagus Adenocarcinoma, NOS	Esophagus	Dead	T2	N1	M0	Stage IIB	1	102.0	Bone	Distant Metastasis	WITH TUMOR		15	YES	Not Available	Not Available	No	TCGA-R6-A6Y2	B2B8C6BC-509B-4C5B-B0FB-D07A5628FA80	Houston	United States	United States	7	-25940	283	Not Available
TCGA-LN-A7HV	58	MALE	174	320	72	23.781212841854934	Esophagus Squamous Cell Carcinoma	Esophagus	Alive	T2	N0	M0	Stage IIA	0	320			TUMOR FREE		28	YES	2	Not Available	No	TCGA-LN-A7HV	2C792B77-1BF1-42F7-BD94-73C6474C6C7D	Not Available	Vietnam	Vietnam	3	-21462	Not Applicable	0	TCGA-LN-A7HV-D69898	059AFB6F-503F-4313-B557-B7B8C0CF56EC	Not Available	22	71	36	Capecitabine	Complete Response	1	Not Available	Not Available	Not Available	Not Available	Not Applicable	Not Available	Not Available
TCGA-LN-A49W	73	MALE	162	403	61	23.243408017070568	Esophagus Squamous Cell Carcinoma	Esophagus	Alive	T3	N1	M0	Stage III	0	403			TUMOR FREE		33	YES	Not Available	Not Available	Not Available	TCGA-LN-A49W	DAF211F2-941E-4244-8CF5-D31492269443	Not Available	Vietnam	Vietnam	12	-26910	Not Applicable	2	TCGA-LN-A49W-D69629;TCGA-LN-A49W-D69630	64345F5E-7C7A-428A-A92A-1446630921BF;988835DC-2BCE-4CD5-A94A-2E39F8E384C4	Not Available;Not Available	15;15	82;82	53;53	Capecitabine;Cisplatin	Complete Response;Complete Response	1;1	Not Available;Not Available	Not Available;Not Available	Not Available;Not Available	Not Available;Not Available	Not Applicable;Not Applicable	Not Available;Not Available	Not Available;Not Available
TCGA-L5-A43C	81	MALE	155	96	95	39.54214360041623	Esophagus Adenocarcinoma, NOS	Esophagus	Alive	T3	N1	MX	Stage III	0	96			Unknown		29	YES	Not Available	Not Available	No	TCGA-L5-A43C	A935DAEB-1EFD-4113-A614-A5E4D446C72B	Ann Arbor	Not Available	United States	16	-29753	Not Applicable	96
TCGA-LN-A49N	50	MALE	168	378	54	19.132653061224488	Esophagus Squamous Cell Carcinoma	Esophagus	Alive	T2	N1	M0	Stage IIB	0	378			TUMOR FREE		Not Available	NO	Not Available	Not Available	Not Available	TCGA-LN-A49N	AE404398-6544-4F3A-8830-44A4A227F8D5	Not Available	Vietnam	Vietnam	12	-18503	Not Applicable	2
TCGA-LN-A7HW	59	MALE	176	365	69	22.275309917355372	Esophagus Squamous Cell Carcinoma	Esophagus	Alive	T2	N0	M0	Stage IIA	1	97.0		Locoregional Recurrence	TUMOR FREE		20	YES	2	Not Available	No	TCGA-LN-A7HW	95858EA9-F71B-48D4-AA15-7DFDF21CA9E7	Not Available	Vietnam	Vietnam	7	-21840	Not Applicable	0
TCGA-2H-A9GQ	80	MALE	178	128	80	25.24933720489837	Esophagus Adenocarcinoma, NOS	Esophagus	Dead	T3	N1	M0	Stage III	1	112.0		Locoregional Recurrence	WITH TUMOR		Not Available	NO	Not Available	Not Available	Yes-UK	TCGA-2H-A9GQ	F23794D7-35CC-4550-A03F-8E3CDE1A2BCD	Rotterdam	Not Available	Netherlands	25	-29497	128	Not Available
TCGA-JY-A93E	61	MALE	173	767	73	24.3910588392529	Esophagus Adenocarcinoma, NOS	Esophagus	Alive	T3	N1	M0	Stage IIIA	1				WITH TUMOR		Not Available	YES	0	No Treatment	No	TCGA-JY-A93E	50F15B12-4DC4-403F-94B0-9D121306EE30	Toronto	Not Available	Canada	20	-22427	Not Applicable	550
TCGA-VR-A8EO	49	MALE	179	785	63	19.66230766829999	Esophagus Squamous Cell Carcinoma	Esophagus	Alive	T3	N0	M0	Stage IIA	0	785			TUMOR FREE		Not Available	YES	5	No Treatment	No	TCGA-VR-A8EO	705F9841-988A-488A-8CDD-3E00BC731E76	Barretos	Brazil	Brazil	20	-18123	Not Applicable	509
TCGA-LN-A4A6	65	MALE	176	391	72	23.24380165289256	Esophagus Squamous Cell Carcinoma	Esophagus	Alive	T2	N0	M0	Stage II	1	158.0		Locoregional Recurrence	TUMOR FREE		25	YES	2	Not Available	Not Available	TCGA-LN-A4A6	FFCFA005-A04F-458E-9D1D-86143DD823E5	Not Available	Vietnam	Vietnam	12	-24011	Not Applicable	3	TCGA-LN-A4A6-D69903	3F60AB24-CC23-4921-8A81-153C78762330	Not Available	22	96	69	Capecitabine	Complete Response	1	Not Available	Not Available	Not Available	Not Available	Not Applicable	Not Available	Not Available
TCGA-L5-A88Z	70	FEMALE	163	225	66	24.84098008957808	Esophagus Squamous Cell Carcinoma	Esophagus	Alive	T1	N1	M0	Stage IIA	0	225			TUMOR FREE		Not Available	YES	0	Medically Treated	No	TCGA-L5-A88Z	4D4E15D1-5D54-4EE3-808F-0B28DFC77871	ann arbor	Not Available	United States	28	-25890	Not Applicable	225
TCGA-VR-A8EX	63	MALE	171	855	60	20.519134092541293	Esophagus Squamous Cell Carcinoma	Esophagus	Dead	T1	N1	M1a	Stage IVA	0	855			WITH TUMOR		23	NO	Not Available	Not Available	No	TCGA-VR-A8EX	0B831729-8C3F-472B-9D76-50BBB4AEAB0E	Barretos	Brazil	Brazil	16	-23226	855	Not Available
TCGA-R6-A8W8	72	MALE	171	88	91	31.120686707020965	Esophagus Adenocarcinoma, NOS	Esophagus	Dead	T3	N1	M0	Stage IIIA	0	88			WITH TUMOR		Not Available	NO	Not Available	Not Available	No	TCGA-R6-A8W8	CCCD0568-E267-44A2-8421-6471736BB45F	Not Available	Not Available	United States	24	-26535	88	Not Available
TCGA-L5-A893	71	FEMALE	150	92	67	29.77777777777778	Esophagus Adenocarcinoma, NOS	Esophagus	Alive	T1	N0	M0	Stage I	0	92			TUMOR FREE		19	YES	0	Medically Treated	Yes-USA	TCGA-L5-A893	FB777A96-2E24-4B60-9C7E-9D5DC3E7F35A	ann arbor	Not Available	United States	28	-26143	Not Applicable	92
TCGA-R6-A6XQ	58	MALE	178	193	85	26.82742078020452	Esophagus Adenocarcinoma, NOS	Esophagus	Dead	T3	N1	M1b	Stage IVB	0	193			WITH TUMOR		18	YES	Not Available	Not Available	No	TCGA-R6-A6XQ	8373BC4A-490D-4050-BBB1-48B6472EBA34	Houston	United States	United States	7	-21410	193	Not Available
TCGA-Z6-AAPN	57	MALE	165	81	74	27.180899908172634	Esophagus Squamous Cell Carcinoma	Esophagus	Alive	T3	N0	M0	Stage IIA	0	81			TUMOR FREE		Not Available	Not Available	Not Available	Not Available	Unknown	TCGA-Z6-AAPN	2659BB79-95F9-4476-A516-F3800536422D	Saint Petersburg	Russia	Russia	13	-20926	Not Applicable	18
TCGA-LN-A49O	47	MALE	158	408	57	22.83287934625861	Esophagus Squamous Cell Carcinoma	Esophagus	Alive	T3	N0	M0	Stage IIA	1	193.0		Locoregional Recurrence	TUMOR FREE		27	YES	1	Not Available	Not Available	TCGA-LN-A49O	3DF1B9DB-D900-47D2-839D-3900829CB2A9	Not Available	Vietnam	Vietnam	12	-17237	Not Applicable	10	TCGA-LN-A49O-D69620	0C5C73B3-0BE2-4C92-9240-8E61CFF2D1CB	Not Available	15	104	76	Capecitabine	Clinical Progressive Disease	1	Not Available	Not Available	Not Available	Not Available	Not Applicable	Not Available	Not Available
TCGA-X8-AAAR	69	MALE	183	554	105	31.35357878706441	Esophagus Adenocarcinoma, NOS	Esophagus	Alive	T1	N1			0	554			TUMOR FREE		15	YES	1	Unknown	Unknown	TCGA-X8-AAAR	CAF9B681-AF70-4A6D-A871-C45926220DE5	phoenix	Not Available	United States	29	-25370	Not Applicable	309
TCGA-IG-A3Y9	72	MALE	176	26	80	25.826446280991735	Esophagus Squamous Cell Carcinoma	Esophagus	Dead	T4	N0	M0	Stage IIIA	0	26			TUMOR FREE		32	YES	1	Not Available	No	TCGA-IG-A3Y9	4B8809A6-4AB3-4567-8623-37CE3FAA978C	Tver	Russia	Russia	25	-26330	Not Applicable	0
TCGA-JY-A938	75	MALE	165	1060	72	26.446280991735538	Esophagus Adenocarcinoma, NOS	Esophagus	Alive	T3	N0	M0	Stage IIB	1	493.0	Other, specify	Distant Metastasis	WITH TUMOR		Not Available	YES	0	No Treatment	Yes-USA	TCGA-JY-A938	97394C78-2815-4348-B4C9-DF0B3B3D6B5E	Toronto	Not Available	Canada	20	-27633	Not Applicable	773
TCGA-IG-A6QS	54	MALE	176	303	70	22.598140495867767	Esophagus Squamous Cell Carcinoma	Esophagus	Dead	T2	N1	M0	Stage IIB	0	303			TUMOR FREE		21	YES	1	Not Available	No	TCGA-IG-A6QS	41B6C417-1EC1-4DB9-91A8-11AA4DBAD05D	LVIV	Ukraine	Ukraine	21	-19900	Not Applicable	4
TCGA-S8-A6BV	76	MALE	180	609	90	27.77777777777778	Esophagus Adenocarcinoma, NOS	Esophagus	Alive	T2	N0	MX	Stage IIIA	1	267.0	Liver	Distant Metastasis	Unknown		Not Available	YES	Not Available	Not Available	No	TCGA-S8-A6BV	48633BB8-C5F3-45AA-A406-E46C624391B4	Indianapolis	United States	United States	2	-28111	Not Applicable	267	TCGA-S8-A6BV-D62066;TCGA-S8-A6BV-D62067	C6AE99D4-691F-4EFF-AC73-48517141A4B6;BB417DE1-3300-4DDA-A5AF-A16EA8AB3D9E	Not Available;Not Available	11;11	290;Not Available	276;609	FOLFOX;FOLFIRI	Clinical Progressive Disease;Not Applicable	7;7	Not Available;Not Available	Not Available;Not Available	Not Available;Not Available	Not Available;Not Available	Not Applicable;Not Applicable	Not Available;Not Available	Not Available;Not Available
TCGA-L5-A8NI	79	MALE	Not Available	410	89		Esophagus Adenocarcinoma, NOS	Esophagus	Dead	T3	N1	M0	Stage III	1	401.0		Locoregional Recurrence	WITH TUMOR		57	NO	Not Available	Not Available	No	TCGA-L5-A8NI	4B0274A5-56BD-4E69-9616-F878392EDB13	ann arbor	Not Available	United States	10	-29135	410	Not Available
TCGA-R6-A6DQ	74	FEMALE	168	231	56	19.841269841269842	Esophagus Adenocarcinoma, NOS	Esophagus	Dead	T3	N1	M0	Stage IIIA	0	231			WITH TUMOR		Not Available	YES	Not Available	Medically Treated	No	TCGA-R6-A6DQ	DDE17514-BD86-41E7-AE6D-88DDA6D854BB	Houston	Not Available	United States	10	-27098	231	Not Available
TCGA-JY-A93C	47	MALE	169	705	62	21.707923392038094	Esophagus Adenocarcinoma, NOS	Esophagus	Alive	T3	N2	M0	Stage IIIB	1	652.0		Locoregional Recurrence	WITH TUMOR		Not Available	YES	0	Not Available	No	TCGA-JY-A93C	BCAB5381-C037-4723-904E-D01EA386B61E	Toronto	Not Available	Canada	20	-17228	Not Applicable	705
TCGA-RE-A7BO	72	FEMALE	167	213	77	27.60945175517229	Esophagus Adenocarcinoma, NOS	Esophagus	Dead	T1	N1	M0	Stage IIB	0	213			TUMOR FREE		18	NO	Not Available	Not Available	Yes-USA	TCGA-RE-A7BO	9112A681-E5A2-4DC8-B5AF-0187D3BFC1D3	Melbourne	Australia	Australia	26	-26348	213	Not Available
TCGA-VR-A8EY	44	FEMALE	165	1025	70	25.711662075298438	Esophagus Squamous Cell Carcinoma	Esophagus	Alive	T3	NX	M0	Stage IIA	0	1025			TUMOR FREE		Not Available	NO	Not Available	Not Available	No	TCGA-VR-A8EY	C305AA0C-430C-4E3F-93AC-E611B32DB30A	Barretos	Brazil	Brazil	20	-16255	Not Applicable	724
TCGA-2H-A9GL	74	MALE	173	180	85	28.40054796351365	Esophagus Adenocarcinoma, NOS	Esophagus	Dead	T3	N1	M0	Stage III	1	109.0		Distant Metastasis	WITH TUMOR		Not Available	NO	Not Available	Not Available	Yes-UK	TCGA-2H-A9GL	AB2755D2-5BD9-4E2F-B255-E813AFC8D268	Rotterdam	Not Available	Netherlands	25	-27115	180	Not Available
TCGA-L5-A88S	84	MALE	183	471	77	22.992624443847234	Esophagus Squamous Cell Carcinoma	Esophagus	Alive	T3	N0	MX	Stage IB	0	471			TUMOR FREE		25	NO	Not Available	Medically Treated	No	TCGA-L5-A88S	25EB6A8A-5BD9-480D-BAAB-6113E1B3BE51	ann arbor	Not Available	United States	28	-30954	Not Applicable	211
TCGA-LN-A5U7	46	MALE	169	768	53	18.556773222226113	Esophagus Squamous Cell Carcinoma	Esophagus	Alive	T2	N0	M0	Stage IIA	1	535.0		Locoregional Recurrence	TUMOR FREE		23	YES	1	Not Available	No	TCGA-LN-A5U7	D67330EE-1791-4F5A-8996-8687A2D5CCCB	Not Available	Vietnam	Vietnam	3	-16928	Not Applicable	36	TCGA-LN-A5U7-D69668;TCGA-LN-A5U7-D69669;TCGA-LN-A5U7-D69670	7B6162E8-8C26-4460-89F4-1EC4009B3868;358177BD-A85B-419D-9696-CFCA70B8D9D7;F185C559-8658-4847-8150-59A54FCC5126	Not Available;Not Available;Not Available	15;15;15	693;693;693	537;537;537	docetaxel;oxaliplatin;fluorouracil	Complete Response;Complete Response;Complete Response	1;1;1	Not Available;Not Available;Not Available	Not Available;Not Available;Not Available	Not Available;Not Available;Not Available	Not Available;Not Available;Not Available	Not Applicable;Not Applicable;Not Applicable	Not Available;Not Available;Not Available	Not Available;Not Available;Not Available
TCGA-XP-A8T6	54	MALE	Not Available	763	70		Esophagus Squamous Cell Carcinoma	Esophagus	Dead	T2	N1	M0	Stage IIB	0	763			TUMOR FREE		29	YES	10	Not Available	No	TCGA-XP-A8T6	F4CB24E9-E7FD-4245-9C9B-7E0934038446	Not Available	Brazil	Not Available	26	-19886	763	Not Available
TCGA-IG-A4P3	48	MALE	182	567	86	25.96304794106992	Esophagus Squamous Cell Carcinoma	Esophagus	Dead	T2	N1	M0	Stage IIB	0	567			WITH TUMOR		27	YES	Not Available	Not Available	No	TCGA-IG-A4P3	6594ACD5-4D2A-4CC5-8CF8-4064E252C5F6	Lviv	Ukraine	Ukraine	11	-17860	Not Applicable	1
TCGA-R6-A6XG	64	MALE	192	1168	103	27.940538194444443	Esophagus Adenocarcinoma, NOS	Esophagus	Alive	T3	N1	M0	Stage IIIA	1	572.0	Brain	Distant Metastasis	WITH TUMOR		Not Available	YES	1	Medically Treated;Surgically Treated	Yes-USA	TCGA-R6-A6XG	3DF30783-C93D-4204-9703-C24C2349BA15	Houston	United States	United States	7	-23484	Not Applicable	900
TCGA-L5-A43H	75	MALE	175	9	69	22.53061224489796	Esophagus Squamous Cell Carcinoma	Esophagus	Dead	T3	N1	M0	Stage III	1				WITH TUMOR		15	YES	6	Unknown	No	TCGA-L5-A43H	06CA7FC4-4AE0-47D5-9E83-F92BA42A957B	Ann Arbor	Not Available	United States	17	-27592	9	Not Available
TCGA-LN-A9FP	60	FEMALE	151	366	49	21.490285513793253	Esophagus Squamous Cell Carcinoma	Esophagus	Alive	T2	N0	M0	Stage IIA	1	290.0		Locoregional Recurrence	TUMOR FREE		Not Available	YES	0	Not Available	No	TCGA-LN-A9FP	981066EC-ECA6-4621-8979-E935279AA1CA	Not Available	Vietnam	Vietnam	30	-22104	Not Applicable	0	TCGA-LN-A9FP-D69783	0A505D7F-02D6-42D9-AD4F-0385A1629A6F	Not Available	19	60	40	Capecitabine	Complete Response	1	Not Available	Not Available	Not Available	Not Available	Not Applicable	Not Available	Not Available
TCGA-KH-A6WC	82	MALE	165	191	72	26.446280991735538	Esophagus Squamous Cell Carcinoma	Esophagus	Alive	T1	N0	M0	Stage IA	0	191			TUMOR FREE		Not Available	YES	Not Available	Not Available	No	TCGA-KH-A6WC	EF573329-9659-4106-B391-9A33E1C732C4	New York	United States	United States	26	-30167	Not Applicable	189	TCGA-KH-A6WC-D51972	7D11BF69-C219-41B7-89BB-83886B315C81	Not Available	26	Not Available	53	Not Available	Complete Response	11	Not Available	Not Available	Not Available	Not Available	Not Applicable	Not Available	Not Available
TCGA-JY-A6FE	49	MALE	176	112	62	20.015495867768596	Esophagus Squamous Cell Carcinoma	Esophagus	Dead	T3	N1	M0	Stage III	1	55.0	Other, specify	Distant Metastasis	WITH TUMOR		20	YES	1	Not Available	No	TCGA-JY-A6FE	26E7F083-A91B-4C04-84FE-D43BE9722B18	Toronto	Not Available	Canada	16	-18105	112	Not Available
TCGA-R6-A6Y0	54	MALE	173	1641	94	31.40766480670921	Esophagus Adenocarcinoma, NOS	Esophagus	Alive	T3	N1	M1a	Stage IVA	1				WITH TUMOR		Not Available	YES	Not Available	Not Available	No	TCGA-R6-A6Y0	77B3EC30-1E9F-466A-944B-6B187635EDB7	Houston	United States	United States	7	-20045	Not Applicable	1641
TCGA-Z6-A9VB	53	MALE	159	40	62	24.524346347059055	Esophagus Squamous Cell Carcinoma	Esophagus	Alive	T3	N1	M0	Stage IIIA	0	40			TUMOR FREE		Not Available	Not Available	Not Available	Not Available	Not Available	TCGA-Z6-A9VB	1C2837D4-BD2C-46F7-9E22-683B82A16350	Saint Petersburg	Russia	Russia	13	-19470	Not Applicable	15
TCGA-IG-A4QT	56	MALE	174	283	70	23.120623596247853	Esophagus Squamous Cell Carcinoma	Esophagus	Dead	T3	N0	M0	Stage IIA	0	283			TUMOR FREE		16	YES	5	Not Available	No	TCGA-IG-A4QT	3F7B600B-282E-4F35-9FD8-567B3FCA8273	Lviv	Ukraine	Ukraine	1	-20506	Not Applicable	30
TCGA-L5-A8NM	84	FEMALE	Not Available	236	60		Esophagus Adenocarcinoma, NOS	Esophagus	Dead	T2	N1	M0	Stage IIB	0	236			TUMOR FREE		Not Available	YES	Not Available	Not Available	No	TCGA-L5-A8NM	A9904356-F050-4BD8-B48A-50B64F6DC3A1	ann arbor	Not Available	United States	10	-30936	236	Not Available
TCGA-L5-A4OW	56	FEMALE	157	217	100	40.56959714390036	Esophagus Adenocarcinoma, NOS	Esophagus	Dead	T2	N1	M0	Stage IIB	0	217			TUMOR FREE		Not Available	YES	Not Available	Medically Treated	Yes-USA	TCGA-L5-A4OW	10724958-D007-44FC-ADA2-D5874614DDBA	Ann Arbor	Not Available	United States	12	-20796	217	Not Available
TCGA-LN-A4MR	57	MALE	162	402	59	22.481329065691206	Esophagus Squamous Cell Carcinoma	Esophagus	Alive	T2	N0	M0	Stage IIA	1	226.0		Locoregional Recurrence	TUMOR FREE		Not Available	YES	2	Not Available	Not Available	TCGA-LN-A4MR	CC14603B-E32C-43F3-8218-B6ED7EE2EC18	Not Available	Vietnam	Vietnam	13	-21142	Not Applicable	2	TCGA-LN-A4MR-D69665;TCGA-LN-A4MR-D69666	28FA5AB8-E14D-407B-BD3D-3A1D5B97AB4C;2AF77EAA-81F8-487E-ABA9-61CADBECFC21	Not Available;Not Available	15;15	270;270	237;237	Capecitabine;Cisplatin	Complete Response;Complete Response	1;1	Not Available;Not Available	Not Available;Not Available	Not Available;Not Available	Not Available;Not Available	Not Applicable;Not Applicable	Not Available;Not Available	Not Available;Not Available
TCGA-VR-A8Q7	60	MALE	170	1590	57	19.72318339100346	Esophagus Squamous Cell Carcinoma	Esophagus	Alive	T3	N1	M0	Stage IIIA	0	1590			TUMOR FREE		16	YES	2	Not Available	No	TCGA-VR-A8Q7	2795BADD-5C70-442D-8780-8F458539D506	Barretos	Brazil	Brazil	16	-22149	Not Applicable	1117
TCGA-IG-A5B8	72	MALE	170	24	64	22.14532871972318	Esophagus Squamous Cell Carcinoma	Esophagus	Dead	T3	N0	M0	Stage IB	0	24			TUMOR FREE		23	YES	5	Not Available	No	TCGA-IG-A5B8	A4D36E09-5D8E-4006-855C-E466682B6813	Lviv	Ukraine	Ukraine	23	-26574	24	Not Available
TCGA-LN-A4A3	61	MALE	172	388	63	21.295294753921038	Esophagus Squamous Cell Carcinoma	Esophagus	Alive	T3	N1	M0	Stage III	0	388			TUMOR FREE		26	NO	Not Available	Not Available	Not Available	TCGA-LN-A4A3	3C0BB5E2-AD33-4D91-A31E-2A18F1C94D2D	Not Available	Vietnam	Vietnam	12	-22313	Not Applicable	2	TCGA-LN-A4A3-D69653;TCGA-LN-A4A3-D69654	3ED36C66-2912-495B-84F6-5E38970737BC;4BE0EDB2-9C2D-4EDA-BB4A-A154DCC7DCC9	Not Available;Not Available	15;15	74;74	39;39	Capecitabine;Cisplatin	Clinical Progressive Disease;Clinical Progressive Disease	1;1	Not Available;Not Available	Not Available;Not Available	Not Available;Not Available	Not Available;Not Available	Not Applicable;Not Applicable	Not Available;Not Available	Not Available;Not Available
TCGA-LN-A49X	44	MALE	Not Available	384	Not Available		Esophagus Squamous Cell Carcinoma	Esophagus	Alive	T3	N0	M0	Stage IIA	0	384			TUMOR FREE		Not Available	NO	Not Available	Not Available	Not Available	TCGA-LN-A49X	B05AEFC4-2D61-44B6-9451-E660D10D8A79	Not Available	Vietnam	Vietnam	12	-16154	Not Applicable	3
TCGA-L5-A4OQ	75	MALE	152	42	72	31.16343490304709	Esophagus Adenocarcinoma, NOS	Esophagus	Dead	T2	N2	MX	Stage IIIA	1	29.0	Brain	Distant Metastasis	WITH TUMOR		Not Available	YES	1	Not Available	No	TCGA-L5-A4OQ	5530590B-8B5E-43A4-B2CA-877BFC6107F3	Ann Arbor	Not Available	United States	12	-27565	42	Not Available
TCGA-VR-AA4G	51	FEMALE	159	549	69	27.29322416043669	Esophagus Squamous Cell Carcinoma	Esophagus	Alive	T2	N2	M0	Stage IIIA	0	549			TUMOR FREE		12	NO	Not Available	Not Available	No	TCGA-VR-AA4G	DF5BD25C-D70B-4126-89CB-6C838044AE3B	Barretos	Brazil	Brazil	20	-18909	Not Applicable	366
TCGA-JY-A6FG	50	MALE	173	1263	110	36.753650305723546	Esophagus Squamous Cell Carcinoma	Esophagus	Dead	T3	N1	M0	Stage III	0	1263			TUMOR FREE		25	YES	4	Not Available	No	TCGA-JY-A6FG	517738F6-BA1C-43B0-8D68-81A7C34118EA	Toronto	Not Available	Canada	16	-18348	1263	Not Available
TCGA-R6-A6L6	68	MALE	170	214	84	29.06574394463668	Esophagus Adenocarcinoma, NOS	Esophagus	Dead	TX	NX	M1	Stage IV	0	214			WITH TUMOR		Not Available	NO	Not Available	Not Available	No	TCGA-R6-A6L6	7E53564C-4132-40BD-A4D5-1D35473F224F	Houston	United States	United States	7	-25092	214	Not Available
TCGA-IG-A51D	63	MALE	178	518	63	19.883853048857468	Esophagus Squamous Cell Carcinoma	Esophagus	Alive	T2	NX	M1	Stage IIB	0	518			TUMOR FREE		Not Available	NO	Not Available	Not Available	Unknown	TCGA-IG-A51D	F8DBAB24-B9F4-4B8A-BFEA-57856CCF6364	Tver	Russia	Russia	1	-23259	Not Applicable	0
TCGA-L5-A4OE	81	MALE	Not Available	730	88		Esophagus Adenocarcinoma, NOS	Esophagus	Dead	T3	N2		Stage IIIB	0	730			Unknown		Not Available	YES	1	Not Available	Unknown	TCGA-L5-A4OE	0A466142-C513-4257-85D4-4BD7CFD0EF29	Ann Arbor	Not Available	United States	12	-29591	Not Applicable	107
TCGA-VR-AA7B	65	FEMALE	159	342	47	18.59103674696412	Esophagus Squamous Cell Carcinoma	Esophagus	Alive	T3	NX	M0	Stage IV	1	207.0	Brain	Distant Metastasis	WITH TUMOR		Not Available	NO	Not Available	Not Available	No	TCGA-VR-AA7B	91F9AD2E-E32E-43BB-AEF8-5845C398606A	Barretos	Brazil	Brazil	20	-23915	Not Applicable	342
TCGA-LN-A4A8	52	MALE	175	472	68	22.20408163265306	Esophagus Squamous Cell Carcinoma	Esophagus	Alive	T2	N0	M0	Stage IIA	1	250.0		Locoregional Recurrence	TUMOR FREE		Not Available	YES	2	Not Available	Not Available	TCGA-LN-A4A8	AA364B98-0097-43A4-976D-742FAA0276DF	Not Available	Vietnam	Vietnam	12	-19046	Not Applicable	2	TCGA-LN-A4A8-D70195;TCGA-LN-A4A8-D70197;TCGA-LN-A4A8-D70199;TCGA-LN-A4A8-D70200	F04BCFD5-B557-4487-BE4B-3B9B15F23FBE;EDC1D146-5DD9-4CE0-BED9-6E523AFDDC1A;5DB61336-2915-4F46-B4FA-0FC68E09A694;F40942C3-C5B9-4FE6-B163-5CB4FF67BC24	Not Available;Not Available;Not Available;Not Available	30;30;30;30	432;432;432;432	276;276;276;276	Docetaxel;oxaliplatin;5-Flourouracil;Cisplatin	Complete Response;Complete Response;Complete Response;Complete Response	1;1;1;1	Not Available;Not Available;Not Available;Not Available	Not Available;Not Available;Not Available;Not Available	Not Available;Not Available;Not Available;Not Available	Not Available;Not Available;Not Available;Not Available	Not Applicable;Not Applicable;Not Applicable;Not Applicable	Not Available;Not Available;Not Available;Not Available	Not Available;Not Available;Not Available;Not Available
TCGA-LN-A9FO	42	MALE	170	4	65	22.491349480968857	Esophagus Squamous Cell Carcinoma	Esophagus	Alive	T2	N0	M0	Stage IIA	0	4			TUMOR FREE		Not Available	NO	Not Available	Not Available	No	TCGA-LN-A9FO	CAD8BD3A-FFD8-4BAF-9DE6-3AC3A1EB19E1	Not Available	Vietnam	Vietnam	30	-15551	Not Applicable	4
TCGA-R6-A8WC	56	MALE	180	70	89	27.469135802469136	Esophagus Adenocarcinoma, NOS	Esophagus	Alive	T3	N0	M0	Stage IIA	1				WITH TUMOR		15	YES	Not Available	No Treatment	Yes-USA	TCGA-R6-A8WC	9A1C83CD-D746-4008-8ED3-22CD44951E29	houston	Not Available	United States	24	-20812	Not Applicable	22
TCGA-IC-A6RE	59	MALE	183	234	102	30.45776225029114	Esophagus Adenocarcinoma, NOS	Esophagus	Alive	T1	N1	M0	Stage IIB	1				WITH TUMOR		Not Available	YES	Not Available	Unknown	Yes-USA	TCGA-IC-A6RE	64AA95B2-CCF7-4BFA-8D4F-98DE09F03E71	Piitsburgh	Not Available	United States	3	-21640	Not Applicable	234	TCGA-IC-A6RE-D58294;TCGA-IC-A6RE-D58295;TCGA-IC-A6RE-D58296	02677E8E-C70C-4221-B4AD-FB5945307914;AC02DDB0-528A-4A27-992D-7655615CD762;13B49CEF-9D6B-4AC5-87CD-1F5834F7EFB9	Not Available;Not Available;Not Available	3;3;3	Not Available;Not Available;Not Available	151;151;151	Epirubicin;Cisplatin;5FU	Unknown;Unknown;Unknown	4;4;4	Not Available;Not Available;Not Available	Not Available;Not Available;Not Available	Not Available;Not Available;Not Available	Not Available;Not Available;Not Available	Not Applicable;Not Applicable;Not Applicable	Not Available;Not Available;Not Available	Not Available;Not Available;Not Available
TCGA-VR-A8ER	54	MALE	164	378	46	17.10291493158834	Esophagus Squamous Cell Carcinoma	Esophagus	Dead	T4	N1	M0	Stage III	0	378			WITH TUMOR		10	YES	1	Not Available	No	TCGA-VR-A8ER	54E45B43-363A-47A3-B43B-5E41FF589B47	Barretos	Brazil	Brazil	16	-19951	378	Not Available	TCGA-VR-A8ER-D66905;TCGA-VR-A8ER-D66906	E6659E32-6364-40DC-8F77-1777C6CF55D9;1AE75182-0440-4E07-9F08-C6E05724B5E0	Not Available;Not Available	27;27	268;268	103;103	Fluorouracil;Cisplatin	Complete Response;Complete Response	10;10	Not Available;Not Available	Not Available;Not Available	Not Available;Not Available	Not Available;Not Available	Not Applicable;Not Applicable	Not Available;Not Available	Not Available;Not Available
TCGA-JY-A6FH	53	MALE	180	1441	95	29.320987654320987	Esophagus Adenocarcinoma, NOS	Esophagus	Alive	T2	N1	M0	Stage IIB	1	749.0	Lung	Distant Metastasis	TUMOR FREE		20	YES	1	Not Available	Yes-USA	TCGA-JY-A6FH	BD1C3D3B-D174-4186-BB35-364E167A1D18	Toronto	Not Available	Canada	16	-19549	Not Applicable	1098
TCGA-JY-A6F8	56	MALE	188	3714	90	25.464010864644635	Esophagus Adenocarcinoma, NOS	Esophagus	Alive	T1	N0	M0	Stage I	0	3714			TUMOR FREE		Not Available	YES	1	Not Available	Yes-USA	TCGA-JY-A6F8	8F641AC4-8C31-464F-8BD1-E0661408EECC	Toronto	Not Available	Canada	16	-20550	Not Applicable	3714
TCGA-XP-A8T8	49	MALE	Not Available	437	62		Esophagus Squamous Cell Carcinoma	Esophagus	Alive	T1	N1	M0	Stage IIB	0	437			TUMOR FREE		12	YES	7	Not Available	No	TCGA-XP-A8T8	8D3CCAF0-872A-4EE3-B4B7-847180FEC3AB	Not Available	Brazil	Not Available	28	-18048	Not Applicable	437
TCGA-L5-A8NN	81	MALE	170	167	60	20.761245674740483	Esophagus Adenocarcinoma, NOS	Esophagus	Alive	T3	N1	M0	Stage III	0	167			Unknown		15	YES	Not Available	Medically Treated	No	TCGA-L5-A8NN	90940FF1-C270-44F5-9949-F726838AAA57	ann arbor	Not Available	United States	10	-29891	Not Applicable	165
TCGA-LN-A9FR	70	MALE	172	373	61	20.619253650621957	Esophagus Squamous Cell Carcinoma	Esophagus	Alive	T2	N1	M0	Stage IIB	0	373			TUMOR FREE		Not Available	YES	2	Not Available	No	TCGA-LN-A9FR	CFDC8F4D-A25B-4C63-9832-58444581A505	Not Available	Vietnam	Vietnam	30	-25657	Not Applicable	0	TCGA-LN-A9FR-D69883	C57206BF-9BE4-40E6-889C-85C21131BE8D	Not Available	22	89	23	Capecitabine	Complete Response	1	Not Available	Not Available	Not Available	Not Available	Not Applicable	Not Available	Not Available
TCGA-L5-A88Y	76	MALE	185	11	76	22.20598977355734	Esophagus Adenocarcinoma, NOS	Esophagus	Alive	T1	N0	MX		0	11			Unknown		35	YES	0	Not Available	No	TCGA-L5-A88Y	FD43A93A-A26D-427B-BE04-466630F3D949	ann arbor	Not Available	United States	28	-28061	Not Applicable	11
TCGA-L5-A8NV	75	MALE	183	1599	82	24.485652005136014	Esophagus Adenocarcinoma, NOS	Esophagus	Dead	T3	N0	M0	Stage IIA	1	1252.0		Locoregional Recurrence	WITH TUMOR		Not Available	NO	Not Available	Medically Treated	No	TCGA-L5-A8NV	C6AE1D70-A6A2-4A46-B67A-D1BFF73A1709	ann arbor	Not Available	United States	10	-27546	1599	Not Available
TCGA-L5-A8NL	56	MALE	158	402	80	32.04614645088928	Esophagus Adenocarcinoma, NOS	Esophagus	Alive	T3	N1	M0	Stage III	0	402			TUMOR FREE		Not Available	YES	Not Available	Medically Treated	No	TCGA-L5-A8NL	9C32A8F1-49A4-4662-A5FB-B99F955C3B1A	ann arbor	Not Available	United States	10	-20542	Not Applicable	402
TCGA-IG-A7DP	50	FEMALE	166	452	58	21.04804761213529	Esophagus Adenocarcinoma, NOS	Esophagus	Alive	T4a	NX	MX	Stage IIIA	0	452			TUMOR FREE		Not Available	NO	Not Available	Not Available	Not Available	TCGA-IG-A7DP	41B3DD5A-6413-40F5-9721-78CB218567B7	Not Available	Bulgaria	Bulgaria	13	-18364	Not Applicable	34	TCGA-IG-A7DP-D62773;TCGA-IG-A7DP-D62774	A7A42A7C-24A2-4E88-8836-CB6CFAA9BEC4;9088A96E-736C-49A3-80CB-7E64190BA076	Not Available;Not Available	28;28	206;206	49;49	Carboplatin;Gemzar	Complete Response;Complete Response	7;7	Not Available;Not Available	Not Available;Not Available	Not Available;Not Available	Not Available;Not Available	Not Applicable;Not Applicable	Not Available;Not Available	Not Available;Not Available
TCGA-LN-A7HZ	49	MALE	176	401	62	20.015495867768596	Esophagus Squamous Cell Carcinoma	Esophagus	Alive	T2	N0	M0	Stage IIA	1	117.0		Locoregional Recurrence	TUMOR FREE		24	YES	1	Not Available	No	TCGA-LN-A7HZ	EF8BEC6F-F594-4076-9F38-157165633EF1	Not Available	Vietnam	Vietnam	7	-17931	Not Applicable	0	TCGA-LN-A7HZ-D69680;TCGA-LN-A7HZ-D69681	8C3A2222-9EF7-4A45-B16F-C0D30BED03B1;02E0C634-0B68-4051-8A0A-9B08BB96A7FA	Not Available;Not Available	15;15	153;153	112;112	Capecitabine;Cisplatin	Complete Response;Complete Response	1;1	Not Available;Not Available	Not Available;Not Available	Not Available;Not Available	Not Available;Not Available	Not Applicable;Not Applicable	Not Available;Not Available	Not Available;Not Available
TCGA-IG-A3YA	53	MALE	179	632	76	23.719609250647608	Esophagus Squamous Cell Carcinoma	Esophagus	Alive	T4	N0	M0	Stage IIIA	0	632			WITH TUMOR		24	YES	1	Not Available	No	TCGA-IG-A3YA	7AB6DE57-D659-47F1-A70F-1B67650E99D7	Tver	Russia	Russia	25	-19567	Not Applicable	0
TCGA-L5-A4OU	81	MALE	175	882	82	26.775510204081634	Esophagus Adenocarcinoma, NOS	Esophagus	Alive	T3	N0	M0	Stage IIA	0	882			TUMOR FREE		Not Available	YES	Not Available	Medically Treated	No	TCGA-L5-A4OU	AE6C307A-CA04-4618-B270-E8641AFD1DAA	Ann Arbor	Not Available	United States	12	-29674	Not Applicable	882
TCGA-JY-A6FA	51	MALE	174	1361	64	21.13885585942661	Esophagus Squamous Cell Carcinoma	Esophagus	Dead	T2	N1	M0	Stage IIB	1	477.0	Lung	Distant Metastasis	WITH TUMOR		16	YES	14	Medically Treated	No	TCGA-JY-A6FA	3633AEAB-A763-438F-AD03-1B4AC8B3A621	Toronto	Not Available	Canada	16	-18978	1361	Not Available	TCGA-JY-A6FA-D53197;TCGA-JY-A6FA-D59866;TCGA-JY-A6FA-D59867	D3A65367-ED00-46D2-8210-CFEB2F3FFBD5;68C0E85B-FABA-4715-B310-B69F49953D9B;D1A15DED-F289-46ED-9F35-2D272C6D1F1C	Not Available;Not Available;Not Available	16;23;23	271;271;271	152;152;152	Epirubicin;Cisplatin;5 FU	Complete Response;Complete Response;Partial Response	12;5;5	Not Available;Not Available;Not Available	Not Available;Not Available;Not Available	Not Available;Not Available;Not Available	Not Available;Not Available;Not Available	Not Applicable;Not Applicable;Not Applicable	Not Available;Not Available;Not Available	Not Available;Not Available;Not Available
TCGA-JY-A93D	51	MALE	197	960	52	13.398953850910871	Esophagus Adenocarcinoma, NOS	Esophagus	Dead	T2	N3	M0	Stage IIIC	1	732.0	Other, specify	Locoregional Recurrence	WITH TUMOR		Not Available	YES	1	Unknown	Yes-USA	TCGA-JY-A93D	7CD5ACE2-D340-487E-BEB2-1B576F6D751D	Toronto	Not Available	Canada	3	-18813	Not Applicable	769	TCGA-JY-A93D-D61710	5335D65F-37B7-4453-97E9-23EBDD9781BA	Not Available	3	280	150	Fluorouracil	Complete Response	7	Not Available	Not Available	Not Available	Not Available	Not Applicable	Not Available	Not Available
TCGA-L5-A8NR	81	FEMALE	157	265	60	24.341758286340216	Esophagus Adenocarcinoma, NOS	Esophagus	Alive	T3	N1	M0	Stage III	1	265.0	Liver	Distant Metastasis	WITH TUMOR		21	NO	Not Available	Medically Treated	No	TCGA-L5-A8NR	DA33C637-E9DB-4A67-9198-2EDA750DEAD7	ann arbor	Not Available	United States	10	-29730	Not Applicable	265
TCGA-LN-A5U5	57	MALE	164	136	47	17.47471743010113	Esophagus Squamous Cell Carcinoma	Esophagus	Dead	T3	N1	M1	Stage IV	1				WITH TUMOR		Not Available	YES	1	Not Available	No	TCGA-LN-A5U5	656E3C14-1FC6-473A-813E-719753E7B408	Not Available	Vietnam	Vietnam	22	-20993	Not Applicable	5
TCGA-L5-A43E	74	MALE	183	920	74	22.096807907073966	Esophagus Adenocarcinoma, NOS	Esophagus	Alive	T1	N0	M0	Stage I	1	885.0	Other, specify	New Primary Tumor	TUMOR FREE		21	YES	0	Medically Treated	Yes-USA	TCGA-L5-A43E	6969FE5A-5993-48E5-95C5-C5C7D3D08205	Ann Arbor	Not Available	United States	17	-27143	Not Applicable	105
TCGA-L7-A6VZ	62	MALE	185	315	111	32.432432432432435	Esophagus Adenocarcinoma, NOS	Esophagus	Alive	T3	N3	MX	Stage IIIC	0	315			TUMOR FREE		Not Available	Not Available	Not Available	Medically Treated	Not Available	TCGA-L7-A6VZ	DC4062D7-1C81-4B19-AABD-8307A0DF5029	Newark	Not Available	United States	29	-22730	Not Applicable	266	TCGA-L7-A6VZ-D52180;TCGA-L7-A6VZ-D52183;TCGA-L7-A6VZ-D52184	3E4B1124-D843-4BAF-8DEC-8B57C91C497D;1B38AA1C-7053-47C0-99F7-02B5AB9C313A;60EC1500-BC0C-47AD-BBBB-5BF46AFC4CC1	Not Available;Not Available;Not Available	29;29;29	244;244;245	97;97;97	Leucovorin Calcium;Fluorouracil;Fluorouracil	Complete Response;Complete Response;Complete Response	11;11;11	Not Available;Not Available;Not Available	Not Available;Not Available;Not Available	Not Available;Not Available;Not Available	Not Available;Not Available;Not Available	Not Applicable;Not Applicable;Not Applicable	Not Available;Not Available;Not Available	Not Available;Not Available;Not Available
TCGA-VR-AA7I	70	MALE	171	484	56	19.151191819705208	Esophagus Squamous Cell Carcinoma	Esophagus	Dead	T4	N0	M0	Stage III	0	484			WITH TUMOR		11	YES	5	Not Available	No	TCGA-VR-AA7I	A34C2EDA-3E24-4EB8-94CC-A5CCC819D771	Barretos	Brazil	Brazil	20	-25855	484	Not Available
TCGA-2H-A9GR	80	MALE	168	987	67	23.738662131519273	Esophagus Adenocarcinoma, NOS	Esophagus	Dead	T3	N0	M0	Stage IIA	0	987			WITH TUMOR		Not Available	NO	Not Available	Not Available	Yes-UK	TCGA-2H-A9GR	E9AA4430-0203-413C-A8FE-BB89E95CF6A3	Rotterdam	Not Available	Netherlands	25	-29451	987	Not Available
TCGA-VR-AA7D	58	MALE	166	279	57	20.685150239512264	Esophagus Squamous Cell Carcinoma	Esophagus	Dead	T3	NX	M0	Stage IIIC	1	244.0	Other, specify	Distant Metastasis	WITH TUMOR		18	YES	5	Not Available	No	TCGA-VR-AA7D	484B7B36-15DC-43A9-801D-580216A8CFCB	Barretos	Brazil	Brazil	10	-21468	279	Not Available
TCGA-Z6-A8JD	53	MALE	172	104	69	23.32341806381828	Esophagus Squamous Cell Carcinoma	Esophagus	Alive	T3	N0	M0	Stage IIB	0	104			Unknown		Not Available	NO	Not Available	Not Available	No	TCGA-Z6-A8JD	B997D486-8C71-4926-9DF1-D2AFDAF2785F	Saint petersburg	Russia	Russia	20	-19523	Not Applicable	20
TCGA-L5-A8NQ	71	MALE	178	650	87	27.45865421032698	Esophagus Squamous Cell Carcinoma	Esophagus	Dead	T2	N0	M0	Stage IIA	1	337.0		Locoregional Recurrence	WITH TUMOR		19	YES	8	Unknown	No	TCGA-L5-A8NQ	19F61A54-2DB5-4E2D-8572-F294D7A41486	ann arbor	Not Available	United States	10	-26250	650	Not Available
TCGA-V5-A7RB	59	MALE	172	161	133	44.95673336938886	Esophagus Adenocarcinoma, NOS	Esophagus	Dead	T2	N1	MX	Stage IIB	0	161			TUMOR FREE		19	YES	0	Medically Treated	Yes-USA	TCGA-V5-A7RB	CD2F37A3-1912-4E64-89C5-A92A070EFD5B	Durham	United States	United States	2	-21654	161	Not Available
TCGA-LN-A4A2	57	MALE	165	380	58	21.30394857667585	Esophagus Squamous Cell Carcinoma	Esophagus	Alive	T3	N0	M0	Stage IIA	0	380			TUMOR FREE		Not Available	YES	2	Not Available	Not Available	TCGA-LN-A4A2	A91C3F09-5F48-4B54-B669-C768F9FE9682	Not Available	Vietnam	Vietnam	12	-21122	Not Applicable	4	TCGA-LN-A4A2-D69649;TCGA-LN-A4A2-D69650	685CADCB-A978-4A6E-845F-30426B0B232A;3E7431F5-B6A0-4D2D-93C4-1FF18EDF660C	Not Available;Not Available	15;15	83;83	47;47	Capecitabine;Cisplatin	Complete Response;Complete Response	1;1	Not Available;Not Available	Not Available;Not Available	Not Available;Not Available	Not Available;Not Available	Not Applicable;Not Applicable	Not Available;Not Available	Not Available;Not Available
TCGA-LN-A49U	62	MALE	178	467	64	20.199469763918696	Esophagus Squamous Cell Carcinoma	Esophagus	Alive	T3	N0	M0	Stage IIA	0	467			TUMOR FREE		22	YES	1	Not Available	Not Available	TCGA-LN-A49U	931A50FF-3149-4C4A-9456-45ED3A9DD457	Not Available	Vietnam	Vietnam	12	-22969	Not Applicable	2	TCGA-LN-A49U-D69907;TCGA-LN-A49U-D69908	D4BB93D8-1AAD-4728-956C-E75DA9940D01;00004F7A-1A2B-4089-B9A8-1129BDE9255F	Not Available;Not Available	22;22	69;69	35;35	Capecitabine;Cisplatin	Complete Response;Complete Response	1;1	Not Available;Not Available	Not Available;Not Available	Not Available;Not Available	Not Available;Not Available	Not Applicable;Not Applicable	Not Available;Not Available	Not Available;Not Available
TCGA-2H-A9GH	44	MALE	183	951	91	27.17310161545582	Esophagus Adenocarcinoma, NOS	Esophagus	Dead	T1	N1	M0	Stage IIB	1	800.0		Locoregional Recurrence	WITH TUMOR		Not Available	NO	Not Available	Not Available	Yes-UK	TCGA-2H-A9GH	606DC5B8-7625-42A6-A936-504EF25623A4	Rotterdam	Not Available	Netherlands	25	-16197	951	Not Available
TCGA-IG-A97H	36	MALE	170	441	59	20.41522491349481	Esophagus Squamous Cell Carcinoma	Esophagus	Alive	T3	NX	M0	Stage IIA	0	441			TUMOR FREE		16	YES	1	Not Available	Unknown	TCGA-IG-A97H	5E491131-B567-4E96-A2D3-69CE16CAEC50	Hanoi	Vietnam	Vietnam	18	-13166	Not Applicable	13
TCGA-JY-A939	77	MALE	180	660	89	27.469135802469136	Esophagus Adenocarcinoma, NOS	Esophagus	Alive	T1	N1	M0	Stage IIB	1				WITH TUMOR		Not Available	YES	0	Not Available	No	TCGA-JY-A939	0EE03772-F38C-43C1-8484-3C4CB8459468	Toronto	Not Available	Canada	20	-28181	Not Applicable	471
TCGA-R6-A8W5	60	MALE	177	480	77	24.57786715184015	Esophagus Adenocarcinoma, NOS	Esophagus	Dead	T3	N1	M1a	Stage IVA	1	336.0	Liver	Distant Metastasis	WITH TUMOR		Not Available	NO	Not Available	Medically Treated	No	TCGA-R6-A8W5	1946F60D-51CA-48BA-8E94-79142594986E	houston	Not Available	United States	24	-21917	480	Not Available	TCGA-R6-A8W5-D69253;TCGA-R6-A8W5-D70414	3FCEBA92-0143-4834-9128-AF65B3EF7EC7;E99CB2F1-1A1B-4D61-8FEE-7395CC76907C	Not Available;Not Available	31;12	385;385	361;361	Oxaliplatin;5 fluorouracil	Clinical Progressive Disease;Clinical Progressive Disease	12;2	Not Available;Not Available	Not Available;Not Available	Not Available;Not Available	Not Available;Not Available	Not Applicable;Not Applicable	Not Available;Not Available	Not Available;Not Available
TCGA-IG-A3YC	62	MALE	169	612	66	23.108434578621196	Esophagus Squamous Cell Carcinoma	Esophagus	Alive	T3	N1	M0	Stage IIIA	1	542.0	Lung	New Primary Tumor	TUMOR FREE		31	YES	1	Not Available	No	TCGA-IG-A3YC	6A05288E-D051-40A5-9F4E-864AB806A5DC	Tver	Russia	Russia	25	-22774	Not Applicable	0	TCGA-IG-A3YC-D53415	C4332799-E655-411F-8981-CC6650C5B631	Not Available	11	560	556	Etoposide	Clinical Progressive Disease	12	Not Available	Not Available	Not Available	Not Available	Not Applicable	Not Available	Not Available
TCGA-IG-A3QL	54	MALE	170	1071	73	25.259515570934255	Esophagus Squamous Cell Carcinoma	Esophagus	Alive	T2	N0	M0	Stage IIA	0	1071			TUMOR FREE		24	YES	1	Not Available	No	TCGA-IG-A3QL	0AC08ECF-4D70-48A4-9DFD-F44032551CB9	Tver	Russia	Russia	14	-19755	Not Applicable	0
TCGA-M9-A5M8	58	MALE	174	1007	51	16.84502576298058	Esophagus Adenocarcinoma, NOS	Esophagus	Alive	T3	N0	M0	Stage IIA	0	1007			TUMOR FREE		Not Available	YES	3	Not Available	No	TCGA-M9-A5M8	124C1D54-1836-4F8F-920F-14047376120F	London	Not Available	Canada	25	-21433	Not Applicable	536
TCGA-L5-A4OG	79	FEMALE	163	143	67	25.21735857578381	Esophagus Adenocarcinoma, NOS	Esophagus	Alive	T1	N0	M0	Stage I	0	143			Unknown		Not Available	YES	Not Available	Not Available	No	TCGA-L5-A4OG	EB4AD376-4CC1-4D2C-9B93-AD2B082C77C4	Ann Arbor	Not Available	United States	12	-29105	Not Applicable	102
TCGA-L5-A4OR	83	MALE	166	96	84	30.483379300333866	Esophagus Adenocarcinoma, NOS	Esophagus	Dead	T1	N0	MX	Stage IA	0	96			TUMOR FREE		Not Available	YES	0	Medically Treated	No	TCGA-L5-A4OR	09EACBFD-3F4A-4D2B-B7A7-C021535E2981	Ann Arbor	Not Available	United States	12	-30417	96	Not Available
TCGA-Z6-A8JE	57	MALE	168	64	61	21.61281179138322	Esophagus Squamous Cell Carcinoma	Esophagus	Alive	T3	N1	M0	Stage IIIA	0	64			TUMOR FREE		Not Available	NO	Not Available	Not Available	No	TCGA-Z6-A8JE	1116DDAE-76B0-48D6-869C-BE65D8B09D35	Saint petersburg	Russia	Russia	20	-20855	Not Applicable	0
TCGA-R6-A6KZ	42	MALE	180	154	71	21.91358024691358	Esophagus Adenocarcinoma, NOS	Esophagus	Dead	TX	NX	M1	Stage IV	0	154			WITH TUMOR		Not Available	YES	1	Not Available	No	TCGA-R6-A6KZ	8D5788CA-9131-4604-870F-C7EEA84C9FF6	Houston	United States	United States	7	-15512	154	Not Available
TCGA-LN-A49L	44	MALE	167	153	62	22.230987127541326	Esophagus Squamous Cell Carcinoma	Esophagus	Alive	T2	N0	M0	Stage IIA	0	153			TUMOR FREE		Not Available	NO	Not Available	Not Available	Not Available	TCGA-LN-A49L	AD29744C-A09D-463A-84B5-63CFEB7FF786	Not Available	Vietnam	Vietnam	12	-16164	Not Applicable	2	TCGA-LN-A49L-D58090;TCGA-LN-A49L-D58091;TCGA-LN-A49L-D58092	13D458A1-3D1E-4F03-B0EB-32BD8E17EE52;DDC7B980-659E-4F6E-A0AF-E2F1275517F2;AD6E03C0-696A-44A3-ABA3-E38FA4CCB276	Not Available;Not Available;Not Available	31;31;31	Not Available;Not Available;Not Available	97;97;97	paclitaxel;Cisplatin;Capecitabine	Not Applicable;Not Applicable;Not Applicable	3;3;3	Not Available;Not Available;Not Available	Not Available;Not Available;Not Available	Not Available;Not Available;Not Available	Not Available;Not Available;Not Available	Not Applicable;Not Applicable;Not Applicable	Not Available;Not Available;Not Available	Not Available;Not Available;Not Available
TCGA-R6-A6DN	58	MALE	175	243	98	32.0	Esophagus Adenocarcinoma, NOS	Esophagus	Dead	TX	NX	M1	Stage IV	1	199.0	Other, specify	Distant Metastasis	WITH TUMOR		20	YES	Not Available	Unknown	No	TCGA-R6-A6DN	AC437816-E057-4F2C-9443-6289199431ED	Houston	Not Available	United States	10	-21259	243	Not Available
TCGA-R6-A6L4	27	MALE	179	496	106	33.08261290221903	Esophagus Adenocarcinoma, NOS	Esophagus	Dead	T3	N1	M0	Stage IIIA	1	160.0	Liver	Distant Metastasis	WITH TUMOR		15	YES	Not Available	Medically Treated	Yes-USA	TCGA-R6-A6L4	D125A297-88BE-4500-8EF8-B8BB02362F2B	Houston	United States	United States	7	-10222	Not Applicable	447
TCGA-LN-A4MQ	46	MALE	168	375	56	19.841269841269842	Esophagus Squamous Cell Carcinoma	Esophagus	Alive	T3	N1	M0	Stage III	1	25.0		Locoregional Recurrence	TUMOR FREE		Not Available	NO	Not Available	Not Available	Not Available	TCGA-LN-A4MQ	33C0199A-BE0C-46D1-BB1E-889BFAEDF20B	Not Available	Vietnam	Vietnam	13	-16990	Not Applicable	3	TCGA-LN-A4MQ-D69661;TCGA-LN-A4MQ-D69662	6C1B27CD-13AE-4394-B947-607885AE6F10;05E7622B-7044-4D47-8969-3164E6E7BECF	Not Available;Not Available	15;15	136;136	102;102	Capecitabine;Cisplatin	Complete Response;Complete Response	1;1	Not Available;Not Available	Not Available;Not Available	Not Available;Not Available	Not Available;Not Available	Not Applicable;Not Applicable	Not Available;Not Available	Not Available;Not Available
TCGA-VR-A8EP	51	MALE	173	824	59	19.713321527615356	Esophagus Squamous Cell Carcinoma	Esophagus	Alive	T3	NX	M0	Stage IIIB	1	242.0		Locoregional Recurrence	TUMOR FREE		15	NO	Not Available	Not Available	No	TCGA-VR-A8EP	D86EAB07-8CB2-49A8-B00F-2986EFD7EA3B	Barretos	Brazil	Brazil	10	-18942	Not Applicable	474
TCGA-L5-A4OH	71	MALE	175	992	127	41.46938775510204	Esophagus Adenocarcinoma, NOS	Esophagus	Alive	T1	N0	M0	Stage I	0	992			TUMOR FREE		Not Available	YES	Not Available	Not Available	No	TCGA-L5-A4OH	3FA7FC16-49DA-4BF6-90C4-74DF5CF68B65	Ann Arbor	Not Available	United States	12	-26180	Not Applicable	593
TCGA-L5-A8NE	77	MALE	170	1688	94	32.52595155709343	Esophagus Adenocarcinoma, NOS	Esophagus	Alive	T2	N1	M0	Stage IIB	0	1688			TUMOR FREE		14	YES	Not Available	Not Available	No	TCGA-L5-A8NE	67FAE19C-3CE9-4F91-B01E-4B130ABF632E	Ann Arbor	Not Available	United States	10	-28243	Not Applicable	1688
TCGA-LN-A4A5	49	MALE	175	681	68	22.20408163265306	Esophagus Squamous Cell Carcinoma	Esophagus	Dead	T2	N0	M0	Stage IIA	1	224.0		Locoregional Recurrence	TUMOR FREE		Not Available	YES	2	Not Available	Not Available	TCGA-LN-A4A5	5080E9D1-D1E0-4CE7-A4BA-9935DD362263	Not Available	Vietnam	Vietnam	12	-18160	Not Applicable	3
TCGA-L5-A4ON	65	MALE	180	558	111	34.25925925925926	Esophagus Adenocarcinoma, NOS	Esophagus	Dead	T1	N1		Stage IIB	0	558			TUMOR FREE		35	YES	Not Available	Medically Treated	Not Available	TCGA-L5-A4ON	CABA34F2-3877-48CA-9FBC-665C3960F574	Ann Arbor	Not Available	United States	12	-23970	558	Not Available
TCGA-L5-A8NT	69	MALE	183	825	84	25.082863029651527	Esophagus Adenocarcinoma, NOS	Esophagus	Alive	T3	N0	M0	Stage IIB	1	825.0	Liver	Distant Metastasis	WITH TUMOR		18	YES	4	Not Available	No	TCGA-L5-A8NT	66118386-6FFE-4375-97D3-01908814AE32	ann arbor	Not Available	United States	10	-25259	Not Applicable	825
TCGA-L5-A4OT	77	MALE	178	149	98	30.930438076000506	Esophagus Adenocarcinoma, NOS	Esophagus	Dead	T3	N1	M1a	Stage IV	1				WITH TUMOR		Not Available	YES	Not Available	Medically Treated	Not Available	TCGA-L5-A4OT	9559F579-5D9A-4C96-9836-8A039D394795	Ann Arbor	Not Available	United States	12	-28162	149	Not Available
TCGA-L5-A8NH	54	MALE	183	393	96	28.666129176744604	Esophagus Adenocarcinoma, NOS	Esophagus	Dead	T1	N0	M1	Stage IV	0	393			TUMOR FREE		Not Available	YES	7	Medically Treated	No	TCGA-L5-A8NH	5AF0E222-3DC8-400B-BA61-2225921F2FD3	ann arbor	Not Available	United States	10	-19991	393	Not Available
TCGA-2H-A9GO	58	MALE	170	494	83	28.719723183391004	Esophagus Adenocarcinoma, NOS	Esophagus	Dead	T3	N1	M1a	Stage IVA	1	362.0		Locoregional Recurrence	WITH TUMOR		Not Available	NO	Not Available	Not Available	Yes-UK	TCGA-2H-A9GO	CA400EA1-3E4E-437E-A54C-446431B741DA	Rotterdam	Not Available	Netherlands	25	-21486	494	Not Available
TCGA-2H-A9GN	70	MALE	185	272	82	23.9590942293645	Esophagus Adenocarcinoma, NOS	Esophagus	Dead	T3	N1	M0	Stage III	1	242.0	Brain	Distant Metastasis	WITH TUMOR		Not Available	NO	Not Available	Not Available	No	TCGA-2H-A9GN	078DC5F1-D2DC-4408-B785-27703C7813F1	Rotterdam	Not Available	Netherlands	25	-25664	272	Not Available
TCGA-L5-A4OP	67	FEMALE	150	218	71	31.555555555555557	Esophagus Adenocarcinoma, NOS	Esophagus	Alive	T1	N0	MX	Stage IA	0	218			TUMOR FREE		38	YES	Not Available	Medically Treated	No	TCGA-L5-A4OP	97031483-1185-41D6-9722-0A03B63CAA19	Ann Arbor	Not Available	United States	12	-24829	Not Applicable	218
TCGA-IG-A3YB	61	MALE	178	80	80	25.24933720489837	Esophagus Squamous Cell Carcinoma	Esophagus	Alive	T3	N1	M0	Stage IIIA	0	80			TUMOR FREE		Not Available	NO	Not Available	Not Available	No	TCGA-IG-A3YB	A1A233EA-5DDA-4EEB-BD92-6667E8B3EF57	Tver	Russia	Russia	25	-22316	Not Applicable	0
TCGA-LN-A8I1	67	FEMALE	152	401	61	26.40235457063712	Esophagus Squamous Cell Carcinoma	Esophagus	Alive	T2	N0	M0	Stage IIA	0	401			TUMOR FREE		Not Available	YES	0	Not Available	No	TCGA-LN-A8I1	83762308-4DBA-4870-B90B-64331EBC9BAA	Not Available	Vietnam	Vietnam	30	-24551	Not Applicable	0
TCGA-LN-A5U6	54	MALE	172	375	60	20.281233098972418	Esophagus Squamous Cell Carcinoma	Esophagus	Alive	T2	N1	M0	Stage IIB	0	375			TUMOR FREE		30	YES	1	Not Available	No	TCGA-LN-A5U6	4E7F0FFF-7B17-4DA9-95EA-F68797C427F5	Not Available	Vietnam	Vietnam	3	-19840	Not Applicable	6	TCGA-LN-A5U6-D69886	75D95AE8-B5A9-4859-8B2A-FC99AEC995C1	Not Available	22	92	41	Capecitabine	Complete Response	1	Not Available	Not Available	Not Available	Not Available	Not Applicable	Not Available	Not Available
TCGA-LN-A8HZ	56	MALE	175	375	63	20.571428571428573	Esophagus Squamous Cell Carcinoma	Esophagus	Alive	T2	N0	M0	Stage IIA	0	375			TUMOR FREE		26	YES	1	Not Available	No	TCGA-LN-A8HZ	B782C157-6B33-4247-83DF-A82DC5E5D432	Not Available	Vietnam	Vietnam	30	-20510	Not Applicable	0	TCGA-LN-A8HZ-D69838;TCGA-LN-A8HZ-D69839	1944BFE0-C79F-4C05-8639-CACD4A5E2561;48980E67-A461-476F-9986-0FB914385E5C	Not Available;Not Available	21;21	86;86	42;42	Capecitabine;Cisplatin	Complete Response;Complete Response	1;1	Not Available;Not Available	Not Available;Not Available	Not Available;Not Available	Not Available;Not Available	Not Applicable;Not Applicable	Not Available;Not Available	Not Available;Not Available
TCGA-VR-A8ET	64	MALE	160	47	66	25.78125	Esophagus Squamous Cell Carcinoma	Esophagus	Dead	T2	NX	M0	Stage IIA	0	47			TUMOR FREE		Not Available	YES	Not Available	Not Available	Unknown	TCGA-VR-A8ET	D064C0BF-ECAC-4069-AEAE-4CC36BC87B38	Barretos	Brazil	Brazil	10	-23517	47	Not Available
TCGA-2H-A9GG	66	MALE	178	610	74	23.355636914530994	Esophagus Adenocarcinoma, NOS	Esophagus	Dead	T3	N1	M0	Stage III	1	504.0	Brain	Distant Metastasis	WITH TUMOR		Not Available	NO	Not Available	Not Available	Yes-UK	TCGA-2H-A9GG	70084008-697D-442D-8F74-C12F8F598570	Rotterdam	Not Available	Netherlands	25	-24328	610	Not Available
TCGA-L5-A4OI	79	MALE	173	608	83	27.732299776136855	Esophagus Adenocarcinoma, NOS	Esophagus	Alive	T3	N3	MX	Stage IIIC	1	267.0	Other, specify	Locoregional Recurrence	WITH TUMOR		Not Available	YES	2	Not Available	No	TCGA-L5-A4OI	CB2AF13B-CBED-4657-8FD4-FED8DB375CBA	Ann Arbor	Not Available	United States	12	-29190	Not Applicable	267
TCGA-L5-A88T	86	MALE	174	694	80	26.42356982428326	Esophagus Adenocarcinoma, NOS	Esophagus	Alive	T2	N1	M0	Stage IIB	0	694			TUMOR FREE		15	YES	0	Not Available	No	TCGA-L5-A88T	6826BCDD-24A4-4DD1-9FAB-201CF774E166	ann arbor	Not Available	United States	28	-31480	Not Applicable	265
TCGA-2H-A9GF	67	MALE	183	784	95	28.367523664486846	Esophagus Adenocarcinoma, NOS	Esophagus	Dead	T3	N1	M0	Stage III	1	172.0	Brain	Distant Metastasis	WITH TUMOR		Not Available	NO	Not Available	Not Available	No	TCGA-2H-A9GF	0500F1A6-A528-43F3-B035-12D3B7C99C0F	Rotterdam	Not Available	Netherlands	25	-24487	784	Not Available
TCGA-L5-A8NW	55	MALE	178	1402	103	32.50852165130665	Esophagus Adenocarcinoma, NOS	Esophagus	Dead	T2	N1	M0		1	1147.0		Locoregional Recurrence	WITH TUMOR		19	YES	Not Available	Medically Treated	No	TCGA-L5-A8NW	D30AB67A-A40C-49B4-8FBC-D7DD5442277D	ann arbor	Not Available	United States	10	-20194	1402	Not Available
TCGA-VR-A8EZ	47	MALE	167	553	69	24.74093728710244	Esophagus Squamous Cell Carcinoma	Esophagus	Dead	T3	NX	M0	Stage IIIC	1	379.0	Bone	Distant Metastasis	WITH TUMOR		17	NO	Not Available	Not Available	No	TCGA-VR-A8EZ	FD62F7B4-A2DA-4ACD-8A85-8FA8F91521CB	Barretos	Brazil	Brazil	20	-17449	553	Not Available
TCGA-L5-A4OM	54	FEMALE	Not Available	1458	69		Esophagus Squamous Cell Carcinoma	Esophagus	Dead	T1	N0		Stage IA	0	1458			TUMOR FREE		Not Available	YES	1	Not Available	Not Available	TCGA-L5-A4OM	1A578AE7-5C0B-48EF-8BAF-7189DF703A93	Ann arbor	Not Available	United States	12	-19845	Not Applicable	124
TCGA-2H-A9GI	68	MALE	188	435	100	28.293345405160707	Esophagus Adenocarcinoma, NOS	Esophagus	Dead	T3	N1	M0	Stage III	1	400.0		Locoregional Recurrence	WITH TUMOR		Not Available	NO	Not Available	Not Available	Yes-UK	TCGA-2H-A9GI	CEAF98F8-517E-457A-BF29-ACFE22893D49	Rotterdam	Not Available	Netherlands	25	-25097	435	Not Available
TCGA-L5-A8NF	57	MALE	173	81	89	29.737044338267232	Esophagus Adenocarcinoma, NOS	Esophagus	Dead	T1	N0	M1a	Stage IVA	0	81			TUMOR FREE		15	YES	Not Available	Not Available	No	TCGA-L5-A8NF	DF78950C-198D-4AFC-A81E-8CFA4DEA0ABD	ann Arbor	Not Available	United States	10	-21134	81	Not Available
TCGA-V5-A7RC	55	MALE	171	104	76	25.99090318388564	Esophagus Squamous Cell Carcinoma	Esophagus	Dead	T4	NX	M1	Stage IV	1	88.0	Liver	Distant Metastasis	WITH TUMOR		20	YES	0	Medically Treated	No	TCGA-V5-A7RC	AAC385C1-42F9-4D9E-B9BF-94CA13EBC5AE	Durham	United States	United States	30	-20439	104	Not Available	TCGA-V5-A7RC-D59062;TCGA-V5-A7RC-D59064	B33CAC32-0CC7-4C57-952C-45F78579C747;904870D3-D3FF-432C-9ED6-A7FD9BA53A9A	Not Available;Not Available	30;30	Not Available;Not Available	Not Available;Not Available	carboplatin;paclitaxel	Clinical Progressive Disease;Clinical Progressive Disease	4;4	Not Available;Not Available	Not Available;Not Available	Not Available;Not Available	Not Available;Not Available	Not Applicable;Not Applicable	Not Available;Not Available	Not Available;Not Available
TCGA-L5-A8NU	84	MALE	Not Available	2134	97		Esophagus Adenocarcinoma, NOS	Esophagus	Dead	T2	N0	M0	Stage IIA	0	2134			TUMOR FREE		Not Available	NO	Not Available	Medically Treated	Yes-USA	TCGA-L5-A8NU	CF7B2DE3-F4BE-4D29-B537-499DD948C1B7	ann arbor	Not Available	United States	10	-30738	2134	Not Available
TCGA-JY-A6FD	51	FEMALE	152	2069	65	28.133656509695292	Esophagus Squamous Cell Carcinoma	Esophagus	Alive	T3	N0	M0	Stage IIA	0	2069			TUMOR FREE		Not Available	YES	0	Not Available	No	TCGA-JY-A6FD	0396743B-98A6-4AD5-AA13-1B9B23E5B9F9	Toronto	Not Available	Canada	16	-18808	Not Applicable	1638
TCGA-V5-A7RE	45	MALE	169	500	77	26.95984034172473	Esophagus Adenocarcinoma, NOS	Esophagus	Alive	T3	N1	M0	Stage IB	1	294.0	Other, specify	Distant Metastasis	TUMOR FREE		Not Available	YES	0	Medically Treated	No	TCGA-V5-A7RE	3B076D77-6276-4233-867B-6A10D9E17343	Durham	United States	United States	2	-16643	Not Applicable	146	TCGA-V5-A7RE-D68618;TCGA-V5-A7RE-D68619;TCGA-V5-A7RE-D68620	74DE4935-DB6A-4E5C-890F-C00C5E266DAF;4C6E7E82-714D-4486-9D30-708DAAC39811;60CD4F4C-C89D-4C38-9AB9-182278AEF585	Not Available;Not Available;Not Available	4;4;4	67;67;380	36;36;304	carboplatin;taxol;xeloda	Partial Response;Partial Response;Clinical Progressive Disease	12;12;12	Not Available;Not Available;Not Available	Not Available;Not Available;Not Available	Not Available;Not Available;Not Available	Not Available;Not Available;Not Available	Not Applicable;Not Applicable;Not Applicable	Not Available;Not Available;Not Available	Not Available;Not Available;Not Available
TCGA-ZR-A9CJ	65	MALE	Not Available	600	Not Available		Esophagus Adenocarcinoma, NOS	Esophagus	Dead	T3	N3	MX	Stage IIIC	1	163.0	Liver	Distant Metastasis	Unknown		Not Available	NO	Not Available	Not Available	No	TCGA-ZR-A9CJ	FDCDF592-66F1-4027-962F-A64D49BE474F	Dundee	United Kingdom	United Kingdom	30	-23752	Not Applicable	551
TCGA-L5-A43M	84	FEMALE	164	272	89	33.09042236763831	Esophagus Adenocarcinoma, NOS	Esophagus	Alive	T3	N2	MX		0	272			Not Available		20	YES	0	Unknown	No	TCGA-L5-A43M	29DA08F4-C9E2-4E7A-9733-B4EC5B9C5F13	Ann Arbor	Not Available	United States	17	-30783	Not Applicable	272
TCGA-V5-AASX	74	MALE	192	273	100	27.12673611111111	Esophagus Adenocarcinoma, NOS	Esophagus	Alive	T3	N2	M1	Stage IV	1	273.0	Other, specify	Distant Metastasis	WITH TUMOR		14	YES	0	Not Available	No	TCGA-V5-AASX	6C7D464E-09F1-4478-837D-BFBF6ADDF062	Durham	United States	United States	30	-27081	Not Applicable	135
TCGA-LN-A49P	71	MALE	175	375	62	20.244897959183675	Esophagus Squamous Cell Carcinoma	Esophagus	Alive	T3	N0	M0	Stage IIA	1	320.0		Locoregional Recurrence	TUMOR FREE		31	YES	Not Available	Not Available	Not Available	TCGA-LN-A49P	B64A5F5A-5913-432E-9D08-0FF67A8C6B64	Not Available	Vietnam	Vietnam	12	-26189	Not Applicable	0
TCGA-LN-A8I0	52	MALE	171	407	65	22.229061933586404	Esophagus Squamous Cell Carcinoma	Esophagus	Alive	T2	N0	M0	Stage IIA	1	57.0		Locoregional Recurrence	TUMOR FREE		23	YES	1	Not Available	No	TCGA-LN-A8I0	59DA377A-12A6-454A-BE01-886EDA894179	Not Available	Vietnam	Vietnam	30	-19328	Not Applicable	0
TCGA-VR-A8EW	57	MALE	164	247	48	17.84651992861392	Esophagus Squamous Cell Carcinoma	Esophagus	Dead	T3	N2	M0	Stage IIIB	0	247			WITH TUMOR		27	YES	1	Not Available	No	TCGA-VR-A8EW	71F9F567-3687-4E3F-AD20-AED026A5B7E1	Barretos	Brazil	Brazil	16	-20902	247	Not Available
TCGA-L5-A43J	90	MALE	169	0	61	21.357795595392318	Esophagus Squamous Cell Carcinoma	Esophagus	Dead	T3	N0	MX	Stage IIB	1		Liver	Distant Metastasis	WITH TUMOR		21	YES	3	Not Available	No	TCGA-L5-A43J	209E2E16-CB88-4A8F-9CDB-10E152CAA26C	Ann Arbor	Not Available	United States	17	-32872	0	Not Available
TCGA-IC-A6RF	69	FEMALE	170	477	100	34.602076124567475	Esophagus Squamous Cell Carcinoma	Esophagus	Alive	T1	N1	M0	Stage IA	1	293.0	Other, specify	Locoregional Recurrence	TUMOR FREE		25	YES	1	Unknown	Unknown	TCGA-IC-A6RF	9DFDDC49-1E66-4E26-9D71-40D748CCA0A6	Pittsburgh	Not Available	United States	1	-25417	Not Applicable	189	TCGA-IC-A6RF-D66427;TCGA-IC-A6RF-D66428	B234154B-4425-4B73-8D0C-4B6B059EFA23;6BEB33CA-F243-4732-96CF-63E8249428F3	Not Available;Not Available	14;14	370;370	342;342	Carboplatin;Taxol	Complete Response;Complete Response	10;10	Not Available;Not Available	Not Available;Not Available	Not Available;Not Available	Not Available;Not Available	Not Applicable;Not Applicable	Not Available;Not Available	Not Available;Not Available
TCGA-LN-A49R	46	MALE	175	407	62	20.244897959183675	Esophagus Squamous Cell Carcinoma	Esophagus	Alive	T3	N1	M0	Stage III	0	407			TUMOR FREE		26	NO	Not Available	Not Available	Not Available	TCGA-LN-A49R	4C9FB311-0860-4A04-A2F6-79558AC1D98F	Not Available	Vietnam	Vietnam	12	-17109	Not Applicable	3	TCGA-LN-A49R-D69773;TCGA-LN-A49R-D69774	6F71747B-3A81-40B6-903E-ADB362F6907B;F418ED67-D0A5-4AFB-86AF-1F718E4E75B7	Not Available;Not Available	19;19	194;194	143;143	Capecitabine;Cisplatin	Complete Response;Complete Response	1;1	Not Available;Not Available	Not Available;Not Available	Not Available;Not Available	Not Available;Not Available	Not Applicable;Not Applicable	Not Available;Not Available	Not Available;Not Available
TCGA-2H-A9GM	53	MALE	179	424	77	24.031709372366656	Esophagus Adenocarcinoma, NOS	Esophagus	Dead	T1	N1	M0	Stage IIB	1	367.0	Other, specify	Distant Metastasis	WITH TUMOR		Not Available	NO	Not Available	Not Available	Yes-UK	TCGA-2H-A9GM	6584FA8F-B4F4-4844-A71E-3BFB731AD445	Rotterdam	Not Available	Netherlands	25	-19484	424	Not Available
TCGA-LN-A7HX	72	MALE	172	372	67	22.6473769605192	Esophagus Squamous Cell Carcinoma	Esophagus	Alive	T2	N0	M0	Stage IIA	0	372			TUMOR FREE		23	YES	1	Not Available	No	TCGA-LN-A7HX	8C4F5492-3567-4E12-8607-2CD65FAB9BAA	Not Available	Vietnam	Vietnam	7	-26517	Not Applicable	0	TCGA-LN-A7HX-D69777	A5C7FCB2-6283-45B0-8211-B655189BA95C	Not Available	19	142	107	Capecitabine	Complete Response	1	Not Available	Not Available	Not Available	Not Available	Not Applicable	Not Available	Not Available
TCGA-2H-A9GK	43	MALE	180	232	80	24.691358024691358	Esophagus Adenocarcinoma, NOS	Esophagus	Dead	T3	N1	M0	Stage III	1	134.0	Liver	Distant Metastasis	WITH TUMOR		Not Available	NO	Not Available	Unknown	Yes-UK	TCGA-2H-A9GK	61DF8A4B-95F8-40AB-A252-D00C4300C290	Rotterdam	Not Available	Netherlands	25	-16067	232	Not Available
TCGA-V5-AASV	67	MALE	165	467	55	20.2020202020202	Esophagus Squamous Cell Carcinoma	Esophagus	Alive	T3	N0	MX	Stage IIB	1	322.0	Lung	Distant Metastasis	TUMOR FREE		Not Available	YES	0	Medically Treated	No	TCGA-V5-AASV	89AAB5C2-9761-43BB-9053-EED42EE08969	Durham	United States	United States	30	-24559	Not Applicable	258	TCGA-V5-AASV-D59071;TCGA-V5-AASV-D59074	6D30A8B2-264A-4E6C-8869-8F0FBC017FFD;16B387A7-F3D8-4B34-A3F7-3B869CFF6B50	Not Available;Not Available	30;30	Not Available;Not Available	Not Available;Not Available	carboplatin;paclitaxel	Partial Response;Partial Response	4;4	Not Available;Not Available	Not Available;Not Available	Not Available;Not Available	Not Available;Not Available	Not Applicable;Not Applicable	Not Available;Not Available	Not Available;Not Available
TCGA-IG-A4QS	71	MALE	172	118	78	26.365603028664143	Esophagus Adenocarcinoma, NOS	Esophagus	Dead	T3	N2	M0	Stage IIIB	0	118			TUMOR FREE		Not Available	NO	Not Available	Not Available	Unknown	TCGA-IG-A4QS	990C6412-6DC0-4DBA-A7C1-5BCB3751B1CC	Kiev	Ukraine	Ukraine	28	-26273	Not Applicable	8
TCGA-L5-A8NG	77	MALE	166	1094	81	29.3946871824648	Esophagus Adenocarcinoma, NOS	Esophagus	Alive	T3	N1	M0	Stage III	0	1094			TUMOR FREE		16	NO	Not Available	Medically Treated	No	TCGA-L5-A8NG	81BE56DA-BEA2-426B-9576-950A909CC153	ann arbor	Not Available	United States	10	-28219	Not Applicable	1094
TCGA-VR-A8EU	51	MALE	174	557	51	16.84502576298058	Esophagus Squamous Cell Carcinoma	Esophagus	Dead	T1	N1	M1	Stage IV	0	557			WITH TUMOR		21	YES	1	No Treatment	No	TCGA-VR-A8EU	B5FA3AC1-0691-4B6A-B6E4-765311B419ED	Barretos	Brazil	Brazil	16	-18711	557	Not Available
TCGA-VR-A8EQ	73	MALE	184	694	75	22.152646502835537	Esophagus Adenocarcinoma, NOS	Esophagus	Dead	T3	N1	M0	Stage III	0	694			WITH TUMOR		Not Available	YES	Not Available	Not Available	No	TCGA-VR-A8EQ	49A3C7C6-81B0-4B14-8E13-03F6901171F8	Barretos	Brazil	Brazil	20	-26912	694	Not Available	TCGA-VR-A8EQ-D68739	8F7AE69B-1E26-4DE5-9F9C-DF6518F85D4E	Not Available	15	236	115	Fluorouracil	Complete Response	12	Not Available	Not Available	Not Available	Not Available	Not Applicable	Not Available	Not Available
TCGA-L5-A4OO	75	MALE	178	101	77	24.302487059714682	Esophagus Adenocarcinoma, NOS	Esophagus	Alive	T3	N3	M0	Stage IIIC	0	101			Unknown		Not Available	YES	2	Medically Treated	No	TCGA-L5-A4OO	53990B20-16BD-4792-A4CA-4FD411C841F4	Ann Arbor	Not Available	United States	12	-27757	Not Applicable	101
TCGA-R6-A8WG	60	MALE	174	386	76	25.102391333069097	Esophagus Adenocarcinoma, NOS	Esophagus	Dead	T3	N0	M0	Stage IIA	1	107.0	Other, specify	Distant Metastasis	WITH TUMOR		Not Available	NO	Not Available	Medically Treated	No	TCGA-R6-A8WG	608EF42F-CCD7-4AE0-8156-8775A0F09BCF	Houston	Not Available	United States	24	-22093	386	Not Available
TCGA-IG-A50L	58	MALE	162	16	61	23.243408017070568	Esophagus Squamous Cell Carcinoma	Esophagus	Alive	T3	N1	M0	Stage IIIA	0	16			TUMOR FREE		Not Available	NO	Not Available	Not Available	Not Available	TCGA-IG-A50L	9E54A27F-D0FA-4A5B-91BC-13E27FED2A3D	Hanoi	Vietnam	Vietnam	1	-21214	Not Applicable	16
TCGA-L5-A4OJ	70	FEMALE	164	639	114	42.38548483045806	Esophagus Adenocarcinoma, NOS	Esophagus	Alive	T1	N0	M0	Stage I	0	639			TUMOR FREE		Not Available	YES	Not Available	Medically Treated	Yes-USA	TCGA-L5-A4OJ	CB419344-6148-43D4-B549-570BD09B3E05	ANn Arbor	Not Available	United States	12	-25657	Not Applicable	195
TCGA-V5-AASW	72	MALE	175	282	88	28.73469387755102	Esophagus Adenocarcinoma, NOS	Esophagus	Alive	T3	N1	M0	Stage IIIA	1	282.0	Lung	Distant Metastasis	WITH TUMOR		Not Available	NO	Not Available	Medically Treated;Surgically Treated	No	TCGA-V5-AASW	AD2FE57C-2F44-4D57-83A9-349C8A25C414	Durham	United States	United States	30	-26571	Not Applicable	248
TCGA-L5-A8NS	76	MALE	180	408	88	27.160493827160494	Esophagus Adenocarcinoma, NOS	Esophagus	Alive	T3	N0	M0	Stage IIB	1	300.0	Lung	Distant Metastasis	WITH TUMOR		Not Available	YES	Not Available	Medically Treated	No	TCGA-L5-A8NS	318E257E-7BFF-4CA0-8F0E-ACB02516437E	ann arbor	Not Available	United States	10	-27800	Not Applicable	408
TCGA-LN-A4A9	58	MALE	178	351	72	22.724403484408533	Esophagus Squamous Cell Carcinoma	Esophagus	Dead	T2	N0	M0	Stage IIA	1	274.0		Locoregional Recurrence	TUMOR FREE		38	YES	2	Not Available	Not Available	TCGA-LN-A4A9	C965A778-8696-47DB-A7C7-8B9F75417CBD	Not Available	Vietnam	Vietnam	12	-21217	Not Applicable	2
TCGA-L5-A8NK	84	FEMALE	161	412	67	25.847768218818718	Esophagus Squamous Cell Carcinoma	Esophagus	Alive	T3	N0	M0	Stage IIA	1	325.0		Locoregional Recurrence	WITH TUMOR		19	YES	Not Available	Medically Treated	No	TCGA-L5-A8NK	5111B51D-0C7A-4B3A-847E-200B0B3EE2C4	ann arbor	Not Available	United States	10	-30719	Not Applicable	412
TCGA-L5-A88W	67	MALE	182	764	80	24.151672503320857	Esophagus Squamous Cell Carcinoma	Esophagus	Dead	T3	N0	MX	Stage IIA	1	315.0	Liver	Distant Metastasis	WITH TUMOR		Not Available	YES	2	Not Available	No	TCGA-L5-A88W	BF3074E6-8780-490E-A8C3-4237C19CA877	ann arbor	Not Available	United States	28	-24716	764	Not Available	TCGA-L5-A88W-D56120;TCGA-L5-A88W-D56122;TCGA-L5-A88W-D56123	1F0FCD8A-1BE9-45BF-B42C-C071A25479FB;CA9FC534-0B42-4BEE-9600-2EA5F18738AC;19D9E444-D2FE-491A-A2A3-4DD27F6AD1BB	Not Available;Not Available;Not Available	28;28;28	225;138;225	105;105;169	carboplatin;Taxol;gemcitabine	Clinical Progressive Disease;Clinical Progressive Disease;Partial Response	1;1;1	Not Available;Not Available;Not Available	Not Available;Not Available;Not Available	Not Available;Not Available;Not Available	Not Available;Not Available;Not Available	Not Applicable;Not Applicable;Not Applicable	Not Available;Not Available;Not Available	Not Available;Not Available;Not Available
TCGA-IG-A5S3	69	FEMALE	179	712	69	21.534908398614274	Esophagus Squamous Cell Carcinoma	Esophagus	Alive	T3	N0	M0	Stage IIB	0	712			TUMOR FREE		Not Available	YES	1	Not Available	Unknown	TCGA-IG-A5S3	DF0125B2-5278-4DED-B3B7-9FC829FE9F63	Tver	Russia	Russia	21	-25414	Not Applicable	0
TCGA-Q9-A6FU	57	FEMALE	158	157	59	23.634033007530846	Esophagus Squamous Cell Carcinoma	Esophagus	Dead	T3	N2	M0	Stage IIIB	1	99.0	Liver	Distant Metastasis	WITH TUMOR		18	YES	0	Medically Treated	No	TCGA-Q9-A6FU	07B7DC7B-9407-4F11-9CD9-3B6DF8D1CF6C	Atlanta	United States	United States	30	-21108	157	Not Available
TCGA-L5-A88V	60	MALE	175	79	73	23.836734693877553	Esophagus Adenocarcinoma, NOS	Esophagus	Alive	T3	N1	MX	Stage III	0	79			TUMOR FREE		23	YES	4	No Treatment	No	TCGA-L5-A88V	C61536A4-761C-4CA2-A1CD-AAD738DCD940	ann arbor	Not Available	United States	28	-22066	Not Applicable	79
TCGA-JY-A93F	58	FEMALE	165	731	73	26.813590449954088	Esophagus Squamous Cell Carcinoma	Esophagus	Alive	T2	N0	M0	Stage IB	0	731			TUMOR FREE		Not Available	YES	0	Not Available	No	TCGA-JY-A93F	A6BBFC3C-BD42-47F8-AF01-99FA821EA176	Toronto	Not Available	Canada	20	-21257	Not Applicable	535
TCGA-IG-A97I	58	MALE	174	370	62	20.478266613819528	Esophagus Squamous Cell Carcinoma	Esophagus	Alive	T2	N0	M0	Stage IIA	0	370			TUMOR FREE		Not Available	NO	Not Available	Not Available	No	TCGA-IG-A97I	7AA71C68-4205-4745-838B-0D00BD49A501	Lviv	Ukraine	Ukraine	18	-21271	Not Applicable	-4
TCGA-L5-A4OS	86	FEMALE	157	1271	59	23.936062314901214	Esophagus Adenocarcinoma, NOS	Esophagus	Alive	T2	N1	M0	Stage IIB	0	1271			TUMOR FREE		Not Available	YES	1	Medically Treated	No	TCGA-L5-A4OS	D5AC647F-0C6D-40D7-87A8-FAA1CC968C82	Ann Arbor	Not Available	United States	12	-31601	Not Applicable	935
TCGA-XP-A8T7	63	FEMALE	Not Available	1254	51		Esophagus Squamous Cell Carcinoma	Esophagus	Alive	T2	N0	M0	Stage IIA	0	1254			TUMOR FREE		41	NO	Not Available	Not Available	No	TCGA-XP-A8T7	59DD907E-C674-46C2-BCE7-63517D5AE7A7	Not Available	Brazil	Brazil	26	-23375	Not Applicable	1254
TCGA-L7-A56G	65	MALE	170	330	91	31.4878892733564	Esophagus Squamous Cell Carcinoma	Esophagus	Dead	T2	NX	M0		1	270.0	Lung	Distant Metastasis	Not Available		Not Available	YES	Not Available	Medically Treated	No	TCGA-L7-A56G	70C5CE85-4022-46C0-8BD0-F5E9009DDF41	Newark	United States	United States	26	-24106	Not Applicable	245	TCGA-L7-A56G-D51524;TCGA-L7-A56G-D51525	D78F3240-B568-4ADB-A1F3-A64CB8B9F4A6;444BB0FB-489A-480C-8638-08FF3F1A64D3	Not Available;Not Available	20;20	77;77	49;49	Cisplatin;Paclitaxel	Stable Disease;Stable Disease	11;11	Not Available;Not Available	Not Available;Not Available	Not Available;Not Available	Not Available;Not Available	Not Applicable;Not Applicable	Not Available;Not Available	Not Available;Not Available
TCGA-L5-A4OX	60	MALE	183	226	110	32.84660634835319	Esophagus Adenocarcinoma, NOS	Esophagus	Dead	T2	N1	M0	Stage IIB	0	226			TUMOR FREE		Not Available	YES	Not Available	No Treatment	Yes-USA	TCGA-L5-A4OX	80BFE92B-FB00-48BB-B659-8F8EF103BC29	Ann Arbor	Not Available	United States	12	-22015	226	Not Available
TCGA-L5-A8NJ	77	MALE	173	501	81	27.064051588760066	Esophagus Adenocarcinoma, NOS	Esophagus	Alive	T3	N1	M0	Stage III	1	396.0	Lung	Distant Metastasis	WITH TUMOR		Not Available	YES	2	Not Available	No	TCGA-L5-A8NJ	9E02A368-8858-4EC5-8C27-9E0876D387A4	ann arbor	Not Available	United States	10	-28200	Not Applicable	501
TCGA-LN-A49Y	77	MALE	168	379	57	20.19557823129252	Esophagus Squamous Cell Carcinoma	Esophagus	Alive	T3	N0	M0	Stage IIA	1	90.0		Locoregional Recurrence	TUMOR FREE		Not Available	YES	2	Not Available	Not Available	TCGA-LN-A49Y	87FABA0E-28E7-4A7E-A7E1-12582EC68FAC	Not Available	Vietnam	Vietnam	12	-28125	Not Applicable	2	TCGA-LN-A49Y-D69634	17A7C506-8510-4D03-BE5F-4F287B59F6AF	Not Available	15	126	92	Capecitabine	Clinical Progressive Disease	1	Not Available	Not Available	Not Available	Not Available	Not Applicable	Not Available	Not Available
TCGA-VR-AA4D	53	MALE	178	1405	82	25.88057063502083	Esophagus Adenocarcinoma, NOS	Esophagus	Dead	T1	NX	M0	Stage IIB	1	832.0	Lung	Distant Metastasis	WITH TUMOR		Not Available	NO	Not Available	No Treatment	No	TCGA-VR-AA4D	02D98B0A-8360-49B9-BBD6-B70C79CBD32D	Barretos	Brazil	Brazil	20	-19714	Not Applicable	1378	TCGA-VR-AA4D-D66898;TCGA-VR-AA4D-D66899	5536C83A-0850-4745-B899-77926D90B939;8B93B0B1-E373-43D6-AEE3-F4D28E72F2FF	Not Available;Not Available	27;27	288;288	166;166	Fluorouracil;Leucovorin	Clinical Progressive Disease;Clinical Progressive Disease	10;10	Not Available;Not Available	Not Available;Not Available	Not Available;Not Available	Not Available;Not Available	Not Applicable;Not Applicable	Not Available;Not Available	Not Available;Not Available
TCGA-LN-A4A4	36	MALE	175	383	62	20.244897959183675	Esophagus Squamous Cell Carcinoma	Esophagus	Alive	T3	N1	M0	Stage III	0	383			TUMOR FREE		Not Available	YES	1	Not Available	Not Available	TCGA-LN-A4A4	E89D7900-915D-4936-B1B2-CAC3670EA2F4	Not Available	Vietnam	Vietnam	12	-13419	Not Applicable	3
TCGA-LN-A9FQ	62	MALE	172	391	63	21.295294753921038	Esophagus Squamous Cell Carcinoma	Esophagus	Alive	T3	N0	M0	Stage IIA	1	82.0		Locoregional Recurrence	TUMOR FREE		Not Available	YES	2	Not Available	No	TCGA-LN-A9FQ	37D13493-975C-432C-BD21-65F383FC66C9	Not Available	Vietnam	Vietnam	30	-22717	Not Applicable	0
TCGA-LN-A7HY	50	MALE	176	366	65	20.983987603305785	Esophagus Squamous Cell Carcinoma	Esophagus	Alive	T3	N1	M0	Stage III	1	88.0		Locoregional Recurrence	TUMOR FREE		Not Available	YES	2	Not Available	No	TCGA-LN-A7HY	7A32847F-69BB-4592-8FEB-CFD5D355ADA9	Not Available	Vietnam	Vietnam	7	-18296	Not Applicable	0	TCGA-LN-A7HY-D69676;TCGA-LN-A7HY-D69677	8CB481A8-733E-4BB1-B876-C881EA4FF778;1E417D17-8863-4C5D-A04E-E0976A4AC04A	Not Available;Not Available	15;15	159;159	104;104	Capecitabine;Cisplatin	Complete Response;Complete Response	1;1	Not Available;Not Available	Not Available;Not Available	Not Available;Not Available	Not Available;Not Available	Not Applicable;Not Applicable	Not Available;Not Available	Not Available;Not Available
[truncated: 134 more columns]
