# Supplementary material for: Integrative analysis for identification of key miRNA-mRNA regulatory axes in esophageal cancer and preliminary validation of the regulatory role of miR-15b-5p/BTG2 therein
Source: PeerJ. 2026 Jan 28;14:e20538. doi: 10.7717/peerj.20538 (PMC12860276; doi:10.7717/peerj.20538)
Supplement: Supplemental Information 1 — All the raw data, result images and running codes in this paper, including qRT-PCR data and cell behavior measurements. [file peerj-14-20538-s001.zip › Supplementary files 1/result 2/commom mRNA(miRNA-mRNA)_Data_Matrix.txt]

Tag	logFC	logCPM	PValue	FDR
ZNF385B	-4.214023817	1.559047489	2.74E-25	5.37E-21
PCDH9	-3.566812446	2.352309867	4.12E-15	8.03E-11
CEP85L	-1.647065041	2.837778774	8.92E-13	1.74E-08
DEPDC1	2.205135419	4.774069111	1.35E-11	2.62E-07
FOXN3	-1.187010282	6.61599394	3.41E-11	6.61E-07
MMP11	5.443380474	6.859638475	3.78E-11	7.32E-07
CADM3	-3.152293768	1.291678639	1.73E-10	3.33E-06
NEGR1	-2.393755587	3.05105191	2.17E-10	4.19E-06
ARHGAP11A	1.677479463	5.600058612	1.67E-09	3.21E-05
ADCYAP1	-2.653975539	0.101406213	3.17E-09	6.07E-05
NT5C1A	-2.774558328	-3.371445332	5.53E-09	0.000105679
PDE7B	-1.673113817	1.901582887	1.07E-08	0.000204437
ANP32E	1.200807556	6.262857873	1.49E-08	0.000284407
KCNB1	-2.973435072	1.828781985	5.57E-08	0.001054144
PDE8B	-1.144603542	2.33161821	7.42E-08	0.001403241
KLHL15	-1.148125132	4.141694625	1.53E-07	0.002891296
GCNT2	-1.734030299	3.989778295	1.57E-07	0.002950955
PEX7	-1.075003361	3.086008591	3.04E-07	0.005716225
WNT3	2.241966356	2.031477959	4.63E-07	0.008677199
MYOCD	-2.22555336	3.030680015	1.51E-06	0.028104211
SCN2B	-2.083384531	-0.63959692	1.79E-06	0.03319644
FRMPD4	-2.358511898	-2.790706673	1.92E-06	0.035700515
THRB	-1.596243945	4.344598824	2.08E-06	0.038519924
SLC5A7	-3.06639473	-0.91711545	2.62E-06	0.048451556
SH3GL2	-5.045996277	0.467075505	2.67E-23	5.25E-19
SLC4A1	-2.953844505	-1.893131292	1.97E-14	3.84E-10
SMIM14	-1.382158071	5.8050709	1.82E-13	3.55E-09
PDE1C	-2.229577278	1.781074231	3.01E-12	5.85E-08
CDCA8	1.742386212	5.050180437	6.79E-10	1.31E-05
DLG2	-2.194469531	1.2879515	7.42E-10	1.43E-05
GABARAPL1	-1.336593328	5.509158066	1.52E-09	2.91E-05
AOX1	-2.682408388	2.860978603	3.90E-09	7.47E-05
PRKAB1	-1.016999675	5.480480396	9.36E-09	0.000178411
PRDM16	-2.396524253	3.871894382	4.82E-08	0.000912702
SESN1	-1.254036802	4.671621885	5.63E-08	0.001066551
BTBD3	-1.191138293	5.815364624	3.28E-07	0.006163167
DSN1	1.206204198	4.602260226	3.32E-07	0.006226695
PRDM6	-1.70893016	1.441527064	7.48E-07	0.013978106
SOCS2	-1.395837781	3.85264535	2.01E-06	0.037283383
ESRRG	-6.039890292	3.422635895	1.93E-48	3.80E-44
ITGA8	-3.776331807	4.435371322	3.65E-28	7.17E-24
TMEM161B	-1.654161508	4.222838616	2.79E-25	5.48E-21
KIF18B	2.283872173	5.429244816	1.78E-12	3.47E-08
MAMDC2	-2.758797207	3.153431482	7.91E-10	1.52E-05
ACER2	-2.144883213	3.401805035	1.84E-09	3.53E-05
CBFB	1.153942551	6.038065514	4.31E-09	8.23E-05
PPP1R12B	-1.979181065	6.98638534	2.47E-08	0.000469883
BCL2L12	1.30713508	4.022280955	7.34E-08	0.001388055
E2F3	1.02007329	4.781946819	5.94E-07	0.011108197
HOXD9	2.483336673	2.162041366	7.17E-07	0.013406612
MSRB3	-1.721835129	4.927355402	1.19E-06	0.022118971
CSRNP1	-1.160697306	5.396532794	1.79E-06	0.033316356
EVA1A	3.350808106	2.288976628	2.34E-06	0.04334321
PTH1R	-1.614864588	-0.485663385	2.47E-06	0.045823522
KCNH7	-2.117651747	-2.190175512	2.65E-06	0.04912208
KCNA5	-4.506873444	0.133973361	5.38E-37	1.06E-32
STX12	-1.84326334	5.835367387	1.39E-35	2.73E-31
PIRT	-4.278984758	-2.225922883	6.22E-26	1.22E-21
DCAF12L1	-6.481778382	-2.042977889	3.72E-23	7.29E-19
CPED1	-2.182823874	3.635532606	7.30E-10	1.40E-05
AKAP12	-2.100859056	5.625542178	9.02E-09	0.000171943
ADAM12	3.867887709	5.164517865	3.29E-08	0.000625243
MYLK	-2.049005601	7.698365607	1.25E-07	0.002351345
NECAB1	-2.065737178	1.449148247	1.72E-07	0.003243376
EIF4E3	-1.171078301	4.663729638	3.35E-07	0.006283472
UTRN	-1.120098283	6.467666111	6.67E-07	0.012482111
SECISBP2L	-1.20301651	5.668770847	4.39E-13	8.53E-09
ATOH8	-2.462556299	1.663223216	2.61E-12	5.07E-08
FKBP5	-2.033703625	6.968839058	1.29E-11	2.50E-07
C17orf53	2.21558457	3.450254347	1.86E-11	3.60E-07
FAM13A	-1.462890489	4.491631228	5.06E-11	9.78E-07
TRPC3	-1.976989522	-0.708065256	3.48E-09	6.66E-05
DAAM2	-2.130621647	4.545268314	1.82E-08	0.000345682
LMOD1	-2.603091224	5.810842579	2.24E-08	0.000426058
NME1	1.527943249	5.685383923	3.84E-08	0.000728567
KCNMB2	-2.127545607	-1.794360501	4.30E-07	0.008061733
CSF2	4.439568215	0.15499179	2.68E-06	0.049607817
COL2A1	-5.449755781	2.883243497	6.09E-30	1.20E-25
PBXIP1	-1.593445706	6.353026481	2.72E-18	5.33E-14
PDK4	-3.458975009	6.276560498	1.10E-15	2.15E-11
KIT	-2.598480362	3.76100009	7.25E-14	1.41E-09
MITF	-1.825366504	3.632671344	8.45E-11	1.63E-06
CEP55	2.108403255	5.677019639	2.13E-10	4.11E-06
E2F7	2.476435467	4.383711763	5.72E-10	1.10E-05
CDC25B	2.138630232	7.153031482	6.04E-10	1.16E-05
HMGB3	1.986285809	5.846378602	2.64E-09	5.06E-05
PRICKLE2	-1.732042862	4.037274235	1.68E-08	0.000319736
DNMT1	1.221248442	6.942276839	2.45E-08	0.00046507
ATP8A1	-2.115034623	4.932855487	2.93E-08	0.000555932
NPTX1	-2.806988951	1.362093886	3.00E-08	0.00056992
PTPRM	-1.485286763	5.055186681	3.27E-08	0.000619981
TFRC	2.005714278	8.621202402	5.38E-07	0.010070826
SNAP91	-2.575350393	-1.180896781	8.19E-07	0.015306231
HOXC8	2.543924426	1.826288785	9.98E-07	0.018620189
FOXF1	-1.554931617	3.928715011	2.22E-06	0.041222215
ITGA9	-1.735255948	4.308557889	2.65E-06	0.048971399
CIRBP	-1.168114879	6.427630682	8.59E-15	1.68E-10
PDCD4	-1.57450808	6.286563271	1.42E-13	2.76E-09
PTGFR	-2.69267436	1.410825561	2.66E-12	5.16E-08
NTN4	-1.953366924	4.685880345	3.91E-12	7.59E-08
ARHGAP24	-1.748786168	3.615446847	1.78E-11	3.46E-07
HOMER2	-2.295663547	4.946449136	3.82E-11	7.39E-07
CRISPLD2	-2.040143753	6.423884025	6.34E-11	1.22E-06
TMOD1	-2.459538591	2.436953497	8.74E-11	1.69E-06
MRGBP	1.288951553	4.467403759	1.56E-09	2.99E-05
ERN1	-1.102482749	5.551817567	1.08E-07	0.002036952
MEST	2.105985646	5.845825782	2.74E-07	0.005155399
EPB41L4A	-1.539512197	3.375116117	8.69E-07	0.016218026
RTKN	1.094867164	5.898211847	1.19E-06	0.02220818
H2AFX	1.37990639	6.397855153	1.24E-06	0.023152224
SIDT2	-1.818104224	5.9125732	8.84E-27	1.74E-22
DGKD	-2.398993021	6.003302867	2.28E-23	4.48E-19
ASXL3	-3.342599604	0.220548907	3.12E-19	6.12E-15
LAMA2	-2.363115097	4.771240988	8.34E-13	1.62E-08
TSC22D3	-1.856771248	6.471628591	7.00E-12	1.36E-07
ZBTB47	-1.440793261	3.938852486	6.38E-11	1.23E-06
KIAA2022	-3.176255188	0.722843358	2.07E-10	3.99E-06
KIAA0895	-1.560219739	4.031641736	4.62E-10	8.90E-06
CPEB3	-1.348108325	3.486361851	6.86E-10	1.32E-05
MYBL2	2.272720712	6.818728795	1.18E-09	2.27E-05
INSRR	-2.636094837	-1.265075197	2.61E-09	5.00E-05
FZD4	-1.615918104	4.458885868	2.98E-09	5.70E-05
NFIC	-1.193251453	8.132951128	3.53E-09	6.76E-05
CDC7	1.525187109	3.692362823	1.95E-08	0.000370146
DNMT3B	2.269350246	3.847985312	4.53E-08	0.000858123
MFAP2	2.997929525	4.547049623	1.25E-07	0.002358336
SERPINH1	1.823865283	7.842487258	1.31E-07	0.00247345
BAX	1.086655158	5.082811959	2.44E-07	0.004594935
C1QTNF6	2.472802296	4.726726624	2.61E-07	0.004905617
DLGAP2	-2.05231719	-2.106249477	7.85E-07	0.014676188
COL19A1	-2.630425427	-0.465162092	9.92E-07	0.018512602
BTG2	-1.376064656	7.006133066	1.03E-06	0.019286623
COL11A1	6.067371619	5.364728863	1.04E-06	0.019305725
SYPL2	-1.838678857	0.211491378	1.26E-06	0.023377044
RCC2	1.106758687	7.941640519	1.34E-06	0.024852809
ARRDC4	-1.481305021	5.519989213	1.37E-06	0.025556697
NFIX	-1.01149648	7.202109717	1.56E-06	0.028993836
EPHA5	-4.316838755	-1.134321943	1.15E-20	2.26E-16
ACADL	-3.632489624	-0.142308442	1.50E-16	2.93E-12
PHOX2B	-4.220576216	-3.565919256	1.25E-12	2.43E-08
PRR11	2.022126931	5.409600713	2.29E-09	4.39E-05
LMOD3	-1.92236649	-1.349930843	6.35E-08	0.001201653
ARHGAP10	-1.333165872	4.326704159	2.60E-07	0.004895328
C10orf11	-1.551630784	1.742793571	9.48E-07	0.017685956
REEP1	-1.849150089	2.888830825	1.33E-06	0.024806672
HELLS	1.257954019	5.482006359	1.58E-06	0.029370728
SASS6	1.128182303	3.743297261	2.39E-06	0.044196322
ALAD	-1.603208937	5.610850541	3.04E-22	5.97E-18
ZBTB16	-4.062438115	3.150614261	9.93E-22	1.95E-17
TMEM100	-3.160972222	0.075824413	3.07E-17	6.01E-13
UBL3	-1.790509493	6.175985017	8.79E-17	1.72E-12
LRIG1	-1.99939784	6.490625087	1.35E-15	2.63E-11
KIF23	2.159583577	5.358903283	4.95E-14	9.65E-10
MTFR1L	-1.005362122	4.808027314	4.41E-12	8.57E-08
GCNT4	-2.301704539	2.78021379	1.40E-11	2.71E-07
KCTD8	-3.790538386	-1.433885109	2.10E-11	4.07E-07
TGFBR3	-2.14246346	5.208996658	8.08E-11	1.56E-06
ANLN	2.348696905	6.868205798	2.15E-10	4.15E-06
FAM63A	-1.443082103	4.754748704	3.54E-10	6.82E-06
SVEP1	-1.972472966	4.336280837	5.77E-10	1.11E-05
ISM2	-3.145712241	0.191058974	1.70E-09	3.25E-05
RAB9B	-2.223425262	0.931111964	1.72E-09	3.30E-05
COBLL1	-1.355979325	6.452983139	2.92E-09	5.60E-05
CHEK1	1.631967438	4.606496978	4.19E-09	8.01E-05
ADAMTSL3	-2.328915305	2.683136131	1.76E-08	0.00033441
PMM1	-1.180149316	4.137412387	2.25E-08	0.000427839
RECK	-1.646684673	3.035125659	2.81E-08	0.000533735
LURAP1	-1.749790319	-0.022893062	3.41E-08	0.000647492
TSPYL2	-1.263083679	3.939873075	4.34E-08	0.000822726
CDCA4	1.762550113	5.179971085	4.74E-08	0.000897812
INPP5J	-1.607770872	2.872167011	4.80E-08	0.000910221
RELT	1.546461812	3.489027434	8.27E-08	0.001563282
RFWD3	1.033198061	6.079436155	4.07E-07	0.007628243
ELL2	-1.369085188	6.624087347	9.00E-07	0.016806539
ZC3H6	-1.040711857	4.217928812	1.21E-06	0.022558084
G0S2	-1.96345056	3.624229969	1.29E-06	0.023960883
SLC41A2	-1.799452627	4.709113404	2.37E-06	0.043969291
FAM60A	1.100489749	6.451614008	2.40E-06	0.044428909
RGMB	-2.261498321	4.305948082	3.54E-29	6.95E-25
CRY2	-1.554573305	4.941555089	2.59E-22	5.09E-18
CHRM2	-3.793622288	-0.225007503	3.27E-17	6.39E-13
FGD4	-2.067851559	5.741617536	9.29E-17	1.82E-12
ARHGEF28	-1.597546995	5.144656442	6.65E-14	1.30E-09
SYNE1	-2.210889749	5.389087262	4.98E-13	9.68E-09
FYCO1	-1.360552836	6.045196282	1.82E-12	3.53E-08
SLC2A4	-2.66517591	2.435155496	9.80E-12	1.90E-07
GINS1	1.995356838	4.649171321	1.56E-10	3.01E-06
FRRS1L	-3.088967397	0.776256645	2.03E-10	3.92E-06
KPNA2	1.667453664	7.425146413	9.01E-10	1.73E-05
POLQ	1.981271102	4.691417488	1.64E-09	3.14E-05
RBL1	1.469328842	4.844449436	1.71E-09	3.28E-05
CNN1	-2.63389243	5.916169812	7.90E-09	0.000150729
PAFAH2	-1.197335945	4.572606494	1.01E-08	0.000193043
RRM2	1.860455618	6.664202186	2.24E-08	0.000426068
SMOC2	-2.243435997	5.070733191	2.87E-08	0.000544834
E2F1	1.4759982	4.580839379	3.05E-08	0.000578757
CHAF1A	1.231855269	4.955317971	4.24E-08	0.000804441
KAT2B	-1.387049139	4.81730525	4.55E-08	0.000863221
ATAD2	1.383498024	6.519219051	5.78E-08	0.001094033
MASTL	1.206342872	4.6166566	8.79E-08	0.001661666
NEDD4L	-1.275150514	6.687055851	2.41E-07	0.004530985
POU6F1	-1.190002016	2.734580002	3.15E-07	0.005926694
RORC	-2.37944805	3.603171354	5.49E-07	0.010271764
BVES	-1.903682846	3.089213925	9.12E-07	0.017028278
STRIP2	2.346154281	3.485280485	1.27E-06	0.023571776
HN1	1.320286686	6.91529581	1.94E-06	0.036063625
CALD1	-1.547240864	8.747848684	1.96E-06	0.036378895
HAUS8	1.044203869	3.156322189	2.63E-06	0.048741468
CDCA3	1.860112198	4.42933274	1.09E-09	2.09E-05
ATP1A2	-3.302066957	3.000285646	2.34E-10	4.51E-06
KCNJ10	-1.965107938	-0.104228817	1.99E-07	0.003740109
FAM129A	-1.655337394	6.463498193	2.86E-07	0.005378339
VIP	-5.982353796	0.854028703	1.03E-58	2.03E-54
GALR1	-3.666445211	-2.708698259	4.31E-18	8.43E-14
SUCLG2	-1.688879761	5.723747776	1.47E-16	2.88E-12
ABI3BP	-2.927953692	4.832435046	1.62E-12	3.15E-08
GNAO1	-2.488383166	3.143247096	5.44E-11	1.05E-06
ABL1	-1.062768144	7.151876266	5.70E-11	1.10E-06
SNX10	2.29175034	4.688020322	1.70E-09	3.27E-05
IP6K3	-2.560607026	-0.657981913	2.28E-09	4.36E-05
GPR150	-2.051941714	-0.747124382	3.22E-09	6.16E-05
KIAA0101	1.865492774	5.155208675	5.24E-09	0.000100066
LGI1	-2.909366088	-1.846512098	1.65E-08	0.000314917
TTLL7	-1.931437803	3.47060637	2.67E-08	0.000506861
DBF4	1.610524704	4.848904273	5.74E-08	0.001085717
CTHRC1	2.932735336	5.36206876	9.20E-08	0.001737058
CBX3	1.115363876	7.340529368	1.01E-07	0.001900401
SKP2	1.453255592	5.455856214	5.00E-07	0.009359406
TMEM229A	-3.193346615	-0.607221629	1.27E-06	0.023618443
LARGE	-1.250341646	4.625591502	1.36E-06	0.025338473
MZT1	1.172033554	4.896693198	1.48E-06	0.027550388
PVRL3	-1.867177979	4.394264699	1.96E-06	0.036362317
CBX2	2.736725375	4.661888986	2.08E-06	0.038600798
FAM72D	2.236560338	0.58765675	4.78E-09	9.13E-05
FAM72B	2.204332094	1.306215645	1.44E-08	0.000273921
NR2F2	-1.622303662	6.203137606	7.76E-08	0.001466543
RAB11FIP2	-1.933312514	4.795288645	1.71E-30	3.37E-26
XYLT2	-2.052256146	5.756512954	3.21E-28	6.30E-24
PRKACB	-1.982439387	5.420827285	1.48E-16	2.90E-12
PDE1B	-2.390308563	1.638828746	2.09E-13	4.06E-09
CADM2	-3.578726738	1.13687169	2.73E-10	5.25E-06
GMPR	-2.201683696	2.46629885	3.52E-10	6.78E-06
SORBS2	-2.224197911	4.841868577	1.30E-09	2.50E-05
CDK2	1.22065491	5.040933484	5.87E-09	0.000112051
PDE4D	-1.163305474	4.769862318	9.79E-07	0.018270933
KCNA2	-2.562099042	-0.806814181	2.54E-06	0.046982356
KLF15	-3.877712108	2.21763547	2.45E-28	4.82E-24
SLC25A4	-2.209671217	4.665393609	1.37E-25	2.70E-21
RSPO2	-3.741944695	0.304078572	3.08E-16	6.02E-12
CBX7	-1.765572704	4.381008247	6.34E-15	1.24E-10
ADRA1A	-3.058384571	-1.728349789	7.15E-14	1.39E-09
PKNOX2	-2.271097151	0.597592616	1.18E-11	2.28E-07
MELK	2.07481898	5.012113194	8.83E-11	1.70E-06
ESM1	4.196535625	2.933096851	6.01E-10	1.16E-05
DEPTOR	-1.860646861	4.463464226	1.03E-06	0.019131665
DUSP10	1.712329161	3.945218422	1.11E-06	0.02060703
NCALD	-1.557358839	3.574989927	1.14E-06	0.021209811
HMGB2	1.32781523	6.532404189	1.80E-06	0.033467374
SLC26A7	-5.579974162	1.34642446	1.53E-53	3.02E-49
ADAMTS8	-3.481681331	1.931192268	2.62E-19	5.12E-15
KIF20A	2.339976719	5.245946008	1.05E-11	2.04E-07
PTF1A	-4.370252217	-3.54274958	6.36E-11	1.23E-06
ROR1	-2.117409802	3.656106386	1.69E-09	3.24E-05
LIFR	-3.563598251	5.180033597	4.43E-32	8.71E-28
SRL	-2.266511239	0.032452384	2.93E-12	5.69E-08
SLC16A10	-2.156493676	2.78365428	6.21E-11	1.20E-06
FAM49B	1.32450806	6.384305484	9.51E-10	1.83E-05
ZWILCH	1.19175042	5.055310881	3.56E-07	0.006684691
CCT5	1.26698779	7.912777305	4.57E-07	0.00855952
TOX	-1.829833699	3.268028239	1.19E-06	0.0221267
NPAS4	-2.268507139	-1.798414004	2.96E-07	0.005556101
