# Supplementary material for: Integrative analysis for identification of key miRNA-mRNA regulatory axes in esophageal cancer and preliminary validation of the regulatory role of miR-15b-5p/BTG2 therein
Source: PeerJ. 2026 Jan 28;14:e20538. doi: 10.7717/peerj.20538 (PMC12860276; doi:10.7717/peerj.20538)
Supplement: Supplemental Information 1 — All the raw data, result images and running codes in this paper, including qRT-PCR data and cell behavior measurements. [file peerj-14-20538-s001.zip › Supplementary files 1/result 2/edges.txt]

toNode	altNode1Name
miR-135a-5p	ZNF385B
miR-135a-5p	PCDH9
miR-135a-5p	CEP85L
miR-135a-5p	DEPDC1
miR-135a-5p	FOXN3
miR-135a-5p	MMP11
miR-135a-5p	CADM3
miR-135a-5p	NEGR1
miR-135a-5p	ARHGAP11A
miR-135a-5p	ADCYAP1
miR-135a-5p	NT5C1A
miR-135a-5p	PDE7B
miR-135a-5p	ANP32E
miR-135a-5p	KCNB1
miR-135a-5p	PDE8B
miR-135a-5p	KLHL15
miR-135a-5p	GCNT2
miR-135a-5p	PEX7
miR-135a-5p	WNT3
miR-135a-5p	MYOCD
miR-135a-5p	SCN2B
miR-135a-5p	FRMPD4
miR-135a-5p	THRB
miR-135a-5p	SLC5A7
miR-133b	SH3GL2
miR-133b	SLC4A1
miR-133b	SMIM14
miR-133b	CEP85L
miR-133b	PDE1C
miR-133b	CDCA8
miR-133b	DLG2
miR-133b	GABARAPL1
miR-133b	AOX1
miR-133b	PRKAB1
miR-133b	PRDM16
miR-133b	SESN1
miR-133b	PDE8B
miR-133b	BTBD3
miR-133b	DSN1
miR-133b	PRDM6
miR-133b	SCN2B
miR-133b	SOCS2
miR-125a-5p	ESRRG
miR-125a-5p	ITGA8
miR-125a-5p	TMEM161B
miR-125a-5p	KIF18B
miR-125a-5p	MAMDC2
miR-125a-5p	ACER2
miR-125a-5p	CBFB
miR-125a-5p	PPP1R12B
miR-125a-5p	BCL2L12
miR-125a-5p	E2F3
miR-125a-5p	HOXD9
miR-125a-5p	MSRB3
miR-125a-5p	SCN2B
miR-125a-5p	CSRNP1
miR-125a-5p	EVA1A
miR-125a-5p	PTH1R
miR-125a-5p	KCNH7
miR-1-3p	KCNA5
miR-1-3p	STX12
miR-1-3p	PIRT
miR-1-3p	DCAF12L1
miR-1-3p	SMIM14
miR-1-3p	CPED1
miR-1-3p	ACER2
miR-1-3p	AKAP12
miR-1-3p	ANP32E
miR-1-3p	ADAM12
miR-1-3p	MYLK
miR-1-3p	NECAB1
miR-1-3p	EIF4E3
miR-1-3p	UTRN
miR-133a-3p	SH3GL2
miR-133a-3p	SLC4A1
miR-133a-3p	SMIM14
miR-133a-3p	SECISBP2L
miR-133a-3p	CEP85L
miR-133a-3p	ATOH8
miR-133a-3p	PDE1C
miR-133a-3p	FKBP5
miR-133a-3p	C17orf53
miR-133a-3p	FAM13A
miR-133a-3p	CDCA8
miR-133a-3p	DLG2
miR-133a-3p	GABARAPL1
miR-133a-3p	TRPC3
miR-133a-3p	AOX1
miR-133a-3p	PRKAB1
miR-133a-3p	DAAM2
miR-133a-3p	LMOD1
miR-133a-3p	ADAM12
miR-133a-3p	NME1
miR-133a-3p	PRDM16
miR-133a-3p	SESN1
miR-133a-3p	PDE8B
miR-133a-3p	BTBD3
miR-133a-3p	DSN1
miR-133a-3p	KCNMB2
miR-133a-3p	PRDM6
miR-133a-3p	SCN2B
miR-133a-3p	SOCS2
miR-133a-3p	PTH1R
miR-133a-3p	CSF2
miR-148a-3p	ESRRG
miR-148a-3p	COL2A1
miR-148a-3p	PBXIP1
miR-148a-3p	PDK4
miR-148a-3p	KIT
miR-148a-3p	SECISBP2L
miR-148a-3p	MITF
miR-148a-3p	CEP55
miR-148a-3p	E2F7
miR-148a-3p	CDC25B
miR-148a-3p	DLG2
miR-148a-3p	HMGB3
miR-148a-3p	PRICKLE2
miR-148a-3p	DNMT1
miR-148a-3p	ATP8A1
miR-148a-3p	NPTX1
miR-148a-3p	PTPRM
miR-148a-3p	BTBD3
miR-148a-3p	EIF4E3
miR-148a-3p	TFRC
miR-148a-3p	E2F3
miR-148a-3p	SNAP91
miR-148a-3p	HOXC8
miR-148a-3p	FOXF1
miR-148a-3p	ITGA9
miR-145-5p	CIRBP
miR-145-5p	PDCD4
miR-145-5p	PTGFR
miR-145-5p	NTN4
miR-145-5p	ARHGAP24
miR-145-5p	HOMER2
miR-145-5p	CRISPLD2
miR-145-5p	TMOD1
miR-145-5p	MRGBP
miR-145-5p	ERN1
miR-145-5p	MEST
miR-145-5p	TFRC
miR-145-5p	EPB41L4A
miR-145-5p	RTKN
miR-145-5p	H2AFX
miR-29c-3p	COL2A1
miR-29c-3p	SIDT2
miR-29c-3p	DGKD
miR-29c-3p	DCAF12L1
miR-29c-3p	ASXL3
miR-29c-3p	LAMA2
miR-29c-3p	TSC22D3
miR-29c-3p	ZBTB47
miR-29c-3p	KIAA2022
miR-29c-3p	NEGR1
miR-29c-3p	KIAA0895
miR-29c-3p	E2F7
miR-29c-3p	CPEB3
miR-29c-3p	MYBL2
miR-29c-3p	INSRR
miR-29c-3p	FZD4
miR-29c-3p	NFIC
miR-29c-3p	PRICKLE2
miR-29c-3p	DAAM2
miR-29c-3p	CDC7
miR-29c-3p	DNMT3B
miR-29c-3p	SESN1
miR-29c-3p	MFAP2
miR-29c-3p	SERPINH1
miR-29c-3p	BAX
miR-29c-3p	C1QTNF6
miR-29c-3p	MEST
miR-29c-3p	DLGAP2
miR-29c-3p	COL19A1
miR-29c-3p	BTG2
miR-29c-3p	COL11A1
miR-29c-3p	SYPL2
miR-29c-3p	RCC2
miR-29c-3p	ARRDC4
miR-29c-3p	NFIX
miR-204-5p	ESRRG
miR-204-5p	STX12
miR-204-5p	EPHA5
miR-204-5p	ACADL
miR-204-5p	PHOX2B
miR-204-5p	PRR11
miR-204-5p	CBFB
miR-204-5p	LMOD3
miR-204-5p	GCNT2
miR-204-5p	ARHGAP10
miR-204-5p	C10orf11
miR-204-5p	HOXC8
miR-204-5p	REEP1
miR-204-5p	HELLS
miR-204-5p	SASS6
miR-15b-5p	SIDT2
miR-15b-5p	TMEM161B
miR-15b-5p	SH3GL2
miR-15b-5p	ALAD
miR-15b-5p	ZBTB16
miR-15b-5p	TMEM100
miR-15b-5p	UBL3
miR-15b-5p	PDK4
miR-15b-5p	LRIG1
miR-15b-5p	KIF23
miR-15b-5p	PDCD4
miR-15b-5p	CEP85L
miR-15b-5p	PTGFR
miR-15b-5p	MTFR1L
miR-15b-5p	GCNT4
miR-15b-5p	KCTD8
miR-15b-5p	TGFBR3
miR-15b-5p	CEP55
miR-15b-5p	ANLN
miR-15b-5p	FAM63A
miR-15b-5p	E2F7
miR-15b-5p	SVEP1
miR-15b-5p	CPEB3
miR-15b-5p	GABARAPL1
miR-15b-5p	ISM2
miR-15b-5p	RAB9B
miR-15b-5p	COBLL1
miR-15b-5p	CHEK1
miR-15b-5p	AKAP12
miR-15b-5p	ADAMTSL3
miR-15b-5p	PMM1
miR-15b-5p	RECK
miR-15b-5p	LURAP1
miR-15b-5p	TSPYL2
miR-15b-5p	CDCA4
miR-15b-5p	INPP5J
miR-15b-5p	SESN1
miR-15b-5p	RELT
miR-15b-5p	MYLK
miR-15b-5p	RFWD3
miR-15b-5p	TFRC
miR-15b-5p	E2F3
miR-15b-5p	ELL2
miR-15b-5p	HOXC8
miR-15b-5p	BTG2
miR-15b-5p	ZC3H6
miR-15b-5p	G0S2
miR-15b-5p	CSRNP1
miR-15b-5p	SLC41A2
miR-15b-5p	FAM60A
miR-135b-5p	ZNF385B
miR-135b-5p	PCDH9
miR-135b-5p	CEP85L
miR-135b-5p	DEPDC1
miR-135b-5p	FOXN3
miR-135b-5p	MMP11
miR-135b-5p	CADM3
miR-135b-5p	NEGR1
miR-135b-5p	ARHGAP11A
miR-135b-5p	ADCYAP1
miR-135b-5p	NT5C1A
miR-135b-5p	PDE7B
miR-135b-5p	ANP32E
miR-135b-5p	KCNB1
miR-135b-5p	PDE8B
miR-135b-5p	KLHL15
miR-135b-5p	GCNT2
miR-135b-5p	PEX7
miR-135b-5p	WNT3
miR-135b-5p	MYOCD
miR-135b-5p	SCN2B
miR-135b-5p	FRMPD4
miR-135b-5p	THRB
miR-135b-5p	SLC5A7
miR-20a-5p	RGMB
miR-20a-5p	CRY2
miR-20a-5p	TMEM100
miR-20a-5p	CHRM2
miR-20a-5p	FGD4
miR-20a-5p	LRIG1
miR-20a-5p	KIF23
miR-20a-5p	ARHGEF28
miR-20a-5p	SMIM14
miR-20a-5p	SYNE1
miR-20a-5p	FYCO1
miR-20a-5p	NTN4
miR-20a-5p	SLC2A4
miR-20a-5p	FAM13A
miR-20a-5p	ZBTB47
miR-20a-5p	GINS1
miR-20a-5p	FRRS1L
miR-20a-5p	KPNA2
miR-20a-5p	POLQ
miR-20a-5p	RBL1
miR-20a-5p	ACER2
miR-20a-5p	HMGB3
miR-20a-5p	CNN1
miR-20a-5p	PAFAH2
miR-20a-5p	RRM2
miR-20a-5p	SMOC2
miR-20a-5p	E2F1
miR-20a-5p	CHAF1A
miR-20a-5p	KAT2B
miR-20a-5p	ATAD2
miR-20a-5p	MASTL
miR-20a-5p	KLHL15
miR-20a-5p	NEDD4L
miR-20a-5p	POU6F1
miR-20a-5p	RORC
miR-20a-5p	PRDM6
miR-20a-5p	BVES
miR-20a-5p	STRIP2
miR-20a-5p	HN1
miR-20a-5p	CALD1
miR-20a-5p	FOXF1
miR-20a-5p	FAM60A
miR-20a-5p	HAUS8
miR-106b-5p	RGMB
miR-106b-5p	CRY2
miR-106b-5p	TMEM100
miR-106b-5p	CHRM2
miR-106b-5p	FGD4
miR-106b-5p	LRIG1
miR-106b-5p	KIF23
miR-106b-5p	ARHGEF28
miR-106b-5p	SMIM14
miR-106b-5p	FYCO1
miR-106b-5p	NTN4
miR-106b-5p	SLC2A4
miR-106b-5p	FAM13A
miR-106b-5p	ZBTB47
miR-106b-5p	GINS1
miR-106b-5p	FRRS1L
miR-106b-5p	CPEB3
miR-106b-5p	KPNA2
miR-106b-5p	CDCA3
miR-106b-5p	POLQ
miR-106b-5p	RBL1
miR-106b-5p	ACER2
miR-106b-5p	HMGB3
miR-106b-5p	CNN1
miR-106b-5p	PAFAH2
miR-106b-5p	RRM2
miR-106b-5p	SMOC2
miR-106b-5p	E2F1
miR-106b-5p	CHAF1A
miR-106b-5p	KAT2B
miR-106b-5p	ATAD2
miR-106b-5p	MASTL
miR-106b-5p	KLHL15
miR-106b-5p	NEDD4L
miR-106b-5p	POU6F1
miR-106b-5p	RORC
miR-106b-5p	PRDM6
miR-106b-5p	BVES
miR-106b-5p	STRIP2
miR-106b-5p	HN1
miR-106b-5p	CALD1
miR-106b-5p	FOXF1
miR-106b-5p	FAM60A
miR-106b-5p	HAUS8
miR-17-5p	RGMB
miR-17-5p	CRY2
miR-17-5p	TMEM100
miR-17-5p	CHRM2
miR-17-5p	FGD4
miR-17-5p	LRIG1
miR-17-5p	KIF23
miR-17-5p	ARHGEF28
miR-17-5p	SMIM14
miR-17-5p	FYCO1
miR-17-5p	NTN4
miR-17-5p	SLC2A4
miR-17-5p	FAM13A
miR-17-5p	ZBTB47
miR-17-5p	ATP1A2
miR-17-5p	KPNA2
miR-17-5p	POLQ
miR-17-5p	RBL1
miR-17-5p	ACER2
miR-17-5p	HMGB3
miR-17-5p	CNN1
miR-17-5p	PAFAH2
miR-17-5p	RRM2
miR-17-5p	SMOC2
miR-17-5p	E2F1
miR-17-5p	CHAF1A
miR-17-5p	KAT2B
miR-17-5p	ATAD2
miR-17-5p	MASTL
miR-17-5p	KLHL15
miR-17-5p	KCNJ10
miR-17-5p	NEDD4L
miR-17-5p	FAM129A
miR-17-5p	POU6F1
miR-17-5p	RORC
miR-17-5p	PRDM6
miR-17-5p	BVES
miR-17-5p	STRIP2
miR-17-5p	HN1
miR-17-5p	CALD1
miR-17-5p	FOXF1
miR-17-5p	FAM60A
miR-17-5p	HAUS8
miR-93-5p	RGMB
miR-93-5p	CRY2
miR-93-5p	TMEM100
miR-93-5p	CHRM2
miR-93-5p	FGD4
miR-93-5p	LRIG1
miR-93-5p	KIF23
miR-93-5p	ARHGEF28
miR-93-5p	SMIM14
miR-93-5p	NTN4
miR-93-5p	SLC2A4
miR-93-5p	FAM13A
miR-93-5p	ZBTB47
miR-93-5p	GINS1
miR-93-5p	RBL1
miR-93-5p	ACER2
miR-93-5p	CNN1
miR-93-5p	PAFAH2
miR-93-5p	RRM2
miR-93-5p	SMOC2
miR-93-5p	E2F1
miR-93-5p	CHAF1A
miR-93-5p	KAT2B
miR-93-5p	ATAD2
miR-93-5p	MASTL
miR-93-5p	KLHL15
miR-93-5p	KCNJ10
miR-93-5p	FAM129A
miR-93-5p	POU6F1
miR-93-5p	RORC
miR-93-5p	PRDM6
miR-93-5p	BVES
miR-93-5p	STRIP2
miR-93-5p	HN1
miR-93-5p	CALD1
miR-93-5p	FOXF1
miR-93-5p	FAM60A
miR-93-5p	HAUS8
miR-30c-5p	VIP
miR-30c-5p	ITGA8
miR-30c-5p	GALR1
miR-30c-5p	SUCLG2
miR-30c-5p	SMIM14
miR-30c-5p	ABI3BP
miR-30c-5p	KCTD8
miR-30c-5p	GNAO1
miR-30c-5p	ABL1
miR-30c-5p	E2F7
miR-30c-5p	MYBL2
miR-30c-5p	SNX10
miR-30c-5p	IP6K3
miR-30c-5p	HMGB3
miR-30c-5p	GPR150
miR-30c-5p	KIAA0101
miR-30c-5p	LGI1
miR-30c-5p	TTLL7
miR-30c-5p	ATP8A1
miR-30c-5p	ADAM12
miR-30c-5p	DBF4
miR-30c-5p	CTHRC1
miR-30c-5p	CBX3
miR-30c-5p	SKP2
miR-30c-5p	DLGAP2
miR-30c-5p	C10orf11
miR-30c-5p	TMEM229A
miR-30c-5p	LARGE
miR-30c-5p	MZT1
miR-30c-5p	PVRL3
miR-30c-5p	CBX2
miR-30c-5p	SLC41A2
miR-30a-5p	VIP
miR-30a-5p	ITGA8
miR-30a-5p	GALR1
miR-30a-5p	SMIM14
miR-30a-5p	ABI3BP
miR-30a-5p	KCTD8
miR-30a-5p	ABL1
miR-30a-5p	MYBL2
miR-30a-5p	SNX10
miR-30a-5p	IP6K3
miR-30a-5p	HMGB3
miR-30a-5p	GPR150
miR-30a-5p	FAM72D
miR-30a-5p	KIAA0101
miR-30a-5p	FAM72B
miR-30a-5p	LGI1
miR-30a-5p	TTLL7
miR-30a-5p	ATP8A1
miR-30a-5p	DBF4
miR-30a-5p	NR2F2
miR-30a-5p	CTHRC1
miR-30a-5p	CBX3
miR-30a-5p	SKP2
miR-30a-5p	C10orf11
miR-30a-5p	TMEM229A
miR-30a-5p	LARGE
miR-30a-5p	MZT1
miR-30a-5p	CBX2
miR-30a-5p	SLC41A2
miR-18a-5p	RAB11FIP2
miR-18a-5p	XYLT2
miR-18a-5p	CHRM2
miR-18a-5p	PRKACB
miR-18a-5p	KIT
miR-18a-5p	PDE1B
miR-18a-5p	ZBTB47
miR-18a-5p	CADM2
miR-18a-5p	GMPR
miR-18a-5p	SORBS2
miR-18a-5p	CDK2
miR-18a-5p	DAAM2
miR-18a-5p	MYLK
miR-18a-5p	KLHL15
miR-18a-5p	PRDM6
miR-18a-5p	PDE4D
miR-18a-5p	KCNA2
miR-18a-5p	KCNH7
miR-181b-5p	KLF15
miR-181b-5p	SLC25A4
miR-181b-5p	RSPO2
miR-181b-5p	CBX7
miR-181b-5p	ADRA1A
miR-181b-5p	PHOX2B
miR-181b-5p	PKNOX2
miR-181b-5p	MELK
miR-181b-5p	ESM1
miR-181b-5p	MAMDC2
miR-181b-5p	BTBD3
miR-181b-5p	HOXC8
miR-181b-5p	DEPTOR
miR-181b-5p	DUSP10
miR-181b-5p	NCALD
miR-181b-5p	HMGB2
miR-202-5p	NR2F2
miR-202-5p	FAM60A
miR-153-3p	SLC26A7
miR-153-3p	XYLT2
miR-153-3p	ADAMTS8
miR-153-3p	PBXIP1
miR-153-3p	SMIM14
miR-153-3p	KIF20A
miR-153-3p	PTF1A
miR-153-3p	MITF
miR-153-3p	CADM2
miR-153-3p	DLG2
miR-153-3p	ROR1
miR-153-3p	NFIC
miR-153-3p	CBFB
miR-153-3p	ATP8A1
miR-153-3p	KCNMB2
miR-153-3p	UTRN
miR-153-3p	DLGAP2
miR-153-3p	KCNH7
miR-21-5p	LIFR
miR-21-5p	PDCD4
miR-21-5p	SRL
miR-21-5p	ARHGAP24
miR-21-5p	FAM13A
miR-21-5p	SLC16A10
miR-21-5p	ZBTB47
miR-21-5p	CPEB3
miR-21-5p	RECK
miR-21-5p	SESN1
miR-21-5p	SKP2
miR-224-5p	PHOX2B
miR-224-5p	FAM49B
miR-224-5p	ZWILCH
miR-139-5p	ASXL3
miR-139-5p	PBXIP1
miR-139-5p	ERN1
miR-139-5p	CCT5
miR-139-5p	PDE4D
miR-139-5p	TOX
miR-139-5p	PVRL3
miR-378d	NPAS4
miR-378d	SKP2
miR-378c	NPAS4
miR-378c	SKP2
