# Supplementary material for: Integrative analysis for identification of key miRNA-mRNA regulatory axes in esophageal cancer and preliminary validation of the regulatory role of miR-15b-5p/BTG2 therein
Source: PeerJ. 2026 Jan 28;14:e20538. doi: 10.7717/peerj.20538 (PMC12860276; doi:10.7717/peerj.20538)
Supplement: Supplemental Information 1 — All the raw data, result images and running codes in this paper, including qRT-PCR data and cell behavior measurements. [file peerj-14-20538-s001.zip › Supplementary files 1/result 2/nodes.txt]

symbol	type
ZNF385B	pc
PCDH9	pc
CEP85L	pc
DEPDC1	pc
FOXN3	pc
MMP11	pc
CADM3	pc
NEGR1	pc
ARHGAP11A	pc
ADCYAP1	pc
NT5C1A	pc
PDE7B	pc
ANP32E	pc
KCNB1	pc
PDE8B	pc
KLHL15	pc
GCNT2	pc
PEX7	pc
WNT3	pc
MYOCD	pc
SCN2B	pc
FRMPD4	pc
THRB	pc
SLC5A7	pc
SH3GL2	pc
SLC4A1	pc
SMIM14	pc
PDE1C	pc
CDCA8	pc
DLG2	pc
GABARAPL1	pc
AOX1	pc
PRKAB1	pc
PRDM16	pc
SESN1	pc
BTBD3	pc
DSN1	pc
PRDM6	pc
SOCS2	pc
ESRRG	pc
ITGA8	pc
TMEM161B	pc
KIF18B	pc
MAMDC2	pc
ACER2	pc
CBFB	pc
PPP1R12B	pc
BCL2L12	pc
E2F3	pc
HOXD9	pc
MSRB3	pc
CSRNP1	pc
EVA1A	pc
PTH1R	pc
KCNH7	pc
KCNA5	pc
STX12	pc
PIRT	pc
DCAF12L1	pc
CPED1	pc
AKAP12	pc
ADAM12	pc
MYLK	pc
NECAB1	pc
EIF4E3	pc
UTRN	pc
SECISBP2L	pc
ATOH8	pc
FKBP5	pc
C17orf53	pc
FAM13A	pc
TRPC3	pc
DAAM2	pc
LMOD1	pc
NME1	pc
KCNMB2	pc
CSF2	pc
COL2A1	pc
PBXIP1	pc
PDK4	pc
KIT	pc
MITF	pc
CEP55	pc
E2F7	pc
CDC25B	pc
HMGB3	pc
PRICKLE2	pc
DNMT1	pc
ATP8A1	pc
NPTX1	pc
PTPRM	pc
TFRC	pc
SNAP91	pc
HOXC8	pc
FOXF1	pc
ITGA9	pc
CIRBP	pc
PDCD4	pc
PTGFR	pc
NTN4	pc
ARHGAP24	pc
HOMER2	pc
CRISPLD2	pc
TMOD1	pc
MRGBP	pc
ERN1	pc
MEST	pc
EPB41L4A	pc
RTKN	pc
H2AFX	pc
SIDT2	pc
DGKD	pc
ASXL3	pc
LAMA2	pc
TSC22D3	pc
ZBTB47	pc
KIAA2022	pc
KIAA0895	pc
CPEB3	pc
MYBL2	pc
INSRR	pc
FZD4	pc
NFIC	pc
CDC7	pc
DNMT3B	pc
MFAP2	pc
SERPINH1	pc
BAX	pc
C1QTNF6	pc
DLGAP2	pc
COL19A1	pc
BTG2	pc
COL11A1	pc
SYPL2	pc
RCC2	pc
ARRDC4	pc
NFIX	pc
EPHA5	pc
ACADL	pc
PHOX2B	pc
PRR11	pc
LMOD3	pc
ARHGAP10	pc
C10orf11	pc
REEP1	pc
HELLS	pc
SASS6	pc
ALAD	pc
ZBTB16	pc
TMEM100	pc
UBL3	pc
LRIG1	pc
KIF23	pc
MTFR1L	pc
GCNT4	pc
KCTD8	pc
TGFBR3	pc
ANLN	pc
FAM63A	pc
SVEP1	pc
ISM2	pc
RAB9B	pc
COBLL1	pc
CHEK1	pc
ADAMTSL3	pc
PMM1	pc
RECK	pc
LURAP1	pc
TSPYL2	pc
CDCA4	pc
INPP5J	pc
RELT	pc
RFWD3	pc
ELL2	pc
ZC3H6	pc
G0S2	pc
SLC41A2	pc
FAM60A	pc
RGMB	pc
CRY2	pc
CHRM2	pc
FGD4	pc
ARHGEF28	pc
SYNE1	pc
FYCO1	pc
SLC2A4	pc
GINS1	pc
FRRS1L	pc
KPNA2	pc
POLQ	pc
RBL1	pc
CNN1	pc
PAFAH2	pc
RRM2	pc
SMOC2	pc
E2F1	pc
CHAF1A	pc
KAT2B	pc
ATAD2	pc
MASTL	pc
NEDD4L	pc
POU6F1	pc
RORC	pc
BVES	pc
STRIP2	pc
HN1	pc
CALD1	pc
HAUS8	pc
CDCA3	pc
ATP1A2	pc
KCNJ10	pc
FAM129A	pc
VIP	pc
GALR1	pc
SUCLG2	pc
ABI3BP	pc
GNAO1	pc
ABL1	pc
SNX10	pc
IP6K3	pc
GPR150	pc
KIAA0101	pc
LGI1	pc
TTLL7	pc
DBF4	pc
CTHRC1	pc
CBX3	pc
SKP2	pc
TMEM229A	pc
LARGE	pc
MZT1	pc
PVRL3	pc
CBX2	pc
FAM72D	pc
FAM72B	pc
NR2F2	pc
RAB11FIP2	pc
XYLT2	pc
PRKACB	pc
PDE1B	pc
CADM2	pc
GMPR	pc
SORBS2	pc
CDK2	pc
PDE4D	pc
KCNA2	pc
KLF15	pc
SLC25A4	pc
RSPO2	pc
CBX7	pc
ADRA1A	pc
PKNOX2	pc
MELK	pc
ESM1	pc
DEPTOR	pc
DUSP10	pc
NCALD	pc
HMGB2	pc
SLC26A7	pc
ADAMTS8	pc
KIF20A	pc
PTF1A	pc
ROR1	pc
LIFR	pc
SRL	pc
SLC16A10	pc
FAM49B	pc
ZWILCH	pc
CCT5	pc
TOX	pc
NPAS4	pc
miR-135a-5p	mir
miR-133b	mir
miR-125a-5p	mir
miR-1-3p	mir
miR-133a-3p	mir
miR-148a-3p	mir
miR-145-5p	mir
miR-29c-3p	mir
miR-204-5p	mir
miR-15b-5p	mir
miR-135b-5p	mir
miR-20a-5p	mir
miR-106b-5p	mir
miR-17-5p	mir
miR-93-5p	mir
miR-30c-5p	mir
miR-30a-5p	mir
miR-18a-5p	mir
miR-181b-5p	mir
miR-202-5p	mir
miR-153-3p	mir
miR-21-5p	mir
miR-224-5p	mir
miR-139-5p	mir
miR-378d	mir
miR-378c	mir
