# Supplementary material for: Integrative analysis for identification of key miRNA-mRNA regulatory axes in esophageal cancer and preliminary validation of the regulatory role of miR-15b-5p/BTG2 therein
Source: PeerJ. 2026 Jan 28;14:e20538. doi: 10.7717/peerj.20538 (PMC12860276; doi:10.7717/peerj.20538)
Supplement: Supplemental Information 1 — All the raw data, result images and running codes in this paper, including qRT-PCR data and cell behavior measurements. [file peerj-14-20538-s001.zip › Supplementary files 1/result 3/EnrichAll.txt]

ID	description	GeneRatio	BgRatio	pValue	FDR	qvalue	geneID	size	DB	enrichmentRatio
hsa04110	Cell cycle	10/115	124/7914	1.15235228613037e-05	0.00239689275515117	0.00214701425942184	E2F3/CDC25B/CDC7/CHEK1/RBL1/E2F1/ABL1/DBF4/SKP2/CDK2	10	pathway_KEGG	0.0869565217391304
hsa00230	Purine metabolism	9/115	130/7914	0.000106844967208918	0.0111118765897275	0.00995345220840974	NT5C1A/PDE7B/PDE8B/PDE1C/NME1/RRM2/PDE1B/GMPR/PDE4D	9	pathway_KEGG	0.0782608695652174
hsa05032	Morphine addiction	7/115	91/7914	0.000337039438264666	0.0233680677196835	0.0209319230080161	PDE7B/PDE8B/PDE1C/GNAO1/PRKACB/PDE1B/PDE4D	7	pathway_KEGG	0.0608695652173913
GO:0003012	muscle system process	20/245	448/17913	3.81611171272173e-06	0.008629728605385	0.00775620965263193	MYOCD/SCN2B/PPP1R12B/KCNA5/MYLK/UTRN/TRPC3/LMOD1/KIT/TMOD1/LMOD3/CNN1/NEDD4L/CALD1/ATP1A2/GNAO1/SORBS2/PDE4D/KLF15/ADRA1A	20	geneontology_Biological_Process	0.0816326530612245
GO:0006936	muscle contraction	17/245	343/17913	5.32206512820537e-06	0.008629728605385	0.00775620965263193	MYOCD/SCN2B/PPP1R12B/KCNA5/MYLK/UTRN/LMOD1/KIT/TMOD1/LMOD3/CNN1/NEDD4L/CALD1/ATP1A2/GNAO1/PDE4D/ADRA1A	17	geneontology_Biological_Process	0.0693877551020408
GO:0120162	positive regulation of cold-induced thermogenesis	8/245	97/17913	5.53559098043121e-05	0.042855917577274	0.0385179530880996	ADCYAP1/PRKAB1/PRDM16/ESRRG/MFAP2/ACADL/PHOX2B/G0S2	8	geneontology_Biological_Process	0.0326530612244898
GO:0051145	smooth muscle cell differentiation	7/245	75/17913	7.39421011501088e-05	0.042855917577274	0.0385179530880996	MYOCD/PRDM6/ITGA8/KIT/DNMT1/FOXF1/PDCD4	7	geneontology_Biological_Process	0.0285714285714286
GO:0051150	regulation of smooth muscle cell differentiation	6/245	52/17913	7.40439160829813e-05	0.042855917577274	0.0385179530880996	MYOCD/PRDM6/KIT/DNMT1/FOXF1/PDCD4	6	geneontology_Biological_Process	0.0244897959183673
GO:0048871	multicellular organismal homeostasis	18/245	472/17913	9.24268935862096e-05	0.042855917577274	0.0385179530880996	ADCYAP1/GCNT2/PRKAB1/PRDM16/ESRRG/PTH1R/COL2A1/PDK4/TFRC/HOMER2/MFAP2/BAX/ACADL/PHOX2B/G0S2/SNX10/RAB11FIP2/PRKACB	18	geneontology_Biological_Process	0.073469387755102
GO:0042692	muscle cell differentiation	15/245	359/17913	0.000133180858647087	0.042855917577274	0.0385179530880996	MYOCD/PRDM6/ITGA8/ADAM12/KIT/DNMT1/FOXF1/PDCD4/SYPL2/LMOD3/SYNE1/BVES/ABL1/SORBS2/ADRA1A	15	geneontology_Biological_Process	0.0612244897959184
GO:0071383	cellular response to steroid hormone stimulus	12/245	243/17913	0.000135992878269962	0.042855917577274	0.0385179530880996	ADCYAP1/THRB/ESRRG/CBFB/DNMT3B/CRY2/RORC/ATP1A2/CBX3/SKP2/NR2F2/NPAS4	12	geneontology_Biological_Process	0.0489795918367347
GO:0048736	appendage development	10/245	176/17913	0.000159016452669802	0.042855917577274	0.0385179530880996	WNT3/PRKAB1/HOXD9/COL2A1/BAX/ZBTB16/RECK/KAT2B/NR2F2/RSPO2	10	geneontology_Biological_Process	0.0408163265306122
GO:0060173	limb development	10/245	176/17913	0.000159016452669802	0.042855917577274	0.0385179530880996	WNT3/PRKAB1/HOXD9/COL2A1/BAX/ZBTB16/RECK/KAT2B/NR2F2/RSPO2	10	geneontology_Biological_Process	0.0408163265306122
GO:0044773	mitotic DNA damage checkpoint	7/245	86/17913	0.000176256378627458	0.042855917577274	0.0385179530880996	FOXN3/E2F7/BAX/BTG2/RFWD3/E2F1/CDK2	7	geneontology_Biological_Process	0.0285714285714286
GO:0030198	extracellular matrix organization	14/245	334/17913	0.000215347015141571	0.042855917577274	0.0385179530880996	MMP11/ITGA8/ADAM12/COL2A1/FOXF1/ITGA9/CRISPLD2/LAMA2/MFAP2/COL19A1/COL11A1/SMOC2/ABI3BP/ABL1	14	geneontology_Biological_Process	0.0571428571428571
GO:0031571	mitotic G1 DNA damage checkpoint	6/245	63/17913	0.00021803262100044	0.042855917577274	0.0385179530880996	E2F7/BAX/BTG2/RFWD3/E2F1/CDK2	6	geneontology_Biological_Process	0.0244897959183673
GO:0044819	mitotic G1/S transition checkpoint	6/245	63/17913	0.00021803262100044	0.042855917577274	0.0385179530880996	E2F7/BAX/BTG2/RFWD3/E2F1/CDK2	6	geneontology_Biological_Process	0.0244897959183673
GO:0035136	forelimb morphogenesis	5/245	41/17913	0.000230352836661754	0.042855917577274	0.0385179530880996	WNT3/HOXD9/ZBTB16/RECK/RSPO2	5	geneontology_Biological_Process	0.0204081632653061
GO:0070317	negative regulation of G0 to G1 transition	5/245	41/17913	0.000230352836661754	0.042855917577274	0.0385179530880996	CDC7/CHEK1/RRM2/E2F1/CBX3	5	geneontology_Biological_Process	0.0204081632653061
GO:0044774	mitotic DNA integrity checkpoint	7/245	90/17913	0.000234015888576755	0.042855917577274	0.0385179530880996	FOXN3/E2F7/BAX/BTG2/RFWD3/E2F1/CDK2	7	geneontology_Biological_Process	0.0285714285714286
GO:0044783	G1 DNA damage checkpoint	6/245	64/17913	0.000237868182667571	0.042855917577274	0.0385179530880996	E2F7/BAX/BTG2/RFWD3/E2F1/CDK2	6	geneontology_Biological_Process	0.0244897959183673
GO:0006260	DNA replication	12/245	260/17913	0.000254361777747673	0.0434155392229318	0.0390209286749755	E2F7/NFIC/CDC7/NFIX/CHEK1/TSPYL2/RFWD3/GINS1/RRM2/CHAF1A/DBF4/CDK2	12	geneontology_Biological_Process	0.0489795918367347
GO:0001508	action potential	8/245	123/17913	0.00029104412260675	0.046243984271535	0.0415630726740609	KCNB1/SCN2B/KCNA5/KCNMB2/NEDD4L/ATP1A2/KCNA2/ADRA1A	8	geneontology_Biological_Process	0.0326530612244898
GO:0043062	extracellular structure organization	15/245	387/17913	0.00029945225707747	0.046243984271535	0.0415630726740609	MMP11/ITGA8/ADAM12/COL2A1/FOXF1/ITGA9/CRISPLD2/LAMA2/MFAP2/COL19A1/COL11A1/SMOC2/ABI3BP/ABL1/PRKACB	15	geneontology_Biological_Process	0.0612244897959184
GO:0045171	intercellular bridge	7/250	59/18678	1.33410161465898e-05	0.00485612987735869	0.00412869341799726	CDCA8/CEP55/CDC7/KIF23/PRKACB/PKNOX2/KIF20A	7	geneontology_Cellular_Component	0.028
GO:0030016	myofibril	11/250	197/18678	7.27427837501246e-05	0.0112094897070998	0.00953033537850587	SLC4A1/PPP1R12B/KCNA5/LMOD1/TMOD1/LMOD3/SYNE1/KAT2B/CALD1/SORBS2/ADRA1A	11	geneontology_Cellular_Component	0.044
GO:0030017	sarcomere	10/250	174/18678	0.000121920742421135	0.0112094897070998	0.00953033537850587	SLC4A1/PPP1R12B/KCNA5/LMOD1/TMOD1/LMOD3/SYNE1/KAT2B/SORBS2/ADRA1A	10	geneontology_Cellular_Component	0.04
GO:0043292	contractile fiber	11/250	209/18678	0.000123181205572525	0.0112094897070998	0.00953033537850587	SLC4A1/PPP1R12B/KCNA5/LMOD1/TMOD1/LMOD3/SYNE1/KAT2B/CALD1/SORBS2/ADRA1A	11	geneontology_Cellular_Component	0.044
GO:0044449	contractile fiber part	10/250	192/18678	0.000271443467159691	0.0197610844092255	0.0168009219673577	SLC4A1/PPP1R12B/KCNA5/LMOD1/TMOD1/LMOD3/SYNE1/KAT2B/SORBS2/ADRA1A	10	geneontology_Cellular_Component	0.04
GO:0005813	centrosome	16/250	473/18678	0.000669986646711097	0.0406458565671399	0.0345572059882566	CEP85L/NME1/CEP55/CDC25B/SASS6/KIF23/CHEK1/E2F1/KAT2B/MASTL/HAUS8/SNX10/MZT1/PRKACB/CDK2/CCT5	16	geneontology_Cellular_Component	0.064
GO:0032153	cell division site	5/250	57/18678	0.000980029945308052	0.0445913625115163	0.0379116847263904	MYLK/CEP55/ANLN/MASTL/KIF20A	5	geneontology_Cellular_Component	0.02
GO:0032155	cell division site part	5/250	57/18678	0.000980029945308052	0.0445913625115163	0.0379116847263904	MYLK/CEP55/ANLN/MASTL/KIF20A	5	geneontology_Cellular_Component	0.02
GO:0003779	actin binding	16/240	361/16969	5.84692084313848e-05	0.0255510440845152	0.0236954160485086	MYLK/UTRN/DAAM2/LMOD1/HOMER2/TMOD1/LMOD3/ANLN/COBLL1/FGD4/SYNE1/CNN1/CALD1/ABL1/PKNOX2/NCALD	16	geneontology_Molecular_Function	0.0666666666666667
GO:0004112	cyclic-nucleotide phosphodiesterase activity	4/240	22/16969	0.000233620796690249	0.0305551760730436	0.0283361261908269	PDE8B/PDE1C/PDE1B/PDE4D	4	geneontology_Molecular_Function	0.0166666666666667
GO:0004114	3',5'-cyclic-nucleotide phosphodiesterase activity	4/240	22/16969	0.000233620796690249	0.0305551760730436	0.0283361261908269	PDE8B/PDE1C/PDE1B/PDE4D	4	geneontology_Molecular_Function	0.0166666666666667
GO:0003785	actin monomer binding	4/240	23/16969	0.00027968124551985	0.0305551760730436	0.0283361261908269	LMOD3/COBLL1/ABL1/PKNOX2	4	geneontology_Molecular_Function	0.0166666666666667
GO:0017147	Wnt-protein binding	4/240	27/16969	0.000530254092960741	0.0463442077247687	0.0429784896399758	FZD4/RECK/CTHRC1/ROR1	4	geneontology_Molecular_Function	0.0166666666666667
