# Supplementary material for: Integrative analysis for identification of key miRNA-mRNA regulatory axes in esophageal cancer and preliminary validation of the regulatory role of miR-15b-5p/BTG2 therein
Source: PeerJ. 2026 Jan 28;14:e20538. doi: 10.7717/peerj.20538 (PMC12860276; doi:10.7717/peerj.20538)
Supplement: Supplemental Information 1 — All the raw data, result images and running codes in this paper, including qRT-PCR data and cell behavior measurements. [file peerj-14-20538-s001.zip › Supplementary files 1/result 3/EnrichGOBP.txt]

Tag	ID	Description	GeneRatio	BgRatio	pvalue	p.adjust	qvalue	geneID	Count
GO:0003012	GO:0003012	muscle system process	20/245	448/17913	3.81611171272173e-06	0.008629728605385	0.00775620965263193	MYOCD/SCN2B/PPP1R12B/KCNA5/MYLK/UTRN/TRPC3/LMOD1/KIT/TMOD1/LMOD3/CNN1/NEDD4L/CALD1/ATP1A2/GNAO1/SORBS2/PDE4D/KLF15/ADRA1A	20
GO:0006936	GO:0006936	muscle contraction	17/245	343/17913	5.32206512820537e-06	0.008629728605385	0.00775620965263193	MYOCD/SCN2B/PPP1R12B/KCNA5/MYLK/UTRN/LMOD1/KIT/TMOD1/LMOD3/CNN1/NEDD4L/CALD1/ATP1A2/GNAO1/PDE4D/ADRA1A	17
GO:0120162	GO:0120162	positive regulation of cold-induced thermogenesis	8/245	97/17913	5.53559098043121e-05	0.042855917577274	0.0385179530880996	ADCYAP1/PRKAB1/PRDM16/ESRRG/MFAP2/ACADL/PHOX2B/G0S2	8
GO:0051145	GO:0051145	smooth muscle cell differentiation	7/245	75/17913	7.39421011501088e-05	0.042855917577274	0.0385179530880996	MYOCD/PRDM6/ITGA8/KIT/DNMT1/FOXF1/PDCD4	7
GO:0051150	GO:0051150	regulation of smooth muscle cell differentiation	6/245	52/17913	7.40439160829813e-05	0.042855917577274	0.0385179530880996	MYOCD/PRDM6/KIT/DNMT1/FOXF1/PDCD4	6
GO:0048871	GO:0048871	multicellular organismal homeostasis	18/245	472/17913	9.24268935862096e-05	0.042855917577274	0.0385179530880996	ADCYAP1/GCNT2/PRKAB1/PRDM16/ESRRG/PTH1R/COL2A1/PDK4/TFRC/HOMER2/MFAP2/BAX/ACADL/PHOX2B/G0S2/SNX10/RAB11FIP2/PRKACB	18
GO:0042692	GO:0042692	muscle cell differentiation	15/245	359/17913	0.000133180858647087	0.042855917577274	0.0385179530880996	MYOCD/PRDM6/ITGA8/ADAM12/KIT/DNMT1/FOXF1/PDCD4/SYPL2/LMOD3/SYNE1/BVES/ABL1/SORBS2/ADRA1A	15
GO:0071383	GO:0071383	cellular response to steroid hormone stimulus	12/245	243/17913	0.000135992878269962	0.042855917577274	0.0385179530880996	ADCYAP1/THRB/ESRRG/CBFB/DNMT3B/CRY2/RORC/ATP1A2/CBX3/SKP2/NR2F2/NPAS4	12
GO:0048736	GO:0048736	appendage development	10/245	176/17913	0.000159016452669802	0.042855917577274	0.0385179530880996	WNT3/PRKAB1/HOXD9/COL2A1/BAX/ZBTB16/RECK/KAT2B/NR2F2/RSPO2	10
GO:0060173	GO:0060173	limb development	10/245	176/17913	0.000159016452669802	0.042855917577274	0.0385179530880996	WNT3/PRKAB1/HOXD9/COL2A1/BAX/ZBTB16/RECK/KAT2B/NR2F2/RSPO2	10
GO:0044773	GO:0044773	mitotic DNA damage checkpoint	7/245	86/17913	0.000176256378627458	0.042855917577274	0.0385179530880996	FOXN3/E2F7/BAX/BTG2/RFWD3/E2F1/CDK2	7
GO:0030198	GO:0030198	extracellular matrix organization	14/245	334/17913	0.000215347015141571	0.042855917577274	0.0385179530880996	MMP11/ITGA8/ADAM12/COL2A1/FOXF1/ITGA9/CRISPLD2/LAMA2/MFAP2/COL19A1/COL11A1/SMOC2/ABI3BP/ABL1	14
GO:0031571	GO:0031571	mitotic G1 DNA damage checkpoint	6/245	63/17913	0.00021803262100044	0.042855917577274	0.0385179530880996	E2F7/BAX/BTG2/RFWD3/E2F1/CDK2	6
GO:0044819	GO:0044819	mitotic G1/S transition checkpoint	6/245	63/17913	0.00021803262100044	0.042855917577274	0.0385179530880996	E2F7/BAX/BTG2/RFWD3/E2F1/CDK2	6
GO:0035136	GO:0035136	forelimb morphogenesis	5/245	41/17913	0.000230352836661754	0.042855917577274	0.0385179530880996	WNT3/HOXD9/ZBTB16/RECK/RSPO2	5
GO:0070317	GO:0070317	negative regulation of G0 to G1 transition	5/245	41/17913	0.000230352836661754	0.042855917577274	0.0385179530880996	CDC7/CHEK1/RRM2/E2F1/CBX3	5
GO:0044774	GO:0044774	mitotic DNA integrity checkpoint	7/245	90/17913	0.000234015888576755	0.042855917577274	0.0385179530880996	FOXN3/E2F7/BAX/BTG2/RFWD3/E2F1/CDK2	7
GO:0044783	GO:0044783	G1 DNA damage checkpoint	6/245	64/17913	0.000237868182667571	0.042855917577274	0.0385179530880996	E2F7/BAX/BTG2/RFWD3/E2F1/CDK2	6
GO:0006260	GO:0006260	DNA replication	12/245	260/17913	0.000254361777747673	0.0434155392229318	0.0390209286749755	E2F7/NFIC/CDC7/NFIX/CHEK1/TSPYL2/RFWD3/GINS1/RRM2/CHAF1A/DBF4/CDK2	12
GO:0001508	GO:0001508	action potential	8/245	123/17913	0.00029104412260675	0.046243984271535	0.0415630726740609	KCNB1/SCN2B/KCNA5/KCNMB2/NEDD4L/ATP1A2/KCNA2/ADRA1A	8
GO:0043062	GO:0043062	extracellular structure organization	15/245	387/17913	0.00029945225707747	0.046243984271535	0.0415630726740609	MMP11/ITGA8/ADAM12/COL2A1/FOXF1/ITGA9/CRISPLD2/LAMA2/MFAP2/COL19A1/COL11A1/SMOC2/ABI3BP/ABL1/PRKACB	15
