# Supplementary material for: Integrative analysis for identification of key miRNA-mRNA regulatory axes in esophageal cancer and preliminary validation of the regulatory role of miR-15b-5p/BTG2 therein
Source: PeerJ. 2026 Jan 28;14:e20538. doi: 10.7717/peerj.20538 (PMC12860276; doi:10.7717/peerj.20538)
Supplement: Supplemental Information 1 — All the raw data, result images and running codes in this paper, including qRT-PCR data and cell behavior measurements. [file peerj-14-20538-s001.zip › Supplementary files 1/result 3/EnrichGOCC.txt]

Tag	ID	Description	GeneRatio	BgRatio	pvalue	p.adjust	qvalue	geneID	Count
GO:0045171	GO:0045171	intercellular bridge	7/250	59/18678	1.33410161465898e-05	0.00485612987735869	0.00412869341799726	CDCA8/CEP55/CDC7/KIF23/PRKACB/PKNOX2/KIF20A	7
GO:0030016	GO:0030016	myofibril	11/250	197/18678	7.27427837501246e-05	0.0112094897070998	0.00953033537850587	SLC4A1/PPP1R12B/KCNA5/LMOD1/TMOD1/LMOD3/SYNE1/KAT2B/CALD1/SORBS2/ADRA1A	11
GO:0030017	GO:0030017	sarcomere	10/250	174/18678	0.000121920742421135	0.0112094897070998	0.00953033537850587	SLC4A1/PPP1R12B/KCNA5/LMOD1/TMOD1/LMOD3/SYNE1/KAT2B/SORBS2/ADRA1A	10
GO:0043292	GO:0043292	contractile fiber	11/250	209/18678	0.000123181205572525	0.0112094897070998	0.00953033537850587	SLC4A1/PPP1R12B/KCNA5/LMOD1/TMOD1/LMOD3/SYNE1/KAT2B/CALD1/SORBS2/ADRA1A	11
GO:0044449	GO:0044449	contractile fiber part	10/250	192/18678	0.000271443467159691	0.0197610844092255	0.0168009219673577	SLC4A1/PPP1R12B/KCNA5/LMOD1/TMOD1/LMOD3/SYNE1/KAT2B/SORBS2/ADRA1A	10
GO:0005813	GO:0005813	centrosome	16/250	473/18678	0.000669986646711097	0.0406458565671399	0.0345572059882566	CEP85L/NME1/CEP55/CDC25B/SASS6/KIF23/CHEK1/E2F1/KAT2B/MASTL/HAUS8/SNX10/MZT1/PRKACB/CDK2/CCT5	16
GO:0032153	GO:0032153	cell division site	5/250	57/18678	0.000980029945308052	0.0445913625115163	0.0379116847263904	MYLK/CEP55/ANLN/MASTL/KIF20A	5
GO:0032155	GO:0032155	cell division site part	5/250	57/18678	0.000980029945308052	0.0445913625115163	0.0379116847263904	MYLK/CEP55/ANLN/MASTL/KIF20A	5
