# Supplementary material for: Integrative analysis for identification of key miRNA-mRNA regulatory axes in esophageal cancer and preliminary validation of the regulatory role of miR-15b-5p/BTG2 therein
Source: PeerJ. 2026 Jan 28;14:e20538. doi: 10.7717/peerj.20538 (PMC12860276; doi:10.7717/peerj.20538)
Supplement: Supplemental Information 1 — All the raw data, result images and running codes in this paper, including qRT-PCR data and cell behavior measurements. [file peerj-14-20538-s001.zip › Supplementary files 1/result 3/EnrichGOMF.txt]

Tag	ID	Description	GeneRatio	BgRatio	pvalue	p.adjust	qvalue	geneID	Count
GO:0003779	GO:0003779	actin binding	16/240	361/16969	5.84692084313848e-05	0.0255510440845152	0.0236954160485086	MYLK/UTRN/DAAM2/LMOD1/HOMER2/TMOD1/LMOD3/ANLN/COBLL1/FGD4/SYNE1/CNN1/CALD1/ABL1/PKNOX2/NCALD	16
GO:0004112	GO:0004112	cyclic-nucleotide phosphodiesterase activity	4/240	22/16969	0.000233620796690249	0.0305551760730436	0.0283361261908269	PDE8B/PDE1C/PDE1B/PDE4D	4
GO:0004114	GO:0004114	3',5'-cyclic-nucleotide phosphodiesterase activity	4/240	22/16969	0.000233620796690249	0.0305551760730436	0.0283361261908269	PDE8B/PDE1C/PDE1B/PDE4D	4
GO:0003785	GO:0003785	actin monomer binding	4/240	23/16969	0.00027968124551985	0.0305551760730436	0.0283361261908269	LMOD3/COBLL1/ABL1/PKNOX2	4
GO:0017147	GO:0017147	Wnt-protein binding	4/240	27/16969	0.000530254092960741	0.0463442077247687	0.0429784896399758	FZD4/RECK/CTHRC1/ROR1	4
