# Supplementary material for: Integrative analysis for identification of key miRNA-mRNA regulatory axes in esophageal cancer and preliminary validation of the regulatory role of miR-15b-5p/BTG2 therein
Source: PeerJ. 2026 Jan 28;14:e20538. doi: 10.7717/peerj.20538 (PMC12860276; doi:10.7717/peerj.20538)
Supplement: Supplemental Information 1 — All the raw data, result images and running codes in this paper, including qRT-PCR data and cell behavior measurements. [file peerj-14-20538-s001.zip › Supplementary files 1/result 3/EnrichKEGG.txt]

Tag	ID	Description	GeneRatio	BgRatio	pvalue	p.adjust	qvalue	geneID	Count
hsa04110	hsa04110	Cell cycle	10/115	124/7914	1.15235228613037e-05	0.00239689275515117	0.00214701425942184	E2F3/CDC25B/CDC7/CHEK1/RBL1/E2F1/ABL1/DBF4/SKP2/CDK2	10
hsa00230	hsa00230	Purine metabolism	9/115	130/7914	0.000106844967208918	0.0111118765897275	0.00995345220840974	NT5C1A/PDE7B/PDE8B/PDE1C/NME1/RRM2/PDE1B/GMPR/PDE4D	9
hsa05032	hsa05032	Morphine addiction	7/115	91/7914	0.000337039438264666	0.0233680677196835	0.0209319230080161	PDE7B/PDE8B/PDE1C/GNAO1/PRKACB/PDE1B/PDE4D	7
