# Supplementary material for: Integrative analysis for identification of key miRNA-mRNA regulatory axes in esophageal cancer and preliminary validation of the regulatory role of miR-15b-5p/BTG2 therein
Source: PeerJ. 2026 Jan 28;14:e20538. doi: 10.7717/peerj.20538 (PMC12860276; doi:10.7717/peerj.20538)
Supplement: Supplemental Information 1 — All the raw data, result images and running codes in this paper, including qRT-PCR data and cell behavior measurements. [file peerj-14-20538-s001.zip › Supplementary files 1/result 3/IDMap.txt]

SYMBOL	ENTREZID	ENSEMBL	LFC
ZNF385B	151126	ENSG00000144331	-4.214023817
PCDH9	5101	ENSG00000184226	-3.566812446
CEP85L	387119	ENSG00000111860	-1.647065041
DEPDC1	55635	ENSG00000024526	2.205135419
FOXN3	1112	ENSG00000053254	-1.187010282
MMP11	4320	ENSG00000099953	5.443380474
MMP11	4320	ENSG00000275365	5.443380474
CADM3	57863	ENSG00000162706	-3.152293768
NEGR1	257194	ENSG00000172260	-2.393755587
ARHGAP11A	9824	ENSG00000198826	1.677479463
ARHGAP11A	9824	ENSG00000275568	1.677479463
ARHGAP11A	9824	ENSG00000282168	1.677479463
ADCYAP1	116	ENSG00000141433	-2.653975539
NT5C1A	84618	ENSG00000116981	-2.774558328
PDE7B	27115	ENSG00000171408	-1.673113817
ANP32E	81611	ENSG00000143401	1.200807556
KCNB1	3745	ENSG00000158445	-2.973435072
PDE8B	8622	ENSG00000113231	-1.144603542
PDE8B	8622	ENSG00000284762	-1.144603542
KLHL15	80311	ENSG00000174010	-1.148125132
GCNT2	2651	ENSG00000111846	-1.734030299
GCNT2	2651	ENSG00000285222	-1.734030299
PEX7	5191	ENSG00000112357	-1.075003361
WNT3	7473	ENSG00000108379	2.241966356
WNT3	7473	ENSG00000277641	2.241966356
WNT3	7473	ENSG00000277626	2.241966356
MYOCD	93649	ENSG00000141052	-2.22555336
SCN2B	6327	ENSG00000149575	-2.083384531
FRMPD4	9758	ENSG00000169933	-2.358511898
THRB	7068	ENSG00000151090	-1.596243945
SLC5A7	60482	ENSG00000115665	-3.06639473
SH3GL2	6456	ENSG00000107295	-5.045996277
SLC4A1	6521	ENSG00000004939	-2.953844505
SMIM14	201895	ENSG00000163683	-1.382158071
PDE1C	5137	ENSG00000154678	-2.229577278
CDCA8	55143	ENSG00000134690	1.742386212
DLG2	1740	ENSG00000150672	-2.194469531
GABARAPL1	23710	ENSG00000139112	-1.336593328
AOX1	316	ENSG00000138356	-2.682408388
PRKAB1	5564	ENSG00000111725	-1.016999675
PRDM16	63976	ENSG00000142611	-2.396524253
SESN1	27244	ENSG00000080546	-1.254036802
BTBD3	22903	ENSG00000132640	-1.191138293
DSN1	79980	ENSG00000149636	1.206204198
PRDM6	93166	ENSG00000061455	-1.70893016
SOCS2	8835	ENSG00000120833	-1.395837781
ESRRG	2104	ENSG00000196482	-6.039890292
ITGA8	8516	ENSG00000077943	-3.776331807
TMEM161B	153396	ENSG00000164180	-1.654161508
KIF18B	146909	ENSG00000186185	2.283872173
MAMDC2	256691	ENSG00000165072	-2.758797207
MAMDC2	256691	ENSG00000278608	-2.758797207
ACER2	340485	ENSG00000177076	-2.144883213
CBFB	865	ENSG00000067955	1.153942551
PPP1R12B	4660	ENSG00000077157	-1.979181065
BCL2L12	83596	ENSG00000126453	1.30713508
E2F3	1871	ENSG00000112242	1.02007329
HOXD9	3235	ENSG00000128709	2.483336673
MSRB3	253827	ENSG00000174099	-1.721835129
CSRNP1	64651	ENSG00000144655	-1.160697306
EVA1A	84141	ENSG00000115363	3.350808106
PTH1R	5745	ENSG00000160801	-1.614864588
KCNH7	90134	ENSG00000184611	-2.117651747
KCNA5	3741	ENSG00000130037	-4.506873444
STX12	23673	ENSG00000117758	-1.84326334
PIRT	644139	ENSG00000233670	-4.278984758
DCAF12L1	139170	ENSG00000198889	-6.481778382
CPED1	79974	ENSG00000106034	-2.182823874
AKAP12	9590	ENSG00000131016	-2.100859056
ADAM12	8038	ENSG00000148848	3.867887709
MYLK	4638	ENSG00000065534	-2.049005601
NECAB1	64168	ENSG00000123119	-2.065737178
EIF4E3	317649	ENSG00000163412	-1.171078301
UTRN	7402	ENSG00000152818	-1.120098283
SECISBP2L	9728	ENSG00000138593	-1.20301651
ATOH8	84913	ENSG00000168874	-2.462556299
FKBP5	2289	ENSG00000096060	-2.033703625
FAM13A	10144	ENSG00000138640	-1.462890489
TRPC3	7222	ENSG00000138741	-1.976989522
DAAM2	23500	ENSG00000146122	-2.130621647
LMOD1	25802	ENSG00000163431	-2.603091224
NME1	4830	ENSG00000239672	1.527943249
KCNMB2	10242	ENSG00000197584	-2.127545607
CSF2	1437	ENSG00000164400	4.439568215
COL2A1	1280	ENSG00000139219	-5.449755781
PBXIP1	57326	ENSG00000163346	-1.593445706
PDK4	5166	ENSG00000004799	-3.458975009
KIT	3815	ENSG00000157404	-2.598480362
MITF	4286	ENSG00000187098	-1.825366504
CEP55	55165	ENSG00000138180	2.108403255
E2F7	144455	ENSG00000165891	2.476435467
CDC25B	994	ENSG00000101224	2.138630232
HMGB3	3149	ENSG00000029993	1.986285809
PRICKLE2	166336	ENSG00000163637	-1.732042862
DNMT1	1786	ENSG00000130816	1.221248442
ATP8A1	10396	ENSG00000124406	-2.115034623
NPTX1	4884	ENSG00000171246	-2.806988951
PTPRM	5797	ENSG00000173482	-1.485286763
TFRC	7037	ENSG00000072274	2.005714278
SNAP91	9892	ENSG00000065609	-2.575350393
HOXC8	3224	ENSG00000037965	2.543924426
FOXF1	2294	ENSG00000103241	-1.554931617
ITGA9	3680	ENSG00000144668	-1.735255948
CIRBP	1153	ENSG00000099622	-1.168114879
PDCD4	27250	ENSG00000150593	-1.57450808
PTGFR	5737	ENSG00000122420	-2.69267436
NTN4	59277	ENSG00000074527	-1.953366924
ARHGAP24	83478	ENSG00000138639	-1.748786168
HOMER2	9455	ENSG00000103942	-2.295663547
CRISPLD2	83716	ENSG00000103196	-2.040143753
TMOD1	7111	ENSG00000136842	-2.459538591
MRGBP	55257	ENSG00000101189	1.288951553
ERN1	2081	ENSG00000178607	-1.102482749
MEST	4232	ENSG00000106484	2.105985646
EPB41L4A	64097	ENSG00000129595	-1.539512197
RTKN	6242	ENSG00000114993	1.094867164
SIDT2	51092	ENSG00000149577	-1.818104224
DGKD	8527	ENSG00000077044	-2.398993021
DGKD	8527	ENSG00000280873	-2.398993021
ASXL3	80816	ENSG00000141431	-3.342599604
LAMA2	3908	ENSG00000196569	-2.363115097
TSC22D3	1831	ENSG00000157514	-1.856771248
ZBTB47	92999	ENSG00000114853	-1.440793261
KIAA0895	23366	ENSG00000164542	-1.560219739
CPEB3	22849	ENSG00000107864	-1.348108325
MYBL2	4605	ENSG00000101057	2.272720712
INSRR	3645	ENSG00000027644	-2.636094837
FZD4	8322	ENSG00000174804	-1.615918104
NFIC	4782	ENSG00000141905	-1.193251453
CDC7	8317	ENSG00000097046	1.525187109
DNMT3B	1789	ENSG00000088305	2.269350246
MFAP2	4237	ENSG00000117122	2.997929525
SERPINH1	871	ENSG00000149257	1.823865283
BAX	581	ENSG00000087088	1.086655158
C1QTNF6	114904	ENSG00000133466	2.472802296
DLGAP2	9228	ENSG00000198010	-2.05231719
DLGAP2	9228	ENSG00000274161	-2.05231719
DLGAP2	9228	ENSG00000282318	-2.05231719
DLGAP2	9228	ENSG00000282152	-2.05231719
COL19A1	1310	ENSG00000082293	-2.630425427
BTG2	7832	ENSG00000159388	-1.376064656
COL11A1	1301	ENSG00000060718	6.067371619
SYPL2	284612	ENSG00000143028	-1.838678857
RCC2	55920	ENSG00000179051	1.106758687
RCC2	55920	ENSG00000281540	1.106758687
ARRDC4	91947	ENSG00000140450	-1.481305021
NFIX	4784	ENSG00000008441	-1.01149648
EPHA5	2044	ENSG00000145242	-4.316838755
ACADL	33	ENSG00000115361	-3.632489624
PHOX2B	8929	ENSG00000109132	-4.220576216
PRR11	55771	ENSG00000068489	2.022126931
LMOD3	56203	ENSG00000163380	-1.92236649
ARHGAP10	79658	ENSG00000071205	-1.333165872
REEP1	65055	ENSG00000068615	-1.849150089
HELLS	3070	ENSG00000119969	1.257954019
SASS6	163786	ENSG00000156876	1.128182303
ALAD	210	ENSG00000148218	-1.603208937
ZBTB16	7704	ENSG00000109906	-4.062438115
TMEM100	55273	ENSG00000166292	-3.160972222
UBL3	5412	ENSG00000122042	-1.790509493
LRIG1	26018	ENSG00000144749	-1.99939784
LRIG1	26018	ENSG00000282243	-1.99939784
KIF23	9493	ENSG00000137807	2.159583577
MTFR1L	56181	ENSG00000117640	-1.005362122
GCNT4	51301	ENSG00000176928	-2.301704539
KCTD8	386617	ENSG00000183783	-3.790538386
TGFBR3	7049	ENSG00000069702	-2.14246346
ANLN	54443	ENSG00000011426	2.348696905
SVEP1	79987	ENSG00000165124	-1.972472966
ISM2	145501	ENSG00000100593	-3.145712241
RAB9B	51209	ENSG00000123570	-2.223425262
COBLL1	22837	ENSG00000082438	-1.355979325
CHEK1	1111	ENSG00000149554	1.631967438
ADAMTSL3	57188	ENSG00000156218	-2.328915305
PMM1	5372	ENSG00000100417	-1.180149316
RECK	8434	ENSG00000122707	-1.646684673
LURAP1	541468	ENSG00000171357	-1.749790319
TSPYL2	64061	ENSG00000184205	-1.263083679
CDCA4	55038	ENSG00000170779	1.762550113
INPP5J	27124	ENSG00000185133	-1.607770872
RELT	84957	ENSG00000054967	1.546461812
RFWD3	55159	ENSG00000168411	1.033198061
ELL2	22936	ENSG00000118985	-1.369085188
ZC3H6	376940	ENSG00000188177	-1.040711857
G0S2	50486	ENSG00000123689	-1.96345056
SLC41A2	84102	ENSG00000136052	-1.799452627
RGMB	285704	ENSG00000174136	-2.261498321
CRY2	1408	ENSG00000121671	-1.554573305
CHRM2	1129	ENSG00000181072	-3.793622288
FGD4	121512	ENSG00000139132	-2.067851559
ARHGEF28	64283	ENSG00000214944	-1.597546995
SYNE1	23345	ENSG00000131018	-2.210889749
FYCO1	79443	ENSG00000163820	-1.360552836
SLC2A4	6517	ENSG00000181856	-2.66517591
SLC2A4	6517	ENSG00000288174	-2.66517591
GINS1	9837	ENSG00000101003	1.995356838
FRRS1L	23732	ENSG00000260230	-3.088967397
KPNA2	3838	ENSG00000182481	1.667453664
POLQ	10721	ENSG00000051341	1.981271102
RBL1	5933	ENSG00000080839	1.469328842
CNN1	1264	ENSG00000130176	-2.63389243
PAFAH2	5051	ENSG00000158006	-1.197335945
RRM2	6241	ENSG00000171848	1.860455618
SMOC2	64094	ENSG00000112562	-2.243435997
E2F1	1869	ENSG00000101412	1.4759982
CHAF1A	10036	ENSG00000167670	1.231855269
KAT2B	8850	ENSG00000114166	-1.387049139
ATAD2	29028	ENSG00000156802	1.383498024
MASTL	84930	ENSG00000120539	1.206342872
NEDD4L	23327	ENSG00000049759	-1.275150514
POU6F1	5463	ENSG00000184271	-1.190002016
RORC	6097	ENSG00000143365	-2.37944805
BVES	11149	ENSG00000112276	-1.903682846
STRIP2	57464	ENSG00000128578	2.346154281
CALD1	800	ENSG00000122786	-1.547240864
HAUS8	93323	ENSG00000131351	1.044203869
CDCA3	83461	ENSG00000111665	1.860112198
ATP1A2	477	ENSG00000018625	-3.302066957
KCNJ10	3766	ENSG00000177807	-1.965107938
VIP	7432	ENSG00000146469	-5.982353796
GALR1	2587	ENSG00000166573	-3.666445211
SUCLG2	8801	ENSG00000172340	-1.688879761
ABI3BP	25890	ENSG00000154175	-2.927953692
GNAO1	2775	ENSG00000087258	-2.488383166
ABL1	25	ENSG00000097007	-1.062768144
SNX10	29887	ENSG00000086300	2.29175034
IP6K3	117283	ENSG00000161896	-2.560607026
GPR150	285601	ENSG00000178015	-2.051941714
LGI1	9211	ENSG00000108231	-2.909366088
TTLL7	79739	ENSG00000137941	-1.931437803
DBF4	10926	ENSG00000006634	1.610524704
CTHRC1	115908	ENSG00000164932	2.932735336
CBX3	11335	ENSG00000122565	1.115363876
SKP2	6502	ENSG00000145604	1.453255592
TMEM229A	730130	ENSG00000234224	-3.193346615
MZT1	440145	ENSG00000204899	1.172033554
CBX2	84733	ENSG00000173894	2.736725375
FAM72D	728833	ENSG00000215784	2.236560338
FAM72B	653820	ENSG00000188610	2.204332094
NR2F2	7026	ENSG00000185551	-1.622303662
RAB11FIP2	22841	ENSG00000107560	-1.933312514
XYLT2	64132	ENSG00000015532	-2.052256146
PRKACB	5567	ENSG00000142875	-1.982439387
PDE1B	5153	ENSG00000123360	-2.390308563
CADM2	253559	ENSG00000175161	-3.578726738
CADM2	253559	ENSG00000284780	-3.578726738
GMPR	2766	ENSG00000137198	-2.201683696
SORBS2	8470	ENSG00000154556	-2.224197911
CDK2	1017	ENSG00000123374	1.22065491
PDE4D	5144	ENSG00000113448	-1.163305474
KCNA2	3737	ENSG00000177301	-2.562099042
KLF15	28999	ENSG00000163884	-3.877712108
SLC25A4	291	ENSG00000151729	-2.209671217
RSPO2	340419	ENSG00000147655	-3.741944695
CBX7	23492	ENSG00000100307	-1.765572704
ADRA1A	148	ENSG00000120907	-3.058384571
PKNOX2	63876	ENSG00000165495	-2.271097151
MELK	9833	ENSG00000165304	2.07481898
ESM1	11082	ENSG00000164283	4.196535625
DEPTOR	64798	ENSG00000155792	-1.860646861
DUSP10	11221	ENSG00000143507	1.712329161
NCALD	83988	ENSG00000104490	-1.557358839
HMGB2	3148	ENSG00000164104	1.32781523
SLC26A7	115111	ENSG00000147606	-5.579974162
ADAMTS8	11095	ENSG00000134917	-3.481681331
KIF20A	10112	ENSG00000112984	2.339976719
PTF1A	256297	ENSG00000168267	-4.370252217
ROR1	4919	ENSG00000185483	-2.117409802
LIFR	3977	ENSG00000113594	-3.563598251
SRL	6345	ENSG00000185739	-2.266511239
SLC16A10	117247	ENSG00000112394	-2.156493676
FAM49B	51571	ENSG00000153310	1.32450806
ZWILCH	55055	ENSG00000174442	1.19175042
CCT5	22948	ENSG00000150753	1.26698779
TOX	9760	ENSG00000198846	-1.829833699
NPAS4	266743	ENSG00000174576	-2.268507139
