# Supplementary material for: Integrative analysis for identification of key miRNA-mRNA regulatory axes in esophageal cancer and preliminary validation of the regulatory role of miR-15b-5p/BTG2 therein
Source: PeerJ. 2026 Jan 28;14:e20538. doi: 10.7717/peerj.20538 (PMC12860276; doi:10.7717/peerj.20538)
Supplement: Supplemental Information 1 — All the raw data, result images and running codes in this paper, including qRT-PCR data and cell behavior measurements. [file peerj-14-20538-s001.zip › Supplementary files 1/result 3/run.log]

Tag	logs
0	H#9941206#523d84eeb9c021441afe17ff23744779#
1	input=/pub1/data/tmp/Rtmp/41d2ed491818e091ee5dd0da3fdb5b5d,top=20,pvalueCutoff=0.05,qvalueCutoff=0.1,pAdjustMethod=BH,lfc=yes,keytype=SYMBOL,outfolder=/pub1/data/user_data/19164702115/Enrichment,help=FALSE
2	正在进行ID转换...
3	共匹配到了276个基因ID,输出到文件：IDMap.txt
4	开始进行GO、KEGG富集分析
5	富集结果统计如下：
geneontology_Biological_Process:21
富集结果统计如下：
geneontology_Cellular_Component:8
富集结果统计如下：
geneontology_Molecular_Function:5
富集结果统计如下：
pathway_KEGG:3
6	所有绘图完成！
