# Supplementary material for: Integrative analysis for identification of key miRNA-mRNA regulatory axes in esophageal cancer and preliminary validation of the regulatory role of miR-15b-5p/BTG2 therein
Source: PeerJ. 2026 Jan 28;14:e20538. doi: 10.7717/peerj.20538 (PMC12860276; doi:10.7717/peerj.20538)
Supplement: Supplemental Information 1 — All the raw data, result images and running codes in this paper, including qRT-PCR data and cell behavior measurements. [file peerj-14-20538-s001.zip › Supplementary files 1/result 4/batchCox- miRNA.txt]

Tag	HR	Lower	Upper	Likelihood	logrank	Wald
hsa-miR-139-5p	1.01014316687326	1.00356948982109	1.01675990345486	0.0042124563776865	0.00214434055918827	0.00244874100513449
hsa-miR-15b-5p	1.00089863102796	1.00030473398757	1.0014928806746	0.0054945667543448	0.00258537747953828	0.00301611080819651
hsa-miR-17-5p	1.00031803393515	1.00004229825283	1.00059384564443	0.0345767543480503	0.0227556349006862	0.0237795071378595
hsa-miR-30c-5p	1.00047855607096	0.999883688994655	1.00107377705527	0.129350072646768	0.1140637445145	0.11487571579026
hsa-miR-125a-5p	1.00069363856481	0.999779625658154	1.0016084870752	0.162595854518715	0.137066673267649	0.136951359408499
hsa-miR-378d	1.2493817550654	0.923347491463967	1.69053881049204	0.165448564839203	0.14847851431545	0.148999321782623
hsa-miR-204-5p	0.977675728666862	0.944796405996543	1.01169926595569	0.063928614786363	0.149957428740858	0.195820522869207
hsa-miR-181b-5p	1.00052385067475	0.999780980305645	1.00126727302113	0.190043742050872	0.165742125242699	0.166984442432794
hsa-miR-18a-5p	1.00315420955247	0.998045661300993	1.00828890617196	0.248017901598705	0.224917410542329	0.226673186681139
hsa-miR-135b-5p	0.997912825040469	0.99453600341782	1.00130111223524	0.188987351397263	0.226899139778975	0.22700203157126
hsa-miR-20a-5p	1.00023051777377	0.999839672733589	1.0006215155983	0.263047079437442	0.246935596905273	0.24772987664166
hsa-miR-30a-5p	1.00000679812869	0.999990856651054	1.00002273986047	0.433122365890616	0.402693741193599	0.403262503570611
hsa-miR-135a-5p	1.0213281600313	0.956618893420325	1.09041460256273	0.541230420117431	0.526746729058192	0.527427891978268
hsa-miR-378c	1.00660816042203	0.985207083722746	1.02847412018139	0.558731917430151	0.547615174291879	0.548033601482473
hsa-miR-145-5p	1.00001777174758	0.999954752150998	1.00008079531582	0.59578522006743	0.579939093489095	0.580465961135236
hsa-miR-106b-5p	0.999840768730927	0.999271655591163	1.00041020599653	0.559822715213419	0.583436262657617	0.583571400416846
hsa-miR-1-3p	0.99897295130266	0.995261841247411	1.00269789926194	0.581094764894943	0.588186167339489	0.588415757568938
hsa-miR-21-5p	1.00000058155637	0.999998194779222	1.00000296833922	0.634047505747761	0.632923608419015	0.632963639552018
hsa-miR-153-3p	0.980423862979863	0.901236609058747	1.06656891368879	0.631017196511584	0.645039656109606	0.645438173211811
hsa-miR-133b	0.988044758267208	0.938418156082403	1.04029577647428	0.636638496881241	0.64718056283331	0.647353751609808
hsa-miR-148a-3p	1.00000222504916	0.999992575352251	1.00001187483919	0.659801292153651	0.651225807512008	0.651318477863886
hsa-miR-202-5p	0.968959490555869	0.826442157824262	1.13605348595726	0.682838362087046	0.696672022527611	0.697669632520166
hsa-miR-133a-3p	1.00037525671312	0.995556264881963	1.00521757488262	0.88011337229387	0.878955059053554	0.878963104393787
hsa-miR-224-5p	1.00009090699866	0.998806106600843	1.00137736008166	0.890394329782145	0.889769669209934	0.88976948604645
hsa-miR-93-5p	1.00000114841868	0.999977230257052	1.00002506715239	0.925414613673673	0.925024043554601	0.925025249676413
hsa-miR-29c-3p	1.00000197148062	0.999837457792232	1.00016651223815	0.981281558648048	0.981262842019005	0.981262855611304
