# Supplementary material for: Integrative analysis for identification of key miRNA-mRNA regulatory axes in esophageal cancer and preliminary validation of the regulatory role of miR-15b-5p/BTG2 therein
Source: PeerJ. 2026 Jan 28;14:e20538. doi: 10.7717/peerj.20538 (PMC12860276; doi:10.7717/peerj.20538)
Supplement: Supplemental Information 1 — All the raw data, result images and running codes in this paper, including qRT-PCR data and cell behavior measurements. [file peerj-14-20538-s001.zip › Supplementary files 1/result 4/miRNA Mu-cox R code/input.json]

{"times":[784,610,951,435,1781,232,180,424,272,494,128,987,234,477,1012,1071,26,632,80,612,567,118,283,16,518,24,712,390,303,452,142,441,370,3714,1361,1837,2069,112,1263,1441,1060,660,705,960,767,731,191,96,920,9,556,0,272,730,801,143,992,608,639,1458,558,101,218,42,96,1271,149,882,217,226,471,694,79,764,11,225,114,92,1688,81,1094,393,410,501,412,402,236,167,650,265,408,825,2134,1599,1402,330,315,180,153,385,378,408,375,407,400,467,383,403,384,379,383,380,388,383,681,391,472,351,375,402,136,375,768,320,365,372,366,401,375,407,401,4,366,391,373,1007,157,238,243,231,154,496,214,1168,193,1641,283,480,88,70,386,213,609,620,161,500,467,282,273,785,824,694,378,47,557,247,855,1025,553,1590,1405,549,342,279,484,554,763,1254,437,104,64,40,81,600],"events":[1,1,1,1,1,1,1,1,1,1,1,1,0,0,0,0,1,0,0,0,1,1,1,0,0,1,0,1,1,0,1,0,0,0,1,0,0,1,1,0,0,0,0,1,0,0,0,0,0,1,1,1,0,1,1,0,0,0,0,1,1,0,0,1,1,0,1,0,1,1,0,0,0,1,0,0,0,0,0,1,0,1,1,0,0,0,1,0,1,0,0,0,1,1,1,1,0,1,0,0,0,0,0,0,0,0,0,0,0,0,0,0,0,0,1,0,0,1,0,0,1,0,0,0,0,0,0,0,0,0,0,0,0,0,0,0,1,0,1,1,1,1,1,0,1,0,1,1,1,0,1,1,0,0,1,0,0,0,0,0,0,1,1,1,1,1,1,0,1,0,1,0,0,1,1,0,1,0,0,0,0,0,0,1],"values":[108.18725,1216.37448,1608.9521,86.13311,1263.86145,924.5655,22.885532,330.09467,634.20074,23.532724,210.814,1174.479,87.35935,437.89563,250.81473,111.974045,591.89825,269.6315,46.861572,464.20526,2047.0234,60.885838,585.8642,798.9647,22.371382,1162.59201,2327.0234,80.73077,541.081,952.4382,18.01774,464.6003,1792.1216,58.8419,1174.80139,335.3773,80.40225,170.87329,220.18077,56.17402,138.5138,412.24774,23.45278,170.83739,622.4183,28.962666,240.95326,120.3002,36.88942,98.549995,397.05136,88.4069,116.81348,451.20636,30.417345,112.14944,253.55528,38.6057,135.89206,494.92505,64.07987,266.64108,773.25916,50.7308,206.728,1172.3041,155.0266,166.85593,621.9742,17.296186,120.82263,563.7554,53.081318,148.698,503.74524,35.830196,223.37886,841.1698,131.2802,259.08453,106.6473,98.17225,231.34021,948.2003,20.689701,266.71277,416.6619,29.531324,97.83384,203.0958,38.320496,454.32062,530.60516,26.319296,447.21747,1355.9703,8.715796,173.71481,185.43604,40.665665,365.34036,2111.3618,19.046364,714.2385,388.06964,41.676205,281.94855,562.4475,22.282402,287.0357,492.84842,23.786543,372.34183,1562.3757,23.158087,89.69682,453.05048,27.7595,450.51724,611.77,17.588564,309.366,1250.4746,84.92571,131.19122,275.37482,19.576612,912.36127,348.73685,37.696117,125.91122,263.4093,21.48929,106.575264,248.48204,22.321096,335.2815,1094.6638,96.10735,159.85002,248.45824,16.500746,161.8857,713.99164,18.588966,337.21036,1148.2765,27.842304,248.51831,426.74347,40.574295,210.4585,877.13055,38.682323,255.37843,1541.284,51.421726,243.06575,456.80667,18.50002,143.04478,612.8131,123.00416,138.0659,507.39218,27.216917,234.74591,3035.8206,56.510235,162.23035,1572.2823,16.854248,216.25293,814.9676,32.57805,131.29941,798.65576,73.136475,309.61108,1554.5566,66.00174,189.44945,524.0415,23.340052,100.074455,260.25757,52.775745,191.78815,350.1154,34.55654,206.9327,2125.8367,30.049007,191.68105,595.28656,52.834816,365.32495,2097.0554,42.274837,210.16634,851.9386,42.09173,115.99696,364.46866,29.12717,222.40674,1165.919,80.247955,1151.46136,1507.1735,38.730278,104.90519,139.0186,135.27477,115.811775,336.39246,21.520798,323.58054,465.00293,28.43808,271.19214,851.906,80.06239,266.0381,242.44604,30.541227,381.8837,561.8165,12.463137,225.1154,1251.7662,74.70017,269.50018,104.814,13.118664,529.28766,1441.5394,63.961033,204.81902,687.5212,42.000988,165.25388,454.26068,56.61263,365.10602,1423.7924,30.571169,492.5996,963.2802,16.926208,631.4777,999.6226,97.19632,241.62184,535.4923,17.339964,165.40604,194.06003,15.885948,636.83966,1149.3953,58.190155,894.3379,1946.2368,125.38724,137.54388,303.91644,17.722225,197.22552,597.818,14.19575,118.66192,307.93863,32.27103,149.27711,356.11368,33.906693,1130.041,247.44048,88.84027,236.01822,294.93576,45.957207,563.19666,588.1638,26.86961,343.6811,1669.0402,29.021803,432.707,577.0099,66.17673,263.22534,849.4326,19.147371,320.88358,2429.0757,19.179974,127.21412,808.2989,17.272646,79.67203,218.16441,27.63679,375.3462,812.3931,35.396664,149.06982,444.24,22.446661,383.67163,190.5044,63.86856,181.25826,787.4744,6.847034,123.817215,917.5026,27.673944,141.89186,523.7923,31.582653,71.335945,493.3808,23.224916,788.4247,1578.8867,16.272097,228.66579,827.3077,21.540272,225.37509,640.6237,48.100975,354.57288,975.0755,14.727855,108.91339,457.4726,79.51136,78.92671,207.98651,25.81541,227.94458,939.2415,22.300426,215.28487,134.6716,37.86344,236.5489,564.04816,104.35492,362.9604,1284.8129,32.8481,223.26826,894.5548,54.3733,303.06937,1413.7058,10.265274,241.86424,589.2627,18.14989,418.2725,1959.7756,35.27486,250.14624,326.8012,9.393394,274.8114,500.25284,20.187948,261.70477,523.6557,22.903915,435.47577,336.6273,17.561245,522.2379,138.277,42.78148,473.24643,830.6421,8.432142,349.79785,651.4509,13.81881,631.41327,748.6074,28.460054,865.9321,441.6649,65.5436,65.7263,135.1066,23.779139,204.60178,567.6637,22.503798,207.6968,505.54114,39.44342,170.60844,949.1465,38.98909,221.8449,133.1016,87.198425,1134.58565,623.4613,22.003986,155.78824,131.2983,99.90313,325.11578,797.5026,81.01583,1186.06178,1019.90686,119.87571,236.5968,1340.3209,62.84736,342.51813,1563.7767,50.976162,430.9264,1839.2911,37.0452,575.1334,784.3455,82.56805,450.94855,484.92847,14.623359,237.03993,772.4436,25.704273,704.9635,1903.0681,37.913757,999.0275,1320.0306,10.340187,1510.6903,2343.2012,19.895245,394.58905,849.527,13.1486845,313.26166,1210.6019,89.93362,1227.0899,467.41415,15.837004,287.94553,785.0629,29.214542,387.2305,951.4019,147.28035,1594.39,1610.9836,44.542316,466.36688,162.5237,24.028328,318.66135,124.9905,27.165808,293.98245,692.5936,72.7096,374.38458,789.6683,14.729659,1451.7379,3474.4658,61.771957,281.07587,665.195,31.32521,367.05356,375.19458,22.579123,777.85077,939.29156,20.94642,134.45755,343.30566,44.797535,239.10341,446.6012,22.794685,1537.2025,916.48724,74.95806,288.74893,445.66504,18.177444,701.97015,152.0809,20.124643,425.21423,591.4047,23.393688,480.8703,114.3835,47.352688,423.96432,3509.7808,19.71205,345.8849,371.4489,51.734703,187.6277,438.79132,26.012218,355.24533,958.37177,17.606867,1119.52831,151.51825,42.349087,110.61527,531.1671,54.895164,1159.44072,228.84639,28.52181,410.52707,652.26105,29.674154,710.2741,777.2451,45.32204,205.6209,718.27997,16.452866,485.49017,957.9225,59.73906,132.8295,806.69855,36.264416,224.94844,991.13654,32.295498,261.0151,770.75385],"colNames":["hsa-miR-139-5p","hsa-miR-15b-5p","hsa-miR-17-5p"],"step":"1","random":0.4225546349122091}
