# Supplementary material for: Integrative analysis for identification of key miRNA-mRNA regulatory axes in esophageal cancer and preliminary validation of the regulatory role of miR-15b-5p/BTG2 therein
Source: PeerJ. 2026 Jan 28;14:e20538. doi: 10.7717/peerj.20538 (PMC12860276; doi:10.7717/peerj.20538)
Supplement: Supplemental Information 1 — All the raw data, result images and running codes in this paper, including qRT-PCR data and cell behavior measurements. [file peerj-14-20538-s001.zip › Supplementary files 1/result 4/miRNA Mu-cox R code/run.log]

x
1	run muti_cox.R-ae5dc541d39464e5a0a0b2b3887394e
2	clean data,row=184,col=3
3	start cox
4	output cox result
5	step cox
6	steped cox,output
7	logtest=0.000323149424150201
8	sctest=5.59675879308406e-05
9	waldtest=7.52389955093592e-05
10	concordance=0.646986637578402
11	output riskcore
12	output lst gene exp
13	runed all
