# Supplementary material for: Integrative analysis for identification of key miRNA-mRNA regulatory axes in esophageal cancer and preliminary validation of the regulatory role of miR-15b-5p/BTG2 therein
Source: PeerJ. 2026 Jan 28;14:e20538. doi: 10.7717/peerj.20538 (PMC12860276; doi:10.7717/peerj.20538)
Supplement: Supplemental Information 1 — All the raw data, result images and running codes in this paper, including qRT-PCR data and cell behavior measurements. [file peerj-14-20538-s001.zip › Supplementary files 1/result 4/miRNA Un-cox R code/input.json]

{"exp_path":"/pub1/data/user_data/19164702115/New_Data_Matrix2.txt","samples":["TCGA-2H-A9GF-01","TCGA-2H-A9GG-01","TCGA-2H-A9GH-01","TCGA-2H-A9GI-01","TCGA-2H-A9GJ-01","TCGA-2H-A9GK-01","TCGA-2H-A9GL-01","TCGA-2H-A9GM-01","TCGA-2H-A9GN-01","TCGA-2H-A9GO-01","TCGA-2H-A9GQ-01","TCGA-2H-A9GR-01","TCGA-IC-A6RE-01","TCGA-IC-A6RF-01","TCGA-IG-A3I8-01","TCGA-IG-A3QL-01","TCGA-IG-A3Y9-01","TCGA-IG-A3YA-01","TCGA-IG-A3YB-01","TCGA-IG-A3YC-01","TCGA-IG-A4P3-01","TCGA-IG-A4QS-01","TCGA-IG-A4QT-01","TCGA-IG-A50L-01","TCGA-IG-A51D-01","TCGA-IG-A5B8-01","TCGA-IG-A5S3-01","TCGA-IG-A625-01","TCGA-IG-A6QS-01","TCGA-IG-A7DP-01","TCGA-IG-A8O2-01","TCGA-IG-A97H-01","TCGA-IG-A97I-01","TCGA-JY-A6F8-01","TCGA-JY-A6FA-01","TCGA-JY-A6FB-01","TCGA-JY-A6FD-01","TCGA-JY-A6FE-01","TCGA-JY-A6FG-01","TCGA-JY-A6FH-01","TCGA-JY-A938-01","TCGA-JY-A939-01","TCGA-JY-A93C-01","TCGA-JY-A93D-01","TCGA-JY-A93E-01","TCGA-JY-A93F-01","TCGA-KH-A6WC-01","TCGA-L5-A43C-01","TCGA-L5-A43E-01","TCGA-L5-A43H-01","TCGA-L5-A43I-01","TCGA-L5-A43J-01","TCGA-L5-A43M-01","TCGA-L5-A4OE-01","TCGA-L5-A4OF-01","TCGA-L5-A4OG-01","TCGA-L5-A4OH-01","TCGA-L5-A4OI-01","TCGA-L5-A4OJ-01","TCGA-L5-A4OM-01","TCGA-L5-A4ON-01","TCGA-L5-A4OO-01","TCGA-L5-A4OP-01","TCGA-L5-A4OQ-01","TCGA-L5-A4OR-01","TCGA-L5-A4OS-01","TCGA-L5-A4OT-01","TCGA-L5-A4OU-01","TCGA-L5-A4OW-01","TCGA-L5-A4OX-01","TCGA-L5-A88S-01","TCGA-L5-A88T-01","TCGA-L5-A88V-01","TCGA-L5-A88W-01","TCGA-L5-A88Y-01","TCGA-L5-A88Z-01","TCGA-L5-A891-01","TCGA-L5-A893-01","TCGA-L5-A8NE-01","TCGA-L5-A8NF-01","TCGA-L5-A8NG-01","TCGA-L5-A8NH-01","TCGA-L5-A8NI-01","TCGA-L5-A8NJ-01","TCGA-L5-A8NK-01","TCGA-L5-A8NL-01","TCGA-L5-A8NM-01","TCGA-L5-A8NN-01","TCGA-L5-A8NQ-01","TCGA-L5-A8NR-01","TCGA-L5-A8NS-01","TCGA-L5-A8NT-01","TCGA-L5-A8NU-01","TCGA-L5-A8NV-01","TCGA-L5-A8NW-01","TCGA-L7-A56G-01","TCGA-L7-A6VZ-01","TCGA-LN-A49K-01","TCGA-LN-A49L-01","TCGA-LN-A49M-01","TCGA-LN-A49N-01","TCGA-LN-A49O-01","TCGA-LN-A49P-01","TCGA-LN-A49R-01","TCGA-LN-A49S-01","TCGA-LN-A49U-01","TCGA-LN-A49W-01","TCGA-LN-A49X-01","TCGA-LN-A49Y-01","TCGA-LN-A4A1-01","TCGA-LN-A4A2-01","TCGA-LN-A4A3-01","TCGA-LN-A4A4-01","TCGA-LN-A4A5-01","TCGA-LN-A4A6-01","TCGA-LN-A4A8-01","TCGA-LN-A4A9-01","TCGA-LN-A4MQ-01","TCGA-LN-A4MR-01","TCGA-LN-A5U5-01","TCGA-LN-A5U6-01","TCGA-LN-A5U7-01","TCGA-LN-A7HV-01","TCGA-LN-A7HW-01","TCGA-LN-A7HX-01","TCGA-LN-A7HY-01","TCGA-LN-A7HZ-01","TCGA-LN-A8HZ-01","TCGA-LN-A8I0-01","TCGA-LN-A8I1-01","TCGA-LN-A9FO-01","TCGA-LN-A9FP-01","TCGA-LN-A9FQ-01","TCGA-LN-A9FR-01","TCGA-M9-A5M8-01","TCGA-Q9-A6FU-01","TCGA-Q9-A6FW-01","TCGA-R6-A6DN-01","TCGA-R6-A6DQ-01","TCGA-R6-A6KZ-01","TCGA-R6-A6L4-01","TCGA-R6-A6L6-01","TCGA-R6-A6XG-01","TCGA-R6-A6XQ-01","TCGA-R6-A6Y0-01","TCGA-R6-A6Y2-01","TCGA-R6-A8W5-01","TCGA-R6-A8W8-01","TCGA-R6-A8WC-01","TCGA-R6-A8WG-01","TCGA-RE-A7BO-01","TCGA-S8-A6BV-01","TCGA-S8-A6BW-01","TCGA-V5-A7RB-01","TCGA-V5-A7RC-06","TCGA-V5-A7RC-06","TCGA-V5-A7RE-01","TCGA-V5-AASV-01","TCGA-V5-AASW-01","TCGA-V5-AASX-01","TCGA-VR-A8EO-01","TCGA-VR-A8EP-01","TCGA-VR-A8EQ-01","TCGA-VR-A8ER-01","TCGA-VR-A8ET-01","TCGA-VR-A8EU-01","TCGA-VR-A8EW-01","TCGA-VR-A8EX-01","TCGA-VR-A8EY-01","TCGA-VR-A8EZ-01","TCGA-VR-A8Q7-01","TCGA-VR-AA4D-01","TCGA-VR-AA4G-01","TCGA-VR-AA7B-01","TCGA-VR-AA7D-01","TCGA-VR-AA7I-01","TCGA-X8-AAAR-01","TCGA-XP-A8T6-01","TCGA-XP-A8T7-01","TCGA-XP-A8T8-01","TCGA-Z6-A8JD-01","TCGA-Z6-A8JE-01","TCGA-Z6-A9VB-01","TCGA-Z6-AAPN-01","TCGA-ZR-A9CJ-01"],"times":[784,610,951,435,1781,232,180,424,272,494,128,987,234,477,1012,1071,26,632,80,612,567,118,283,16,518,24,712,390,303,452,142,441,370,3714,1361,1837,2069,112,1263,1441,1060,660,705,960,767,731,191,96,920,9,556,0,272,730,801,143,992,608,639,1458,558,101,218,42,96,1271,149,882,217,226,471,694,79,764,11,225,114,92,1688,81,1094,393,410,501,412,402,236,167,650,265,408,825,2134,1599,1402,330,315,180,153,385,378,408,375,407,400,467,383,403,384,379,383,380,388,383,681,391,472,351,375,402,136,375,768,320,365,372,366,401,375,407,401,4,366,391,373,1007,157,238,243,231,154,496,214,1168,193,1641,283,480,88,70,386,213,609,620,161,104,500,467,282,273,785,824,694,378,47,557,247,855,1025,553,1590,1405,549,342,279,484,554,763,1254,437,104,64,40,81,600],"events":[1,1,1,1,1,1,1,1,1,1,1,1,0,0,0,0,1,0,0,0,1,1,1,0,0,1,0,1,1,0,1,0,0,0,1,0,0,1,1,0,0,0,0,1,0,0,0,0,0,1,1,1,0,1,1,0,0,0,0,1,1,0,0,1,1,0,1,0,1,1,0,0,0,1,0,0,0,0,0,1,0,1,1,0,0,0,1,0,1,0,0,0,1,1,1,1,0,1,0,0,0,0,0,0,0,0,0,0,0,0,0,0,0,0,1,0,0,1,0,0,1,0,0,0,0,0,0,0,0,0,0,0,0,0,0,0,1,0,1,1,1,1,1,0,1,0,1,1,1,0,1,1,0,0,1,1,0,0,0,0,0,0,1,1,1,1,1,1,0,1,0,1,0,0,1,1,0,1,0,0,0,0,0,0,1]}
