# Supplementary material for: Integrative analysis for identification of key miRNA-mRNA regulatory axes in esophageal cancer and preliminary validation of the regulatory role of miR-15b-5p/BTG2 therein
Source: PeerJ. 2026 Jan 28;14:e20538. doi: 10.7717/peerj.20538 (PMC12860276; doi:10.7717/peerj.20538)
Supplement: Supplemental Information 1 — All the raw data, result images and running codes in this paper, including qRT-PCR data and cell behavior measurements. [file peerj-14-20538-s001.zip › Supplementary files 1/result 4/miRNA Un-cox R code/run.log]

x
1	run batch_cox.R-7881c7780c83eeb2499558ef2997cdca
2	read data,row=26,col=185
3	clean data,row=26,col=184
4	runed batch cox26,col=6
5	outputed batch cox
6	merged exp
7	outputed exp
