# Supplementary material for: Integrative analysis for identification of key miRNA-mRNA regulatory axes in esophageal cancer and preliminary validation of the regulatory role of miR-15b-5p/BTG2 therein
Source: PeerJ. 2026 Jan 28;14:e20538. doi: 10.7717/peerj.20538 (PMC12860276; doi:10.7717/peerj.20538)
Supplement: Supplemental Information 1 — All the raw data, result images and running codes in this paper, including qRT-PCR data and cell behavior measurements. [file peerj-14-20538-s001.zip › Supplementary files 1/result 4/mutiCox-miRNA.txt]

Tag	exp(coef)	Pr(>|z|)	lower .95	upper .95	coef
hsa-miR-139-5p	1.01056178961305	0.00188243920872863	1.00388878908134	1.01727914658801	0.0105064035557364
hsa-miR-15b-5p	1.00071894741731	0.0185538451306146	1.00012040410427	1.00131784894131	0.000718689098416674
hsa-miR-17-5p	1.00026547676259	0.0694296480987011	0.999978896308484	1.00055213934678	0.000265441529865958
