# Supplementary material for: Integrative analysis for identification of key miRNA-mRNA regulatory axes in esophageal cancer and preliminary validation of the regulatory role of miR-15b-5p/BTG2 therein
Source: PeerJ. 2026 Jan 28;14:e20538. doi: 10.7717/peerj.20538 (PMC12860276; doi:10.7717/peerj.20538)
Supplement: Supplemental Information 1 — All the raw data, result images and running codes in this paper, including qRT-PCR data and cell behavior measurements. [file peerj-14-20538-s001.zip › Supplementary files 1/result 4/New_miRNA_Data_Matrix.txt]

Tag	TCGA-2H-A9GF-01	TCGA-2H-A9GG-01	TCGA-2H-A9GH-01	TCGA-2H-A9GI-01	TCGA-2H-A9GJ-01	TCGA-2H-A9GK-01	TCGA-2H-A9GL-01	TCGA-2H-A9GM-01	TCGA-2H-A9GN-01	TCGA-2H-A9GO-01	TCGA-2H-A9GQ-01	TCGA-2H-A9GR-01	TCGA-IC-A6RE-01	TCGA-IC-A6RF-01	TCGA-IG-A3I8-01	TCGA-IG-A3QL-01	TCGA-IG-A3Y9-01	TCGA-IG-A3YA-01	TCGA-IG-A3YB-01	TCGA-IG-A3YC-01	TCGA-IG-A4P3-01	TCGA-IG-A4QS-01	TCGA-IG-A4QT-01	TCGA-IG-A50L-01	TCGA-IG-A51D-01	TCGA-IG-A5B8-01	TCGA-IG-A5S3-01	TCGA-IG-A625-01	TCGA-IG-A6QS-01	TCGA-IG-A7DP-01	TCGA-IG-A8O2-01	TCGA-IG-A97H-01	TCGA-IG-A97I-01	TCGA-JY-A6F8-01	TCGA-JY-A6FA-01	TCGA-JY-A6FB-01	TCGA-JY-A6FD-01	TCGA-JY-A6FE-01	TCGA-JY-A6FG-01	TCGA-JY-A6FH-01	TCGA-JY-A938-01	TCGA-JY-A939-01	TCGA-JY-A93C-01	TCGA-JY-A93D-01	TCGA-JY-A93E-01	TCGA-JY-A93F-01	TCGA-KH-A6WC-01	TCGA-L5-A43C-01	TCGA-L5-A43E-01
hsa-miR-135a-5p	0.266471	17.856865	0	0.98053	0.274715	1.241397	0.275656	1.943166	0.399489	1.2325311	2.5739632	0.64661396	0.74035203	0.182977	4.368655	0	0.17821	3.312075	0.58048296	2.316342	18.062782	0.845514	0	0	0	0.559847	1.069492	0.55256397	0	0	1.247644	0	0	0.650651	0	0.724804	5.510701	0	0	0.353624	0.722817	7.2884007	0.91054	0.617968	0.67759097	0	0.394691	0.445966	0.97836596
hsa-miR-133b	1.5988259	0.210081	0	0.196106	0.824145	0.744838	0	0	0.399489	0.924399	0	4.310762	25.171974	6.0382495	2.989079	7.240666	3.385987	27.260918	20.084736	1.1581709	1.720266	0	1.245194	4.261378	5.976043	0.83977	7.486446	4.78889	8.39879	3.2611291	12.47644	0.210554	2.5546288	0	1.020341	0.90600497	0.479192	0.471021	0.978511	0.353624	1.9275131	4.436418	0.45527	1.699415	3.581549	0	12.630125	0.445966	0
hsa-miR-125a-5p	394.9101	350.8349	196.66042	136.68591	309.60373	256.47272	141.13602	373.0877	156.99918	652.9331	647.3517	309.9438	373.1375	281.96796	613.68097	478.68848	528.0356	502.67096	312.6485	620.77966	555.6456	214.76038	634.4261	342.665	545.5775	591.75806	1569.2126	508.1749	206.0776	356.73117	321.89212	537.7559	286.7196	85.235245	191.14384	213.63585	261.63852	225.6189	163.24821	213.76585	561.3885	380.8982	198.04248	227.56714	214.11853	99.049866	198.92447	527.5779	182.62845
hsa-miR-1-3p	67.417175	15.756058	26.764435	19.414497	31.592218	13.903648	3.3078752	28.175892	23.569849	11.400909	33.461517	149.58344	106.758804	67.15266	71.04813	36.605595	62.19521	234.9025	246.24117	17.372564	76.551796	4.227567	16.187517	45.120483	101.241196	12.316629	117.644165	89.69959	39.12607	30.437193	173.42253	5.2638593	132.08937	5.53053	13.944657	8.516442	8.1462555	4.2391863	13.536065	8.840607	44.57376	99.8194	36.649235	84.81628	175.97987	1.860092	87.42414	16.054777	13.044889
hsa-miR-133a-3p	14.389434	6.9326663	3.8789032	4.706544	13.461034	2.731072	2.205249	11.335131	3.1959116	6.4707894	8.36538	46.34069	138.59396	34.216747	80.93509	51.48918	54.532192	295.0294	199.1059	20.07496	61.929543	3.3820548	21.790886	45.87249	77.33703	12.876473	94.91744	71.46497	39.53577	15.2186	133.31969	1.05277	20.587309	1.951951	6.122045	7.248037	5.271107	2.355102	4.566383	6.71886	19.034199	49.11748	9.1054	19.929504	36.493073	0.930046	64.72939	9.365285	9.457543
hsa-miR-148a-3p	17162.867	19477.01	21803.318	44044.63	18745.174	38385.26	47648.57	20196.607	54082.414	43594.004	7315.2026	25157.39	37156.95	12189.58	6986.629	9945.86	22992.8	15895.408	8595.338	25192.152	34207.473	11080.875	93792.34	19452.188	28068.064	10975.236	20781.309	11605.69	9030.952	41358.71	10770.376	17759.84	7557.196	3060.0105	28539.953	15185.359	34816.85	13373.689	7507.135	117238.12	37057.66	164671.55	27030.064	16506.883	7538.5786	3970.83	27683.85	50257.254	46634.496
hsa-miR-145-5p	1370.9935	795.5759	1334.731	659.1124	834.58405	1072.3192	568.1277	2055.869	944.39185	2028.7457	689.8221	3208.9312	7849.6567	2842.1855	6572.527	4321.0693	6985.823	23926.164	7252.215	2320.9746	3291.7273	932.60114	1613.7709	5071.7935	6816.907	1880.5254	4205.244	3915.1016	3326.7397	1709.1934	8005.5967	610.8183	2855.175	427.15213	937.35315	1320.9543	734.6005	1102.895	747.4191	714.321	2274.7078	2967.3298	904.394	1421.1747	2388.6023	337.60663	3970.0032	2230.7227	1219.0449
hsa-miR-29c-3p	568.9157	2255.427	638.4675	2122.6519	1307.3683	3409.6223	1175.6741	2107.3625	443.83228	662.4852	817.2332	3596.9	4403.319	1662.1655	958.8047	1164.1382	1370.433	3396.4048	1512.0437	1500.2177	1814.8796	1308.009	5277.13	1307.7418	1083.4213	575.24255	1194.6229	920.2037	550.01825	6628.2417	1295.9456	587.8679	859.8582	1007.85785	1088.0233	844.93976	3583.154	1031.5353	506.70547	1360.5692	3790.2153	7545.3965	1638.2894	2292.0479	1982.242	337.14157	5340.57	1793.2296	1223.2847
hsa-miR-204-5p	0.532942	6.092342	0.77578	0.392212	0.274715	0	0	0	0.399489	2.465062	3.860945	3.448609	8.884226	2.012749	0.459858	2.0112948	3.207777	7.3884745	1.160968	0.772114	3.44053	0	6.848565	1.253346	2.812256	0.83976996	23.26146	1.473504	1.4339399	6.70343	3.208228	0	2.103813	0.325325	0.340114	0.543603	3.593936	0.23551	0	0.353624	0.481878	63.377396	0.227635	1.853907	1.161584	0	1.973458	0	0.326122
hsa-miR-15b-5p	916.37448	963.86145	330.09467	1210.814	437.89563	591.89825	464.20526	585.8642	1162.59201	541.081	464.6003	1174.80139	170.87329	138.5138	170.83739	240.95326	998.549995	116.81348	112.14944	135.89206	266.64108	206.728	166.85593	120.82263	148.698	1223.37886	259.08453	231.34021	266.71277	97.83384	454.32062	447.21747	173.71481	365.34036	514.2385	281.94855	287.0357	372.34183	489.69682	450.51724	309.366	131.19122	912.36127	125.91122	106.575264	335.2815	159.85002	161.8857	337.21036
hsa-miR-135b-5p	57.82422	109.242	41.50427	195.71384	0.824145	51.890415	15.988066	7.77266	76.70188	57.92895	2.573962	60.350666	48.419037	21.40834	80.47521	26.14685	42.77034	11.719647	0.232193	55.978268	51.607952	54.112854	1.245194	15.290831	15.467405	30.79157	23.796206	3.683762	23.55758	26.270195	23.348766	22.318764	22.09003	24.074074	3.0610218	94.22446	98.23425	0.942041	31.475431	277.94864	172.03061	6.654627	32.551807	16.839659	38.04185	54.872692	16.379694	28.541828	132.40561
hsa-miR-20a-5p	1469.0548	801.4581	574.0777	1259.197	281.85754	269.13495	1561.0415	792.1636	1817.2754	740.4429	1418.2535	344.64545	189.08597	383.33734	677.6013	1253.8422	310.61963	325.09277	262.95908	461.7242	883.7862	734.32825	810.621	581.8036	404.96475	500.50305	1477.7712	1053.3716	328.57703	208.89334	388.01724	1361.4447	208.87854	1788.9641	314.26498	518.23456	374.48816	1141.2831	493.00635	466.60718	931.4711	259.84735	342.81833	262.79135	285.65268	888.1936	217.08026	733.1683	1210.2397
hsa-miR-106b-5p	131.90317	318.27237	574.0777	402.60568	97.79852	285.02487	718.9117	319.32675	716.2837	869.5505	549.5411	246.1445	836.1539	236.22365	188.312	591.3211	106.569435	298.08667	142.21849	364.05176	184.9285	425.29318	234.719	158.42305	252.75145	198.74559	699.448	221.94664	495.11887	296.76263	587.46216	321.51654	108.64689	551.7518	450.65057	630.3978	475.11835	639.4105	143.02565	955.4926	388.63498	152.10576	173.45789	112.47039	411.4909	181.82393	343.77618	268.4716	257.9627
hsa-miR-17-5p	1608.9521	924.5655	634.20074	1174.479	250.81473	269.6315	2047.0234	798.9647	2327.0234	952.4382	1792.1216	335.3773	220.18077	412.24774	622.4183	120.3002	397.05136	451.20636	253.55528	494.92505	773.25916	1172.3041	621.9742	563.7554	503.74524	841.1698	106.6473	948.2003	416.6619	203.0958	530.60516	1355.9703	185.43604	2111.3618	388.06964	562.4475	492.84842	1562.3757	453.05048	611.77	1250.4746	275.37482	348.73685	263.4093	248.48204	1094.6638	248.45824	713.99164	1148.2765
hsa-miR-93-5p	6257.0063	11322.933	18030.7	6489.9346	3746.2876	5857.658	14655.267	9663.359	31719.822	24393.324	17753.904	5505.274	11523.14	3791.1057	7992.3394	29012.146	4366.4956	8266.173	2551.458	15815.598	10356.426	14072.724	6530.4175	6095.025	13551.204	4928.8916	34249.152	12405.253	8012.4453	1645.9637	6456.2007	6796.6943	2520.8184	8230.406	7659.6987	8974.156	5611.092	8012.5327	2227.5798	12647.016	9672.266	2989.8289	5505.3535	2168.9172	6426.8467	6746.086	3262.5193	8904.16	9713.55
hsa-miR-30c-5p	464.99197	442.4301	368.10794	601.6533	524.7055	577.74634	499.48923	833.29395	691.5154	1005.437	1368.0613	613.637	475.75037	235.30875	833.95306	619.07697	613.7544	1430.0515	524.17676	939.6627	756.0564	655.6955	966.2702	472.26108	504.7998	734.2391	2007.7045	929.4131	246.02309	299.29904	666.42017	561.9696	303.85065	461.96198	279.9135	446.84137	403.71887	298.39157	155.58322	373.78085	747.3935	697.1515	404.50745	335.24826	394.8415	223.21095	369.03647	667.61115	894.2272
hsa-miR-30a-5p	5498.3633	2917.3916	4888.1943	10895.455	8396.662	23975.852	5093.3013	15533.661	2974.5952	16771.045	3467.1277	18916.27	14061.956	6246.478	18561.033	8297.402	11193.71	21187.844	17385.6	13114.743	8033.6387	4584.3735	16592.826	7945.216	9054.759	4689.837	106788.27	20033.584	7101.0747	11788.434	6976.1123	6706.5776	5627.8496	2404.4797	4311.2803	23471.676	4157.225	11883.853	1629.7097	6162.432	13314.543	18831.96	5587.9844	9315.421	6884.801	2057.726	11678.723	6266.715	4862.156
hsa-miR-18a-5p	62.08775	29.411306	31.419119	54.713585	8.516164	20.855476	72.22195	56.351784	109.459984	115.54977	61.775105	15.734281	14.214763	10.429705	18.164406	42.63948	15.682458	32.101643	4.179482	22.005249	22.79351	110.76224	14.319726	15.792168	18.27966	37.509735	24.06358	9.761968	22.738186	17.75503	29.76522	53.480812	7.213071	54.654655	10.543522	29.535746	34.262188	40.743294	7.338831	23.162384	64.33078	10.457271	11.837021	15.294738	9.486264	88.35434	11.051359	43.25871	44.026497
hsa-miR-181b-5p	772.766	65.33512	424.73996	326.12433	169.4991	565.5808	125.42362	406.7692	320.3901	537.6915	684.6742	228.03928	297.3255	230.91733	474.34396	201.93411	330.7573	246.62215	83.82183	309.2317	322.54968	219.83348	531.6977	188.25272	237.28406	330.8695	399.45535	139.4304	467.66913	452.5721	211.20834	539.6509	169.65747	144.11914	135.36522	1301.2034	559.9353	1860.2964	117.25821	434.07373	143.8407	211.99744	99.24887	206.86516	166.8808	96.25972	153.33757	257.32242	142.84152
hsa-miR-202-5p	0.532942	0.420162	0	0	0	0.248279	0	0	0	0	0	1.724304	2.6652672	0.914886	0	0	0	0	0.34829	0.386057	0	0	1.245194	0	0.703064	0.559847	0.534746	0	0.204849	0.362348	0.178235	0.210554	0	0	0	0	0.479191	0.23551	0	0.176812	0.240939	0.633774	0.227635	0	0.290396	0	0.394691	0	0.652244
hsa-miR-153-3p	0.266471	6.092343	3.1031213	0.98053	0.54943	2.234514	2.480906	0.971583	0.798978	0.924399	0.643491	0.431076	4.294042	0.365954	0.229929	1.206777	2.138518	1.783425	0.34829	0.386057	0	8.877889	3.7355819	1.002677	1.406128	1.399617	1.604238	0.368376	0.819395	1.4493909	0.71294	0	0.901634	0	0	0.181201	0.479192	0	0.65234	0.530436	3.132209	9.823497	2.7316198	0.154492	0.096799	0	1.578766	2.22983	3.587344
hsa-miR-21-5p	424888.72	188994.94	441235.25	353652.47	254764.33	389947.62	234642.8	231644.73	240815.19	341808.28	296764.5	331541.78	164628.8	214386.8	474289.47	245366.88	329281.06	234526.9	186030.64	503705.5	414503.6	308954.56	334028.84	469660.5	348823.9	397075.28	200486.19	290893.84	332806.72	355809.97	214177.98	466039	456982.22	199774.84	353099.53	316454.16	190865.33	405402.72	255182.19	249192.61	333471.3	166209.14	336937.66	444920.9	506973.62	379615.88	183815.9	496793.75	408538.47
hsa-miR-224-5p	6.928247	2.731051	5.4304647	12.550786	75.27189	19.614079	8.821001	21.374815	13.982114	32.662067	5.147925	4.095224	7.2554526	6.587182	61.161167	440.47385	155.93353	85.859146	134.55612	283.7519	213.31288	24.09713	21.168291	108.7905	329.03387	159.55634	47.592415	1307.9196	374.66788	3.985824	242.04294	274.14178	52.89586	4.554554	450.9907	12.32166	257.5654	4.710207	159.82343	41.904472	10.842266	6.020853	6.373781	4.789261	2.5167642	99.979904	186.09698	41.474842	17.6106
hsa-miR-139-5p	108.18725	186.13311	122.885532	123.532724	187.35935	111.974045	46.861572	60.885838	22.371382	80.73077	118.01774	58.8419	80.40225	56.17402	23.45278	28.962666	36.88942	88.4069	30.417345	38.6057	64.07987	50.7308	155.0266	17.296186	53.081318	35.830196	131.2802	98.17225	20.689701	29.531324	38.320496	26.319296	8.715796	40.665665	19.046364	41.676205	22.282402	23.786543	23.158087	27.7595	17.588564	84.92571	19.576612	37.696117	21.48929	22.321096	96.10735	16.500746	18.588966
hsa-miR-378d	0.532942	0.420162	0.77578	0.392212	0	2.7310739	0.551312	1.295444	1.597956	0.616265	0	0.431076	0.74035203	0.365954	0	0	0.35642	0.254775	0.464387	0.386057	0.430066	0.422757	1.245194	0	0	0	0	0.368376	0.409698	1.2682171	1.2476449	0	0.601089	1.951952	0	0.543603	1.197979	0	0	3.005805	0.240939	0.95066094	1.5934451	0.308985	0.580791	0.465023	0.59203804	0	1.63061
hsa-miR-378c	5.862363	3.781454	13.1882715	47.45766	16.757612	23.834831	8.545344	18.460066	16.778536	8.319583	3.217454	17.889662	10.216861	15.553067	3.6788669	1.609037	1.9603081	6.3693733	7.430191	4.632684	7.7411933	11.414431	17.43271	2.7573628	5.976042	1.399617	5.347462	6.078207	10.447275	14.675075	20.49701	5.2638593	5.109259	54.004005	9.183068	15.945678	8.865043	5.181228	10.437448	30.588497	6.023481	20.280767	17.072628	4.943752	7.647091	0.930046	11.643397	5.797559	13.371011
[truncated: 136 more columns]
