# Supplementary material for: Integrative analysis for identification of key miRNA-mRNA regulatory axes in esophageal cancer and preliminary validation of the regulatory role of miR-15b-5p/BTG2 therein
Source: PeerJ. 2026 Jan 28;14:e20538. doi: 10.7717/peerj.20538 (PMC12860276; doi:10.7717/peerj.20538)
Supplement: Supplemental Information 1 — All the raw data, result images and running codes in this paper, including qRT-PCR data and cell behavior measurements. [file peerj-14-20538-s001.zip › Supplementary files 1/result 4/New_mRNA_Data_Matrix.txt]

Tag	TCGA-JY-A93E-01	TCGA-LN-A49P-01	TCGA-VR-A8ER-01	TCGA-L5-A4OG-01	TCGA-Z6-A8JD-01	TCGA-2H-A9GF-01	TCGA-2H-A9GN-01	TCGA-KH-A6WC-01	TCGA-L5-A893-01	TCGA-LN-A8I0-01	TCGA-IG-A97I-01	TCGA-IG-A97H-01	TCGA-V5-AASV-01	TCGA-L5-A8NM-01	TCGA-L5-A8NJ-01	TCGA-L5-A8NN-01	TCGA-L5-A43C-01	TCGA-L5-A8NF-01	TCGA-2H-A9GH-01	TCGA-LN-A9FP-01	TCGA-JY-A6FD-01	TCGA-L5-A4OM-01	TCGA-LN-A9FR-01	TCGA-R6-A6XQ-01	TCGA-V5-AASX-01	TCGA-LN-A49S-01	TCGA-IG-A7DP-01	TCGA-LN-A9FO-01	TCGA-L5-A4OP-01	TCGA-S8-A6BV-01	TCGA-Z6-AAPN-01	TCGA-R6-A6DN-01	TCGA-L5-A8NU-01	TCGA-V5-A7RC-01	TCGA-R6-A6KZ-01	TCGA-IC-A6RF-01	TCGA-L5-A8NG-01	TCGA-ZR-A9CJ-01	TCGA-L5-A88S-01	TCGA-L5-A4OU-01	TCGA-IG-A3YA-01	TCGA-2H-A9GI-01	TCGA-L5-A88Z-01	TCGA-VR-A8EZ-01	TCGA-JY-A6FH-01	TCGA-V5-AASW-01	TCGA-JY-A6FG-01	TCGA-2H-A9GM-01	TCGA-2H-A9GJ-01
VIP	0.411142239	0.900161123	0.019330059	0.131799811	0.082109501	0.107528155	0.029928806	0.057946926	0.056690844	0.600428432	0.013877239	0.018544778	0.028792984	0.042201803	0.033380413	0.446708256	0.50680735	0.380068809	0.049726037	1.621745892	0.024801604	0.070648576	0.9691485	0.010918097	0.055229582	0.114789427	0.483949451	0.339502885	0.159851402	0.329966782	0.080922169	0.025023184	0.072992469	0.052159274	0.182620884	0.029339517	0.132509767	0.333180326	4.791209023	0.258116772	0.378728677	0.142564642	0	0.058043556	0.022940443	0.023517531	0.015150035	0.3528721	0.037801289
SLC26A7	0.123283684	0.032184123	0.002440524	0.003169607	0.025916916	0.004525336	0.015114691	0.010974167	0.057260193	0.004097693	0.010512457	0.016389646	0.048470256	0.010656409	0.174197547	0.024815701	0.054226402	0.05889158	0.017578903	0.079132036	0.068889391	0.212092138	0.005063181	0.002756937	0.057527513	0.14311623	0.217982738	0.6613313	0.379072479	0.390563264	0.107277022	0.010531039	0.122875893	0.016933857	0.373763985	0.007408544	0.071700304	0.289786682	0.101848088	0.078755859	0.04232939	0.040498994	0.013582827	0.020938032	0.044410767	0.017815289	0.003825547	0.180329528	0.045817115
ESRRG	0.064655433	0.097134143	0.033671716	0.147591494	0.033770843	0.381117937	0.116215483	0.027337864	1.832786264	0.034156892	0.018129942	0.00672996	0.006966045	0.105368373	0.066222433	0.405928115	0.024938579	0.051409601	0.093837844	1.404527473	0.039602561	0.211945728	0.016493851	0.004754655	0.010021497	0.208287267	0.013290678	0.691717571	0.322841541	0.133217436	0.060691627	0.009686394	0.20661578	0.036775894	0.844117756	0.007453184	0.060453765	0.001074775	0.129518776	0.040590944	0.374022107	0.059497744	0.012270316	0.02046236	0.056611094	0.149070801	0	0.010976436	0.018656765
KCNA5	0.155059359	0.455156059	0.016402936	0.078111562	0.116126294	0.385258019	0.063491823	0.122930265	0.242821927	0.009180296	0.007850553	0.010491046	0.032577205	0.052523158	0.100713476	0.277980166	0.082610825	0.117278375	0.101270626	0.474234762	0.018707496	0.048848444	0.030248891	0.05558871	0.105449052	0.048703514	0.858328262	0.281233104	0.114020714	0.163333557	0.003814902	0.023593288	2.105937011	0.012645963	0.391495237	0.315357898	0.299850673	0.573831715	0.304234789	0.431976854	1.324148984	0.055447462	0.030430384	0.070363004	0.021629561	0.013304203	0.008570591	0.627392191	0.05132335
STX12	14.70009893	18.17268386	9.350441165	14.20394846	8.744597816	15.17170268	8.794866693	19.99955442	16.85427524	19.88013803	12.99688986	14.46214913	8.830687008	12.94890897	7.345982257	10.43164826	17.53701645	19.05799011	18.28863126	18.50511468	15.95876813	12.65399392	11.1128889	10.05009967	15.01279628	18.22519438	13.55899156	13.69799938	21.1647897	25.9906752	5.501950058	8.402793028	13.37276695	7.893150127	9.338361439	11.27104337	14.66898183	11.26444044	11.77933588	14.71466937	15.66466982	14.58729866	6.984904542	7.875192353	9.621386551	7.535589279	8.782293296	16.79284271	14.96775365
LIFR	11.36168568	1.581527751	0.824571054	1.202462202	1.077085084	0.631682595	0.80017679	0.804614366	1.940900976	0.423575006	1.263605463	0.825736546	0.17299089	0.09015193	0.509552122	2.228203671	0.909469459	1.848702869	1.653130862	5.909965535	4.108269468	7.214825037	1.815086445	0.053935251	3.108088502	0.968405174	4.812841173	0.92113173	0.733988299	2.106375101	1.010190238	2.111464036	2.371393908	1.09135029	3.016987489	2.070246202	2.111642255	0.606958845	2.503274352	6.457314064	3.862025216	0.105878039	0.83001283	1.120367551	1.271083093	0.108849854	0.040454578	0.99049611	1.002328074
RAB11FIP2	5.230017198	3.256306525	2.667792572	7.967358563	3.13434952	3.064683153	4.270800301	2.330407637	3.287662009	2.018801939	2.403396598	2.785594536	2.671376586	2.249566127	3.99409172	8.097838045	2.743795127	8.758648433	5.331933748	6.264284542	3.044024001	5.939931623	3.066812927	5.993700694	2.456888281	3.662171627	5.215670417	3.471368447	4.182988093	4.622797703	1.935835642	2.951283576	5.735085393	3.464913195	7.418672923	3.78178722	7.147518471	4.944787055	4.261860477	3.915810086	5.614720138	2.42972302	3.488469357	2.927514637	3.335910093	3.331262651	1.130056557	7.207504365	2.080998655
COL2A1	0.010284789	0.001913006	0.067309399	0.004521591	0.366430454	0.038733611	0.098824953	0.003478924	0.058345944	0.040918844	0.079981373	0.429757508	0.085278918	0.00405383	0.005344105	2.184118928	0.082513577	0.006223079	0.007164892	0.043272783	0.083383925	2.92002689	0.672528787	0.015731594	0.008289461	0.041349254	0.009423106	0.905566517	0	0.356580233	0.095546067	0.002003069	0.014607347	0.035788049	0.161573232	0.265977226	0.015910815	0.017780393	0.173175158	0.005165466	0.041747543	0.027816964	0.011072305	0.015930173	0.007345394	0.003765087	0.03820124	0.145269706	0.341325698
RGMB	2.743639495	2.839139539	4.305268667	0.974624846	2.268098034	2.17235565	3.881906519	1.090420258	1.594166408	1.485416158	2.753047927	1.235147237	2.358685365	2.759682886	1.466316343	1.837113984	1.454268709	3.105272129	1.841928138	12.31128714	1.751005882	1.427755721	2.404358344	1.775831487	1.745804529	1.170315293	2.031141887	2.202475616	1.5644482	1.850999385	1.662064453	1.057613072	2.599761757	2.965321268	2.535567266	1.623204071	1.979976336	2.461269142	7.609497433	1.616489654	8.35441038	1.421756931	1.215208254	1.673551696	1.686787997	3.231353179	1.079193019	1.402450666	2.014158765
KLF15	3.301408663	0.695595324	1.091225279	0.844745821	0.205504397	3.518526631	0.066583186	0.358546606	0.46394586	0.067691787	0.227688077	0.056728266	0.053380252	0.032860505	0.266105655	4.139178619	0.310541354	2.906565542	0.41484924	6.331305471	0.050578552	1.414559127	0.044608618	0.115376069	0.372450617	1.177115598	1.178497008	1.827552747	0.529571218	0.41865694	0.150024247	0.167008667	0.879600261	0.592631499	2.608746355	0.412030666	0.542215929	0.370616317	2.073356977	1.250162482	2.472444605	0.242830434	0.1410397	0.078400726	2.513525089	0.021799959	0.008426143	0.289717623	2.169709053
XYLT2	12.62053398	6.004707783	13.03202068	6.338778139	8.810205413	8.367859908	4.994566345	3.029823659	5.063813776	6.184284731	10.27974769	7.102161792	29.16072629	7.916169819	8.902614799	15.15516534	6.13435819	9.784271383	7.254767059	5.690130293	7.52402344	8.137187296	16.43594947	5.815323185	4.996097081	8.284285001	7.659549881	7.739325624	6.868489194	3.701272122	4.704488402	9.865719584	8.803916241	9.893986882	12.61222322	4.409999695	11.24987996	4.061487653	5.88383369	6.210934817	8.988025553	4.98577628	5.449885998	6.327184003	19.69618167	10.80836844	4.52806638	10.30956964	11.18102448
ITGA8	3.40814415	1.359371718	0.205399853	0.894045721	0.725635081	0.976666464	1.597978766	0.196610041	1.98014312	0.12633882	0.170818347	0.298509826	0.248396861	0.285931792	0.45185941	0.701194293	1.0338618	2.195594098	0.822397839	5.776331717	0.360084499	0.938177051	0.381124777	0.057433135	1.301563461	1.218234819	4.172276152	0.89295392	1.282518901	2.714270452	0.10500103	0.679215907	10.73827043	0.302598226	1.189185852	1.338097128	7.042189023	6.34848378	10.70891172	2.79930519	6.686120568	1.349894748	0.438184592	0.378609294	0.183426031	0.283709896	0.298058021	2.886886988	0.488371767
SIDT2	8.3598317	5.444996604	3.247398741	4.788056674	5.563364994	6.143665831	7.358819824	5.349906317	9.160057793	4.761676833	3.81602183	3.215972659	2.637527609	8.019357945	2.513112995	8.449485914	6.664341414	11.08520744	6.206705026	6.653482493	4.399286124	3.812169401	8.589102693	8.531659492	11.77061196	4.619156453	12.17121097	2.308300596	5.819734526	7.478986067	3.575507787	5.15308028	8.585480401	3.122342801	5.800249494	4.630197431	8.441883528	5.437491146	10.18124768	3.910635736	7.533546038	4.55769452	3.254952879	3.009278387	6.270830055	4.742978071	3.469476726	6.666643949	8.018435662
PIRT	0.113954384	0.026494882	0	0	0.011378954	0.00745077	0.015553553	0.039148396	0.033670153	0.013493348	0.008654152	0	0	0.007018127	0	0	0.04642634	0.061050423	0.057885805	0.065143735	0.006874145	0	0.047239082	0.077166014	0	0.005965435	0	0.327664201	0.026005267	0.01286091	0.011214411	0	0.005057746	0.006195747	0.015984058	0.003049462	0.094441157	0.003078201	0.137199654	0.031299199	0.007743723	0	0.073480192	0	0.01589574	0.019554734	0	0.017464986	0.025145299
SLC25A4	4.940836507	5.855839417	8.432183632	4.426869111	2.327000889	5.353410412	3.462078234	1.996728581	5.38927497	2.509988365	4.392679134	2.510573918	2.548428762	0.278761903	3.951402983	2.953630559	1.887605391	4.050510364	6.10095357	18.54821281	1.97888537	3.496141915	1.892741308	3.084691447	2.22592091	4.387069917	1.736502264	6.617482731	5.874896288	8.817449448	5.107117724	2.337508405	3.799104322	13.82040489	3.847063027	2.501660237	3.079597641	2.130593263	10.61544402	4.476972526	9.022428486	1.975479745	6.224282478	11.00591271	3.808303023	3.08380665	1.335129673	4.98100386	3.352334445
ZNF385B	0.245291641	0.596452944	0.063428804	0.011233301	0.102057007	0.085536521	0.01785583	0.213912551	0.26091515	0.106498346	0.01862843	0.044256012	0.017178187	0.025178025	0.016595912	0.122594917	0.025624273	0.038651065	0.323370946	1.839280005	2.310780857	0.007024943	0.145547866	0.055367705	0.041188163	0.190472626	0.327746619	0.60765262	0.047684486	0.06151923	0.571301372	0.009952724	0.399190453	0.064460275	1.419262396	0.067828986	0.143996086	0.103806691	1.126621893	0.397820651	0.709345447	0.026579848	0.13524615	0.128623395	0.041059505	0.018707731	0.040673992	0.097744717	0.942700082
TMEM161B	1.87301463	2.160000263	1.985852422	2.380235617	1.112302285	1.230378425	1.36694628	1.248002189	1.678722678	0.782018105	1.868820853	1.738378717	1.930827889	2.927980276	1.467207932	3.659571048	2.180327137	2.684320112	3.042972339	1.179184417	1.481708495	2.09351796	1.205637976	1.259501101	1.075544039	1.768914882	1.949218207	2.123123477	1.811111448	2.103357744	1.852997957	2.440644265	1.632269186	1.534696556	3.158221114	1.896864909	1.83228193	2.102917022	1.052940876	2.836326284	2.052360919	1.535206409	2.360114372	1.431403538	1.11559677	1.816402161	1.046365784	1.772039168	1.948911276
DGKD	7.369128188	3.054141245	1.98359524	5.463688653	2.90511835	4.334668921	12.30787904	0.541324279	8.686134437	1.256171872	1.660258097	1.620416132	5.524999743	12.12028532	3.075466513	4.831657936	7.848344203	10.59058178	3.621093668	3.929605333	1.151245225	3.988192009	5.832609078	5.07978118	13.60245092	1.361930562	4.378592183	3.378916642	9.594899513	8.152469112	1.855172412	6.248466545	6.634358809	6.371946628	5.011053564	3.085648844	8.765975305	2.425768275	2.789830833	5.748308846	3.552951055	5.468756897	2.142677729	1.715231755	8.289494325	7.546174222	0.372085232	8.075429792	9.874750576
SH3GL2	0.313645422	0.414019584	0.028541027	0	0.016164734	0.031753281	0.066285274	0.017111844	0.057397442	0.009584201	0.192604907	0.00547631	0.005668417	0	0	0.052765539	0.005073262	0.015304784	0	3.201953048	0.009765285	0.018544593	0.051317097	0.012896544	0.008154703	0.029660355	0.108149052	0.250639713	0	0.048719927	0.027879226	0.004926264	0.043109646	0.01760313	0.068119977	0.025992056	0.044720458	0.043728365	0.808487812	0.019055601	0.949717681	0	0.018153846	0.426060847	0.07677607	0.00462985	0.004473836	0.009924175	0
DCAF12L1	0.008023474	0.003730984	0	0	0.003204747	0.004196841	0	0	0	0	0.003249785	0	0	0	0	0.029290959	0	0	0	0.003669391	0	0	0	0	0	0	0	0.198762777	0	0.004829496	0	0	0.005697815	0.003489917	0.031512035	0	0	0.003467755	0	0.08563188	0	0.008346481	0	0	0	0.011014716	0.00354785	0	0
CRY2	5.978538666	7.6360388	4.644676502	2.437263975	2.837227592	6.139927039	6.908456557	3.047877472	4.976149903	2.831677019	5.919063406	4.621813218	3.913468123	4.567204385	2.63235786	9.038838942	3.037319448	6.225527094	4.944474788	12.18169992	5.003651599	5.723719725	4.41243502	1.813108477	5.368956773	3.161800717	7.408451776	4.157204998	4.829709461	6.198771925	4.498385086	2.286570131	6.688558958	4.081518509	4.810550351	3.76662617	7.45032196	4.479319288	6.126628428	7.297877032	4.376365076	2.312858376	2.891868092	2.876863311	7.701240022	2.93207473	3.328707043	3.82721502	6.302562609
ALAD	8.688442952	17.91818117	11.51815499	6.695480287	3.580191755	6.839075518	4.599918688	13.32702552	9.082549068	7.118736228	7.060298285	6.169147465	7.102523707	9.86012991	12.83576371	19.89703653	7.271539199	19.53658936	8.425105474	10.03648864	5.371600375	5.237663962	6.639519297	6.52135758	13.55136439	8.942172407	7.380077541	3.88902642	6.656593488	16.80536115	5.762087189	6.222984168	8.797767811	4.353547614	10.55012753	6.143811521	10.80136379	7.569150919	6.69046785	6.205058814	7.118832718	7.913753824	8.390798198	4.868410109	16.7237351	11.89644429	11.41128728	11.21712635	10.07206589
ZBTB16	4.181881798	0.857450614	0.0384417	0.262110359	0.44394798	0.109148165	0.092999114	0.325910537	0.378488027	0.022187155	0.17938488	0.034575009	0.112135389	0.142675475	0.135533279	0.550788755	0.676907873	0.287735709	0.509284517	15.8103294	0.127417657	0.3844205	0.068121718	0.00814231	0.151023265	0.2871357	2.864531458	1.835617291	0.63233775	0.776680285	0.087170397	0.016587873	1.720752786	0.022227681	0.043007951	1.267235087	0.750567833	0.474860396	7.231283997	2.419540924	2.727183213	0.101889419	0.057307691	0.008245089	0.020909933	0.027282108	0.018830552	0.229741857	0.336410117
EPHA5	0.048293429	0.001283249	0.003113883	0	0.01102253	0.028869555	0.031338044	0.003500506	0.00913234	0.002614139	0.004470975	0.001493691	0	0.004078978	0.001792419	0	0.001383758	0	0.009612453	0.07067562	0.007990591	0.020232522	0.011843611	0.008793992	0	0.019647168	0.037926251	0.164071769	0.002239174	0.004983227	0.016294711	0.005374653	0.001959729	0.006001677	0.009290032	0	0.016771877	0.063213792	0.031502729	0.003465007	0.05900917	0	0.019806209	0.006678749	0.003695481	0	0	0.002706869	0
ADAMTS8	0.698932717	1.060117479	0.033847904	0.630820764	0.19170381	0.715491347	0.427115752	0.301867229	0.516196272	0.150603127	0.403375729	0.016236418	0.040334368	0.041382586	0.058450779	0.316012264	0.21960506	0.662494471	0.090555698	5.130771305	0.040533596	0.206182004	0.24577642	0.011470881	0.507726295	0.381903892	1.282581284	0.356691954	0.258001998	0.335839505	0.061402805	0.037974604	2.454018757	0.039142932	1.302675951	0.279993572	0.881718759	1.301664741	7.041311261	0.700561903	2.037354185	0.196589801	0.223366956	0.037750952	0.101763665	0.16197615	0.015917083	0.267755261	0.307130669
ASXL3	0.05190892	0.025143846	0.03050655	0.00475441	0.035419785	0.018101344	0.056680091	0.024691875	0.053170179	0.03483039	0.02715718	0.008194823	0.047258499	0.018115896	0	0.005639932	0.042296594	0.026174036	0.030135262	0.200797542	0.014612901	0.034687967	0.05738272	0.033083243	0.012202806	0.023550772	0.0528443	0.195950015	0.007019861	0.039056326	0.005959835	0.010531039	0.184313839	0.018815397	0.083732841	0.012964952	0.078870335	0.075718456	0.103391241	0.054314385	0.072116738	0.007874804	0.018433837	0.01989113	0.01351632	0.004948691	0.001912773	0.013789905	0.013363325
PBXIP1	35.66143798	20.56722013	12.47492047	10.6178323	12.22597891	23.68445136	9.294328037	7.695670805	22.3354819	10.16245147	28.75124732	12.9635652	13.46964367	19.17421997	16.26100268	27.02827382	15.22471059	29.27289771	17.79036708	56.11676925	10.77611982	15.78242589	19.99482336	17.51431715	21.98450022	13.48294377	40.47352196	12.6278902	49.89594408	42.5108346	15.25009908	16.8592452	47.62710282	15.29687543	24.87128275	15.32030211	26.38390042	24.52788596	48.37333858	13.81082239	37.24403016	19.86427824	18.10177184	8.24355005	29.72623955	9.715189157	9.066888769	24.58462289	44.79209529
GALR1	0.007904278	0.001225186	0.001486495	0.00193057	0.008419034	0.002756329	0.005753863	0.001114039	0.009964718	0.00748757	0.003201507	0	0.001476133	0.002596278	0	0.002748173	0.002642293	0.001328525	0.003059172	0.053018234	0	0	0.024671394	0	0.001061798	0.002206846	0	0.151053424	0.005344643	0.012687333	0.003111485	0	0.01122634	0.003438071	0.001478281	0.002256229	0.011645817	0.003416239	0.050755479	0.008270564	0.021962729	0.027408291	0.002363754	0.005101244	0	0.002411352	0	0.007753172	0.001162778
TMEM100	0.518242953	0.338685013	0.052682061	0.044473203	0.193943433	0.175834065	0.061175879	0.110549814	0.931444342	0.044227164	0.060513551	0.025270929	0.015694455	0.101214621	0.06671488	0.048698271	0.271567913	0.489668831	0.216837006	1.81493451	0.004506279	0.145478692	0.025502334	0.005951227	0.067735111	0.222903213	1.154975733	0.310629618	0.136379999	0.415921652	0.029405991	0.363723089	1.080871278	0.024369371	0.220042058	0.259875835	0.386937379	0.113001558	1.059292122	1.330731408	0.649769245	0.077709013	0.100527077	0.031638332	0.083362382	0.012818916	0.008257968	0.256457631	0.375005439
CHRM2	0.640723829	0.54736431	0.012877415	0.002389202	0.002604771	0.008527828	0.008544922	0.001378694	0.01849795	0.021621461	0.026413779	0	0.027402119	0	0.002117863	0.006802075	0.017985025	0.047679865	0.011357757	0.217717221	0.003147139	0.022411949	0.062336996	0.004156276	0.015768504	0.015021111	1.018237415	0.161551481	0.116412268	0.005888016	0	0	0.076413169	0.026947257	0.025612522	0.001396113	0.005404662	0.359363927	0.165175209	0.002047069	0.155991075	0.054271183	0.019014419	0.023674166	0.004366458	0	0.017301842	0.023987598	0.020146152
UBL3	18.03970979	10.37891997	9.131865636	16.92363176	9.046054677	10.78126732	7.969691415	42.01276399	21.95797789	5.661042752	8.446148796	9.816211007	3.412283893	12.13443541	7.336990486	14.9780952	12.16638602	76.12750505	45.19704748	15.70201033	8.931292938	9.14125534	8.312235202	10.42231966	17.7751069	13.32125543	16.80996365	7.110310867	33.81268071	22.62601941	6.383695956	11.18700715	12.33386252	6.31605846	11.64781679	5.52300353	19.50670892	20.74862238	9.565377957	10.86104034	9.726850943	23.03166909	12.36373169	6.174738836	20.05589187	11.20215533	4.904630307	22.13600902	29.88398852
FGD4	8.155423494	2.538120753	1.813391969	6.823128649	2.085298591	3.045993727	3.929416504	3.553554771	5.637512576	0.793224535	1.99362231	1.667867989	2.71471601	7.194817833	7.443596636	3.353859862	4.774880369	13.82665226	9.295712065	2.372460197	4.304712831	4.162263943	1.93434672	4.261330442	9.639128738	3.166866317	2.810776462	3.210965469	3.279157637	3.23931826	1.966707921	5.437044221	4.474399218	0.435293657	3.27299857	2.553457201	8.262890402	4.522801452	2.13294038	5.675363461	2.572207034	2.922635514	2.535435878	0.34476482	2.229010797	4.453342862	1.772336016	5.317568127	9.157629571
SUCLG2	20.18029811	11.78105882	6.837210832	11.71098905	12.22044473	27.63410953	29.65253083	9.033982058	20.61250799	5.681682044	7.654415802	8.44172679	9.820252638	38.58126542	13.27853398	18.46593045	16.99269919	28.44095489	51.62362103	13.16491648	6.484054292	8.434296787	5.663590923	14.17682021	37.24779546	19.02116534	15.58898835	14.12802877	10.93407882	24.01901885	11.93311308	14.35815727	44.1464123	5.275017174	29.07003472	11.16348697	14.76449187	33.74157052	9.448374314	27.49419755	10.59837511	20.81914372	6.113651229	9.215352362	17.9375558	17.30378833	9.00494546	22.45617355	24.32682515
PRKACB	5.421029553	7.690907323	1.610558701	16.2904231	4.588225238	2.294615683	1.477513538	4.028508196	9.517361496	2.824475527	3.793694965	6.184884476	0.97360503	2.826871169	4.512277972	1.480357971	4.730933719	1.223900629	3.19277509	12.97597874	4.060888601	5.806914036	9.745491554	9.348668319	2.411325203	5.332540287	10.95328364	4.811529142	6.669133922	2.854090088	5.464663279	0.993372073	7.667918542	3.091903471	3.861628358	0.9529545	5.070283295	4.124821937	6.458259765	5.254996669	10.08587133	3.074439334	2.844992203	4.143297112	7.112750918	1.826609778	1.727617244	4.91794797	16.54142176
ACADL	0.046432902	0.057577859	0.111772991	0.034022832	0.056875301	0.016191782	0.01892828	0.198947147	0.017561024	0.029323326	0.020060732	0.046914099	0	0.00610063	0.136720324	0.035516517	0.071400694	0.137355463	0.237214638	0.042470505	0.008963208	0.297874899	0.004830989	0	0.027444679	0.140010102	0.061450488	0.170896729	0.13060977	0.029812194	0.124291135	0.003014429	0.131896043	0.667834559	0.399464682	0	0.04446793	0.053515617	0.017668625	0.093282447	0.040388206	0.080503648	0.097199492	0.092896932	0.212791846	0.014165248	0.002737583	0.018218096	0.133880213
RSPO2	0.158262286	0.205448015	0	0.021743194	0.042142228	0.286288814	0.025921328	0.058552447	0.233809142	0.131178952	0.181621532	0.0071385	0.040639041	0.009746924	0.085661522	0.037829622	0.042985262	0.013300099	0.049767123	2.85894721	0.00636464	0.006043329	0.180096679	0.075649278	0.042519397	0.240262779	0.4682379	0.382723057	0.008025927	0.111138265	0	0.125219297	1.348666687	0	0.221990009	0.042351576	0.386198923	0.145352447	0.338748113	0.136616848	0.769554824	0.013719465	0.150857796	0.102138926	0.017661075	0.009052678	0.002915876	0.006468199	0.002910194
PDK4	37.66768924	3.724864462	0.304900778	11.53641877	1.141647305	5.427471145	3.404214548	1.178070371	6.790298989	0.127983764	1.994342635	0.75078649	0.275862148	1.899366909	2.406403526	6.072179752	5.871355006	21.62430884	11.07849005	111.504942	0.446264223	2.525901553	0.909006287	8.388809452	9.677117439	1.302640277	12.47038947	1.049772584	29.50890995	31.416138	1.035316695	3.046504832	13.69667584	0.313420633	3.369067225	4.188195006	12.69339095	8.844621585	15.70167073	45.23754882	48.30431274	1.35860728	0.649145608	0.372030697	2.953758483	0.568792226	0.063724688	2.24995704	20.76027061
LRIG1	11.70580189	6.95148741	8.07488482	5.568750873	3.927244191	14.27243591	27.78904928	2.321783028	15.287456	2.995606732	12.4880946	3.076597588	11.81927439	13.46459333	13.11086938	5.351168505	8.033865435	23.21857218	15.01169653	27.25338477	1.128515305	15.82029784	7.440487338	13.31992915	16.52603877	5.78065648	18.86210953	10.7092386	4.402306192	4.852158708	1.959531713	5.033503155	45.1606649	8.766572778	18.40098136	4.727016817	20.38020892	11.0157982	11.81391606	6.284218397	21.12213884	7.95412171	8.814079329	6.391639771	18.68213331	14.69340021	1.04085394	5.174195773	6.817081912
PCDH9	0.153022401	0.132119081	0.012863385	0.003855276	0.142555934	0.015595474	0.007660165	0.008157213	0.041871159	0.035304265	0.042977107	0.010916871	0.014247614	0.003456446	0.001708718	0.281259898	0.031659359	0.051733771	0.010690841	1.334671859	0.077444098	0.040182747	0.276447337	0.202317868	0.008834877	0.012119217	0.143951257	0.125376324	0.006759599	0.010028883	0.084227677	0.002134863	0.110847405	0.007247126	0.115622786	0.008260273	0.067346244	0.088308291	0.777694279	0.063311346	0.867004689	0.001824444	0.007080493	0.014856029	0.003131477	0.001605126	0.002326557	0.006021085	0.011223113
CBX7	6.062818853	5.843162953	1.934964572	1.287154731	1.082247465	1.432498126	0.945158181	1.646978861	2.778525456	1.946552448	3.217242941	2.826859412	0.680565657	2.91724928	1.958317582	1.251860819	1.95681042	2.129118878	1.382971659	11.8693091	0.874069556	3.006460991	1.147965892	2.834859492	3.245021102	2.581723609	4.826209685	1.724719117	9.57911225	3.588040474	0.847551536	1.202400721	7.03803543	3.091122371	3.107813018	1.30806823	4.247985005	1.711799328	5.290959217	2.187402122	6.246592873	1.314724592	1.502553734	2.012149929	3.667371618	1.68925281	0.878080677	2.161866085	2.812087605
CIRBP	16.71672838	12.19612842	15.67242829	10.24902014	21.283742	13.85492176	7.064927691	11.30412767	17.87666218	11.08238148	16.28940349	8.552310918	21.29284597	15.7272548	16.4015248	13.97615446	15.01884582	14.6837388	10.15498128	15.6760502	5.659252431	12.88910489	8.801534287	6.517939248	14.31157366	14.46930826	21.51862863	8.568578768	7.260892835	22.56609035	5.132864741	12.34705518	28.61451511	7.323061033	13.15674557	25.2274329	15.22796916	10.12382651	13.59605674	17.04373254	19.61809241	11.73794157	15.54587386	29.86390949	11.84245629	10.82805035	6.372492985	14.26130185	13.4197236
SLC4A1	0.015397421	0.019093153	0.00289567	0.018803615	0.028700276	0.008053934	0.008966754	0.010850663	0.02911669	0.053480822	0.058207237	0.011112135	0.051758752	0.01770129	0.006667244	0.005353402	0.023162171	0.025879473	0.011918448	0.018777956	0	0.016462842	0.00800992	0.006542185	0.070324484	0.012896713	0.054862069	0.951771279	0.074961278	0.166824514	0.01414263	0.007497016	0.025513539	0.046881194	0.00575934	0.028568155	0.011342942	0.039928703	0.003661887	0.009666563	0.011160804	0.032034574	0.032231918	0.017390012	0.096222294	0.007045918	0.004538993	0.012585889	0.004530149
KIF23	3.029699876	6.660313639	7.082131135	4.220097739	9.31389818	10.67700455	6.538287154	1.354796773	4.415584204	4.66572658	6.208054975	8.825836826	6.455841305	5.721413013	10.53014112	5.909679128	4.004920744	3.651807445	11.13865721	1.679430427	7.144168728	12.30740957	5.221337132	11.29537646	5.472015715	5.137659397	2.722582548	7.680055843	3.402624295	2.151484833	5.757110476	15.54308194	2.34793778	5.957900397	8.071992914	3.407009474	5.588404025	5.23959892	5.118649373	6.574388388	7.12798959	4.523884374	4.044659457	9.060427556	13.28449163	12.0141872	0.942670956	5.653479175	5.725755405
ARHGEF28	1.608106641	2.455444238	4.016305303	1.3533693	2.176435435	2.749311161	0.967602867	1.662579946	1.18368579	0.909388325	1.658785517	1.165253743	4.782662743	0.72767507	2.131866377	2.525506613	2.182509739	6.852190154	2.180856548	2.671577254	1.480835374	3.566945583	1.731413445	2.472824153	2.431891091	2.571615405	0.689857179	1.377403007	0.452565255	1.177649901	0.885754987	2.455140166	2.509778071	2.148661134	1.082124891	4.19966344	3.403248496	1.042350712	0.854153333	2.513304012	4.290365693	0.635337861	2.835518639	2.101743888	2.001049465	1.642700369	1.815536267	1.667694222	1.203142637
ADRA1A	0.023200571	0.01510385	0.002617888	0.015299802	0.018533608	0.046115016	0.020266428	0.003923903	0.021936266	0.019779707	0.015035258	0	0.00519928	0.004572343	0	0.07259773	0.058167275	0.037434958	0.005387554	0.050929747	0.006717808	0.010631113	0.001810382	0.002957296	0.009349741	0.017489292	0.049599138	0.252885528	0.054592681	0.025136833	0.027398409	0.00451855	0.131805827	0.022201075	0.018223958	0.023840866	0.105111812	0.09425676	0.023174208	0.116523303	0.035315508	0.007240373	0.016651373	0.008983877	0.012427381	0.002123334	0	0.015929931	0.008191141
KIT	3.931533806	0.630569154	0.357760721	1.247374994	0.683857164	0.377614604	1.090800864	1.183854765	1.75948489	0.325757752	0.934502233	0.171613365	0.240488446	0.62726005	0.589290605	0.429919156	5.082560462	0.787056028	0.753254261	9.46970114	0.463736049	2.912402773	1.695688782	0.037305624	1.022189069	1.652633475	2.342583285	0.797523583	15.62974386	1.999463459	0.170892261	0.242252131	11.35832625	1.018405782	1.617448417	0.586874732	4.217744949	1.874194732	5.101984543	2.333490685	5.073718516	0.522643053	1.573212007	0.918441901	1.347774756	0.154015943	0.161767406	0.930601504	0.340125984
PDCD4	11.87583499	21.82582954	14.50807877	7.986847438	13.21495266	9.299116217	11.55727126	54.42275398	25.41684826	7.693923663	9.013546256	7.587607777	13.14312665	6.91851925	10.00434553	12.26565182	8.725867937	17.97047579	10.61877809	9.699740323	20.84813995	17.13489772	6.102665551	13.47180301	14.12205965	34.67978695	16.03421739	23.92428156	11.91197957	19.02744339	23.57168294	5.114041021	18.03252705	15.26304029	21.09107288	35.45837149	19.59217834	8.065381945	10.28268209	9.141659314	14.06508407	7.042981757	14.25215427	6.791079619	23.85483213	6.690626371	34.28123397	18.17271913	23.39781916
SMIM14	10.83639054	10.27140386	2.778972827	5.296891735	6.281175254	5.220483139	1.564135225	9.981476592	12.46758518	5.042674558	2.366262376	10.3802192	4.747873577	7.417792297	2.992108801	2.499343656	7.504724624	15.17063228	19.61357662	9.586684322	5.989404699	5.879441554	3.533237906	5.766470603	10.69953387	18.0514359	8.067208506	3.960681769	8.280013708	9.800985492	4.098820457	8.177789527	9.639306636	3.512244807	8.136815166	14.87182201	8.846955576	12.92674227	8.434345848	9.88278847	7.177259502	6.675805182	6.35683067	3.265530179	8.401834111	2.782381802	5.266558809	9.458985388	4.4829978
PDE1B	0.523615385	0.438936698	0.267281585	0.242729548	0.517878355	4.72875459	0.105791924	0.195793368	0.383940514	0.222698694	0.147159216	0.312335146	0.295352975	0.150929337	0.027762969	0.397541028	1.035936406	0.152666127	0.12614147	0.876413272	0.130643051	0.156691827	0.239036918	0.027242214	0.130628329	0.168567777	2.170278048	0.302538669	0.164743267	0.448105978	0.106564873	0.234136593	1.659376186	0.13789157	1.782690312	0.324852929	0.554987462	1.76273298	0.640433145	0.601549641	0.463454403	0.10930954	0.1613793	0.22930938	0.10652942	0.086389418	0.080328198	0.176442667	0.040871838
SECISBP2L	7.375747149	6.124150916	4.493035489	5.65814752	2.687498055	8.0766636	8.673250217	11.39435477	7.203860607	2.640218854	3.738556057	3.692548962	2.0359973	5.1517035	5.0408837	4.30456887	6.494325985	6.518011866	6.568213257	9.842024743	6.084721	6.074851685	4.352168309	7.538780857	6.412434491	5.775482441	7.140288381	4.908069979	10.93929209	4.977552124	2.319551799	5.150328765	6.559202798	2.890007377	4.618724708	4.255245217	8.317504008	5.34559279	5.848846965	7.108818961	7.055672016	3.898804528	3.943111701	1.774106484	5.131022156	4.836149509	3.457990698	4.912405211	9.218025357
SYNE1	2.333935534	1.153781846	0.381206358	0.525302657	0.740461427	0.391017416	0.583791034	0.212960992	0.874734695	0.231301042	0.340002006	0.201831465	0.259736921	0.450449646	0.625961013	0.847616114	1.222882595	0.845946832	0.376867743	4.644545827	0.59955444	0.315550552	0.712947662	0.067579189	0.629814349	0.286176143	3.178534272	0.88308991	0.448347733	0.723342428	0.371022104	0.205078857	2.469409519	0.33027823	1.330320414	0.374300498	1.920934647	1.705573116	2.386846276	1.634634956	2.200727625	0.272081078	0.163831521	0.350430084	0.093873346	0.156078314	0.055743078	4.015839632	0.213438762
LAMA2	6.685725129	1.953856499	0.96309425	0.968146073	3.660421059	1.49333534	4.485229137	0.186412977	1.532689107	0.626450137	0.775255678	1.25717939	0.245496275	0.882118864	0.412073167	1.233753857	4.425411425	0.860746283	1.605909601	13.21884754	4.013938371	3.207700114	3.973051301	0.061679568	0.864522976	0.901791836	12.5656072	1.683916625	1.420010236	2.129452753	1.142883344	0.345554951	7.296412261	0.968179126	3.814499367	1.243107271	4.244963459	1.949623126	6.168321021	3.687638165	4.188491875	0.422270424	1.17693896	0.934269758	1.001979656	0.316151663	0.156909576	1.588718509	0.748613825
CEP85L	1.039587622	1.064184512	0.362429416	1.114764451	0.721647232	0.331516735	0.670124368	0.128534146	0.89209892	0.546044222	0.7004266	0.26077932	0.273140802	0.714963307	0.238425476	0.770253068	1.081386559	0.579864017	0.687600412	1.301057129	0.554977173	0.724076971	0.863797334	0.573916652	0.524698543	0.480412315	1.541498726	1.435083214	1.119272722	0.540302297	0.606223532	0.191299624	1.557974961	0.248232597	0.780388414	1.491906087	0.931685667	0.670557977	0.855278522	1.118069541	1.031056017	0.701070892	0.319033405	0.802335562	0.290588647	0.167978104	0.4577866	0.482430087	0.248064668
PHOX2B	0.021939997	0.004080915	0	0	0.003505322	0	0.003833055	0.011132107	0	0.008313334	0.003554584	0.00475015	0	0	0.005700148	0	0.004400546	0	0.005094828	0.020067726	0	0	0.010272101	0	0	0	0	0.124231327	0	0	0.186550202	0	0	0.022903426	0	0	0	0	0.05009158	0	0	0	0.00393666	0	0	0.00401593	0	0	0.003873043
ABI3BP	6.112754056	2.664324948	0.274727013	0.741671082	1.378254872	0.97227863	0.710374297	0.491213423	2.467974971	0.107708334	0.904050699	0.080273987	1.785049625	0.260619392	0.325910569	0.534975658	1.683149196	1.280005831	0.423319047	23.44402758	0.144336389	1.580036288	3.095703149	0.086644617	0.803872657	0.814682879	14.86212093	0.76103853	0.868437277	0.980477446	0.40671904	0.138404786	5.934770462	0.221479061	3.555877676	1.207565146	3.627269936	0.986053517	12.72763485	11.93337459	8.198724962	0.242988433	0.136379567	0.118446741	0.219566247	0.106323747	0.089625057	0.381865599	0.656697025
KIF18B	7.785029088	6.521881806	9.75789692	8.064231212	12.34722284	15.00783514	10.66789936	1.796815301	7.195438242	8.34371538	7.130426709	5.458498914	18.77884004	7.404221603	11.57826348	15.13367345	4.50139481	7.812679744	10.54162071	3.606996739	10.60560276	15.82649517	13.2321841	14.15863495	6.002168287	7.816975054	4.566475481	11.86614937	5.519820533	2.645617656	5.151552242	16.72320627	3.427619727	12.53059619	17.59602655	5.43359038	6.257893205	5.104365532	6.87075695	10.19214689	8.18663738	4.914850945	4.790415744	14.23484139	29.53589715	25.36534712	1.095489104	8.476727478	5.778057388
FYCO1	11.90357315	5.956579033	4.724488121	5.008176918	6.287400042	8.82739063	5.12578996	11.12780329	8.064756771	1.528707589	4.643431957	1.870814675	5.609358892	9.446599652	4.874328417	5.538181983	3.955748194	5.79140263	7.932391315	23.96592988	3.515621091	4.175469832	4.824009498	6.054451116	16.67918483	6.442880844	9.600978335	4.925155505	7.591744972	6.6214818	2.704356129	6.321674937	10.48314642	3.720666429	9.631257204	10.18165363	11.18667181	5.405799279	12.65009775	6.180351462	11.85118701	4.174667755	3.853488969	1.940262813	10.20205228	4.708645951	10.26408995	6.399064777	8.497923597
ATOH8	0.732423239	0.25543731	0.050393044	0.145620632	0.185516661	0.371428723	0.148245118	0.287026118	0.907863914	0.052881888	0.095870803	0.033842083	0.030025074	0.059410359	0.113128616	0.088506463	0.662857258	0.265722894	0.381126011	2.608199279	0.04526007	0.194411486	0.109774202	5.82357919	0.583128401	0.181422461	0.886561847	0.39828449	0.539936007	0.309140208	0.108997208	0.06958389	1.071965769	0.062161415	0.308204776	0.673089863	0.53544763	0.187230234	2.791261781	1.121508027	1.163763301	0.413475003	0.108179113	0.095114353	2.180897655	0.10831379	0.027647068	0.173034433	0.392217616
PTGFR	1.3095674	0.203432811	0.175372925	0.120208713	0.305794315	0.075274271	0.475178517	0.017037429	0.296624475	0.095425221	0.517596891	1.190201779	0.074175223	0.601260209	0.059821326	0.075051536	1.480723119	0.150931016	0.267343377	6.049619844	0.075004596	0.102870561	0.282981777	0.080711464	0.294612447	0.098839687	2.966659135	0.554102289	0.168146065	0.211356533	0.348957543	0.053252563	3.27843647	0.22784552	0.42309095	0.125698111	0.820550208	1.515129402	1.548338811	0.766137011	0.652992649	0.203594648	0.286616259	0.097519084	0.064237134	0.04214597	0.040725762	0.355716635	0.012702003
SRL	0.321227407	0.108434094	0.150355451	0.038357133	0.087437547	0.121973362	0.037413631	0.052316867	0.233978628	0.069874576	0.04433318	0.061820262	0.181301878	0.257918	0.463649375	0.064529052	0.150334759	0.196766595	0.13813757	0.722567642	0.016076241	0.056697279	0.040848204	0.021231122	0.180275866	0.12157372	0.436021081	0.811765227	0.096535396	0.177598747	0.043086585	0.055610977	0.729975897	0.138687164	0.114813581	0.179309629	0.457506288	0.096670209	0.271629543	0.603509786	0.129356299	0.185644066	0.093927526	0.039159114	0.063727924	0.241724914	0.014730234	0.182049964	0.09871029
PDE1C	0.221857957	0.221852227	0.054276893	0.128035737	0.227418544	0.13042486	0.198945028	0.10708924	0.305370088	0.026037739	0.132802199	0.025504604	0.020899444	0.03385671	0.044632808	0.138230364	0.448922576	0.496968636	0.126518062	2.048110843	0.027477184	0.13764741	0.059749275	0.021272159	0.224706597	0.178425676	0.268328633	0.268199804	0.28595571	0.242264519	0.009274345	0.034414347	0.380631882	0.15798685	0.166337243	0.18746213	0.407871547	0.188380315	0.434246628	0.203378311	0.702313826	0.202196086	0.088069992	0.042764578	0.057841587	0.07187472	0.025176616	0.452565662	0.211418089
NTN4	13.35926077	3.995052733	1.811698892	5.770157952	1.246188078	6.13607379	4.961486194	1.57808703	5.964587563	3.776129316	3.548389467	1.085871067	0.419661548	4.056430029	1.929173154	5.013906645	8.220723105	3.579908802	7.320742103	13.61333629	2.483256134	3.345818877	8.523565357	2.083946536	7.995535984	3.516177054	8.509111188	3.208710891	2.092905924	5.520250794	2.146088566	2.454698678	18.12750276	1.575230836	9.761277078	0.845028807	14.45271606	7.902147988	6.761732036	8.620084062	5.339823073	2.066605549	1.954673721	3.014045291	1.898583247	2.676595348	4.003449477	4.360503048	5.568037345
MTFR1L	6.778015897	6.611696125	2.018620434	3.771845891	2.70542125	5.424210378	2.192288874	4.13219262	6.274126495	3.815733019	4.680100783	3.201599476	3.428904381	4.431228511	3.505580365	6.687823879	4.397489952	5.560490963	4.360093801	9.91382497	3.563654091	4.700480395	3.372514755	6.041249345	4.592628874	4.989521667	4.694288763	4.21961089	7.888100547	5.781395799	2.598357023	2.725578382	5.608411568	2.881230207	5.943880762	5.105166812	4.755238881	4.772228234	5.697953815	4.100049802	8.338300391	4.398916943	4.044829431	7.789887371	4.853767153	2.382268886	3.846968143	4.66946527	3.205393361
TSC22D3	32.07452941	49.41373411	17.76032534	16.48915905	19.68250537	11.34961258	11.71006281	6.714135018	22.72277527	6.002827015	11.14989309	11.8368755	2.452973774	11.32735359	11.17547663	5.882197322	74.77573566	35.7507108	30.6536415	30.75650894	20.64850619	20.98099648	12.90179309	2.456613035	7.117454577	11.51437186	79.17804037	33.59265134	26.80848794	32.96143832	28.52419879	2.245471124	39.0777727	7.325424733	6.107814914	12.14257111	26.51533069	14.57011685	36.30378847	36.30185471	27.18630084	9.126948882	8.131795401	6.035332816	9.56856191	2.871132295	7.796972185	8.60042449	15.26203812
AURKA	11.64467717	12.95001854	11.38271132	13.22813281	8.154752211	18.65833839	25.30652242	1.967108156	8.679275351	6.272575	12.89013545	17.44637952	6.801752524	14.46539447	16.35476087	31.29037545	6.403600289	23.63124551	27.53583366	4.073051991	11.61487575	9.860688125	4.975364057	20.86179838	10.84955718	10.83242892	3.170008278	12.78443034	9.741820696	5.048390334	15.26742651	29.91706256	3.672358819	9.335899361	18.71903458	5.178304574	10.4200157	14.17126985	6.876643261	10.89168148	7.365819834	12.04116156	5.213073956	12.08923568	20.61368064	24.49524344	1.4342861	19.09434731	15.40284793
SLC2A4	3.132038087	4.322493393	0.431357485	0.13514111	0.208946966	0.235041771	0.380804477	0.972666225	0.922650399	0.146122354	0.48081239	0.050821674	0.04884702	0.350264536	0.100190741	0.573623746	0.511168143	0.449770009	0.120699323	17.88176218	0.126227046	1.647232838	0.452686692	0.33340403	0.205411457	0.876326206	1.275049142	1.32439929	0.405419078	0.956748714	0.026400708	0.202461432	2.648078744	0.98600587	0.797741161	0.706410881	0.833741985	1.182650164	11.99138692	0.509471216	8.521961463	0.460463356	0.153430507	0.201269032	1.832151035	0.503319339	0.074140062	0.276297284	0.79619269
KIF20A	4.305463248	11.43224391	14.24184843	4.224748616	25.26416824	20.06054828	7.485982215	2.890113926	6.705864354	5.104596968	15.89191446	10.45340719	20.88354134	9.998436711	11.52874128	15.41028362	4.142450499	6.747901808	15.91639229	2.213586765	14.94803575	11.13041718	9.610786513	10.37743317	6.263436503	12.59876319	4.004415188	15.56194172	2.019317561	1.890014377	12.67341763	19.62808951	2.960123097	11.31980883	14.95939988	6.234862413	5.750041958	6.773645248	11.25524769	8.664193543	14.11073421	2.089627369	6.119905394	10.10136364	11.85855154	8.699608872	1.649156715	7.148430168	5.736596815
PKNOX2	0.197144527	0.389855297	0.203719547	0.06538441	0.300055093	0.071641579	0.032629631	0.730035549	0.245264764	0.24572526	0.121036357	0.422337596	0.113938833	0.04294282	0.010783027	0.045455196	0.126949498	0.085803237	0.026504327	1.072435471	0.082120698	0.165459008	0.806421187	0.164001906	0.068576591	0.139053574	0.630611106	0.26438585	0.057250303	0.132405606	0.055548898	0.016166707	0.468634428	0.205801537	0.321355834	0.104846816	0.158226495	0.432308862	0.763992364	0.166761279	0.371539994	0.041016227	0.137769863	0.09442002	0.024084308	0.020891682	0.045881109	0.083456881	0.084256749
FKBP5	19.40941081	15.6231401	4.557674381	5.745250076	8.860038538	1.885728989	3.928671078	6.107032444	5.96756255	1.798225406	13.95563511	3.301500858	4.638910633	5.348818863	2.389670749	2.159774731	13.34147727	2.886348676	22.40993215	34.51250196	28.19396308	10.19604928	8.840856042	4.67504937	2.896435103	5.200907195	26.39493357	48.41116912	19.90053828	17.58432967	10.55106919	4.544971194	7.281555106	1.517007865	3.372150359	45.69216297	3.286846386	4.454810302	36.91554551	20.94359679	17.25484084	3.776809398	14.92199741	2.839943016	4.158704346	1.910257261	6.486005384	2.52066678	4.734741648
DEPDC1	3.476951367	4.793799999	3.254286181	4.398225524	6.316924238	5.873179099	5.444122748	1.558560315	5.803601746	1.939617356	4.678152796	9.784179419	4.774017253	7.730958619	3.140472708	5.016860569	2.051113666	6.322120191	8.095398798	1.444036021	5.440826669	12.16878642	4.445367611	9.736812065	2.357865368	4.964117779	1.400167528	7.182792734	3.703195897	1.828649748	4.931975959	6.142886536	1.41652865	4.705966036	4.757754622	2.385088084	3.43578896	4.407912502	3.049655818	3.251904083	9.134917509	1.735550654	1.566876134	10.66059901	10.78928215	4.862584134	0.434916858	4.249014512	3.707845478
GCNT4	1.104176745	0.372593229	0.143336182	0.31324406	0.388342163	0.074111951	0.104562216	1.592737102	5.802081477	0.682654326	1.840370808	0.412539496	0.186133113	0.26719805	0.095200891	1.518621471	0.306231744	1.17264298	0.882111601	1.231156782	0.877103322	0.465664938	0.430804337	0.759776877	0.720629703	0.519714609	1.936042725	0.71582207	0.105054288	0.367603432	0.528893545	0.126080084	3.143433697	0.688537841	0.603071526	2.378497728	0.572275321	0.289292186	1.024839092	0.469294771	0.970349565	0.343063817	5.437362791	1.03580829	0.102500908	0.205687358	2.475811408	1.037540909	2.716792402
ARHGAP24	1.568142669	1.820606002	1.601021684	0.98811287	0.916910195	0.647942799	0.780828461	0.372873962	1.249091141	2.684899838	1.639999098	1.084658432	2.762553585	0.349961175	0.804574333	1.836072609	2.1335415	4.095400021	1.091648741	4.995024427	0.87434122	2.894697646	1.301299033	0.20994556	0.555899574	0.780315534	2.78234712	0.568315906	0.545711615	0.819972459	0.838815386	0.309087585	2.875393779	3.534302486	1.775073247	0.379054099	1.848472471	1.356989368	1.358753108	1.477806645	2.759587533	1.01909922	1.663897064	2.48471213	0.707637832	0.971962784	0.274631742	1.082100309	0.343756549
C17orf53	2.018222686	4.140277256	6.485482508	2.358825012	4.097332414	4.104605536	2.59517106	1.0461686	2.151573188	2.839934407	4.780346463	1.813327483	6.202497487	2.584924345	4.199467055	6.235232618	2.082856864	2.335810571	3.732540576	1.503226924	5.037639075	6.351553836	3.378715575	3.516404727	1.481108525	3.388446376	2.137325524	7.650508262	1.318869472	0.875098258	3.70750103	5.236532205	1.423608198	3.460350659	6.170989822	3.162692575	2.644273821	2.556341293	3.395317306	3.242736893	3.331630539	2.320221754	4.249114498	7.268736411	10.55666526	6.54540236	0.646858599	2.621805312	1.709639724
KCTD8	0.070246936	0.055997875	0	0.00367658	0.016033216	0.005249156	0.004383065	0.046674706	0.014232613	0.014259335	0.012193906	0	0	0	0	0.005233623	0	0	0	0.665470723	0.145287503	0.041385852	0	0	0.016176712	0.012608158	0.022986245	0.078131581	0.008142675	0.024161769	0.90067811	0	0	0.008729955	0.011260958	0.030077345	0.02772288	0.073733397	0.250596837	0.0504015	0.200036633	0.010439275	0.004501536	0.111720352	0.00895899	0	0	0.004921716	0
FOXN3	10.64829706	9.876794135	6.28028419	4.623374435	10.1272205	7.980025689	3.177526079	7.421943993	11.40050379	4.706222473	15.10795547	4.665962183	8.872487784	7.657216348	3.038383067	9.850919122	7.314428117	7.40488271	6.482331774	30.98139936	6.719132849	12.71251743	8.378145011	5.826410293	13.90001387	11.48878509	11.12247835	5.936102279	7.673199908	11.86696086	4.920196989	2.264510842	13.97438276	9.363796981	6.593325938	8.143339547	10.95258055	7.571664076	15.40514034	6.129951645	22.16222932	6.227360006	5.9112117	3.932114021	3.43736126	3.99765201	4.802576198	9.965859982	6.904362129
MMP11	32.97557752	64.54144543	47.93950279	1.265732168	78.27516504	70.96858248	33.1420122	0.64505139	0.929409406	58.1785278	31.90424529	3.975490116	8.400253043	3.505110878	2.42103443	2.89541516	2.896899289	1.646866934	26.871151	7.775356659	2.388313964	6.293947322	67.17579766	1.8644127	4.764191691	1.28000413	16.89563579	14.01500741	0.946475845	14.31061979	15.8533659	25.80420138	6.861404922	31.34289843	47.99228712	2.558931941	6.045096158	61.53093918	36.96279555	16.98304632	51.42797071	2.868590091	14.89771884	59.74946477	4.263731358	2.351026129	10.15124934	7.831750438	0.460416197
HOMER2	1.119785155	1.092974795	1.398019381	1.774368181	2.214188793	0.127583969	1.256606303	3.089287366	1.342672148	0.475237371	2.844054461	2.050343948	2.139868713	0.117444299	2.075136527	1.244117626	0.07597767	2.622824182	0.053637073	0.747888677	1.826289796	2.669722367	1.08430482	1.304872056	1.318807958	1.732675468	0.136852028	1.725088814	0.527017656	0.434888803	0.858320539	2.162003106	1.801683779	1.430654385	0.435439034	6.648268708	0.620732751	0.404109051	0.738292241	0.209973643	0.770153728	0.082655455	1.172870089	0.487454068	1.358486656	0.133600715	4.850190079	0.56822037	0.102751549
FAM13A	1.953788989	1.872437854	1.272018822	1.226979945	1.07441354	1.025728283	2.58829475	0.487069896	2.105534918	0.540744773	2.238075809	0.943598699	1.603674448	2.106346127	1.333700964	1.624529361	2.207515105	1.324244287	2.479506139	2.478220021	0.890853346	1.879941766	1.359540588	0.104694759	3.241330776	1.446424961	2.097695278	2.656743571	0.863050839	0.601917837	0.915807489	0.166965137	1.586513274	2.436496979	2.963164861	0.69016136	1.519107268	0.88126007	1.525098136	2.891493805	2.189419761	0.28729769	1.289520617	1.075402992	0.672766908	1.060846193	0.659186449	0.846938815	2.275471129
GNAO1	1.186291793	1.20099739	0.248058259	0.214775497	0.430754827	0.221302214	0.200489144	0.336733468	0.458854908	0.277663484	0.117602286	1.763154225	0.303651112	0.132155766	0.102376126	0.112486902	0.981697148	0.326271237	0.122005895	1.448009217	0.19616848	0.302839264	1.106937409	0.045821961	0.251850947	0.655468335	1.946626256	0.737870531	0.243445486	0.251333609	2.00615731	0.123868969	2.651025784	0.728885825	0.448381889	2.571616323	1.074060038	0.487618727	2.132741026	0.366303288	1.182588744	0.115062872	0.15505138	0.430988042	0.145651827	0.099965684	0.706748438	0.249539461	0.100069986
ABL1	20.28452388	21.9591853	30.24803141	20.06986036	17.82922252	28.453019	23.90567644	10.12248595	23.75570917	21.61523737	14.97484149	18.74313223	21.22709091	20.5549087	18.26514946	16.71102273	36.24711396	13.55602976	15.6277049	68.45010703	20.77378556	19.78646426	32.47321604	15.71254011	32.86387189	11.09978645	25.65684861	15.23395161	17.92190825	18.61835988	18.27262814	16.59319394	26.1539135	29.72163968	17.36443981	16.34284046	21.62164149	21.94785579	36.30845391	25.1301107	26.61872714	14.57041987	20.1453408	10.97884108	27.11621808	33.1482972	9.442672097	16.85805252	19.14430751
SLC16A10	0.328416191	0.689469369	0.374662889	0.811277863	0.074269019	0.385252606	1.680157393	0.037778694	0.533134225	0.138394776	0.137910392	1.039114866	0.117703527	0.256991968	0.020390065	0.137273045	3.810591834	0.616119376	0.378514398	0.311434245	0.167813078	1.120921359	0.512537943	1.151206779	0.240371803	0.527906739	0.059000141	0.856303974	0.185163429	0.741302074	0.665409669	0.458554247	0.32754047	0.24473395	1.990322411	0.076511989	0.581716176	1.123010721	0.47724745	0.480583705	0.683524657	0.633034205	0.673763416	0.64754586	0.104557955	0.056356685	0.061932189	0.528211298	0.496623562
CRISPLD2	11.90856849	10.72506356	6.214100739	10.14242275	6.093483697	9.535540109	13.47371159	0.842685809	7.750146322	4.858583621	5.984555579	5.01014931	1.288364044	5.075889831	4.399022999	3.274527987	45.80253349	5.85778368	8.595535972	103.2645491	4.055991728	8.008435185	14.81531062	3.220012014	3.764598103	1.96179671	27.30701589	5.644899938	7.424958235	18.07024863	4.523473072	6.820933564	34.24328286	3.676458457	4.956427465	2.93779737	13.81985964	32.47161649	43.97349875	17.72440719	14.58942698	4.584137866	3.598922987	5.280155282	1.96781481	1.660311115	1.848406981	14.13204818	4.100068779
PTF1A	0	0.016419242	0	0	0	0	0	0	0.016692685	0.041810065	0.014301592	0	0	0.008698459	0	0	0	0.017804134	0	0	0	0	0	0.011251962	0	0	0	0.037487631	0	0	0	0	0	0	0	0.022677519	0.019508827	0	0	0.011083739	0.006398522	0	0.007919423	0.034181984	0.086687114	0	0	0	0
ZBTB47	6.925588264	3.160387154	2.303901747	2.592512794	3.543065147	5.116645222	2.968437257	1.720568532	3.477661052	2.257075613	1.825497443	2.925062225	2.283822049	1.863460187	2.610399528	3.85887881	4.973331818	1.954122626	2.812328939	13.81136784	2.971627041	2.121138942	5.177352521	3.416772364	3.427272385	1.980686862	5.605603957	1.11752338	1.624693013	3.347884332	1.655512205	3.064569039	8.582570745	3.827123453	4.964876128	4.590839099	4.885163038	4.866741487	13.40019979	3.780205795	7.670463856	1.302764067	2.881268823	2.157228107	5.564534889	1.632207463	1.310636299	3.157250018	5.590231804
TGFBR3	5.18393451	5.837270787	1.056973409	0.485367648	1.23138784	5.227461813	3.737301589	2.268337586	4.615545551	0.2701886	0.559323689	1.768232292	0.118757416	10.23487148	3.008677696	2.399533036	1.630277758	1.222856658	1.424213104	33.55301248	4.648398958	3.782381105	0.449997863	17.68564632	2.728525357	4.129215037	7.218668354	1.295119792	7.374253402	6.197481199	1.065104938	2.196222059	9.042848763	1.354519905	1.458643944	2.471840015	7.223283871	3.936710221	12.23452458	7.26439335	9.895535098	3.318914687	0.838976695	3.618191513	3.79030411	0.416523706	0.090973306	1.349942085	1.166591643
MITF	4.18367094	2.766423208	1.100370269	0.729750721	1.060791285	1.665438165	0.547031828	0.754478163	1.952873546	0.680768766	1.294200647	1.080170773	1.779600972	0.407052321	1.587780918	1.080118577	1.526544767	1.799474957	1.390697536	8.672942425	0.278544804	0.845307805	1.41887611	0.182728232	1.283126088	1.682583521	3.732917535	1.252285629	0.52496198	1.423747257	0.990506254	0.587782175	4.010455689	0.62353698	3.113541298	0.453883517	2.653342879	2.191347336	2.6323463	4.462014716	5.724616964	0.259006637	0.423055524	0.819874592	1.215802035	0.170903431	0.350306384	1.026847929	0.837432303
TMOD1	2.155170363	2.926548407	0.582153821	0.058983919	0.271838251	0.486138618	0.2908615	0.365121894	1.041350269	0.87693116	1.244909633	0.281232452	0.114799213	0.162251593	0.237659901	0.671710433	2.146654796	0.221399306	0.717986039	14.434687	0.10948022	0.325273055	2.786683173	0.237866111	0.495457612	0.337124289	1.374512951	0.347036929	0.219702898	0.863359686	0.282310999	0.242295686	1.683787445	0.713012218	0.242250289	0.570269066	0.824831948	1.350548426	8.494974032	1.479368293	6.728748165	0.171285189	2.025409584	0.123976527	3.315599347	0.301389718	0.038831158	0.200988639	0.616858319
MELK	4.307204412	17.32701588	6.367761067	12.0315314	10.01336936	18.89277003	11.41413098	2.650015991	9.175558386	11.24117842	4.827822814	8.835315955	11.2973709	12.35176648	14.58746771	18.00710932	5.095270852	5.775272983	15.63073455	2.444187891	10.37608485	10.39602835	7.160961978	9.865630546	11.50932969	6.718360797	5.355742848	13.32672547	3.32370962	6.41270719	9.359918954	23.04331281	2.322139428	5.023974363	23.63865802	6.556312911	12.0542496	12.71952319	3.38665813	14.75103486	6.84944469	6.236267887	6.931858091	21.41417997	17.53907246	25.63899971	2.001748064	8.738569163	7.002165335
GINS1	5.199615238	5.059062014	5.336464831	5.146690985	6.090635734	8.000538821	6.502761387	1.903787289	4.48423863	4.878104034	6.578793944	7.813095318	5.998113723	7.112012199	6.117576164	19.81866637	4.582322944	6.632705236	6.753587899	2.242198374	2.671842411	8.796824454	3.643548831	10.37315825	7.784927314	6.693341031	2.490470315	11.21303775	2.738693049	3.236156511	4.978503732	9.490208653	1.26950914	7.465304397	7.765853169	2.958877346	7.437299138	4.151485826	3.645541559	4.815895518	5.666699666	2.945599977	3.494856278	6.118421852	2.346286284	13.48865681	0.660702411	17.87201272	2.534626619
CADM3	1.04746688	0.61336135	0.29050863	0.007752642	0.478954303	0.173409066	0	0.152105033	1.12377089	0.310703016	0.114278904	0.160351828	0.082988461	0.069506271	0.013744366	0.136109579	0.516388712	0.042679939	0.0122848	8.738853466	0.064676291	0.100197201	0.798092656	0.02697312	0.054009277	0.271770757	1.400246889	0.094857577	0.057233671	0.16133806	0.047202846	0.020606563	2.018667737	0	0.356182306	0.552684207	0.806720682	0.393268839	5.711996115	2.112303666	2.116711567	0.007337613	0.056953149	0.075112401	0.012594285	0	0.009357027	0.031134617	0.003112932
FRRS1L	0.539595975	0.464888704	0.207312939	0.00727691	0.033056161	0.031168342	0.03325504	0.054589016	0.054775099	0.097212354	0.012067459	0.034044384	0.007418663	0.001631027	0	0.001726451	0.029878834	0.108498355	0.017296435	0.582872322	0.003195132	0.395914723	0.102035115	0.037976916	0.026681609	0.099819329	0.227478853	0.288197886	0.012087357	0.059778049	0.003909379	0.009671032	0.178665475	0.568762349	0.046434106	0.053861298	0.166441449	0.18170664	0.092113631	0.024939427	0.257950906	0.006887349	0.05939809	0.099345432	0.02216522	0.006059415	0.008782843	0.006494239	0.00876573
KIAA2022	0.148867272	0.534477972	0.02604305	0.005073474	0.013828086	0.009658053	0.012096767	0.08002265	0.03818929	0.014211226	0.226228393	0.008744769	0.002586152	0.010234395	0.001499095	0.003611053	0.033561978	0.025603002	0.005359601	0.998532619	0.003341477	0.121623473	0.011706426	0.004412928	0.0120916	0.173985506	0.130403322	0.192764077	0.004681848	0.090300937	0	0.006742659	0.070478057	0.466815334	0.00517983	0.029646463	0.044632022	0.053866561	0.474253121	0.023183747	0.678387549	0	0.006211867	0.12177023	0.076237901	0.003168476	0.003061706	0.005659743	0.003055741
CEP55	11.71774236	15.16419938	14.61671588	13.41232456	18.95321238	9.854457402	29.34508873	2.65177606	11.6635427	15.47319056	22.58971906	22.23999034	11.26607595	20.57542657	39.38247902	7.835145355	5.985856762	16.2131707	28.37118652	5.193863628	17.93540389	22.99804453	18.01524451	27.14951183	18.95568415	12.39946901	5.466177199	17.75586593	8.063991491	7.829624494	15.70092949	33.38403349	4.188620739	8.959522289	5.469017848	25.24020109	13.82833201	17.93791536	9.594375218	18.10857627	18.77910838	8.681493692	15.05610921	34.58076721	32.6790858	33.04561807	2.358681205	12.16911731	12.09260352
ANLN	11.15520807	14.50503922	15.77795824	18.3533586	27.70368011	31.08357807	39.47448174	4.681382965	9.819688378	11.71938349	16.21011139	36.32044659	28.57712314	26.07192022	25.31154791	14.91438495	7.088410363	8.024686354	23.16340035	5.418486233	36.16875829	13.74333376	25.13646625	16.19539498	16.79425768	12.29604412	4.200859808	27.42596655	6.936410543	4.259930426	27.11474152	101.7619476	3.730920462	12.4782475	20.36053076	6.446963652	10.72070894	26.26888564	15.66994098	20.58339573	12.53362534	5.458219631	8.319257969	54.79450696	44.45097811	25.14845535	1.432993729	12.29669214	8.993537856
NEGR1	1.231680045	1.055199127	0.217939682	0.107439321	0.257692992	0.217925438	0.362170447	0.112879248	0.544035087	0.18679442	0.140896852	0.187192093	0.046456773	0.08270635	0.066994691	0.047464209	0.165302056	0.769938901	0.362804011	10.10216345	0.047824931	0.115843234	0.247771717	0.219126864	0.29341616	0.212596145	0.886359548	0.409403195	0.394669393	0.584334108	0.068467501	0.047267465	1.492251795	0.053661535	1.014458107	0.240734053	0.691688032	1.095261099	1.881639407	0.562481789	3.242015241	0.43971156	0.266722303	0.215366628	0.067708247	0.075889917	0.039349215	0.545544873	0.368626384
ATP1A2	3.741994967	2.320079621	0.01944669	0.007892562	0.172093588	0.383126676	0.045164079	0.623044468	1.000112601	0.05713998	0.061079244	0.412778835	0.067588993	0.033965148	0.072760609	0.033705266	0.205242369	0.171628405	0.04502346	30.49465351	0.020792707	0.1559698	0.142887347	0.052173872	0.057299157	0.593649799	1.36849788	0.725796576	0.090895939	0.308616914	0.06105782	0.037761248	3.038285453	0.033733277	0.135374663	1.079198571	0.542759236	0.281187689	7.088769824	1.482306668	9.10060824	0.051543298	0.133356398	0.056308279	0.025002096	0.033517523	0.015241445	0.270477113	0.043733775
CADM2	0.062473866	0.064417175	0.012259785	0.000995142	0.028208189	0.032678226	0.005931835	0.02411845	0.055217028	0.024444031	0.006601065	0	0.001521791	0	0	0.043914239	0.028602229	0.115047856	0.015768977	2.678248724	0.009175849	0.09210481	0.031793129	0.031160839	0.002189281	0.023888611	0.130655747	0.292225906	0	0.011444794	0.180701877	0.006612733	0.055938973	0.007088828	0.446533607	0.011630079	0.036018099	0.018783499	0.453486745	0.02557914	1.016923693	0	0.012184338	0.011832818	0.003637404	0.001242969	0	0.005328656	0.001198744
GMPR	1.738512749	2.498762993	0.54872426	1.153602649	0.806085747	1.86324325	0.488515344	0.236460844	2.298983554	0.73129775	0.935594529	0.658040495	0.299694718	0.209647667	1.231844931	1.743603191	0.847357505	1.213768132	5.850990064	1.679114806	0.756848947	3.336942415	1.57478546	24.26775961	2.704467932	1.232134901	5.560144607	1.884475688	1.257736839	1.902631039	0.775286591	1.929744907	3.980051735	0.967710778	1.807605699	1.441895314	2.01512549	0.614771439	1.682758403	3.56437058	3.247333032	2.870837988	0.29994106	0.429575809	7.261020315	4.183591752	0.021503275	1.293864366	1.035511444
FAM63A	7.338433594	2.735271719	3.823314425	5.81492187	4.904743488	10.34584188	3.031712245	30.09370923	14.14431444	1.728568338	4.460654167	1.111630307	1.731952677	8.091528011	9.425952667	11.67367417	4.262792395	6.061856956	8.931803327	5.946401605	7.455864468	4.426714569	2.616066414	8.222985403	11.22672343	10.45609991	4.441970517	4.943358456	15.43335816	14.18831056	4.647903085	5.344825424	6.514808865	4.544364996	8.226699765	7.405535589	8.998683168	9.878445197	4.957527471	2.354090303	5.77052357	4.150052211	7.090793032	1.004478896	16.51740957	5.655221981	3.971131008	7.893040577	7.620452802
KIAA0895	4.589784678	1.185299447	0.505155815	2.401143155	0.824805071	1.248912034	4.986989557	0.375173619	1.874293498	1.281802882	1.019358314	2.737526703	4.501154856	4.467108539	2.768946962	3.306554692	0.901975926	1.736747246	1.706909776	1.648994376	1.576568072	0.798387712	0.999229496	3.02289777	2.392537624	1.873193522	0.816043568	3.511233756	1.340113895	1.655670122	2.129042071	11.11689915	0.907936053	1.233269585	5.139053863	1.507566272	2.37768035	3.8854927	1.182687665	3.091646575	0.532070197	0.5139574	0.80689365	3.64281238	7.921408724	1.673967231	0.485089349	1.618044753	1.067965079
E2F7	1.478820515	1.851788624	6.23500673	3.689211769	4.369429157	2.229379554	4.638808183	0.828246642	9.820194149	2.487695554	2.952146555	4.194420897	3.533547394	3.060801776	4.75085422	3.897728326	1.519747447	4.430578426	2.269381769	1.93541387	5.264692314	15.76412622	5.635373693	4.719361671	1.762720071	2.053588864	0.815188095	8.0475134	1.234854811	0.847375426	1.748935682	4.242674314	0.62674162	4.638391245	3.123224738	2.081108804	1.446209814	6.322634534	1.078137216	4.897461677	3.242289342	1.023330492	1.711015078	4.134333514	1.48932721	5.228525846	0.350275155	1.860166462	0.993679124
SVEP1	2.331080883	2.168834391	2.001335429	0.514938797	1.0991216	0.732191718	1.200214709	0.204566126	0.649100752	1.50986428	1.140128172	0.711084402	1.371349578	0.426807446	0.63717775	0.574446039	1.657901285	0.901558571	0.242015465	9.670787235	0.493724954	2.510488931	1.122875503	0.348566591	0.516332374	0.202616687	6.968872094	0.914965913	0.679618985	0.497252266	0.314655505	0.250464615	2.955006753	1.205243142	1.358323857	0.596069823	2.411061436	1.829030848	3.494148925	3.842938539	1.879580031	0.20787914	0.663935648	0.737712383	0.110114128	0.373655283	0.956354767	0.338569643	0.525771978
ESM1	0.820606347	0.561848807	1.238386158	8.927035611	1.741391704	3.676146239	4.283361803	0.068117203	0.252282522	1.349622694	1.056256166	5.079301039	1.139497045	1.483298643	0.490487706	2.310484496	7.345989347	2.223719845	1.683459755	0.207215092	0.796890721	0.978122325	1.044961693	0.936906404	4.990950823	0.307823076	1.268465411	2.316142128	6.029362274	3.593944313	2.057074576	4.6377663	0.772230531	5.386851714	5.208637936	0.116400044	1.27951122	2.972240488	1.336190571	0.47409203	1.156788667	3.692133274	0.261961004	2.59764373	0.840462935	1.626453246	1.10861154	12.3750085	2.639486589
CDC25B	34.32494465	16.64875402	12.84655838	132.7234836	34.171028	47.85855358	53.40181393	4.047903083	19.54283105	18.64404422	50.7348785	34.83591331	18.28270408	43.21389517	40.07060956	23.41233381	65.28212944	18.16401171	26.74466825	16.70760139	31.74550119	52.7053443	25.23826117	78.52574689	32.03830429	21.75890271	21.99094829	54.51540755	46.10517715	30.60327168	52.25478747	48.08349256	13.41396515	20.53605875	15.69772281	12.98120622	39.93143523	12.79634879	39.1695719	32.25490361	16.25182011	30.26930888	20.08094964	31.35943513	34.27397949	87.64902034	6.477809399	54.18651522	20.00071994
CDCA8	8.797844444	9.991315154	6.857919802	10.53336953	18.58647826	21.49465613	28.55666266	3.206443524	16.75632181	8.7556745	12.51764091	17.62019761	12.63504723	19.37471965	21.55101135	19.64847619	7.285450899	14.48048309	21.47642759	4.840306194	12.02386583	17.73717054	10.26122266	16.9510419	15.8384752	9.090402096	6.192823844	16.07903576	11.51720528	12.03997868	14.64897751	34.82594806	5.463348849	20.02525012	15.70579314	9.143234581	9.169188255	20.63909749	8.405971701	12.68880723	10.45590793	9.763685868	3.115755787	18.50736057	45.42821007	19.63425228	2.191766423	10.89891511	8.943996305
CPEB3	2.060482272	2.188447049	1.137391605	1.590033531	0.798392687	1.018696353	0.705607079	5.432831318	2.069554971	0.684121936	1.059151242	0.390899958	0.375848683	1.946069508	1.39611642	0.94071079	0.768883326	2.352322947	1.200168758	1.712463482	1.526237152	1.057090902	0.536833877	1.821482299	2.009707527	3.612218255	1.612408122	1.446276415	1.562185751	1.112514136	0.540284091	0.756604126	1.025724648	0.421319415	0.708622182	1.717560809	1.596076992	1.103563169	0.705746007	1.173246214	1.453842977	0.767291965	0.677083718	0.528491722	1.914358003	1.174689995	0.917165691	1.055869421	1.800546734
CPED1	3.673226408	2.35987133	0.415271387	0.643840917	0.481083883	1.096075446	1.608953948	0.256124662	0.829137892	0.22018412	0.335215029	0.369807655	0.199282579	0.579548791	0.260770128	1.002834234	1.174343295	2.583777316	1.206280727	10.19849064	0.16145989	0.534160083	0.758479658	0.175074978	1.153864604	0.56341422	4.770176265	0.982119181	0.864423416	1.172270694	0.170519447	0.276076682	7.05525029	0.137866435	4.564480489	0.505149951	3.942228833	2.246651583	4.060532039	2.350286368	5.850938033	0.454282555	0.244864867	0.340932576	0.13676732	0.459301501	0.071634792	1.120973284	2.05781878
DLG2	0.155165372	0.155286294	0.023788624	0.035220578	0.043113995	0.051167603	0.03977858	0.981975116	0.157075061	0.048728775	0.032106803	0.021909325	0.010394036	0.019112389	0.020813743	0.18999136	0.060044795	0.044222065	0.044060811	0.665655282	0.055346932	0.080374886	0.03619188	0.084918079	0.021070245	0.748004124	0.310342637	0.256655173	0.052002992	0.060911265	0.057760594	0.045165844	0.15570275	0.034479224	0.186418579	0.025996902	0.14164119	0.1180886	0.363406022	0.073060089	0.393038826	0.029826129	0.055984795	0.067757939	0.022585408	0.010033211	0.011186675	0.043012779	0.023074082
MAMDC2	3.203581071	1.424211646	0.238340532	0.147032661	0.47527212	0.261482582	0.329046018	1.107456876	1.967187853	0.296799389	1.939212782	0.114328987	0.378686764	0.038159015	0.128047751	0.12117454	0.049426789	1.441381867	0.506849468	21.40656278	0.214063455	5.336295551	3.104160985	0.300652773	0.201457568	0.973059312	1.682620136	0.313956482	0.262796701	0.724702601	0.97005818	13.44535807	2.545001568	0.101062703	0.260725941	1.401810776	0.602969049	1.250697044	16.91397305	1.533832461	6.353911616	0.05859429	0.230557138	0.129503956	0.056571347	0.144986128	0.806356092	0.341858744	0.341800552
KPNA2	27.09217858	32.260768	91.26161709	80.13649188	91.47793365	67.23934168	59.51947301	12.5587229	41.20589763	72.70209471	43.06353116	59.22228653	97.67489917	49.03722656	72.92425423	71.19575857	32.98923557	24.91169482	75.01838416	25.392831	81.18218988	48.11699011	74.08955308	59.20256674	68.10978925	53.422378	31.54587298	56.60313187	32.45871478	24.54684888	51.97986587	118.7166157	25.31490413	52.30864266	84.89046413	62.05879767	33.14113886	53.96349837	47.53162102	58.33373276	38.33900014	45.60497602	37.03203274	108.8735282	109.4565993	107.4448585	17.639041	44.77359362	58.22203678
FAM49B	6.864828147	13.01479493	10.43541215	8.042673288	21.09528058	9.317395321	8.060422926	3.824915979	6.553953697	10.65662319	12.46888883	6.636784121	10.0979465	12.23917553	5.597644168	8.480801484	17.67308705	4.561325198	8.510631628	2.659745736	10.57257257	7.456949067	9.759250988	6.000244553	6.875529548	13.07543474	11.00239661	15.3401104	7.214679339	12.07248029	6.349842372	14.00662522	6.462027855	4.456948267	8.328545601	6.946129937	8.18505971	9.391605719	3.275852729	8.621399815	7.162371364	7.414782179	8.871501679	6.844114116	5.905715771	7.252352231	10.32732308	18.50280497	3.951596328
CDCA3	1.548056353	2.770063867	4.365604788	2.834893334	4.741464195	2.862345092	5.788579382	0.878829254	3.319979516	3.101130849	3.536567701	5.02226563	3.73007942	3.791147814	6.831074546	4.010446045	2.13737168	3.809697329	5.124739144	1.268868136	2.823829113	4.803853214	2.507720294	6.097199909	4.058480346	4.436703757	1.792187023	4.878834305	1.018512808	1.649804723	6.379180648	14.10038054	1.697588167	3.756132092	5.184462847	2.328622428	2.771483753	3.916922838	2.441882557	2.935216442	4.126570145	2.906170009	2.465437079	7.595337602	4.088228049	6.110880457	0.674973857	3.135800666	2.177739425
MYBL2	14.12466801	19.76107262	41.30287224	50.54148156	58.73528858	51.96525589	73.46242515	4.945541663	38.87302199	31.28176672	24.21769671	46.32078081	31.59883316	18.58831839	90.24409771	66.70213569	26.56621627	43.68834163	47.19155249	11.81553006	32.65087849	46.62470196	17.15211249	61.4049181	48.30975515	27.88453029	15.39881381	59.02938522	12.80869456	16.72154491	24.76760391	107.1442823	17.0703022	53.47218877	68.5308552	19.38778975	25.67680591	27.86073799	52.79664249	30.61151515	27.72224963	41.20323498	19.79015961	111.7632415	45.04805848	89.47400071	4.74854579	47.5399807	19.22885289
SORBS2	6.265630787	1.479789864	0.149159194	1.017916356	0.570751829	3.839854206	2.288185102	2.320073006	1.911597267	0.143658184	0.155697152	0.2537165	0.04725285	1.43524675	1.57917887	3.730369057	1.778684467	3.174858112	3.591317221	6.819129806	0.25360789	0.163509436	0.424623555	2.371371488	0.956934218	1.867986945	2.050774205	0.843785412	0.636976203	0.809345599	1.218214818	0.443830219	3.844787784	0.147448047	1.584363572	0.597936909	2.989545262	0.64072588	1.147968468	3.993666621	1.305000164	0.419283208	0.133871862	0.132678915	1.851273207	0.674673404	0.047335483	4.938317128	1.934825886
GABARAPL1	10.47295804	18.38685513	22.06487935	8.036387735	7.684532954	6.179789928	5.279072153	3.723409101	5.701479215	18.27521422	14.50373259	11.93401369	4.498301303	4.90805112	3.179030965	12.31261768	15.6744354	8.830321143	5.316611474	27.55625449	5.531668173	11.12561187	16.75126734	9.455552879	4.715681778	11.28071605	12.40256595	11.81230741	9.791074429	11.44454169	15.2566214	3.967552609	12.50239879	8.013030084	9.017144346	3.952433663	10.65548647	13.0941988	19.74419203	15.03444914	12.72038224	3.844535043	17.6922222	17.19433496	5.235137172	2.543623001	4.469460544	4.253711421	2.922056307
MRGBP	7.108281198	7.427534484	8.565781043	14.74955459	9.657565395	8.528479059	11.50660878	1.79879261	4.225368091	11.32269482	10.23197156	16.50425189	5.160497935	7.288101178	11.90834543	11.42416608	4.726310046	8.63949293	6.434967574	4.582865306	12.61965541	4.359329605	3.536651185	8.948740746	6.72406759	5.304088813	5.416102523	13.75716543	12.33107256	8.93312981	13.7813859	15.67795612	4.850416508	9.52805017	8.261145459	4.933976315	7.725386807	13.86605223	7.92237693	6.088994134	4.834160421	14.4082563	7.865285838	8.633489195	7.648200267	8.336216341	4.021182104	11.07830239	6.485086412
POLQ	1.568945029	2.163884969	6.767083566	3.783047177	2.231107315	2.665096768	8.941810165	1.348745531	1.935166961	2.061855352	2.145539318	4.909362914	3.252406499	2.433539146	3.01497575	2.276318821	1.175369038	3.008689386	4.226552315	0.633696082	3.088527913	9.682763124	2.205272881	2.051394255	2.021896252	2.310308188	1.739012102	5.978429092	1.548272474	0.887909017	1.836347851	4.459834185	0.994250612	8.946346069	5.965212008	1.744003338	2.291943707	1.179033016	1.048344828	2.589789915	1.915640558	1.597573309	1.812873932	1.592898653	4.222642519	7.409403296	0.241253025	1.390294622	2.660078329
ARHGAP11A	4.780775775	6.413133087	7.380810807	6.941089605	6.532073949	12.7098681	19.26010833	1.79920338	5.272626508	4.2668095	6.690556498	7.11523995	6.454286965	12.35454506	12.8155861	7.315830331	5.039989106	6.249494843	16.98591909	1.884263294	6.105546822	10.26765165	4.763212132	12.80927161	8.511215436	6.293775009	3.248913275	10.40981215	4.483710517	3.239736855	12.79048659	22.08754574	4.595664	6.204417333	8.38217479	3.690863818	7.246702245	5.150590491	3.698594563	5.45418246	8.564668512	6.707834954	3.648995003	6.174897305	16.93458672	16.69220789	1.041590831	8.273186605	10.03232572
ROR1	3.691463403	0.759158282	0.24166748	0.396770567	0.372849279	6.334857533	1.173708367	1.233635262	2.567576045	0.225850313	2.055757508	0.29528036	0.149423368	0.121450693	1.341221528	1.993674578	0.678804731	6.208564082	4.157064097	2.833112213	0.185264104	0.746234132	0.525019845	13.59074295	2.610504548	1.734662269	3.014407776	0.752229474	0.160665951	0.578903746	0.408816631	1.402878329	4.519771957	0.195103761	0.897844625	5.346389732	4.481014895	1.33609528	1.773141224	2.823639882	8.403651996	0.220693887	0.210271007	0.22885004	1.42139875	0.094308276	1.318709584	1.581539645	1.951026145
ISM2	0.006568721	0.265742517	0.092649521	0.002406553	0.170539704	0.006871807	7.585615546	0.038883776	0.021737666	0.102669974	0.114404083	0.007110852	0.051522087	0.009709173	0	0.006851473	0.009881256	0.009936439	0.007626826	0.054073558	0.066569883	0.078258989	0.181961981	0.062796897	0.005294339	0.189815197	0.030091893	0.86011624	0.623597627	0.00395385	0.067229457	0.038379786	0.004664733	0.097143199	0.140049131	0.011250011	0.083473317	1.271876171	0.065612573	0.00412387	0.099987942	0.030749236	0.132594265	0.063589579	0.243365284	0.018035231	0.014522909	0.003221573	0.115956896
SNX10	9.564491435	12.96251582	5.970581642	9.901909054	8.136542748	21.14532921	3.854027077	0.779466868	3.901737126	5.878207538	12.03736519	31.19102966	3.344765914	10.56109362	7.970764486	23.67335352	14.48831929	3.243657171	6.161573297	3.506373599	9.317055997	3.725296598	4.670607633	10.37754247	5.980619621	5.804827597	21.65465402	8.707740271	2.547254634	3.26388546	10.34166003	12.9831489	6.058167461	3.834767818	17.75218598	8.768329104	5.540163086	5.53060399	3.984345209	14.87597831	9.496274161	2.647860629	1.923740014	4.592196081	8.741834786	7.556948803	6.470089873	4.180128684	1.330983607
RBL1	4.842349603	5.736888533	3.098393562	4.962387173	3.509664022	4.097917141	5.599451329	1.329645459	3.604600795	2.557962812	6.010406265	4.388478027	5.934004845	4.681805955	5.822656392	6.467387204	2.438381527	8.755498465	4.870953442	2.809627211	5.518302734	9.698385902	2.770359477	5.170270833	4.696332599	8.734021753	4.050397112	9.070831519	1.815709847	2.28787683	3.168278259	12.60865881	2.446780143	3.597961218	6.74044538	2.729964728	6.02823741	4.004520857	2.311931693	4.412002029	4.829721302	4.617715199	2.653586715	7.079001984	3.061705387	8.006356602	1.50741067	4.588844358	2.761553691
RAB9B	0.991875168	1.602523315	0.277758716	0.119361317	0.156157023	1.215630468	0.113838061	0.290816884	0.845410105	0.044578811	0.170081342	0.125399905	0.089236741	0.071342216	0.037619761	0.075516102	0.221450326	0.44902473	0.559011933	4.6388058	0.010481788	0.792892662	0.141236818	0.184570603	0.183813716	0.427520175	0.602532352	0.507313275	0.807749881	1.455533831	0.190948684	0.081078321	0.796918847	0.566841452	0.978970215	0.306890726	0.248008828	0.550725388	1.105422804	0.299988436	1.878741258	0.719251551	0.652775577	0.311890087	0.122806044	0.066260706	0.041618132	1.068784439	0.076683768
ACER2	7.76595884	1.13890703	2.106924626	8.63992941	0.968583927	0.570792889	4.797916524	1.60464826	43.13367737	0.964792471	1.763041881	0.603774206	1.732210638	2.706165173	1.543553269	0.600720807	0.717410941	6.449961292	6.166135219	1.225461946	2.036258232	1.127851797	1.286726735	1.097312644	11.12602156	1.249142856	1.499713797	4.608449342	0.875595884	2.488683776	0.434332931	1.387344362	1.894281774	1.545240979	1.108867208	2.922782271	4.515177692	0.555479192	1.064043192	3.554814627	1.489680554	0.643260837	8.424783663	1.449599459	2.641164605	0.676901375	0.825656599	4.126887185	30.81082751
IP6K3	0.091348754	0.044713635	0.059675222	0.073979766	0.076813991	0.030177994	0.062996848	0.052854496	0.159104	0.031880545	0.245364542	0.104092586	0.102356917	0.028425651	0.049964162	0.546611343	0.241078825	0.155152115	0.027911425	0.189094582	0.009280827	0.110153697	0.05252288	0.018385116	0.065876249	0.438941428	0.110125452	0.265428903	0.397911924	0.405150566	0.174117439	0.023409357	0.109255914	0.041824588	0.248172034	0.181152286	0.047814601	0.037403093	0.157792027	0.102624741	0.104548493	0.070019346	0.263111753	0.041888677	0.004292188	0	0.025511328	0.028295505	0.123064495
PRR11	9.494060314	5.842097236	9.22691948	10.24848751	19.23028665	12.86131615	14.71018404	2.362189404	7.649833968	4.75980332	5.694729272	8.578486847	17.41230321	9.696187002	11.45183804	13.13196142	5.63602112	10.38593913	20.09692404	3.631715354	23.3178845	17.94723177	16.43078247	13.76335294	9.488117355	14.67591269	3.412420676	17.48325737	3.656140893	2.67818994	10.64245531	25.20040712	4.893071641	3.864870742	8.791584228	5.023270547	5.912496724	13.62224093	8.346798023	12.98555111	9.942997321	4.836086165	6.199444868	8.537377868	12.01161612	15.03157579	1.879228164	11.54040032	8.142130858
INSRR	0.021278485	0.007421008	0.033013816	0.013642482	0.042495409	0.002782536	0.106877695	0	0.042752711	0.022676284	0.025855574	0.034551964	0.011921345	0.015725777	0.11747602	0.013871513	0.02667416	0.010729251	0.015441294	0.051089495	0.015403153	0.034126268	0.012452984	0.010171103	0.008575148	0.024506114	0.113725057	0.542185355	0.012949104	0.016009955	0.171711735	0.002590128	0.423101613	0.027766082	0.032831398	0.03644289	0.049965315	0.039085494	0.018977059	0.040076158	0.030847373	0.011067555	0.016703602	0.007724619	0.15197088	0.019474231	0.025874751	0.039134442	0.025824335
HMGB3	7.890262119	23.00664286	18.69391652	4.683793846	11.4559209	7.216719479	16.64092897	2.504674451	10.50325437	14.27470029	9.555628488	16.55718132	8.718460488	18.26641275	16.50081258	7.127585489	11.5965563	6.677407543	14.40304692	8.552713972	5.681099047	15.84123794	20.48567453	38.28977405	14.04490923	9.378935698	3.499178175	23.68937647	5.203347885	13.96590433	8.005236319	22.6310005	6.19826951	21.64806926	11.8167897	9.316432039	15.17016134	13.70280728	8.008673872	11.70641217	27.81037006	13.5410894	32.30054458	41.71761693	15.40404217	13.85085945	2.289667905	11.46991261	4.488906426
COBLL1	3.099291586	7.142813948	6.213597896	4.922700918	3.634901287	9.160888042	7.071205634	10.83696576	4.36945794	2.43610781	1.984711827	8.354360763	4.26309147	2.66254316	2.362908868	5.572372652	1.105754945	6.122785056	9.49612724	5.858897419	5.688481336	7.631460983	3.909305549	6.790652032	2.997097038	12.88969397	2.600336864	1.815741588	3.724106295	3.085442962	1.822571892	0.249200498	4.514060296	4.363733233	5.771567931	3.965477111	6.639201503	2.94188646	3.806034235	2.773831195	3.378937349	3.12300222	6.283773292	1.445872767	3.158233186	3.399601625	4.410327057	4.381875268	11.25878984
FZD4	5.079385878	1.387778475	1.134260538	2.594773877	1.285992934	1.876346648	2.88148363	0.910668557	2.314415983	0.550096549	0.860445233	0.481425742	0.498314014	1.988317122	0.935790929	8.451161129	5.606249371	2.33508346	4.303700594	6.66297856	1.002142015	1.903100201	2.235582749	0.78237636	3.79771265	1.312965294	8.008931055	1.651891321	2.816714833	4.141411601	1.019994187	7.852541569	9.414456564	1.253348579	6.097762067	1.487123689	5.43410809	3.32474523	6.225325648	3.98953505	4.338488222	2.169751588	1.277721657	1.175925311	1.087718183	1.093216395	1.656075503	7.278747515	1.312222371
ADCYAP1	1.144607028	0.102802581	0.02816448	0.073156689	0.068363443	0.044763363	0.130821523	0.003015372	0.52931604	0.195910647	0.046216131	0.061760689	0.03595907	0.059732466	0.05558431	0.063227122	0.218132936	0.021575522	0.037261203	0.981701541	0.058507016	0.251624048	0.297719047	0.027270852	0.028739704	0.04778619	0.34848073	0.338189996	0.066545235	0.145948513	0.044916589	0.034723367	0.207640075	0.006203889	0.144045554	0.180154661	0.240353365	0.779808333	0.457933143	0.864097618	0.400618103	0.063058158	0.271914074	0.010355659	0	0	0.009460311	0.174879359	0.053503975
GPR150	0.341656214	0.281083118	0.200171421	0.07702835	0.556356484	0.192457173	0.045914991	0.133348084	0.136669841	0.255181101	0.101125762	0.06401316	0.022086241	0.019423048	0.085350403	0.123356376	0.072480086	0.033129485	0.19071681	0.180288837	0.215611813	0.054192419	0.271727327	0	0.148277387	0.132077327	0.762512541	0.89287732	0.186591467	0.166101922	0.284501186	0.095972696	0.158639323	0.114313789	0.095846292	0.101274615	0.087123682	0.034076361	0.393770759	0.173244477	0.19526182	0.109357091	0.153257139	1.183052549	0.06452208	0.036079195	0.464845626	0.096670599	0.243568442
TRPC3	0.127644665	0.19688774	0.042155319	0.059311211	0.131812315	0.130277343	0.163173112	0.013163712	0.044154411	0.109118705	0.040351624	0.006740461	0.066280683	0.058288457	0.012132762	0.090924298	0.309096466	0.07221133	0.090369484	0.176551781	0.051082881	0.179750209	0.155478467	0.011905185	0.06524137	0.02346888	0.33753948	1.004819919	0.050522701	0.794555164	0.044119108	0.039412376	0.221087791	0.100208181	0.199131355	0.018662034	0.202973723	0.333700203	0.124389876	0.097726635	0.153452942	0.032386185	0.069826489	0.117540769	0.027793837	0.025643714	0	0.16490345	0.05495846
NFIC	37.39353402	34.935924	21.24841503	17.0495119	25.38287805	19.18361191	12.37675067	29.52641082	32.79890747	23.83066085	25.50207535	35.81434427	40.01625364	27.60442747	23.27605115	4.719257896	44.28695951	17.28497806	21.06719866	63.09960773	15.28082358	40.46985044	25.66641226	33.36366695	30.40213899	23.8042963	35.42741881	25.95821755	11.96762576	27.52573219	14.10668987	23.18043688	50.02740002	16.26039651	25.55820786	21.25429095	21.39888642	21.41445162	62.77267041	60.74313047	57.14063986	9.57033222	19.59629469	45.01425593	18.78242844	16.40268155	7.317141112	14.41746444	16.51732973
AOX1	1.843702105	3.268101551	0.090930602	0.112727268	0.253599539	0.352543714	3.654093856	0.460509104	0.630333623	0.078650482	0.168145385	0.972819779	0.065670392	0.228600696	0.063444414	3.650002021	2.253054311	0.103431253	0.226828056	6.432768006	0.183842559	0.503542766	0.196269353	0.510485878	0.086601894	0.384532185	3.098790682	0.936801696	0.243717473	0.843713658	0.715191182	0.137924764	1.030092427	0.053108795	1.748277868	0.696354118	3.43241591	0.977328955	6.289689369	6.448180646	1.254982098	0.022862688	0.076678433	1.15363582	0.165686485	0.03352391	0.030234627	0.179647937	0.183209704
CHEK1	2.745399482	3.142040355	2.231746411	3.817112714	6.250538817	4.001857548	7.189156514	1.135452259	2.973324019	2.626141316	1.850230875	3.865593564	4.960928459	7.453340386	4.996128617	6.765116571	2.27397252	2.743589116	6.658721239	1.086195798	5.643056991	4.694564476	2.681487168	3.167187074	4.205432035	3.105300811	1.917656132	5.769463475	1.076044937	1.257753068	3.918913332	2.911205938	1.824744948	1.891559394	4.127740271	2.515736111	3.413213286	3.707233163	2.282035046	2.353514864	4.95625433	1.360168421	2.26255797	5.017038863	1.774956459	7.615462812	1.174633637	2.865408158	2.388515786
CBFB	14.79006787	17.03409511	15.89152769	26.65826403	14.08027804	23.71921623	10.29606003	5.618648486	10.9269146	18.54246311	13.18413702	11.84174549	21.6608038	18.96148583	16.83944436	11.31726115	9.737751169	21.0688277	16.14999551	9.632761096	16.40315258	20.6794148	14.60503495	16.05447313	11.58432797	25.24113586	16.06681893	29.15113215	16.52800916	15.838885	10.00393215	30.42751311	9.665341385	16.16216738	10.31703361	16.8212854	13.77976875	40.98958823	9.69660891	20.88926718	16.4988562	23.05258863	14.27405363	18.58351305	13.11582205	9.355796699	7.381211527	19.40648822	7.488643208
FAM72D	0.441501929	0.421132675	0.249089223	0.377419234	0.687294547	0.686888241	0.538943249	0.153171349	0.460257083	0.595168107	0.357647202	0.802694102	0.488363609	0.273302892	0.79411126	0.938724693	0.15326458	0.696396416	0.92008727	0.274394545	0.300475002	0.529112739	0.424014494	1.507927194	0.465338608	0.896047132	0.224728819	0.913434544	0.537355402	0.57919701	0.570405079	0.859870516	0.209019737	0.403770418	1.594254699	0.218118565	0.394046566	2.651876313	0.177692409	0.696495319	0.287199407	0.559374408	0.330075086	0.701379524	1.551336712	0.808131829	0.04004615	0.621832186	0.314748957
KIAA0101	5.933595109	6.957913402	7.826903509	4.057526119	14.0110386	8.826408597	9.722036683	2.802309628	7.266179489	9.307157858	8.836181683	10.21120946	12.10841378	14.78024237	28.92950085	17.36560518	8.402936076	8.284970752	14.57614764	1.575330446	8.662362038	7.635646625	3.331509499	13.94101207	8.358273998	12.54195923	6.991167158	30.41404469	2.668198016	4.566690771	6.908508079	25.45850977	5.501294229	4.754033103	13.59387587	4.679739454	4.966728473	9.475955406	4.376050863	11.97609284	13.69564728	10.03545883	4.329035861	28.14721178	7.506280159	16.99641063	2.101562219	11.14135131	6.170530999
FOXM1	8.97866169	17.25696227	23.13754816	19.07934575	28.72776628	18.48746784	31.32418812	4.367842712	14.1454642	16.48330621	15.2937546	28.36758172	18.83036489	20.78158409	30.57277921	21.30123803	8.604389158	20.74295931	17.45104356	5.742641685	26.62620012	37.3151386	17.45068963	29.33211917	28.58308443	15.04085936	8.995255534	41.92894779	5.195462106	5.557808519	29.07112831	44.12710565	6.415470373	27.15702671	12.75416205	10.43265088	15.29550585	9.130514719	11.78458865	9.667129058	21.35531978	9.017453674	13.52875608	29.55045107	23.51551372	39.15275753	2.243504018	17.4945041	10.87054891
NT5C1A	0.036768818	0.022797087	0.055318543	0.008980552	0.068535844	0.025643571	0.021412479	0.041457963	0.081118607	0	0.009928431	0.026535617	0.027466478	0.012077264	0	0	0.049165271	0.012359961	0	0.022420744	0.011829491	0.022464588	0.02869136	0.015622643	0	0.123188654	0.074862758	0.329645077	0	0.029509224	0	0	0.226296436	0.138606759	0.01375322	0.041981748	0.040630172	0.031783055	0.017489066	0.015389076	0.008883946	0.012749683	0.021991244	0.02372977	0	0	0	0.048087874	0.01081793
CDK2	7.066071707	5.978571253	13.84687493	7.168888522	9.407800462	10.24251242	9.556927097	2.749041466	6.064959496	6.495518937	8.125946905	12.9675143	7.741896664	14.87677938	11.6639085	26.96967022	8.725064889	9.905213926	7.552963589	6.931559452	11.51130718	12.76304443	6.049389819	13.82564161	4.307907418	5.731689031	4.394784203	15.39846981	3.087240639	5.222143768	8.830117401	12.04166514	5.339584696	5.48619584	14.41157353	5.236357933	7.588670727	15.4926969	5.648025026	9.55469541	9.443066554	8.263916524	4.348090801	9.916593945	10.37063566	9.732271814	2.674623127	5.663041835	6.375219457
CNN1	46.41307411	55.79625398	5.414237758	1.342976749	9.212873732	8.810232061	3.337554252	14.18786431	18.52042677	8.195806777	9.346154913	0.549444439	1.732485934	1.458746915	1.385813239	1.05880533	8.587122515	8.672993816	3.841447442	372.1545966	0.775645037	2.894266843	15.69914305	0.545125791	1.859823183	8.443404515	30.99487397	3.173307876	1.837993815	9.244441702	1.095182197	2.617735355	55.78758545	1.700729424	4.598558538	9.409052127	12.62966464	36.66253059	198.8145652	10.22024399	116.85954	0.943533984	4.747435015	12.09259032	1.015323202	1.113983166	2.701502603	2.728966042	2.509576131
AKAP12	7.379111863	7.723064253	1.642858213	4.76430889	3.324321651	3.148566101	8.521748915	0.530292932	4.369057676	0.871923292	3.34715014	0.36294385	0.499161843	0.769348383	1.195691676	1.45062795	6.439771697	2.116314962	5.397650083	38.81690575	1.72435982	0.981531068	5.443139324	13.89516376	3.51170674	0.812561013	8.219992537	1.707263333	3.851413533	9.91100773	6.856786022	3.267917342	8.610990317	0.914147398	6.508995867	1.399636961	6.723570745	28.13446176	7.79864467	21.08366063	7.643952065	1.186788258	0.864764598	3.740028603	0.400472272	1.098105385	0.345922044	2.134568529	0.960392328
PRKAB1	5.684702999	6.652528397	7.208608003	5.01052709	2.394663259	11.28725422	7.584321606	7.121794129	9.153995987	3.800577754	5.896586999	2.440856143	4.532087644	6.624831767	8.702379573	16.24524731	8.134266634	9.228990737	6.769390256	4.71281447	6.755185002	6.250917229	5.710531533	6.05271603	12.35535096	5.170817113	5.310590408	4.744654145	11.99768795	8.344498559	4.918451012	3.782178558	10.05458993	3.202996038	6.851897915	8.551074211	10.74872969	8.2504965	4.159726377	10.09159712	4.756661843	5.470661348	6.477783922	6.773293459	13.35949167	7.687725006	4.489474923	7.220924391	6.668365288
PAFAH2	8.717287553	4.731409135	2.618766859	4.129534305	4.544520016	6.140124033	2.642319432	4.532552662	12.35667392	3.971345654	4.390577623	3.236220846	2.287341703	12.15285161	6.755812676	5.287982067	3.899225881	12.49440284	12.3314555	1.896268742	4.015648073	4.788849704	3.757251442	6.809476105	13.8126089	9.067616456	4.67849294	3.871281392	16.99991798	11.52065897	1.715761001	5.977376399	6.240770467	2.523696718	9.412786407	3.196209536	6.391862453	7.519953795	2.766491998	5.210660815	4.890337781	5.513069493	2.034511192	2.801554547	6.133658409	5.863794338	4.977870898	3.935237019	12.24087556
PDE7B	1.042791139	0.500822791	0.190530795	0.881122682	0.373676942	0.176645648	0.205303755	0.198750355	1.130515303	0.194537043	0.247689819	0.338409443	0.132953276	0.09668514	0.080032151	0.392706592	1.009159365	0.766273946	0.31527612	2.613046044	0.218033879	0.892933364	0.336522729	0.145427728	1.504407007	0.537054672	1.703873737	0.862436187	0.997947401	1.365233397	0.19401723	0.184429199	2.171360234	0.46052346	0.494179155	0.406430772	1.585991198	0.934922149	1.188453483	0.810814844	0.96426673	0.439130746	0.278407817	0.357850194	0.075372435	0.116946915	0.183634935	0.82813288	0.839852336
FAM72B	0.590483216	1.589234333	0.403808951	0.793219946	0.668246266	1.226097501	0.695556101	0.155098301	0.807850542	0.711904237	0.438471351	0.973353192	0.761889136	0.903644545	0.668268611	0.933182825	0.345433446	1.005998154	1.236156814	0.294596596	0.837612232	0.967510468	0.446801952	1.653589511	0.519190851	0.9704305	0.341547451	1.063842867	0.399267597	0.301572014	0.581102819	2.003834802	0.241431075	0.607072929	1.425600858	0.363914489	0.884821471	2.014593019	0.223413731	0.77511624	0.583651529	0.469997973	0.244807572	0.939720002	2.120595519	0.904785248	0.07120966	0.465111057	0.919973452
ANP32E	14.09835821	16.83241749	9.945806068	15.07628975	18.87183818	14.66224694	23.07568201	5.684231797	16.63590416	17.89712018	20.74070262	25.23962233	16.79676478	36.47786668	15.72792482	26.27390998	15.34645872	12.96893879	22.9153468	17.73184471	15.29292357	21.88134357	20.10817063	23.90014718	15.72521792	19.42151137	15.64933282	36.12676631	23.75234327	39.35409917	36.5638012	43.22473586	13.82843848	15.99039033	49.96104271	8.924128976	17.30899446	37.71486682	10.95030422	26.65698274	26.27633182	23.0363897	15.68367634	21.74376235	14.60562345	20.06049961	4.237034031	34.93756806	12.90890223
LGI1	0.008794201	0.003271503	0	0.001288757	0.012645332	0.016559949	0.001536402	0.046108145	0.066519721	0.008330577	0.002849565	0.003808002	0.003941586	0	0.002284788	0.11924574	0.003527739	0.012416041	0.016337266	0.017696227	0.001697595	0.003223788	0.010979634	0.607563643	0.002835224	0.029463711	0.02954381	0.453139966	0.005708528	0.006352096	0.005538878	0.001712761	0.094926167	0.00765031	0.023683922	0.039159926	0.019435486	0.006081383	0.010039095	0.015458899	0.011474041	0.005488942	0.006311721	0.001702674	0.001570204	0.001609704	0.001555461	0.001725216	0.004657291
PRICKLE2	2.794080442	1.865397919	1.343915386	1.301072705	2.889095156	0.858845096	1.060767969	1.37008687	1.079073221	0.527293629	1.381718847	1.836353776	1.77184753	0.350862097	0.399922293	0.593574217	6.162370384	0.837318678	0.612002942	13.62868387	0.910934549	1.81966637	3.886147076	0.836371766	0.486243116	1.402612091	2.799316804	0.887013954	0.695152648	1.222287562	2.475183441	0.357333134	4.235604259	0.980644229	1.72033777	7.385690575	1.898550272	6.190571396	4.204440722	2.662927372	5.875245911	0.4803837	0.527283296	0.692394757	0.353965309	0.428328463	1.699581831	1.483955372	0.393875051
ADAMTSL3	1.687268064	0.583432714	0.139690097	0.116191075	0.214457827	0.321592305	0.290402079	0.132920292	0.310383993	0.068518098	0.225359311	0.018069465	0.045199731	0.03289612	0.06143584	0.406241635	0.210639719	0.542866378	0.242257666	6.043360432	0.071155227	0.527756596	0.205142931	0.28545999	0.320641868	0.243500927	3.073542583	0.574964081	0.137695856	0.547570977	0.274873213	0.029800011	1.335506256	0.113745384	0.880335815	0.150084536	0.577936503	0.342676341	2.991195021	0.530946781	1.595060868	0.060773404	0.05241239	0.11311174	0.408553444	0.031826062	0.009841155	0.51301292	0.096992047
DAAM2	7.342409499	4.559157171	0.929462982	1.040215753	1.885265025	1.532806993	2.416526943	1.126544286	2.034957104	0.476462896	1.557456839	0.323538492	0.5309202	0.529753085	0.281713651	1.362898787	1.838566527	1.887428343	1.051624528	54.84184216	0.350027419	1.140701681	2.684817629	0.169574396	1.543742863	1.706531013	6.895885704	0.619137564	1.502355797	2.547082062	0.25395105	0.50399953	6.431965009	1.458518036	1.930453346	1.409195345	2.050020047	1.802118454	24.87076211	2.182950223	16.98619193	0.559247866	0.76188362	0.409293106	0.460423479	0.655471021	0.185341194	2.375655636	1.080926976
CDC7	3.284167683	3.653846898	2.522156992	2.445540495	4.549286487	4.716607506	3.36528679	1.535389908	4.338622115	1.922261525	1.273038721	5.892328058	5.872506021	4.288623884	3.384250261	6.353751168	3.320335206	2.631097654	4.5173665	2.271249066	3.80303347	10.27032073	2.922840561	5.902512871	2.173564325	3.763557096	2.982219121	5.323946274	1.887946838	1.639305027	4.153170526	2.774682086	2.334938183	4.539321166	5.936693313	1.907555285	3.275006646	3.254282863	2.411204743	2.667666224	4.794228845	3.499707448	1.693903853	5.080959299	3.851363129	3.955229538	0.532981383	1.88194674	2.080637369
LMOD1	39.63023962	37.92447021	1.441883195	0.736034403	3.084223918	4.628774329	1.56392518	6.108023371	6.838975288	2.929094602	6.404595859	0.491924626	0.83076932	0.693559163	0.94537769	0.748391005	3.817080984	4.331119051	2.610327669	314.3784589	0.50125347	1.615719233	6.177370498	0.309215021	1.856081142	4.681882348	26.6869662	1.363922946	2.228948083	5.832459926	0.591785394	1.680227099	27.10709804	1.242410387	6.000210312	8.876951376	8.374071927	13.96071711	109.7219098	12.22229389	90.78921467	1.048501728	1.747199073	3.787186975	0.668005374	0.766111259	0.867203111	2.000772238	0.892654931
RRM2	12.0562172	14.32183413	25.8699624	20.294245	23.00464626	22.13417707	46.55810779	7.006818356	23.58030546	15.21020296	14.63957737	32.76890268	26.12531868	52.09934993	33.48189518	31.08236971	18.34061334	16.76966369	15.90899197	3.548900554	38.62767482	26.64496427	14.36043976	30.92026192	20.06121226	22.92095825	8.755611302	29.0902633	12.43971985	10.37687259	13.74504284	69.95955045	8.170796153	18.57021152	23.77897915	18.23545448	12.70507543	13.8936532	16.78942888	12.53869287	24.2419633	23.37409881	9.14078372	33.51863484	14.09260831	40.71256246	2.753313241	18.11865213	13.75666042
PMM1	2.7525172	8.387296011	3.816808047	0.821609213	3.649074191	2.952136627	1.737425472	13.41283203	4.303876355	3.396456512	4.956877831	5.965156507	3.221822764	2.073040265	3.561733454	3.194022041	3.129867272	1.935793203	1.937378059	2.019475028	3.331789501	3.207628851	3.491538671	5.073937391	2.100158661	2.77954399	2.78037368	3.522263692	3.130235249	4.673100978	2.200662633	2.867591903	4.186165506	2.255138649	3.852639083	4.192883757	3.000276803	2.490054173	3.215303802	1.280527361	2.802124542	0.858165084	3.358000643	3.775954066	1.861453114	1.084860651	3.159077427	2.718228123	1.541114377
DNMT1	10.43061482	10.55981048	12.95267089	12.71911617	20.80726507	14.24877583	12.35752931	4.253952709	14.85157927	7.764453453	10.89877245	10.07251757	22.26397231	15.79613666	12.56553797	20.98343173	11.36744639	7.791022604	9.220998099	6.568521453	17.60960468	19.13483072	13.38843835	12.57170931	12.83431528	12.78873275	13.62253641	34.11858429	4.074954976	7.924912167	8.854187226	22.38096474	10.0756432	12.26677332	14.90931485	10.73722108	12.20400809	6.268633411	7.454819555	13.68108477	13.56313565	7.193824049	8.021990942	13.08481808	6.069878309	15.94621122	2.869870696	9.655188292	7.080624461
PPP1R12B	14.13921245	12.68493142	0.920213434	2.639299097	1.298779944	2.197719134	3.589280667	2.307829126	5.419160585	0.969060644	2.000388447	1.090471445	1.897778327	8.236058129	2.401848829	1.885670768	1.87386921	3.681820639	2.41646158	95.29220835	1.071749867	3.339928754	2.378994704	1.127669936	3.29599184	2.896777104	9.748425474	1.790765071	1.655887115	2.635045602	0.686741111	0.750320103	12.13780946	1.51480749	3.323015692	2.344249448	9.207763017	5.241934585	32.42000471	5.206720198	35.80078512	2.190111262	1.977184779	1.015587584	2.25756201	4.998907017	0.628905665	3.675850426	1.614693083
TTLL7	1.008922699	1.305742471	0.082769249	0.340403225	0.255977908	0.214056808	0.210214163	0.346065661	1.595175786	0.680228304	0.427413183	0.512661168	0.054794882	0.035506675	0.101974424	0.604028539	0.65561001	0.555449133	1.084779413	4.075027045	0.36020313	1.646407333	1.456066797	6.410508344	0.146248646	0.580980616	0.764431984	0.353409433	0.454222708	1.141770193	0.144881615	0.035088946	1.184384681	0.329133284	0.212278078	0.186239008	0.499134906	1.361567646	1.74267433	0.988888612	3.227493861	0.340029449	0.466427965	1.254516597	2.226513306	0.074199673	0.170712715	0.857094635	0.781476668
RECK	2.082848625	1.734609437	0.982638522	0.647963567	1.032746003	1.028428093	1.086170571	0.273313939	1.071680026	1.128971353	0.636355793	1.093359591	0.21125334	0.601573615	0.154527293	0.554831606	2.325145242	0.966487632	1.177907399	6.893694367	0.758202881	0.865968053	1.616526762	0.137324192	0.739884538	0.40042426	4.890813728	0.895969895	0.692039817	1.099698224	0.544246769	0.410901794	4.070770084	0.529129122	3.349711112	0.47473232	2.051087729	2.335888956	2.850413916	2.068520907	2.201177293	0.508987609	1.022903887	1.979398419	0.404753668	0.195142987	0.097260969	1.307715732	0.41007739
SMOC2	12.16785246	7.482660463	3.105926293	1.454729209	1.26878729	7.734026573	50.25554192	1.929322213	6.334623391	2.521393718	1.248455932	0.666618523	6.236423293	1.236814275	0.738740338	3.425614165	4.619861916	5.086813794	7.243662824	41.01847526	0.727513717	1.594358934	3.111539581	14.59632574	2.367721779	2.116686292	25.0345743	2.562727131	1.051196721	5.217599734	0.45831812	1.684298606	21.77434873	2.991706956	25.0348517	2.844099466	14.12614963	13.39173366	9.853058497	4.672989053	14.73715767	1.200661592	40.38063636	5.589949795	2.502420024	0.625174366	0.529710152	2.934299545	0.62075117
ATP8A1	6.56638101	1.841067849	0.969226669	3.330690327	0.485838377	0.898593178	1.431868464	0.622902292	5.119189113	0.976641156	0.146229598	0.136395771	0.472411654	6.602989315	3.314398737	1.045046022	1.975547003	1.92060488	1.495281776	3.370913462	0.339103634	0.413028267	0.304406646	1.2740217	7.454351367	0.775266821	3.774021565	0.896939311	6.097703848	1.89746368	0.748741423	0.619379108	3.821653394	0.62181536	5.480063258	1.050941041	5.11665895	1.107971106	0.793501348	2.605783192	1.362906318	1.882861497	0.920601308	0.49141219	0.610008081	3.458292939	0.114641894	4.35886372	1.675643153
NPTX1	0.933120526	0.55532827	0.08679061	0.023730202	0.546531031	0.069878061	0.091943006	0.01711695	0.057414568	0.20899793	0.08034431	0.02848531	0.142886742	0.009972797	0	0.008445005	0.028418744	0.579714084	0.007050518	5.804114404	0.156291176	0.016695113	0.450145739	0.245107447	0.016314273	0.047470728	0.367816491	0.292261472	0.011496684	0.014620339	0.146608806	0.011826562	0.152366199	0.095085265	0.031798808	0.020799849	0.033550351	0.038492443	0.181964035	0.055913106	0.667568306	0	0.02905482	0.164596734	0.009035174	0.003704985	0.273880448	0.009927137	0.041091349
E2F1	7.296091086	9.548081367	13.00351538	8.309052468	5.815439038	10.13917902	10.42655977	1.709793164	13.88411553	9.129681216	8.211245173	21.14807019	8.643002799	11.95940091	21.85679584	20.73851375	6.159069867	10.74153718	9.509827407	3.802788332	6.461298412	7.769480467	7.65588195	24.84625595	11.0883702	9.44818339	7.135096824	8.156672577	3.76932655	4.854980676	6.533648846	21.84796898	5.396835126	12.67055083	12.48155012	6.317502569	11.40462807	10.7158673	4.076279866	8.596123791	7.209891872	8.024002813	5.621657809	18.66001764	14.81767501	20.45895536	1.179269524	11.66006552	5.717403458
PTPRM	4.48830278	3.700060518	2.195894722	2.286538439	2.253084709	2.159165358	3.223930946	0.650164512	2.34149385	0.725707012	3.585878666	1.17648069	0.660319107	1.36936411	0.790448188	6.211031585	6.700164968	2.627312023	2.627125978	13.86522227	1.525133301	3.407459316	2.652124999	0.193905401	3.471731542	1.906652388	8.358461004	1.678114258	2.852305019	4.997346907	4.42806111	0.995589085	8.685130602	2.484569781	5.702385177	1.394213866	5.516949501	5.49555033	8.338659295	6.076068804	5.122895175	1.964540764	1.507379823	1.724722802	1.830341504	0.834088433	0.877490027	5.714511605	1.732206276
ADAM12	1.33888095	4.697907439	14.00670987	1.431733215	10.01182965	1.861305824	1.881143816	0.250182622	0.405926816	4.859411701	8.840550261	2.968774385	1.426216383	2.307803467	0.241313982	0.597070436	8.840077853	0.614740098	0.83399339	2.265495629	0.571090889	1.925653761	36.03590894	0.09120708	0.897239853	0.484071439	4.210893494	1.429748862	1.905901261	1.162881916	1.275090459	1.55170135	1.713975701	6.449697571	0.497199834	0.255700143	1.138885162	17.31478004	12.57836658	0.898434848	5.520701209	0.784423625	1.992480306	7.036110142	0.966793109	0.643531238	1.109830718	2.142018515	0.179753181
LURAP1	0.841577561	1.388409012	0.107347513	0.144778711	0.222147388	0.199048883	0.178991692	0.235163254	0.470510421	0.29115501	1.167843799	0.150518777	0.057399606	0.144223638	0.038025584	0.114496097	0.315576602	0.870837271	0.399353181	1.004035729	0.317845799	1.468758744	0.274099984	0.634309629	0.235932196	1.017502399	0.391121571	1.284554603	1.656678609	0.607875697	0.172843469	0.505970402	0.446931235	0.101858888	0.52555995	1.629340189	0.339636684	0.493408793	0.553452518	0.422676655	1.363254457	0.01522535	0.229787149	0.162940578	0.868915691	0.107160789	0.045303017	0.401977279	0.684680438
NME1	9.451607588	6.775210776	16.48499832	11.62440818	12.49984604	10.98175855	20.93198731	5.599918138	10.84698958	28.2655911	8.538788929	10.41964058	26.31950114	14.78114842	34.68067656	23.27335979	12.10257211	5.567709571	12.84358445	5.111225236	9.80048583	6.405142097	12.76427539	16.0668656	7.423896834	15.65132807	13.32405218	16.26769842	5.594107707	7.786611394	16.70922757	27.15465281	13.73787059	10.77297732	17.35487178	11.04056792	40.6603792	25.23657804	15.82957305	13.80992298	9.69150138	18.58042737	14.64340519	24.66812051	19.82822987	18.44168442	18.10294338	17.82184455	10.95833645
CHAF1A	9.594275286	7.651922668	8.717708305	7.529525733	10.60902885	6.864093183	5.772896941	2.732927468	7.516761763	7.713242174	8.531335559	7.024290686	16.59601093	6.670771001	7.149977384	8.795857003	8.371519663	5.426523262	5.086171984	3.100305385	8.194048423	12.35894865	7.171358414	6.589440996	6.489032693	5.641103315	5.016914955	9.359598014	2.069129664	4.042496034	8.751114271	11.9706163	4.724492326	8.379261864	7.886871957	4.945745861	6.584299493	3.857482602	4.116166927	9.058763907	9.889431418	5.341547929	6.347980517	16.5073998	5.429376992	9.421979595	1.596494406	6.782630229	4.562871482
TSPYL2	4.475035659	3.667128947	2.80631205	1.207523112	3.570468927	4.145093035	4.105496619	0.969264228	2.123363141	1.026011222	2.845428659	4.034006338	2.774461244	1.391533669	2.974283879	2.805746747	3.283376657	2.82055915	1.572773845	8.790750818	2.289286292	1.764101224	1.401487124	7.556629335	1.314995369	1.975176201	5.292621512	8.648207673	2.035800395	3.591489691	3.456233611	1.084108716	4.712351326	2.590531116	4.769293235	5.130620617	4.917720716	3.707055341	4.777494559	3.842330018	3.40670603	0.947011852	1.495689037	2.556276005	3.764977396	2.13060846	0.417097487	2.539016435	1.904744928
DNMT3B	2.156765164	1.597031974	3.485121994	3.461263935	6.489026972	7.912307187	9.217787724	0.527830166	1.194170512	3.714153332	3.551230526	5.836918676	4.327678824	0.127053861	1.351366021	11.79819216	1.060894704	1.063864312	4.712352858	1.232947201	1.838425591	2.978287613	5.467340071	9.924592518	2.413830961	2.164834387	1.073949117	6.072963909	0.568277814	0.970123718	2.895370753	4.868268574	0.965581588	2.20252796	8.233895516	0.1907132	2.7426946	2.097352159	1.42589523	1.663097091	1.488985812	1.661355345	1.020042241	6.876425969	6.283877942	2.765052121	4.4393071	3.064075218	1.414809996
KAT2B	6.913888744	4.445705138	3.380351817	4.400786273	2.639396358	4.821933506	1.161199412	21.549962	9.237580341	0.882833549	1.804484487	3.837406243	0.914752192	5.790141329	4.07617861	4.659466814	4.168406065	5.515247703	3.850225074	9.268864363	4.848541896	3.094191944	1.71378169	5.236779712	3.13079386	6.277111303	8.502065408	4.847561953	5.987088937	4.148567978	2.343381928	1.238207908	6.826933562	3.046044493	5.963998269	3.435629365	4.853812809	2.791476312	3.130514808	4.260438598	7.839344411	2.655437257	0.596292932	0.790303678	3.461343992	3.521969414	3.375602046	3.699117476	2.884395367
CDCA4	5.78233194	12.85920371	21.37712244	8.157307673	33.00272626	15.65657864	8.956061112	7.158947276	9.591893653	21.1376948	27.27793675	26.4175633	21.74838484	11.18295053	10.27473829	12.43977081	7.423197861	6.441054693	7.9612315	8.844448057	24.56987232	22.80995964	28.17191293	10.13018654	9.138265145	14.46182342	4.748795301	16.98213076	6.759541345	6.909015956	12.10567317	17.84414908	5.091638631	13.84597903	8.948289474	15.91815341	7.642433584	17.97227444	9.190987665	9.727910641	22.09540253	8.368368607	12.75823813	23.79145003	34.34219965	13.91444247	20.03465224	7.451175928	6.781163189
INPP5J	2.217200911	0.264296343	1.063594214	2.181268524	1.144084023	2.234141605	2.92239705	0.690027479	1.950054872	0.255875517	1.723149078	0.188847523	0.608486162	3.304952561	1.418176068	0.980230953	0.775981841	1.166216943	2.23785728	0.800388466	0.16565949	1.812776235	0.094410164	2.639688799	3.569558228	0.473702782	1.675679111	1.262620018	0.691766001	1.903638718	1.725645964	0.93981724	1.322765228	0.425903021	1.420814321	0.327687484	2.571303468	0.145930495	0.550056865	1.289513278	1.658123491	1.656670912	0.762337281	1.130399711	1.466970464	2.106452864	3.846990387	3.284301087	2.945433808
PRDM16	0.262546754	1.440491387	0.194365358	2.7838563	0.139822384	0.459221297	3.116150352	0.032892163	3.85362087	0.648739644	0.261068852	0.135340611	0.060704938	1.293560667	3.015371979	3.677389076	0.151848806	2.734534182	2.346771611	0.661978941	0.29764972	0.028007708	0.778288762	4.391295011	6.447967496	0.02559756	0.956684657	0.151415436	0.331382778	5.24433331	0.253727912	0.200205969	1.317944909	0.957089767	0.45049365	0.111818797	3.770007436	0.383046508	0.293369362	0.561635879	0.226555632	0.299127389	0.63309655	0.103547754	0.031003773	4.257744608	0.020884619	5.060622247	5.985885037
KCNB1	0.878179006	0.436578649	0.010335465	0.007550485	0.042987962	0.01796673	0.017002592	0.073585261	0.075779154	0.052060411	0.015767355	0.007436691	0.008980495	0.00112823	0.008923979	0.714154184	0.016075177	0.070433005	0.021270155	2.716559738	0.004420337	0.043021108	0.023229106	1.158788758	0.007382587	0.125629037	0.146863675	0.450574967	0.022296499	0.039971925	0.005408469	0.005574785	0.261811976	0.007968202	0.02569589	0.227466679	0.07464637	0.04552621	2.787243457	0.286084867	1.197571669	0.005955232	0.01027186	0.005541953	0.007155095	0.007335088	0.012150712	0.012353714	0.015158795
SESN1	5.680362374	2.658665225	2.541104439	2.750842625	3.642448658	7.306119251	11.56251279	6.12546875	5.192955365	2.007797539	2.800812258	1.809761704	2.609484385	3.461823557	1.765583339	5.137286252	5.792256534	8.114368881	6.303129107	5.973512629	4.914872983	4.754162168	3.52076773	7.037931897	9.767385598	4.837698536	14.68201445	5.374425276	11.73766359	3.569034371	4.192593241	1.945329012	6.039517487	2.175734495	18.20972283	3.630056281	14.66170835	2.381774137	5.311727373	3.576134534	4.054030298	8.860805899	3.36808076	4.837244727	24.96070749	19.82978375	4.430732905	3.757826509	2.338498031
DBF4	3.854492135	6.894161512	3.794782063	5.976162757	5.302163252	3.357187144	8.611502827	1.311828385	3.997131293	2.997868331	3.00009989	6.060221279	6.820148897	6.000682038	5.999297154	7.275026514	7.068961373	14.45273222	8.122372162	2.962341367	4.05458332	12.75429548	2.508750494	5.079223506	4.476307632	5.601488613	3.792849046	7.455327144	3.545522874	3.321555204	4.680101797	14.27314122	3.447831057	4.599602233	5.408247541	4.804049888	4.360691108	4.378467838	4.34267657	9.255708106	5.214467308	4.868879591	2.090221435	6.368033577	5.148430138	9.902917747	1.015829185	3.801132408	3.462245069
ATAD2	6.374033211	18.67910153	13.16935912	8.370221769	20.14813504	21.37233119	18.74510308	3.262481958	7.066574178	5.756321413	18.47184951	20.7394913	13.91480228	17.76092828	10.94187252	13.09600497	15.41100213	7.944602132	13.85653811	4.72998157	11.64921374	18.73682019	17.52718833	13.24646465	10.09663182	13.04690374	5.058773596	33.48801507	5.755001983	8.028998532	7.59035852	28.12102476	3.53292575	10.23923845	11.6335723	4.485459052	13.13900321	14.6129764	3.247585333	9.479971219	15.30306758	7.275062855	2.640321027	12.83734364	12.41715468	16.81510736	2.338068845	50.95227798	7.513676963
LMOD3	0.09518962	0.118037304	0.021481862	0.037199145	0.027881898	0.026555129	0.124726688	0.0536646	0.042001075	0.051097062	0.030844079	0.013739442	0.03199819	0.034393088	0.276161249	0.043024398	0.063641201	0.012799324	0.014736397	0.217666305	0.021437495	0.014539464	0.017331568	0.060667442	0.05114807	0.140855969	0.072678678	0.471620003	0.033469517	0.095494362	0.014988391	0.043258039	0.14420963	0.422320743	0.117497401	0.019019912	0.122717184	0.095995828	0.380325826	0.087648632	0.020699428	0.224449291	0.019926351	0.021501635	0.045322934	0.165524699	0.005612174	0.062246582	0.047610529
BCL2L12	5.577693656	5.329703865	5.374872987	8.985905851	6.754469842	4.112078515	14.1248296	1.936410551	7.184095369	8.508344463	6.641085684	10.09431743	11.60097403	7.77073838	8.955591326	14.80949141	6.741843306	3.482363313	5.274765653	2.699261253	10.33555363	5.863576755	3.51629709	7.328210866	6.785313075	4.85643194	6.853109534	11.69183851	2.170978249	5.542727201	7.707617533	13.77865046	7.356692257	6.556574128	15.13549954	8.650920875	5.283920928	6.403798026	5.547766802	9.478802636	6.488303392	6.36271915	5.707070185	9.435924442	8.570615875	9.402597558	2.523219185	5.807375749	8.662745401
PDE8B	0.543176685	0.94309324	0.467395486	0.714400096	0.312167458	0.470125978	0.529098529	0.617955902	0.476628555	0.203595268	1.25513875	0.511861499	1.057445569	0.487109938	0.3502636	0.943583701	0.734797425	0.535949565	1.029947674	0.725577756	0.563865038	0.633883767	0.34304438	0.597728069	0.37007956	0.734807724	0.569871726	1.230809708	0.542200839	0.717406896	0.464556648	1.870338869	1.035097124	1.079326132	1.10502688	0.67428498	0.731922365	0.912023564	0.630105043	0.735989643	0.456036593	0.445124424	0.666102872	0.650668643	0.343630926	0.352275274	0.480367815	0.827936908	0.562211432
NR2F2	28.1331668	6.292488442	3.612252061	4.061858372	4.277321506	41.20331077	6.493814077	1.847411526	6.514463013	3.352890166	4.682862517	2.619594108	6.788136623	9.482245341	12.93963118	15.93519765	27.4215305	7.376124069	11.41186909	16.58301412	8.965347857	11.9586524	6.395867873	7.850562992	17.58409342	2.530059212	25.96920589	3.886430605	21.90700535	7.105856864	2.642730876	7.077621082	18.94481737	2.30429714	13.836455	6.085340234	12.53207759	13.24954832	11.26733662	34.97608137	11.11656461	4.328786961	3.309227686	4.795011615	16.80267602	6.105775853	0.702207288	5.771265221	4.370046743
RELT	5.300886417	1.666590762	1.685439288	2.256566208	2.052140083	2.444947369	6.694527515	0.499084172	1.639558559	2.211867514	2.572974526	3.882118329	1.817975002	2.510223599	1.407869885	1.190875313	3.335978762	4.456219616	0.824788359	0.928483708	2.044449335	0.806390579	1.820340181	2.267786472	1.120875724	0.817888287	2.818366152	2.475960613	0.83237149	1.578563797	2.21846041	3.444127413	1.777035261	0.752383449	1.105376461	2.054638699	1.624467818	2.561894249	0.940152082	2.196156461	1.7267204	1.18099539	1.006965565	2.266634038	0.83918043	2.906918606	1.032483751	0.966231969	0.505764746
MASTL	4.136446474	8.7468958	9.63425907	4.881752586	5.205801163	9.866411577	10.23283258	2.537376367	4.727155928	5.001503986	6.822694502	6.759226681	6.272001703	9.370822647	10.062333	6.341185467	6.287989068	4.706530965	7.670523982	5.560693303	11.80050891	9.985673245	1.979798671	9.916458472	6.294438374	7.117070948	6.065414292	7.458190605	4.262877601	3.738093797	2.044560678	14.83511633	3.014422127	3.699173421	7.958330618	8.818629888	6.767491777	6.450209605	4.633484939	7.286271787	8.092969	4.58672582	4.720019881	5.733425385	9.066902219	8.717043924	1.929858272	3.221705473	6.183961933
CTHRC1	22.98715706	47.85106684	37.23909778	3.532133165	44.94662993	26.11771707	19.61287213	1.292059842	2.968717851	35.8651823	34.41424105	19.35999598	19.97065828	10.02714844	2.183259467	12.15964018	57.42152815	4.514601125	38.87742834	14.23363111	2.536466743	6.490121882	74.80724499	10.56547187	6.649940244	3.576892847	60.94157323	11.44150937	4.754405217	24.65637759	21.39352515	10.5043269	43.53113042	12.47412208	39.36506167	3.81393902	17.22959525	102.8836832	56.34790826	28.05711867	45.4846932	7.025161706	9.636288221	68.24577527	5.422004777	2.251326887	42.76609202	10.17606839	3.0343197
CBX3	29.00931406	30.21731071	22.02232282	31.00470979	33.1412417	45.52632272	53.702144	7.668771881	25.03196304	25.61620975	29.5289714	94.19155059	45.54257241	41.88889332	46.70720351	42.9796291	32.51660589	20.74335468	35.64753186	17.3380031	15.21430108	19.21251564	33.01144067	32.12537441	30.55141979	40.13081415	22.3476948	51.90340414	25.79416963	28.96082395	56.82650806	63.7381746	21.12601172	29.02531406	56.04739511	27.43516081	26.35080735	92.51963206	15.52669523	24.10547024	29.09884552	27.47359802	21.98646049	24.89909353	38.42819351	40.9306589	12.71756809	46.59202117	20.48289367
ERN1	6.371720754	2.793330414	5.106893453	17.70412819	2.231739867	4.834016111	5.058618304	2.408968508	4.476453639	1.626663222	2.069875076	1.220800796	2.474076402	4.527476571	5.314712408	7.238686887	4.806857901	6.402955976	3.794748396	2.533608009	2.663889512	3.414126248	4.266418985	4.224869345	5.389215605	3.674730353	7.572923763	5.936514724	5.994903542	6.559502105	2.381364254	2.862814414	10.91742664	2.685637474	3.49088859	5.942905049	5.5228387	4.057930274	2.862002522	8.340659531	2.869611063	4.068918754	1.943914433	1.351646717	5.683891811	7.413321504	3.760678237	3.030631598	11.660189
SORCS1	0.239654168	0.081048175	0.013828248	0.004988695	0.073967772	0.021367498	0.002378926	0.029938858	0.20213243	0.04385609	0.08603777	0	0.018309148	0.001341784	0.001768854	0.00284057	0.023214604	0.004119574	0.020553162	2.073710647	0.003942768	0.046172574	0.093503196	0	0.002194993	0.012545733	0.332689978	0.237089329	0.00773407	0.018031605	0.204758103	0.001325998	0.121839698	0.005922771	0.012223858	0.062966303	0.124887625	0.018832513	0.773327726	0.078647382	0.49942506	0	0.007329679	0.003954565	0.008509422	0.001246212	0.010837962	0	0.002403743
MYLK	18.36568878	17.74754629	3.464247973	1.863437271	6.457991713	3.73427864	4.724255291	2.180620708	3.697396539	2.399789846	10.66998007	6.42042336	18.68120308	1.47042528	2.068835708	2.002065511	5.138264909	4.684274775	3.377768749	169.002691	1.13011266	6.052441542	10.82066166	0.720106782	2.521859416	3.266675006	15.42163705	1.579502661	1.851453349	3.997313782	1.025912186	1.622995119	17.66526418	20.14378412	7.42250072	6.205206674	7.083358364	11.92423331	53.14217681	4.096193347	58.00849932	1.256860995	2.675820103	3.820579621	1.735438793	1.105772729	0.926692518	3.413082267	1.182580258
MFAP2	2.61114109	5.856743763	11.00281557	1.585860801	26.39526105	5.341511834	4.220300415	0.488066186	2.636078426	16.48548059	13.10974953	15.26690067	6.46701293	2.109771655	0.556256246	2.509927261	10.38107418	1.933852685	6.522855103	2.950273742	34.22733659	7.200289582	22.2747023	3.452920242	1.849461559	1.516519943	10.36268793	5.336875532	0.309684226	1.311151023	9.457816721	24.9604845	11.24469646	8.839014684	15.66354016	13.1968042	3.754562456	19.64582074	11.735787	2.770128674	12.26701364	1.404127227	4.017019454	12.53966096	3.278492336	0.898813411	7.565641626	5.69769549	10.32394575
SERPINH1	29.76664793	30.51578014	55.7263656	31.25676319	120.1537704	59.85103775	143.7290877	3.74978168	12.42369028	52.37737946	42.80228627	106.7157527	77.92851087	23.72996572	20.87796089	56.57807137	88.03791478	21.78225856	33.41065093	39.48988986	55.58684476	22.44675194	130.98804	43.05969435	39.21098035	22.9410665	36.96739463	129.8858801	19.02473537	33.30821273	134.9736335	40.5938986	32.30099466	46.2772586	54.45799137	5.215770907	24.91433246	138.7401387	101.4825134	28.77072279	46.98719057	23.9396322	27.10124785	65.99555335	14.01792735	41.99731398	10.82433929	35.11782153	29.55844807
KLHL15	3.794281744	2.158691883	2.270049168	2.328447321	2.213657487	3.736260512	16.10538129	0.846974891	2.258047572	1.30737247	1.512282786	1.927261279	1.55614328	0.458298664	2.04855256	6.295167717	2.060931826	3.715124131	2.411205378	5.310606225	1.791409733	3.570456475	1.880427718	6.761087203	2.45315504	2.862780966	1.754049827	7.986236221	2.260755545	1.947919333	1.806969335	2.468869052	2.823523742	4.141929206	4.442189265	1.637549237	3.530607811	2.890849294	1.91381462	3.335434966	2.640520662	1.228665361	3.083793364	2.100419447	9.260155732	2.708355662	0.581575833	2.177030531	1.878801218
GCNT2	2.114893514	1.182083875	1.699729772	2.106467332	0.326877815	1.646420937	1.014709507	0.85430106	1.60424962	0.678684698	0.983487255	1.461931609	1.526651614	0.716330386	1.355159228	4.491591303	0.246516148	1.129121787	2.295457576	1.981029488	0.225680349	1.652483616	0.18947328	1.782539735	1.832643472	1.306902739	0.63628796	0.821120763	0.072971033	0.378922304	0.803607562	2.171875267	0.800433546	3.721329299	2.692767176	1.334863769	1.348201766	0.870656285	0.695109212	1.705076279	4.466388166	0.453727879	3.263567902	2.530539278	3.104410676	0.65707753	0.123275627	1.627519813	1.75953893
NECAB1	0.522974468	0.559233042	0.040614843	0.055850963	0.781424128	0.115179972	0.070282252	0.114591674	0.136130824	0.094267081	0.289862787	0.123770763	0.033214379	0.043814007	0.052258475	0.136923609	0.460769052	0.064056541	0.130293391	3.249653768	1.432548077	0.911992853	0.302347296	0.026988554	0.040956769	0.438037744	0.484978193	0.659387625	0.134003423	0.369590602	0.09334842	0.068040568	0.63752224	0.108672132	0.344506577	0.121478788	0.163776117	0.572853863	1.682855863	0.273826126	2.54304203	0.055063591	0.094976229	0.590311348	0.028353357	0.03294216	0.046811906	0.122532901	1.020379968
KCNJ10	0.876658098	0.367126567	0.179328023	0.120206721	0.065526267	0.10994566	0.058217832	0.043353453	0.235093111	0.053420198	0.037376521	0.022199076	0.054572307	0.396564596	0.063267014	0.157746332	0.061695774	0.253331335	0.089287031	0.065648344	0.034636965	0.079871732	0.01200126	0.473770734	0.179743961	0.126673917	2.399451827	0.286659152	0.14767271	0.157377884	0.094850017	0.094854556	0.25848684	0.082506565	0.209977608	0.074632016	0.16995126	0.017725974	0.021946415	0.328290593	0.254549475	0.154658261	0.02069703	0.084370024	0.105266859	0.112606897	0.006800771	0.168459737	0.049775149
NEDD4L	8.451191963	1.455944744	4.997400677	4.61735713	2.54555753	5.066417166	5.070838286	2.109641966	5.704308733	2.936441733	2.944736431	1.861444704	5.079511113	7.327531551	1.749365582	17.0479034	3.33325214	8.26211119	2.982555351	5.503613129	2.149505168	8.230296138	3.164968498	5.047736914	9.81545481	2.227712434	3.452187896	2.511575185	4.568145727	17.1621823	4.986351792	4.570189638	4.228165756	9.527252949	17.14397259	2.586762596	10.34875446	3.324858554	2.907662398	1.756410975	4.063758855	5.347872107	15.91441117	5.265992858	7.115749815	3.399339477	8.305392037	0.799159614	16.03462026
BAX	13.142884	12.15482178	11.12550634	10.84454291	8.823264176	8.904677956	9.551997559	5.663567263	16.96393927	19.0327012	10.86756819	14.43765773	16.32512126	12.26875423	18.55140664	27.58135285	16.12581942	13.25407332	7.161102885	6.399219973	8.534436134	8.223745484	9.473971405	11.79914131	11.24826125	9.800319297	25.66758801	15.40502072	6.783216515	15.07694371	9.034254844	18.87098232	15.40409144	10.04181677	17.10216922	11.54659145	11.10965868	13.31010968	7.438822292	17.39130344	12.57162155	10.93868132	23.63383349	22.97890175	7.093358876	12.95484149	8.371814466	17.48549553	15.49355464
ARHGAP10	2.389699781	2.130983103	1.356061413	0.898142046	2.143715068	3.530289557	1.241471005	7.909553459	2.610020495	1.046446199	2.318901024	2.260659924	1.554323384	0.231130478	1.071350245	1.352167081	1.350658063	1.298430072	0.981006569	6.50771931	2.467149872	1.753193102	1.473083604	0.924268301	0.329313892	2.097705034	2.174079841	2.618778826	0.746955525	0.771200362	1.182445961	1.60747502	2.725992942	1.836420892	1.460359593	0.803432101	0.883471171	0.880767873	3.575528036	1.743313814	3.134361688	0.468320674	1.135871564	1.692008226	0.665351748	0.498583024	1.960585475	1.201076116	0.562096984
C1QTNF6	1.686701971	2.720426877	4.350846414	1.024348734	17.12636594	2.322897184	3.43292577	0.483483258	1.226620213	4.525244463	3.84823251	8.527077215	1.085450765	1.643349914	1.475523621	3.514650274	6.762289717	0.787273989	1.823869999	0.974652609	2.32278844	5.253571719	13.27576105	1.65606574	1.938161687	1.808909745	3.935977909	2.409172926	3.555582301	3.583139908	19.67064659	5.217938183	2.498114376	3.843419056	3.638353472	0.785623801	2.077923604	9.43095761	8.296538018	1.094692633	3.279552893	1.065013559	2.810007167	2.655202757	2.384187459	1.216866787	0.915492245	3.661045389	1.420020273
MEST	7.561696816	8.757256647	19.296266	21.90086202	9.993564929	12.63059937	28.0056844	0.849796491	6.451560452	5.131529578	5.484706939	19.55579833	11.05322317	5.17921379	12.79904951	30.78174276	5.179926551	1.424088529	16.09677877	3.459545921	3.814616297	9.82434734	14.62672033	14.86686911	14.94740761	3.226918936	3.914594005	27.68325183	6.016738762	7.44188739	5.897899872	39.97337757	6.050226141	11.92268624	30.54168202	3.231388936	11.55762149	7.939346855	6.546832126	3.582979604	9.39918421	15.42441061	6.019052389	27.62172086	11.94254413	23.94162862	1.673772987	12.70483247	14.28985704
FAM129A	11.83526858	18.48868962	10.02828323	7.562975613	11.16210602	7.814003742	1.755403814	10.69232917	7.290633747	5.383828939	4.0237364	10.08228078	21.00993663	2.018524546	5.677764295	1.695433909	4.81070318	2.972817236	5.767269943	74.82393741	9.654068787	21.43598636	19.67695425	2.834177285	2.573202444	19.69858967	16.137581	4.239487525	2.535254727	2.602567665	2.84777989	1.319330345	13.56404443	1.492984913	2.856925948	4.669861502	5.309706432	5.029064904	18.544077	9.714341241	37.09679914	1.680788084	3.599886786	4.196678635	0.42535725	0.703031476	3.524261509	3.932725954	3.268502106
NPAS4	0.043587802	0.088445241	0.004471205	0.005806934	0.050646982	0.012436083	0.072689237	0.020105417	0.116144327	0.026275379	0.170125877	0.008579126	0.093240832	0	0.005147447	0.033064761	0.05166015	0.015984202	0.00920164	0.210214116	0	0.03268322	0.018552182	0.030305372	0.028743901	0.02655176	0.060508961	0.824563665	0.01286086	0.028621535	0.012478652	0.011576146	0.309535821	0.279215769	0.017785999	0.040718863	0.118223834	0.071929584	0.130049387	0.044778435	0.157972855	0.01236615	0.031994562	0.015343957	0.010612635	0.010879605	0.010512992	0.038867755	0.017487512
PEX7	2.11463785	3.004985319	2.452842299	6.360374666	1.819206472	2.413318554	3.539395237	2.413497372	4.928594771	4.202424195	2.09034332	2.297167369	1.118454453	5.435242677	3.227221999	4.52700719	2.091024446	3.989169081	10.52503193	1.731296835	3.546778044	2.446173254	2.175117811	4.542689895	4.761542439	7.685511853	3.104917606	4.783224291	6.209377626	5.011269347	3.964172018	7.070529081	2.919380545	1.215666403	3.808277923	4.096532113	4.403801435	4.441920155	2.500497966	2.311657234	2.267032945	7.937626333	4.46422852	6.527846251	2.871368403	2.503751966	2.818253267	4.511048795	6.493499277
POU6F1	1.710327133	1.360106938	0.907732644	0.576245399	1.051263448	0.516263729	0.484229286	0.630746662	1.286880959	0.755647659	0.637066931	0.304921604	0.305518383	0.786051165	0.46835697	0.829688804	2.117468869	0.618108915	0.897417457	3.578069171	0.719901466	1.084193393	0.761371773	0.901909875	0.543049615	0.596424588	2.948938051	0.912300726	1.868641802	0.930466866	0.505612359	0.546395625	3.632530057	0.817440416	1.360397003	0.783439669	1.466633834	1.120008269	2.652769707	1.383567628	1.953512008	0.630566181	1.388850604	1.14307258	0.706113017	0.445462112	0.593863255	0.676357029	0.556905092
BTBD3	8.210764018	3.867713628	3.370134363	19.27636634	6.009181463	19.52205772	12.55971845	1.903037349	10.46781697	2.688936326	6.097161666	5.29201491	8.306803713	10.49727165	6.865431293	12.66110631	7.674951085	12.35992555	13.65126303	7.854809459	1.730473379	9.327608517	4.543890507	12.71800512	12.61229764	6.534205681	3.855567287	6.833792166	66.76043761	7.337946245	4.668538722	8.23537578	4.845349805	5.793426661	7.059933384	5.428658679	9.744665412	7.159546603	7.640952551	10.32864954	6.039992067	4.369235438	3.533598845	4.101872426	8.026414682	9.87518799	2.177051271	13.85535351	12.3004084
DSN1	10.05564754	10.2134072	7.763697018	7.382604228	8.994452816	10.0946914	7.092045178	2.693484836	8.05107566	5.264844287	8.743664007	12.49962695	7.420958078	6.355286487	12.42555723	21.94833738	5.772449819	14.11208393	12.12404653	3.194219254	7.142861947	7.622101784	3.803475027	13.31639499	9.078944826	12.1690623	6.762370185	9.732805584	4.606131969	7.454068861	10.59982923	13.68979209	5.902716304	5.149493945	13.27932915	4.017039464	10.25228752	12.7341788	7.690438284	9.441476128	6.918998159	10.2234307	4.270697172	15.11969692	11.22368099	13.94051235	1.520114354	10.14522471	6.628251112
EIF4E3	3.699364725	3.527098969	1.68021415	2.580595342	1.365490372	4.686467855	4.033066911	2.872896676	2.847962655	0.573523623	1.946505876	1.449806246	0.359651861	0.57551373	2.138724796	1.289264924	3.092670721	1.449613961	3.732599911	8.342332513	1.314505719	2.842354953	0.859423221	3.006721727	1.248867977	1.833404082	5.285762878	3.066500309	2.736138222	2.065345932	1.626191016	1.097036448	4.546213951	1.351217828	3.854580162	3.061174026	2.379833478	2.369743906	3.238407398	3.647686389	4.331973298	1.057985975	0.719330347	1.860680098	3.648711667	2.708318928	1.561773382	2.161876511	1.309866748
ZWILCH	3.788545584	6.216714913	6.336560028	5.623727832	7.874587325	5.678657455	15.35675472	2.716347313	4.978946945	4.267351316	5.763979648	5.976153054	6.652942939	9.117970683	11.6202664	7.973291876	4.803940797	5.747825513	12.14059395	1.650726673	10.37303431	8.397987044	4.711690546	10.46429674	7.047495161	5.359830605	4.486323326	11.65678248	3.800555341	2.826084847	5.253849737	10.84444628	3.620330132	5.009355634	8.986063092	4.408732924	5.886942474	4.302746655	4.583570674	5.266348666	7.816513077	10.14954994	4.096711607	13.59219574	10.37897755	11.31099637	1.35354893	6.175235757	6.890389993
RFWD3	9.089200661	8.101793888	12.9792512	12.79397412	13.69350246	14.55596912	11.59515538	5.017101341	7.708902581	6.31388505	9.00852427	7.238091229	18.32318717	10.52398214	16.04093827	9.977343933	5.411025964	13.0179299	6.659476992	5.643472844	15.00129908	18.50216812	10.91954557	9.290484762	9.492619693	15.10298611	7.232967015	16.00959217	7.315424538	6.002792439	5.617613246	21.18863369	4.763105795	19.55648114	10.87991405	8.938927262	11.0269911	15.95653919	6.369615086	11.48098609	11.20664651	12.46127433	10.42681923	11.76308355	9.453974915	14.73936974	2.316247021	9.253038635	7.274181891
KCNMB2	0.005745777	0.080155061	0.151278724	0.007016849	0.012239926	0.006010891	0.031787738	0.011337442	0.050704855	0.018142877	0.062059704	0.043539913	0.055797585	0	0.027367792	0.053937941	0.007682941	0.140299681	0.002223773	0.038540005	0.018485668	0.133398553	0.028395698	0.111192971	0.009262104	0.068980603	0.002924657	0.172062971	0.018648611	0.01613968	0.018094398	0.001865082	0.051684109	0.157526993	0.131100184	0.014760875	0.029629513	0.019866653	0.00546595	0.014428888	0.12910942	0.005977089	0.053266059	0.087142588	0.023937854	0.026292892	0.010162756	0.020665092	0.049024281
CCT5	46.07532151	30.32773546	34.3629194	23.09574594	48.44913368	39.71274985	26.43365013	14.84538919	25.15134468	42.22873137	27.14282507	69.13094173	33.65734673	41.53278427	63.92520086	29.49102568	22.95090063	27.65083578	39.70272579	15.80830612	73.43565073	55.31588696	70.47799951	25.23499603	22.74178076	31.51367876	19.2244525	38.3991692	32.20842268	13.63397425	158.4495714	50.14270682	19.14130311	25.67772253	43.40597565	31.35528644	41.3469377	40.73146884	53.10099952	34.9000045	23.24815783	38.88271758	30.51272674	44.4082664	60.62500302	36.41601269	30.32072323	20.84795267	15.0457081
WNT3	0.406968206	0.867609589	2.190085892	0.722557341	1.197881757	1.483561046	0.962583313	1.299834858	0.29007295	1.865290356	0.256130165	1.958780365	1.448710967	0.012339207	1.012595686	2.027738022	0.42068978	0.233618668	0.356210067	0.346468776	0.332366673	0.791837846	1.600036522	1.891435587	0.282596035	1.484104931	0.40633429	0.740062125	0.652811818	0.757499883	0.7122794	1.073075428	0.244543298	1.465149858	2.624120131	1.058903394	0.60537457	1.24748126	0.348433516	0.774350315	0.245069001	1.045353427	1.963159974	0.260627772	1.503588853	1.441135199	0.766884005	0.408400197	0.118815017
SKP2	10.30041499	4.538206708	10.34990915	8.907682808	14.36935528	8.260247312	13.02555911	6.940311056	8.117586904	10.28662064	4.525781162	36.10046169	10.0994713	11.95139228	11.31353293	36.18885912	5.046138558	9.471112655	8.580715587	2.40629448	20.98242845	37.3413352	8.713604208	6.490420193	12.34050823	10.4993285	4.546463899	10.18622415	6.957668535	2.545568596	15.99614274	7.18288641	3.490398293	19.26237985	29.40210519	5.174857738	8.045250657	6.198664959	7.669481725	8.426836525	11.33392858	7.437660897	5.789465785	12.32999943	20.24125532	14.0256422	2.84882253	4.595653618	1.504343533
TFRC	22.56121535	26.74665441	136.691826	46.09227684	18.43238055	38.29082108	46.01121844	6.121522985	25.35087154	88.27866405	22.2003315	97.73392637	29.20451919	82.75480488	48.8745118	82.99757149	31.53627695	79.25150281	113.6060595	55.93651468	43.04479219	135.654725	99.73389618	31.4857814	45.52766269	22.01939784	11.69228003	55.43170946	57.57930673	12.57256275	39.81912474	52.73337655	15.78836271	231.5041228	63.90098187	14.52784872	32.16732019	19.01720807	18.0520286	21.01653714	90.67542291	34.56267981	55.47921587	229.3470546	26.78829474	87.52693681	8.899853193	26.9018046	63.64889338
RORC	3.637892062	0.055768713	0.060144993	0.872258751	0.152579318	5.011597067	0.679019883	1.958888774	2.200701913	0.06732317	0.422791259	0.139445556	0.358354589	3.753273219	2.149372956	1.262512041	0.12695529	7.117844544	2.913918084	0.197046737	0.102892757	0.107875252	0.043325879	0.699244323	5.941198682	1.067772794	1.129347417	0.198066505	3.52306315	11.09299276	0.400411743	0.110300262	3.182753638	0.079214085	1.133948393	0.523010876	4.559850632	0.145903422	0.342269231	0.861684963	0.132007091	2.100103892	0.091654782	0.040850241	16.57768285	0.341479632	0.235694766	1.677427693	15.20993686
E2F3	4.655684274	3.437991907	4.933162862	4.653086088	4.487338295	10.74698519	7.736723769	1.46640285	4.208208371	2.346984198	2.183681978	7.500163081	7.639619556	5.550789117	3.498350058	13.05827538	4.898230594	3.69352694	5.576464966	4.325675233	3.179984434	7.724390234	7.786570673	4.179559123	6.801837494	4.605959114	4.084275216	7.974053807	4.163511811	3.431775934	3.115158773	10.19829462	4.358515465	6.109439999	9.310605173	4.443539223	4.726538492	6.097896772	2.849322364	5.195824634	7.004530391	8.740559782	4.773162456	2.59941613	6.429223606	6.631834444	2.21202246	4.43267022	3.459986258
UTRN	10.75177496	9.672734335	17.97314302	5.53302384	4.496726489	7.575036043	7.754315003	6.516886545	6.870938334	2.661305116	4.055688786	2.482104955	5.9669852	2.03142905	2.093887226	8.789104221	5.583654323	5.549254453	6.438708667	14.18502833	2.385192876	7.907144972	5.194238338	7.799235305	3.684089966	5.759113845	16.20122055	5.816821402	2.666287808	4.761099368	2.504398183	3.57266095	11.4915457	3.455847352	6.878480416	4.599963808	11.53184952	4.864962045	6.334152998	9.411399855	11.32277172	4.572230807	9.092442002	3.370845948	1.712710501	2.972523163	1.198732514	6.391711232	2.17303056
HOXD9	0.761822385	2.678834519	3.299299982	1.068575276	5.17579655	3.468731785	0.152108753	0.521522336	0.610546103	2.824781899	2.750632114	2.756844817	1.455231301	0.722097677	0.395852431	1.755721106	1.731734946	0.248772311	0.345391202	0.623812231	2.4019624	8.916681444	2.094776149	2.72823974	1.935634419	0.723173392	1.130087367	2.300631312	0.847743907	0.899644725	7.128767113	0.854909725	1.071701195	7.668728283	4.901250537	0.720716615	0.897948539	1.27941245	2.557228729	0.883670359	1.651359291	0.626445808	2.681779283	2.992120915	1.198300803	0.199207321	0.789227705	1.501633877	0.851729754
PRDM6	0.632675352	0.964920242	0.342210271	0.017012144	0.192426031	0.251995394	0.054505637	0.083443574	0.128969289	0.133335204	0.164567733	0.058121515	0.035771049	0.028597928	0.133835822	0.043893028	0.114963917	0.820948628	0.310009664	0.297306255	0.077030864	0.200808188	0.292136349	0.057339276	0.091226275	0.104525902	0.797708729	0.186926294	0.105967988	0.256791795	0.123382508	0.043805292	0.706910596	0.133808263	0.858125925	0.083255195	0.408887281	0.32361609	0.424479263	0.428170174	0.456490403	0.256616355	0.106750437	0.207903237	0.143796096	0.06640244	0.272058981	0.149451713	0.038423899
DLGAP2	0.010045493	0.016349341	0.004250645	0.006440565	0.011034058	0.007881749	0.008775054	0.014866162	0.010685327	0.06066387	0.036618959	0.040779631	0.009849039	0.001237347	0.024467642	0.003929214	0.006296385	0	0.018953421	0.02526769	0.009695694	0.001150777	0.004899173	0	0.007084517	0.032604234	0.011504823	0.282626557	0.022415153	0.00755824	0.019771821	0.003668369	0.003566869	0.046971277	0.012681475	0.005376422	0.016650662	0.00759793	0.028668795	0.011036552	0.015473112	0.018287329	0.021404065	0.010940291	0.001121014	0.03217799	0.001110488	0.003695045	0.002216649
SNAP91	0.050998699	0.051224037	0.006905461	0.001494733	0.078220688	0	0	0.001725078	0.09258153	0.025121242	0.008262497	0	0.002285776	0.002010154	0	0.006383274	0.028640933	0.01028603	0	0.061573612	0.031502624	0.01308661	0.041386996	0.00260025	0.001644182	0.01025183	0.084106638	0.490910801	0.001655224	0.004911549	0.033726696	0	0.040562346	0.033717497	0.004578203	0.04891243	0.090167095	0.052900079	0.110614199	0.071718508	0.138993483	0.002122072	0.188502754	0.157984393	0.005463489	0.001866976	0.005412191	0.0040019	0.028808777
EPB41L4A	3.457532808	1.814360723	0.561927658	1.54763527	0.726184005	2.403107675	1.158665359	4.867744368	2.565067729	0.088358474	0.363712387	0.224196896	0.097430467	0.263277882	1.521792118	0.591990981	1.341306173	1.922753137	0.855394447	1.535690314	0.958263232	1.276449032	0.222055481	0.435278646	1.341766083	2.946311011	1.004288004	0.783285611	1.094219153	1.227571011	0.413229218	0.133939057	2.011877259	1.058987646	1.369559196	1.567718924	0.955594955	0.296546795	1.030960243	1.540399508	2.403053573	0.861766879	0.333308795	0.191307788	1.479137341	0.49773202	0.050332999	1.094811623	1.661938833
ELL2	8.454062649	12.94034687	11.11337015	9.576520963	10.66195158	3.645391443	8.240326233	36.04823421	8.382850425	9.297868363	13.29783499	15.27934066	18.37919052	5.289876635	3.517188106	13.12832532	17.75077825	10.41952923	5.006850553	14.01292456	17.29888261	8.356928984	11.22707256	7.749721224	2.235083114	23.83868758	8.695039217	10.33994515	4.741756304	8.81586449	14.27276768	4.52928611	16.46434495	17.65385258	5.370497738	18.0498039	7.363845879	10.19680776	12.1757277	10.10481209	11.1714052	4.873444195	10.05386958	4.593243066	2.392087341	2.339160219	19.64257443	6.566000706	4.265613077
BVES	1.630552745	1.651140275	0.366392485	0.374859203	1.457443644	0.35679797	0.608098915	0.412871849	0.435120637	2.874532676	2.274605697	0.450132328	0.081143865	0.227889737	0.13048707	0.221729734	1.593046216	0.376927745	0.406849392	9.177073265	5.131677333	1.136799813	3.930064262	0.026798965	0.348322934	0.34632492	1.005948982	0.915996419	0.27484332	0.489325739	0.625307673	0.298003374	1.466485063	0.72548809	0.705143798	0.314066197	0.632432979	1.114639635	4.560093189	0.516233543	4.228102112	0.223567279	0.611960887	1.311633599	0.085505289	0.171036589	0.070241071	0.710326954	3.496962898
C10orf11	0.337124101	0.680920499	0.280050126	0.177309781	0.791405417	0.140638959	0.941279187	0.124179556	0.383285417	0.164573594	0.443987044	1.251568946	0.166858855	0.12024426	0.711979792	1.108838843	1.09930474	1.587250777	0.333795119	0.906148368	0.055894347	0.066340736	0.224330572	0.458719846	0.103353407	0.533560856	1.329632773	0.395248785	0.349062574	1.005895686	0.394051491	0.106745241	0.740250456	0.163729235	0.577893122	0.145230611	0.274253664	0.293198686	0.746673795	0.786862683	0.377789805	0.48839256	0.12246374	0.264290309	0.561313481	0.028393117	0.303628872	0.208956841	0.275654377
PDE4D	1.722814376	3.028396655	1.737985109	1.261115381	1.303680384	1.042832666	1.261651153	0.381276922	2.842800568	1.296582474	1.510466166	0.998221774	0.200749033	3.683963082	2.05820048	1.127425773	3.627488738	1.627785783	2.186658514	5.20502075	1.396476671	0.719015834	0.848082059	0.346339881	1.245543042	1.017006022	2.720253275	1.063737056	1.092002069	1.062041214	2.731430873	0.300973515	3.44783553	1.087293751	1.532104774	1.068120747	2.330649826	1.70058541	2.18090695	2.851900371	2.725282629	0.538799594	1.419919532	0.886095052	0.362338122	1.059962306	0.36494338	1.275113379	1.872124047
COL19A1	0.129125039	0.020756037	0.005396337	0.018689172	0.175738065	0.006670763	0.005570113	0.010784624	0.143190128	0.025671606	0.018079054	0.006902815	0.008931204	0.006283413	0.006212498	0.003325512	0.057553002	0.006430491	0.00555277	0.211424372	0.012309009	0.051133266	0.004975731	0.00406398	0.001284862	0.0213637	0.160663343	0.354290638	0.010347923	0.005757263	0.027611089	0	0.081508686	0.009707472	0.016099557	0.042318402	0.077508105	0.067520788	0.11601224	0.04003221	0.151371543	0.028191316	0.041474851	0.007716148	0	0.007294828	0.005639209	0.004690983	0.004221166
HOXC8	0.545868045	1.322605178	2.625859091	1.515692845	3.075389846	0.698790701	2.352793881	0.188289165	1.989783045	2.497001554	4.125176546	1.27514244	5.496792576	2.02418525	1.819400401	2.472242873	1.303745094	2.122268819	2.268328589	0.453299011	3.265146263	1.882565759	0.958388636	10.09823971	0.683104267	0.697851659	0.625167442	2.857031156	0.01748369	2.593968611	3.500258665	1.33591216	1.142531143	1.505822435	2.151945765	3.179850753	0.984157846	0.049668385	0.635439137	2.66943846	1.587893658	1.58398449	1.211416022	2.085933429	2.019827703	0.348393112	0.482747965	1.944465907	0.209205822
DEPTOR	6.773497831	3.647820877	1.185282072	1.239840264	0.487771773	27.29935633	16.93244439	3.916390083	6.913206633	0.877414991	1.525797711	0.30808944	10.68595279	19.95741621	15.99815508	7.507642674	3.627359158	18.68164307	33.19468986	7.960877525	0.958919682	1.560196469	0.419931211	9.075861667	14.30534649	5.716749888	9.521553549	2.871401971	2.691343516	5.425763846	1.209943833	2.197001207	18.23375265	0.49516356	15.44546428	6.983476522	18.13170259	3.050518752	2.19299676	2.520920781	7.385273129	4.360129147	1.146652145	1.507804224	20.26612307	8.562318657	3.024876094	25.96188127	7.485797083
BTG2	42.95698224	45.41998388	50.45940521	27.06589949	64.7633999	9.477922404	125.0651514	16.13446722	71.15371612	46.30039021	107.1251609	34.13223824	12.35735985	31.26346317	16.94722495	20.34213152	46.77138009	90.8889685	11.54778176	121.5556231	32.29875914	37.5685398	19.66507072	78.0656996	31.02544321	19.34420437	54.13652719	56.22522417	10.82920837	30.51025818	19.12792276	4.605355023	81.14792811	30.5154377	16.98640925	39.89548625	71.74881715	17.36008472	22.7451293	28.33105414	172.3022193	21.2450791	318.2640669	26.39271973	24.65565957	13.28650936	48.73082115	21.57231718	33.74583197
COL11A1	0.558138648	6.28695672	17.91191341	0.056533474	9.625439008	3.391722938	1.006650762	0.02498764	0.026386156	11.30359314	7.127712837	2.047181893	0.969367289	3.243304314	0.0554442	0.109583778	4.649089478	0.043042275	5.46644911	0.283783137	0.237663283	0.361064228	44.10592094	0.387106971	0.031754504	0.119622666	2.200924337	2.119300765	0.065267505	0.118572455	2.312112337	2.230015303	0.310092145	2.684748882	2.028133223	0.033737783	1.068433432	29.00130553	7.875335771	0.189629164	4.960695501	0.117829288	0.94107757	8.220737254	0.551036942	0.127703181	1.308039174	0.128816157	0.062304208
DUSP10	3.990224321	4.659289655	5.605743694	8.426710551	4.876188531	7.866455779	7.691066273	2.102554703	5.388426135	8.128688742	7.381243642	5.534260569	0.902562237	2.711528129	4.288271961	3.564639901	14.38160113	2.53083568	4.28158583	3.13866944	2.826667914	3.690988058	10.61981059	14.21999316	3.38121037	3.829649466	5.631046178	11.67265442	2.572772327	3.789069473	10.46911822	4.103321308	3.504840868	3.807386669	2.471289429	1.578896966	8.859692153	9.83231834	6.903037431	9.552623582	4.68439438	2.412052838	2.443620392	2.280720765	1.841407499	1.738586342	4.895884061	2.594071826	0.994529347
NCALD	1.133734183	2.400625131	0.536838191	0.58719211	0.615913149	1.389014534	0.728026943	0.395194866	0.937957846	0.429905417	1.392638438	1.104938526	1.202302223	2.418884353	0.696929237	2.303481504	4.311033774	0.544440771	0.80509434	6.343822843	1.419927294	1.018913757	1.071612668	0.111825641	1.380190146	0.87753534	2.241344628	0.924245853	1.822039459	1.265317159	0.298854567	0.200434398	2.094253963	0.974524337	1.506957545	0.314949249	1.510066184	0.933335784	2.291854844	2.097158649	3.432668593	0.740619946	0.346608202	0.841112927	0.424737658	2.820980775	0.264087603	1.092202272	0.524167849
MSRB3	8.830364066	8.835564058	2.92123892	1.416286301	5.629782431	2.879920028	2.408837315	1.426509032	2.86649227	2.898506765	3.854647077	1.138779358	0.63793042	1.156645684	0.55391542	0.762447914	6.4167365	4.39228544	3.17458026	58.91425751	2.421863138	3.162752895	7.94536147	1.308044945	1.352061375	1.650363137	7.556032263	1.383002944	1.283198961	3.500206253	1.361269911	1.52633213	12.53499132	13.14196005	5.376402391	1.905979354	6.446452905	8.827857533	25.87292383	4.980392303	22.78363515	0.892019898	1.580635376	4.318416498	0.562644974	0.677577795	1.251475037	3.70454335	1.302803057
TOX	2.348317874	2.410009722	0.48548349	0.695493889	2.715516833	2.247080752	1.474662024	0.244412308	9.896848724	0.56312925	0.319267208	0.547535568	0.390095799	1.077718205	0.179192459	0.421365591	7.720554317	0.814788035	0.610146056	5.96912001	5.73768988	0.981247324	3.154861955	1.787618339	1.755073392	0.572196535	5.677337161	1.850412236	1.081968532	1.047770336	0.52749266	0.30383997	3.353943	0.308572514	1.964373344	1.088438566	3.799850575	0.689879262	1.574701752	1.595937686	3.532907271	0.471488292	0.159113118	0.674049535	0.565897588	0.144281846	0.095851202	2.132681507	11.61018419
RTKN	8.747841801	5.369978017	6.031998069	14.43251383	16.16781191	17.05514705	31.13911341	2.473505937	5.582437341	15.98783807	14.09585931	17.32269711	19.95334829	13.46302448	17.88192411	18.58809013	6.201079138	10.20786605	9.004980907	4.049018316	13.20513709	13.36081025	14.23390128	20.06549443	8.977781021	4.981608861	5.472437724	7.555831229	17.60103702	19.64571453	13.23424279	14.76180875	6.907173085	13.71777454	16.90091328	26.35681691	9.912146619	24.33695551	6.15432357	10.04102606	4.86126332	17.43581235	11.40364195	12.6463149	24.43807612	15.16617147	12.60056713	13.65398982	12.20514733
ZC3H6	1.870256543	1.912559345	0.464353779	1.368710595	0.936645194	1.135208707	0.46692284	0.90986935	1.461840335	1.16513454	1.701274541	1.799379201	2.394459997	1.779508057	0.534584364	0.371687913	1.06979765	1.899989834	1.119795129	2.634852437	0.710070153	2.804346828	1.424411902	0.827862407	2.691477034	2.571689695	1.95720319	1.399415431	5.007774774	2.257028139	0.942106002	1.22126198	1.79263518	1.530986857	1.22799489	0.89675565	2.220363366	1.227146921	0.948090204	1.209516428	2.261366576	0.863359778	1.060151982	0.84016714	2.62816665	0.783771583	0.776675792	1.048609409	0.295251672
H2AFX	34.13779735	32.28817568	56.0965503	48.59248356	72.4309581	63.70463587	55.67558922	21.32619218	47.061048	119.1277034	29.06358228	42.11498306	91.43281743	45.48457007	113.0437004	129.3295128	24.86935696	34.30792128	46.69352499	12.39450382	68.34031268	46.67043176	31.68262108	86.36417578	70.82300809	35.70484597	41.01292906	52.76339997	16.88167224	22.39511533	84.74566671	220.899832	39.06535244	38.46545664	74.78459211	53.60755194	25.05257945	32.53161139	36.92149801	47.97229739	66.22159425	37.26978923	53.8546149	124.6305805	49.32826387	108.4778902	14.20679044	60.47287049	24.33672292
SYPL2	0.527233121	0.318399894	0.150660325	0.165565763	0.22426274	0.17191481	0.27812719	0.026056377	0.067977515	0.064862044	0.116480568	0.018530739	0.042197742	0.09108689	0.022236763	0.667769664	0.343338099	0.262394212	0.075526359	1.268231656	0.056174413	0.050200956	0.192347226	0.187649108	0.093819215	0.071689082	0.622123123	0.353784989	0.216677752	0.148372648	0.040430456	0.036672888	0.500835534	0.0565872	4.921268672	0.237470189	0.211855131	0.582994108	0.796301915	0.232129239	0.76184713	0.19587799	0.079857682	0.122627761	0.070297437	0.037599565	0.030277133	0.191414129	0.078567161
STRIP2	1.456980063	0.371502125	0.333492866	3.847329159	0.510934615	1.147381779	3.18482017	0.222596668	1.798935069	1.570461751	1.122270962	9.728320162	3.218542116	3.751932783	5.207071802	0.291415559	3.29973564	0.593776662	0.638063924	0.663155689	1.566704999	1.356414184	0.891868684	1.206713554	1.602353425	1.226152688	0.705182722	1.173419432	5.907258487	2.498925589	3.017642233	3.802229387	0.587020443	0.176762267	1.259234171	1.182408515	2.423912008	5.311107588	0.629311703	4.499560441	0.523861019	3.672592306	0.412229162	0.800225501	0.709107999	8.406372676	0.375729118	1.146019318	0.499316688
TMEM229A	0.038617725	0	0.014525054	0.009432136	0.015424745	0.03366631	0.26424807	0	0.419902584	0	0.026069197	0	0	0.006342282	0.142135954	0.006713338	0	0.201212899	0.171880358	0.035322244	0	0.017695658	0.020089396	0	0.072626377	0	0.029485202	0.373554407	0.041779494	4.385521499	0	0	1.115247366	0.005599098	0.462233466	0.005511598	0.227590644	0.011127085	0.009184248	0.008081455	0.013996008	0.100430974	0.011548533	0.006230753	2.476523151	0.63617822	0	1.464672701	1.300938182
G0S2	7.128522776	6.207099302	5.992943333	9.378963274	20.67566541	6.228189686	19.76213553	0.543202248	2.60714292	2.715925821	2.792113391	5.495078851	1.615066982	31.00002165	1.506050242	16.73367062	62.91037112	5.608867645	4.456739117	4.270374966	21.01892979	0.703548867	10.90496975	0.798811338	3.119004562	4.684760657	7.67963528	40.16438975	0.648329936	8.279841971	76.42491518	10.98477329	10.76984497	9.663112194	16.6312642	4.024866819	11.07993248	417.0463534	5.499604305	4.681868647	7.983456543	12.50041679	3.935569275	2.669352469	4.098127415	7.312702943	2.41084991	14.16890335	1.410503162
REEP1	1.489232721	1.975464407	2.267077581	0.14166549	0.411164157	0.155794693	0.572848752	0.49490893	2.057769578	0.834058062	0.562978198	3.06307016	0.07026087	0.296070883	0.600731737	0.986505247	0.636698785	1.219908899	1.953604132	10.74662769	0.383300121	0.82846441	0.768600266	3.753251914	0.553827319	0.595233911	0.466789409	0.443816596	1.361007432	10.72535007	0.104904303	0.086504179	1.280214538	0.750039777	1.09062798	0.331124675	2.208605476	0.50136806	3.523122257	0.416625222	4.512936808	3.3837483	1.146193546	0.657606614	0.354536533	0.131513403	0.011552886	7.060354204	0.246750044
RCC2	34.15928362	50.48192577	61.96487994	48.20625783	89.42118697	99.39729627	85.723092	38.75014604	62.23573588	51.69623429	54.69814481	81.14058429	77.60522957	67.26565662	61.48623595	51.26996455	32.71691129	48.21365366	44.11356536	25.40927772	64.00357466	125.43242	64.20008228	73.65361921	62.03738459	68.85696379	49.1845465	111.8714784	46.15411846	28.54180672	116.2485601	50.78675364	39.92245794	100.1158138	53.84403719	38.0345102	42.08519744	38.65731591	32.61142746	42.52733431	95.2943383	46.63128417	43.56722334	61.06585617	141.9540843	58.40263624	46.43947644	38.63799215	38.23378138
LARGE	2.164584832	1.909198994	2.270553933	1.45954606	0.6439991	1.986881246	3.135122907	0.637714409	3.25179575	1.480426839	1.529267369	1.963917454	0.772439766	0.431598043	1.904810636	3.123786064	1.90722563	2.067671055	2.889144625	3.396547554	0.240167343	2.25134079	0.62609289	7.495746016	4.345736607	1.736470698	1.948335335	1.347863983	1.219662537	6.405267492	0.220890945	0.160717821	3.3736495	2.533531352	2.790812405	1.728579931	3.796181907	1.302617539	2.349624137	1.919246855	2.983394837	1.4302754	0.751719036	1.108566819	1.749956347	2.567805425	0.529937932	2.836750362	7.523454726
ARRDC4	7.36693792	13.33090468	3.120532342	1.63575292	2.858668897	1.979870081	6.13546396	3.116326493	4.84212684	12.45787771	16.97469924	6.380678668	25.97002736	14.18050233	6.869020145	8.330468304	7.869175162	6.01128477	4.719772676	20.7786279	1.649769563	4.781895361	8.371930325	4.064492155	13.14832979	3.901543791	6.075052174	12.54154909	92.40497929	13.19664544	5.340863181	3.111625569	8.503981171	11.97101462	17.53171821	13.51586256	8.343094606	13.715247	18.66148156	14.2535986	11.84152555	5.240721046	18.90390447	3.625514857	10.75613839	3.909362148	11.64228102	6.369821736	4.711362564
MZT1	8.881852683	13.72138732	12.31944441	25.18880876	11.05531751	5.821955048	7.789508674	3.233937548	12.53817031	11.95794412	11.79392715	49.74827357	9.555413359	14.57912781	12.15877563	11.38169888	10.28624517	17.74734528	23.4824904	7.600310269	10.18455914	13.00204223	10.78973604	16.82786945	7.09211258	13.47485076	7.921425799	12.5646235	14.90678339	9.683498827	14.90516667	21.84416217	5.423095989	11.21763097	11.48980151	7.469363832	8.908134387	20.15533728	8.008584714	9.603425914	7.340604825	17.28169952	7.798861317	17.46496078	23.97221444	14.57231739	6.471747006	15.70485862	5.630908976
MYOCD	2.773160195	2.525059324	0.022425047	0.166904704	0.175857735	0.318259108	0.217672625	0.340003182	0.855703697	0.094130356	0.276162537	0.011584479	0.051389394	0.058750616	0.121139871	0.111619181	0.528928299	0.89880385	0.420677229	14.91423068	0.022132812	0.166722679	0.252897771	0.05261354	0.417703664	0.314995123	1.055172655	0.396025675	0.422989716	0.590761372	0.001203575	0.068480349	4.488012905	0.050536355	1.588527155	0.578631482	1.055812228	0.790232403	6.913024653	1.165146378	6.964508182	0.192426123	0.167324252	0.10507542	0.030025486	0.104934561	0.055431204	0.43186433	0.431790816
NFIX	24.93725776	18.94530194	17.72655377	20.83575932	15.92403156	30.06986813	13.32058859	36.65982588	34.58478208	11.7817194	11.97962932	7.203895705	50.85738355	15.80710526	9.685002236	8.975629163	11.32434688	15.82972719	13.61595153	43.88356263	18.38986593	46.35281991	9.604334921	23.02426013	34.92162456	34.51081655	34.24990797	26.22485468	7.647881492	27.07366447	10.64274196	14.05084744	38.28317179	28.77495005	15.04604039	23.69780101	27.548959	9.262138132	30.98830702	18.1845764	36.58063741	16.32661498	11.91913036	23.04881523	21.38821036	12.29706395	8.781116061	21.34568239	2.911200725
HELLS	5.254339478	3.388309195	3.892222084	3.297496353	3.907952671	2.444877457	7.111317805	1.429098652	5.372526112	3.498065378	4.008361565	4.473684542	8.392343458	7.829633841	7.113856854	8.768821429	2.867981836	8.603457485	3.736497122	1.060245108	3.761592897	9.384425502	3.45844264	10.54391215	4.258664487	4.015752241	3.501362858	8.897139645	2.292254478	3.629455762	4.12195905	11.26581821	2.371722982	3.8044227	4.713871509	3.647652557	5.658396123	4.686325084	1.715115854	8.796521905	7.248942785	2.954071996	2.584843406	7.530163494	2.393148493	6.672378694	0.357079816	4.823413283	2.977340988
SCN2B	0.109454448	0.103960352	0.047299918	0.001706397	0.083716175	0.026798984	0.016274366	0.189058561	0.125508876	0.06176924	0.03584358	0.073109587	0.015656741	0.004589609	0.006050415	0.500386854	0.028025724	0.018788159	0.064894783	0.521871094	0.011238626	0.038416527	0.201711195	0.008905389	0.013139066	0.130689714	0.280937728	0.273620244	0.009448075	0.039249396	0.01833458	0.004535613	0.396910646	0.016207207	0.033972295	0.011965447	0.138962722	0.10467787	0.202709258	0.207609885	0.791691341	0.014535427	0.033428503	0.022544503	0.010395258	0.004262704	0.014416717	0.004568596	0.008222072
CSRNP1	10.6717891	10.43140166	9.683890527	10.51989561	19.56924374	19.61241287	15.21854626	7.832246458	28.75796668	8.969497384	14.16079451	6.406914843	4.890973047	16.56008211	10.52885122	9.559234216	20.08798682	21.46028849	10.67042154	51.29211802	11.7262354	5.408506787	4.502981317	19.58653588	7.21998767	5.979086259	19.83513125	22.82748704	10.45742415	14.21418664	6.989318774	4.674025591	15.76255793	5.328564398	9.384056659	14.82490942	16.07942236	27.01003954	10.07174285	15.89610612	19.56807972	8.457800407	8.419009747	1.97384209	10.11515094	7.240179975	8.608990887	12.37665404	45.24513693
HMGB2	30.91478505	57.19790419	36.37846085	24.98085787	33.64021821	29.54850457	35.91844945	9.923019583	33.72347908	13.83429211	46.19689495	64.5719131	58.87689041	60.44955265	29.65422095	47.25908699	23.27567662	18.80046317	75.12719312	19.37730343	18.27671757	49.9068669	16.13819218	26.193801	29.09816816	46.80393085	27.63928993	162.9720809	24.58058491	34.34419115	48.62398826	79.56863965	15.06185793	55.52253668	48.6261382	17.08644681	17.77493178	31.2280374	10.0185687	53.19437857	68.00886389	10.54346441	13.98810726	28.70168227	35.49087464	44.99745227	3.779090242	34.76468679	24.82262316
FRMPD4	0.011202389	0.011906759	0.003611561	0.00469048	0.002556842	0.010045093	0.004193845	0.010826602	0.004539394	0.013643752	0.019445813	0.005197263	0.001793194	0	0.002078893	0	0.004814752	0	0.018581279	0.077580057	0.001544615	0.004399911	0.001248775	0.002039899	0.001289863	0.009383	0	0.215214143	0.001298525	0	0.044097714	0.026493053	0.002272943	0.005568718	0.017958026	0.00822254	0.001768405	0.013833389	0.022836041	0.014065811	0.026680131	0	0	0.030984731	0	0	0.00141529	0	0
HN1	43.69560469	26.79978899	43.01790862	25.59040754	24.73732709	30.66574484	29.46635565	20.70874457	35.87347675	58.20103115	34.37916564	30.24395747	46.18252996	29.74661962	59.54971875	21.76230728	20.01516902	30.2585537	36.18992796	10.64327281	30.70517032	17.28907646	35.51365125	38.51950634	25.74348865	23.83010354	22.47209954	31.44770128	35.40001947	30.21240222	34.7734935	53.87451957	20.68675849	23.05610172	21.24517213	53.61706566	20.15692133	139.5158554	19.64393981	84.16058378	19.96576314	27.35136477	25.61714212	46.43601049	70.10309192	55.43028327	19.61144073	38.80618558	34.6109401
PVRL3	13.17716196	1.191627048	0.326785528	1.453281082	1.009532598	2.276870434	7.721689938	0.107610366	3.891646792	0.311750016	1.459156718	0.781399677	0.149961908	9.542870462	1.892449203	1.741503403	3.168393266	7.721837837	5.32409536	2.572682443	2.66394253	2.247959087	0.607765964	0.128644277	19.36693536	0.367534065	3.608275397	1.462823877	9.020387919	2.944969533	1.672042548	0.113235573	6.808695979	1.826548194	6.590690362	0.202909521	4.053608708	1.621506319	1.03626956	3.669398711	6.53779846	1.946823464	0.433032629	0.344077822	1.128206847	7.529869241	0.197910806	1.930394941	17.57780486
CALD1	75.53827018	91.31552902	23.12042396	23.43613777	47.81120378	30.22022926	28.54764738	11.92809483	15.69296965	25.73877727	57.10892175	30.78652382	33.11138787	12.04113528	3.77458104	30.07904933	60.19865659	20.35899218	31.67126307	407.4886687	11.74753938	12.57436989	105.3376222	4.942473715	17.69026582	13.90991761	70.86687596	27.66678734	13.82627038	42.42557197	18.37152754	29.17619372	72.19549199	20.44612672	56.80342359	10.82995718	48.35598553	99.48678543	135.3457467	36.68310559	182.6546561	12.27707079	16.1095849	41.33147994	4.222104339	7.063315901	19.50556154	31.2447372	8.22817816
SOCS2	1.311517046	1.126623909	1.990494015	1.78259856	1.801077238	3.160908824	2.144379492	0.993940296	2.09009362	0.76059888	4.359976312	1.740559838	2.476944521	1.112812223	0.26791033	1.54340603	8.873535163	0.488659897	0.711405223	7.904523175	1.01267848	0.521147937	2.149921187	0.311378452	1.283011887	0.431019392	2.137259386	1.213140177	0.926073058	2.757579532	1.056191951	2.255986286	3.179438204	1.48929728	1.143658608	1.126523158	1.486862841	2.385051889	2.760056404	2.162146983	1.811318074	2.339124731	1.147875755	1.626296438	1.263809877	1.378066232	0.584358493	2.437370738	0.92431516
THRB	3.533302304	1.567674725	2.7915189	0.777373071	0.421889534	1.421164403	1.105025528	1.516361074	2.290509864	1.590871775	2.743591899	1.016941175	0.254862048	0.810553738	0.594983158	4.819611231	0.262474466	2.716385688	10.00289848	6.821231286	0.422524329	1.527677095	0.166544302	0.232337704	3.760672245	0.904278131	0.813600619	0.575589458	2.306950997	4.122254656	4.010706764	1.765879982	1.418311816	0.916151051	14.61994788	6.95986311	1.067329298	0.74065577	1.976276464	1.920893811	3.013934542	0.619073329	1.754053588	0.360446454	1.353256988	1.494234088	2.845054453	5.213914926	17.23645032
CBX2	1.407585616	5.549162589	10.91606204	2.443850382	2.567152757	0.329447965	2.921792417	1.850042484	4.170842079	5.127857808	0.502479539	2.29854806	13.40895406	1.253026228	0.120866796	6.654069402	4.476479806	1.176495748	3.240944947	5.005849906	2.199043572	10.36361315	2.289809675	1.036986905	0.855684631	1.76247287	1.293297921	2.769307862	0.17035043	0.192427436	1.192701994	1.305658442	0.914876597	21.19623776	6.84273371	2.77232902	2.225021698	0.251593035	2.032381959	1.410905216	5.018428171	2.111997275	8.186827378	17.15074003	0.464311023	1.296966816	7.207314133	6.791057201	1.082359853
FOXF1	5.116826539	4.381913334	1.240950215	3.26292892	2.503078715	4.513246599	4.837128301	0.688540012	4.422051712	2.606305796	1.072194355	0.7435633	0.687493919	1.905044129	0.807054089	1.766952218	11.64833091	4.389600171	5.376521663	30.63645404	1.731879923	0.834601607	1.939163839	0.280367785	3.3310224	1.105386925	6.723419861	1.857251275	2.451639935	6.066940423	0.562036228	0.819189017	17.15447587	1.322622889	14.90005338	1.708401045	7.78622481	8.946062311	9.674691452	2.311158192	14.63990925	1.698003272	5.044035185	12.89534804	0.854355349	1.366745795	0.238884511	4.417181029	1.98569011
EVA1A	0.247224743	0.524225003	1.283222879	0.253608966	17.68753559	4.976076993	4.733812143	0.117076443	0.158951589	0.683838354	3.204307178	2.670934569	1.207794339	0.37029314	0.237652972	2.490991097	8.305710218	0.149589765	0.223897642	0.434164954	0.167031211	1.96209427	8.461201302	1.165976353	0.251069172	0.28990187	1.343969305	2.414769059	1.685035188	1.041668092	2.468008205	8.864335298	0.491581935	0.584983316	3.323492733	0.533500204	0.360607588	3.966302931	2.116661331	0.608418105	1.08237155	0.555503335	0.186308473	1.507778666	2.083500554	3.267222704	0.599066836	0.315248086	0.144019606
SLC41A2	9.461300036	2.503550362	1.182905054	2.877642005	1.073114271	2.32015323	3.067066354	0.138100654	8.920806005	0.81091721	1.312235639	2.512066714	0.460419439	7.700912293	8.239304726	10.82190164	2.23737062	18.79580822	19.17848385	1.154015393	0.327953184	1.489394323	1.584675455	2.900843597	7.959042785	0.988379088	4.730088065	1.793470101	6.482233213	7.067957645	0.841929898	5.073541662	8.525792477	0.501812232	3.168511252	0.345102442	8.967578364	5.580508488	1.338051029	9.210724867	2.30827891	3.882623887	0.432441098	1.055649967	5.441360923	10.93229618	0.314471315	7.285859081	8.281216706
SASS6	4.283456231	3.326093305	1.788410067	1.69946101	3.822929067	3.384050735	3.777539707	1.216097653	3.271675856	1.271651234	2.725556902	4.670258518	3.808328862	4.665198971	2.413877866	5.458316028	1.921762399	3.000361928	6.068078792	1.174752136	3.435359334	6.489423876	2.852016546	5.1160025	1.748241536	3.685052733	2.310723287	8.389399073	2.361424943	1.908025438	6.27941366	6.995302934	2.246227466	2.629799931	8.877308927	2.647204491	3.295186775	3.433938292	1.676731143	3.748541756	3.528248432	2.903085579	1.133861231	3.339821693	6.446611102	3.926504029	0.462190494	3.122697253	2.680305549
FAM60A	9.753255252	14.22070641	13.09609491	21.88749505	17.42298474	11.18113227	28.89960465	3.656826067	7.83135069	11.48399413	12.82448133	7.589034031	11.37028338	24.52011107	8.836959195	12.62772429	12.3021786	18.15522844	20.61510684	10.62007788	12.79679921	18.610123	11.33491416	27.26825469	12.07314056	14.21507694	7.443149655	32.51815937	7.067297899	9.215217901	9.910516126	24.69594981	8.226967489	15.42918939	21.55259533	13.14857515	15.56896891	17.28382793	5.810139611	12.21662908	19.28751515	17.73077045	11.00745548	8.041066516	9.531155541	14.83244298	4.926449792	12.41924568	15.33807433
PTH1R	0.467342611	0.416336145	0.399665444	0.046859728	0.23578943	0.185269686	0.098836679	0.137282529	0.232565777	0.144461506	0.270983541	0.127809693	0.055122174	0.058170549	0.12141853	0.292475671	0.503213148	0.079376227	0.182778343	2.150806168	0.023740477	0.067625903	0.445288245	0.018811746	0.071369917	0.090649519	0.916471626	0.334262448	0.17962304	0.260575653	0.131681906	0.047905153	0.754590748	0.141223951	0.32017377	0.130591702	0.222876679	0.484766501	1.432023463	0.142067172	0.859362332	0.04093952	0.079441176	0.119057537	0.039526101	0.063031758	0.047856093	0.183363354	0.112894002
KCNA2	0.074399119	0.034596228	0.022895424	0.123896703	0.024313581	0.003537816	2.206704851	0.060055663	0.060752302	0	0.013697375	0.036608833	0.01894653	0.006664771	0.017572142	0.049382863	0.050871718	0.030693493	0.011779568	0.380462472	0.00326402	3.381270428	0.031666337	0.383646467	0.032708247	0.101971465	0.175578546	0.06223333	0.024695929	0.020355628	0	0.003293181	0.297791809	0.020593293	0.04933265	0.028959244	0.130792293	0.061387561	0.106163685	0.076431387	0.328471283	0.049250896	0.003033937	0.006547571	0.012076325	0.009285087	0	0.006634257	0.032833981
SLC5A7	0.0472559	0.009766399	0.002962347	0	0	0.002746462	0	0.008880411	0.019858093	0.019895378	0	0	0	0.007760951	0.003410383	0.002738335	0.007898504	0.010590153	0.003048221	0.814038287	0	0	0.030728846	0.020078482	0.004231988	0.002198946	0.024053717	0.245279948	0.021302044	0.072691018	0.014468283	0	0.01491487	0.105056761	0.032405759	0.004496304	0.002901032	0.00226934	0.172325503	0	0.154140246	0.013655089	0	0.07370325	0	0	0	0.164808906	0.030123999
HAUS8	1.424693684	1.49374896	2.694986858	0.921737731	2.176309877	1.162073662	1.128845529	0.323489004	1.428203541	1.74447188	1.716253101	1.953727343	3.33838339	1.788081172	1.640484727	1.519269875	1.389420966	0.872928687	1.49759401	0.816410068	1.2307118	1.716914895	1.392990684	2.103567805	1.527762242	1.367888325	1.767399725	3.488558467	0.740160767	1.419906757	1.783827067	2.786677297	1.351303923	0.915135285	1.59870186	1.555986015	1.438828007	1.053459224	1.396131911	1.601042401	1.763212007	1.433582422	0.92616603	4.536398144	2.955349357	1.855968013	0.318783241	1.301247187	1.162265642
ITGA9	3.455442641	2.330942264	0.71210845	0.781913487	0.903531878	1.47133125	5.119029863	0.749928578	2.496851128	0.23602355	0.93083633	0.338927823	3.557765085	1.014385118	0.413099251	1.826028069	2.416520312	1.907645114	1.846153464	10.64368123	0.327499832	19.90635656	1.092351523	0.127455623	1.488976727	0.713949465	4.976189145	1.44330476	0.944341737	2.470624782	0.3355381	0.592212334	9.293933476	0.349366942	4.263757483	1.250699282	2.945253075	1.173219826	6.448787095	2.266076275	6.021673217	0.484275398	0.59559287	0.671241129	0.40682494	0.415558779	0.115972722	2.000187154	0.886909494
KCNH7	0.019094061	0.010147316	0.003077886	0.003997375	0.004358043	0.011414328	0.011913759	0.002306693	0.007737231	0	0.013257869	0.01181139	0.015282163	0.010751533	0.003543397	0.341416587	0.041032837	0.019255597	0.006334221	0.01746465	0.005265479	0.012499145	0.008513962	0.010430799	0.019786714	0.013708267	0.266580052	0.26643049	0.059758787	0.003283747	0.030065173	0.002656261	0.054238071	0.016610432	0.06427847	0.011679181	0.018085083	0.009431401	0.003892319	0.013699805	0.011863122	0.00567507	0.007341468	0.029046784	0.007305521	0.024964327	0.00241231	0.016053461	0.028891311
CSF2	0.068959054	0.160332755	0.233434412	3.802265456	20.86436852	0.144281743	3.448619839	0.043736308	0.22820406	1.437118719	0.167584858	14.53816307	0.25112458	0.917350302	0.067184974	0.683310377	13.07052805	0.121699288	0.1201007	0.268066058	2.445999104	0	1.116556908	0.50542326	0.639175394	0.14439839	0.157953762	0.488085468	0.223814924	0.290555247	0.285027006	13.96770608	0.391766442	1.184789066	0.232144571	0.073814796	0.361954434	4.634551029	0.196801989	1.645125447	1.462058204	0.950491328	0.463995688	0.250338516	0.184689516	0.930899779	0.167709155	0.946970616	0.03043316
[truncated: 112 more columns]
