# Supplementary material for: Integrative analysis for identification of key miRNA-mRNA regulatory axes in esophageal cancer and preliminary validation of the regulatory role of miR-15b-5p/BTG2 therein
Source: PeerJ. 2026 Jan 28;14:e20538. doi: 10.7717/peerj.20538 (PMC12860276; doi:10.7717/peerj.20538)
Supplement: Supplemental Information 1 — All the raw data, result images and running codes in this paper, including qRT-PCR data and cell behavior measurements. [file peerj-14-20538-s001.zip › Supplementary files 1/result 5/miRNA nomogram R code/input.json]

{"times":[784,610,951,435,1781,232,180,424,272,494,128,987,234,477,1012,1071,26,632,80,612,567,118,283,16,518,24,712,390,303,452,142,441,370,3714,1361,1837,2069,112,1263,1441,1060,660,705,960,767,731,191,96,920,9,556,0,272,730,801,143,992,608,639,1458,558,101,218,42,96,1271,149,882,217,226,471,694,79,764,11,225,114,92,1688,81,1094,393,410,501,412,402,236,167,650,265,408,825,2134,1599,1402,330,315,180,153,385,378,408,375,407,400,467,383,403,384,379,383,380,388,383,681,391,472,351,375,402,136,375,768,320,365,372,366,401,375,407,401,4,366,391,373,1007,157,238,243,231,154,496,214,1168,193,1641,283,480,88,70,386,213,609,620,161,104,500,467,282,273,785,824,694,378,47,557,247,855,1025,553,1590,1405,549,342,279,484,554,763,1254,437,104,64,40,81,600],"events":[1,1,1,1,1,1,1,1,1,1,1,1,0,0,0,0,1,0,0,0,1,1,1,0,0,1,0,1,1,0,1,0,0,0,1,0,0,1,1,0,0,0,0,1,0,0,0,0,0,1,1,1,0,1,1,0,0,0,0,1,1,0,0,1,1,0,1,0,1,1,0,0,0,1,0,0,0,0,0,1,0,1,1,0,0,0,1,0,1,0,0,0,1,1,1,1,0,1,0,0,0,0,0,0,0,0,0,0,0,0,0,0,0,0,1,0,0,1,0,0,1,0,0,0,0,0,0,0,0,0,0,0,0,0,0,0,1,0,1,1,1,1,1,0,1,0,1,1,1,0,1,1,0,0,1,1,0,0,0,0,0,0,1,1,1,1,1,1,0,1,0,1,0,0,1,1,0,1,0,0,0,0,0,0,1],"values":["67","66","44","68","57","43","74","53","70","58","80","80","59","69","51","54","72","53","61","62","48","71","56","58","63","72","69","60","54","50","62","36","58","56","51","77","51","49","50","53","75","77","47","51","61","58","82","81","74","75","77","90","84","81","63","79","71","79","70","54","65","75","67","75","83","86","77","81","56","60","84","86","60","67","76","70","51","71","77","57","77","54","79","77","84","56","84","81","71","81","76","69","84","75","55","65","62","66","44","62","50","47","71","46","59","62","49","73","44","77","60","57","61","36","49","65","52","58","46","57","57","54","46","58","59","72","50","49","56","52","67","42","60","62","70","58","57","61","58","74","42","27","68","64","58","54","71","60","72","56","60","72","76","51","59","55","45","67","72","74","49","51","73","54","64","51","57","63","44","47","60","53","51","65","58","70","69","54","63","49","53","57","53","57","65","T0","T0","T0","T0","T0","T0","T0","T0","T0","T0","T0","T0","T0","T1","T1","T0","T0","T0","T0","T0","T0","T0","T0","T0","T0","T0","T1","T0","T0","T1","T0","T0","T0","T0","T0","T0","T1","T0","T0","T0","T0","T0","T0","T0","T0","T1","T0","T0","T0","T0","T0","T0","T1","T0","T0","T1","T0","T0","T1","T1","T0","T0","T1","T0","T0","T1","T0","T0","T1","T0","T0","T0","T0","T0","T0","T1","T0","T1","T0","T0","T0","T0","T0","T0","T1","T0","T1","T0","T0","T1","T0","T0","T0","T0","T0","T0","T0","T0","T0","T0","T0","T0","T0","T0","T0","T0","T0","T0","T0","T0","T0","T0","T0","T0","T0","T0","T0","T0","T0","T0","T0","T0","T0","T0","T0","T0","T0","T0","T0","T0","T1","T0","T1","T0","T0","T0","T1","T0","T0","T1","T0","T0","T0","T0","T0","T0","T0","T0","T0","T0","T0","T1","T0","T0","T0","T0","T0","T0","T0","T0","T0","T0","T0","T0","T0","T0","T0","T0","T1","T0","T0","T0","T1","T1","T0","T0","T0","T0","T1","T0","T0","T0","T0","T0","T0","T2","T2","T3","T2","T3","T2","T2","T3","T2","T2","T2","T2","T3","T3","T2","T3","T2","T2","T2","T2","T3","T2","T2","T2","T3","T2","T2","T2","T3","T2","T2","T2","T3","T3","T3","T3","T2","T2","T2","T3","T2","T3","T2","T3","T2","T3","T3","T2","T3","T2","T2","T2","T2","T2","T3","T3","T3","T2","T3","T3","T3","T2","T3","T3","T3","T3","T2","T2","T3","T3","T2","T3","T2","T2","T3","T3","T2","T3","T3","T3","T2","T3","T2","T2","T2","T2","T3","T2","T3","T2","T2","T2","T3","T2","T3","T3","T2","T2","T3","T3","T3","T2","T2","T2","T2","T2","T2","T2","T2","T2","T2","T2","T2","T2","T3","T3","T3","T3","T2","T3","T2","T3","T3","T3","T3","T3","T2","T3","T3","T3","T3","T3","T3","T2","T3","T2","T2","T2","T2","T2","T2","T2","T2","T2","T2","T2","T3","T2","T2","T2","T2","T3","T3","T3","T3","T2","T2","T2","T2","T2","T2","T2","T2","T2","T3","T3","T2","T3","T2","T2","T2","T3","T3","T2","T2","T2","T3","T3","T3","T3","T2","T2","T2","T2","T2","T4","T4","T4","T4","T4","T4","T4","T4","T4","T4","T4","T4","T4","T4","T4","T4","T4","T4","T4","T4","T4","T5","T4","T4","T5","T4","T4","T5","T4","T5","T5","T5","T4","T4","T4","T4","T4","T4","T4","T4","T4","T4","T5","T5","T4","T4","T4","T4","T4","T4","T4","T4","T5","T5","T4","T4","T4","T5","T4","T4","T4","T5","T4","T5","T4","T4","T4","T4","T4","T4","T4","T4","T4","T4","T4","T4","T4","T4","T4","T4","T4","T4","T4","T4","T4","T4","T4","T4","T4","T4","T4","T4","T4","T4","T4","T5","T5","T4","T4","T4","T4","T4","T4","T4","T4","T4","T4","T4","T4","T4","T4","T4","T4","T4","T4","T4","T4","T4","T4","T4","T4","T4","T4","T4","T4","T4","T4","T4","T4","T4","T4","T4","T4","T4","T4","T4","T5","T5","T5","T4","T5","T4","T5","T4","T4","T4","T4","T4","T4","T4","T4","T4","T4","T4","T4","T5","T4","T4","T4","T5","T4","T5","T4","T4","T5","T4","T5","T4","T5","T5","T4","T5","T5","T5","T5","T4","T4","T4","T4","T4","T4","T4","T4","T4","T5","T6","T6","T6","T6","T6","T6","T6","T6","T6","T7","T6","T6","T6","T6","T6","T6","T6","T6","T6","T6","T6","T6","T6","T6","T7","T6","T6","T6","T6","T7","T6","T6","T6","T6","T6","T6","T6","T6","T6","T6","T6","T6","T6","T6","T6","T6","T6","T7","T6","T6","T7","T6","T7","T7","T6","T6","T6","T7","T6","T6","T6","T6","T6","T7","T6","T6","T7","T6","T6","T6","T6","T6","T7","T6","T7","T6","T6","T6","T6","T7","T6","T7","T6","T6","T6","T6","T6","T6","T6","T6","T6","T6","T6","T6","T6","T6","T7","T6","T6","T6","T6","T6","T6","T6","T6","T6","T6","T6","T6","T6","T6","T6","T6","T6","T6","T6","T6","T6","T6","T6","T7","T6","T6","T6","T6","T6","T6","T6","T6","T6","T6","T6","T6","T6","T6","T6","T6","T6","T7","T6","T7","T6","T7","T6","T7","T7","T6","T7","T6","T6","T6","T6","T7","T6","T6","T7","T6","T6","T6","T7","T6","T6","T6","T6","T6","T7","T6","T7","T6","T6","T6","T6","T6","T6","T6","T6","T7","T6","T6","T6","T6","T6","T6","T6","T7","T8","T8","T9","T8","T9","T8","T8","T9","T8","T8","T8","T9","T9","T9","T9","T9","T8","T8","T8","T8","T9","T8","T9","T8","T9","T9","T9","T8","T9","T8","T8","T9","T9","T9","T9","T9","T9","T8","T8","T9","T9","T9","T8","T8","T8","T9","T9","T8","T9","T8","T8","T9","T8","T8","T9","T9","T9","T8","T9","T9","T9","T8","T9","T8","T9","T9","T8","T9","T9","T9","T9","T9","T8","T9","T8","T9","T8","T9","T9","T8","T8","T8","T8","T8","T9","T8","T9","T8","T9","T8","T9","T9","T9","T9","T8","T8","T8","T9","T9","T9","T9","T9","T9","T8","T9","T9","T9","T8","T9","T9","T9","T9","T8","T8","T9","T9","T9","T9","T8","T9","T8","T9","T9","T9","T9","T9","T8","T9","T9","T9","T9","T9","T9","T9","T9","T9","T8","T8","T8","T8","T8","T8","T8","T8","T8","T8","T9","T8","T8","T9","T9","T9","T8","T9","T9","T8","T9","T9","T8","T8","T9","T8","T8","T8","T9","T8","T8","T8","T9","T8","T8","T9","T8","T8","T8","T8","T8","T9","T9","T9","T9","T8","T8","T9","T8","916.37448","963.86145","330.09467","1210.814","437.89563","591.89825","464.20526","585.8642","1162.59201","541.081","464.6003","1174.80139","170.87329","138.5138","170.83739","240.95326","998.549995","116.81348","112.14944","135.89206","266.64108","206.728","166.85593","120.82263","148.698","1223.37886","259.08453","231.34021","266.71277","97.83384","454.32062","447.21747","173.71481","365.34036","514.2385","281.94855","287.0357","372.34183","489.69682","450.51724","309.366","131.19122","912.36127","125.91122","106.575264","335.2815","159.85002","161.8857","337.21036","248.51831","210.4585","255.37843","243.06575","143.04478","138.0659","234.74591","162.23035","216.25293","131.29941","309.61108","189.44945","100.074455","191.78815","1206.9327","1191.68105","365.32495","810.16634","115.99696","722.40674","1151.46136","104.90519","115.811775","323.58054","271.19214","266.0381","381.8837","225.1154","269.50018","529.28766","1204.81902","165.25388","365.10602","492.5996","631.4777","241.62184","165.40604","636.83966","894.3379","137.54388","197.22552","118.66192","149.27711","130.041","236.01822","563.19666","343.6811","432.707","263.22534","320.88358","127.21412","79.67203","375.3462","149.06982","383.67163","181.25826","123.817215","141.89186","71.335945","788.4247","228.66579","225.37509","354.57288","108.91339","78.92671","227.94458","215.28487","236.5489","362.9604","223.26826","303.06937","241.86424","418.2725","250.14624","274.8114","261.70477","435.47577","522.2379","473.24643","349.79785","631.41327","865.9321","65.7263","204.60178","207.6968","170.60844","921.8449","1134.58565","155.78824","325.11578","1186.06178","236.5968","342.51813","430.9264","575.1334","450.94855","237.03993","704.9635","999.0275","1510.6903","394.58905","313.26166","1227.0899","287.94553","387.2305","1531.6085","1594.39","466.36688","318.66135","293.98245","374.38458","1451.7379","681.07587","367.05356","777.85077","1134.45755","239.10341","1537.2025","288.74893","701.97015","425.21423","480.8703","423.96432","345.8849","187.6277","355.24533","1119.52831","610.61527","1159.44072","410.52707","710.2741","205.6209","485.49017","1132.8295","1224.94844","1261.0151"],"colNames":["Age","Sex","T","N","M","Stage","hsa-miR-15b-5p"],"cutTime":[365,1095,1825],"colType":[1,0,0,0,0,0,1],"labelEncode":["ATUFMRQA2","ARkVNQUxFA0","AVDMrVDQA1","AVDErVDIA1","ATjErTjIA1","ATjIrTjMA1","ATTAA1","ATTEA1","ASUlJK0lWA0","ASStJSQA2"],"random":0.03670053068563184}
