# Supplementary material for: Integrative analysis for identification of key miRNA-mRNA regulatory axes in esophageal cancer and preliminary validation of the regulatory role of miR-15b-5p/BTG2 therein
Source: PeerJ. 2026 Jan 28;14:e20538. doi: 10.7717/peerj.20538 (PMC12860276; doi:10.7717/peerj.20538)
Supplement: Supplemental Information 1 — All the raw data, result images and running codes in this paper, including qRT-PCR data and cell behavior measurements. [file peerj-14-20538-s001.zip › Supplementary files 1/result 5/miRNA nomogram R code/run.log]

x
1	run nomogram.R-65c873f881e8a156f39da447f9b96199
2	获得矩阵，行：185,列：7
3	开始进行多因素生存回归！
4	多因素生存回归成功！开始进行nomogram计算
5	nomogram计算完成
6	获得nomogram数据
7	保存nomogram数据
8	保存风险得分数据
9	C-index:0.745066666666667,0.686301534824007,0.803831798509327,2.99356578368744e-16
10	开始计算校准曲线
11	获得校准曲线数据
12	succ
