# Supplementary material for: Integrative analysis for identification of key miRNA-mRNA regulatory axes in esophageal cancer and preliminary validation of the regulatory role of miR-15b-5p/BTG2 therein
Source: PeerJ. 2026 Jan 28;14:e20538. doi: 10.7717/peerj.20538 (PMC12860276; doi:10.7717/peerj.20538)
Supplement: Supplemental Information 1 — All the raw data, result images and running codes in this paper, including qRT-PCR data and cell behavior measurements. [file peerj-14-20538-s001.zip › Supplementary files 1/result 5/miRNA_GSE13937/GSE13937_GPL8835_sample_exp.txt]

Tag	GSM426055	GSM426056	GSM426057	GSM426058	GSM426059	GSM426060	GSM426061	GSM426062	GSM426063	GSM426064	GSM426065	GSM426066	GSM426067	GSM426068	GSM426069	GSM426070	GSM426071	GSM426072	GSM426073	GSM426074	GSM426075	GSM426076	GSM426077	GSM426078	GSM426079	GSM426080	GSM426081	GSM426082	GSM426083	GSM426084	GSM426085	GSM426086	GSM426087	GSM426088	GSM426089	GSM426090	GSM426091	GSM426092	GSM426093	GSM426094	GSM426095	GSM426096	GSM426097	GSM426098	GSM426099	GSM426100	GSM426101	GSM426102	GSM426103
hsa-let-7a	9.284856304	9.588908698	9.930527784	10.4448076	9.145651173	9.561123325	9.347665891	9.681753009	9.803473354	9.582272899	10.064238431	9.440541177	9.378491967	9.847065213	9.665056343	9.442941472	10.35151791	10.14866516	9.544287984	9.127688397	10.12948868	8.74768467	9.336656025	8.736373701	9.830044558	9.804114909	10.19228589	10.15439403	10.01881465	9.842910727	9.907087712	9.963682411	10.74836725	10.10977628	9.392860718	10.37818078	9.532622382	10.5026079	10.20410231	9.9227258	10.05057589	9.902513137	9.977468061	9.626859098	10.03511693	10.2333565	9.837662409	8.7521294	10.07842439
hsa-let-7a-2	6.693376727	7.007623112	6.822872206	6.072229244	6.805337311	7.788128844	7.781964872	7.758959824	7.089290961	6.428636561	NA	7.205672515	8.050750677	7.02495983	NA	7.17492437	7.997767586	7.892787202	6.474318089	7.633566354	8.131466103	6.888229048	7.817282121	6.564620169	7.19642131	7.03481332	6.762806839	5.912009695	7.317169112	6.86314003	7.430418634	6.848603715	7.368459816	5.608095097	6.605712818	6.87284506	NA	5.319084534	6.509079542	6.516938673	7.390001986	7.253751909	5.44487689	NA	6.041906608	8.025001665	NA	7.197548308	7.26353706
hsa-let-7b	11.62309257	11.96958461	11.81482709	12.00022891	11.75546538	11.82314504	11.51466896	11.59099922	11.61484666	11.50403526	12.01083086	11.83255454	11.79457183	11.96937719	11.72820668	11.61407377	11.77637477	11.50187713	11.41440056	11.44564216	12.36142041	11.53264083	11.04843573	11.53389922	11.74880974	11.65370584	12.10253322	12.28107596	12.11126455	12.43904895	11.79098964	12.27912928	11.69948743	11.49340164	12.20201822	11.14368858	10.81918147	11.91044615	10.84057188	12.08100912	11.79554185	11.87167812	11.0991298	11.76695309	11.45160876	12.16458676	10.97430324	11.53970606	11.72204252
hsa-let-7c	8.867491586	9.097891554	9.923404015	10.04922976	8.88717589	8.852621983	9.050681495	9.221913959	9.755835971	9.437341336	NA	9.180792341	7.77125508	9.758054578	9.997317837	NA	9.076759104	9.043515593	9.004389545	9.430236532	8.374276136	7.937296684	8.586437162	8.36144867	9.951620634	9.180510537	10.0747381	9.421419657	9.651595673	8.762406605	9.521267762	9.943939952	10.75762072	10.54504811	9.875391676	10.63217765	9.188710571	11.16975002	10.76482115	8.446550805	10.25555994	10.23895938	10.57513649	10.0028022	10.0229313	8.970680283	10.19304517	9.566009841	10.26408917
hsa-let-7d	8.0792122635	8.3528457275	8.319594986	8.997660392	8.1686665705	7.816800746	8.0666819205	8.1191219675	8.9586550305	8.5908643075	NA	7.42392103	8.102751324	8.8181723795	8.5378856405	8.491073092	8.831434072	7.9813340785	8.037734201	8.701294658	8.4927125945	8.250182561	8.352783382	8.0925909485	8.4555905315	8.2475455575	8.66118458	7.7460225405	8.2660914275	7.829308242	8.254381911	8.402456235	10.0004711915	9.494104807	8.629351753	9.714244729	8.7782795795	9.1708104765	9.394628029	8.825286131	9.212453805	9.1294143515	9.5511540125	8.7805355475	9.578053271	8.429859314	9.445801201	7.94067608	8.9562013025
hsa-let-7e	9.155650414	9.709687122	10.71521767	10.27728964	9.351005689	9.716522401	9.707823289	10.11098168	9.622544996	9.430367379	9.159243481	10.31396972	9.245200089	10.15151788	9.180260606	9.054324977	9.48373897	10.65750563	10.44182255	10.28109523	9.455714866	8.845547999	9.63087677	8.947130809	9.880031602	10.11958266	10.72760052	11.76881388	10.07236437	10.14846224	10.27337683	10.81674826	10.1839699	10.08523342	9.394682264	10.01097175	9.378120709	10.49286694	9.892661949	9.168250023	10.18581954	9.946598874	9.551510773	10.06352086	9.728065536	10.5152589	10.35717759	9.632733396	10.91041766
hsa-let-7f	7.1979172185	7.313970667	7.046530476	7.484451163	7.516471572	7.141571817	7.141237228	7.4385876815	7.682427667	8.0472370545	NA	6.361909786	6.9993690775	7.724340935	7.755744047	NA	8.603670806	6.8601396505	7.640784345	NA	7.237449159	6.662933223	6.9164801425	3.324028045	6.8090600255	6.3427781965	7.038525494	6.585979051	6.3115422615	6.793278727	6.5237854785	7.2843364455	8.901905262	7.6521788545	7.084726587	8.683121943	8.0488890115	6.718259376	8.1759184055	8.0051374505	7.7303904095	7.8139133225	8.3606727485	5.84277417	8.4879719825	6.489331572	7.811942987	NA	6.9801535175
hsa-let-7f-1	7.728365996	8.179545158	7.712303158	7.377476873	7.854840862	8.037111993	8.059218923	8.090575952	7.138959381	7.419501956	NA	7.928004724	7.897179176	7.993920577	NA	8.058439265	9.361439393	8.425271738	8.155725139	7.305682323	9.165113035	7.584452646	8.159339721	7.57049381	7.609931735	7.169785775	7.080248483	7.496089147	7.674357004	7.983992931	7.514861938	7.825453061	7.824746496	NA	5.652953959	7.80892354	7.890135365	NA	NA	8.731382404	8.235185427	7.873518455	7.151403295	NA	8.348518397	8.937701904	7.396283537	NA	7.867543729
hsa-let-7g	7.5712813545	7.1160432655	8.466434804	7.089066568	8.657404825	7.354072146	7.667451265	7.5116590905	7.884105613	8.05566468	NA	5.596408682	7.5403653495	8.457178013	8.675807617	8.312122473	9.056193591	7.5188948295	8.361314209	8.336417284	7.659292711	8.561444301	9.009173295	8.665279507	5.823569526	6.4696120605	6.5586721695	8.109591754	6.640237508	7.20882891	8.678750109	7.108375661	9.0332704825	8.216943597	8.1422203755	8.7680748815	7.790514717	9.137568375	9.458673966	8.960674672	7.8514642125	9.293628927	7.9670490725	8.953045639	9.3500675165	7.7876969685	9.272541573	NA	8.819478824
hsa-let-7i	8.51323271	9.06139331	10.26911074	10.0267128	8.610443855	8.537619638	9.12558788	9.474192696	9.460603767	9.645889503	8.50655622	9.543897269	7.145539189	9.960401436	9.671888798	7.977239113	8.095079423	9.89524496	9.365930368	9.644895335	8.055684027	8.044119362	9.1496075495	8.851502624	9.473390422	9.670564304	9.619508874	9.8088762115	9.385081023	8.715559053	9.552976229	10.02742366	9.525216638	9.5894855	9.129523076	9.779741136	8.447483414	9.677267694	9.66109689	7.551195672	8.642483458	9.383180344	9.65929443	9.5764661345	9.300267576	8.9355016995	9.3137493985	8.313036393	8.688537151
hsa-let-7i*	6.642655773	5.69218705	NA	6.522999171	5.356943231	NA	NA	6.282693359	NA	6.441168402	NA	NA	NA	NA	NA	NA	NA	NA	5.951306218	NA	NA	NA	NA	5.132409932	6.365592839	5.072553101	NA	NA	NA	6.109652951	NA	5.901626797	NA	NA	NA	NA	NA	NA	NA	NA	NA	NA	NA	NA	NA	NA	NA	NA	NA
hsa-miR-1	8.1990300325	5.035304386	7.744920245	5.21099401	8.4537678715	7.185779957	7.960547616	7.15949583	8.209672198	6.2068194245	NA	4.491652278	9.164735003	6.0054995825	8.135681247	7.847542797	9.291450961	7.079182292	7.5912520925	8.3772671575	7.5949526225	9.6332341655	8.354206684	8.416787067	8.3870354445	8.4526047865	8.4922413875	6.468671324	8.110148622	6.457270934	7.95022058	4.931443812	10.637820315	10.245258976	9.9991649735	10.34814285	10.44968619	8.198222178	12.59570523	9.3096128195	9.859826909	6.122275642	11.22324508	7.623312854	11.82431428	7.414635879	10.0208531205	8.519936708	7.9965780305
hsa-mir-1-1	6.162948869	4.722781408	6.658941468	4.854673235	7.920769293	NA	NA	7.22635924	5.484613199	5.455176099	NA	NA	6.693527225	NA	6.280500074	6.439593922	6.313725466	NA	NA	NA	6.559651541	7.604555088	6.706920935	6.508511071	6.189780089	5.491117074	5.394911102	5.193337784	NA	5.827012727	6.389849962	5.024497916	7.815143696	7.293866344	NA	8.249020386	8.018922255	NA	8.968470939	6.889001021	7.86041137	7.347855644	8.267875559	NA	9.07412517	NA	7.037113755	NA	5.757440338
hsa-mir-1-2	5.652323724	NA	NA	5.803417945	6.577582054	NA	NA	NA	NA	NA	NA	NA	NA	NA	7.147136466	NA	NA	5.841349613	NA	NA	NA	NA	NA	NA	6.480335072	NA	NA	5.563724733	3.721623104	NA	5.789173419	NA	5.201988208	6.148666954	7.042577581	6.65584516	NA	NA	6.031712611	NA	NA	NA	NA	NA	5.935097099	NA	NA	NA	NA
hsa-miR-100	10.43166549	8.7832825645	9.887255383	8.1760538255	10.712676215	9.934639285	10.345764345	9.9755340765	10.689059845	9.882745475	9.365327037	9.361510305	10.53160358	8.5048790435	10.403792505	9.8721266345	11.605468865	9.444974239	10.426641615	10.2034068475	9.8490127125	11.15908951	10.16013068	10.409471875	9.9898846085	10.373173525	10.335806078	9.097026085	9.8582600945	8.767917738	10.413937155	9.2963218255	11.604911085	11.540049325	11.623853805	12.181505715	11.982198435	9.5734238755	12.022567195	11.50813948	11.50181536	9.828288913	12.095725785	10.40821595	12.025525605	9.8702537185	11.843813125	10.665449745	10.300062406
hsa-miR-100*	NA	NA	NA	NA	NA	NA	NA	NA	NA	NA	NA	NA	NA	NA	NA	NA	NA	NA	NA	NA	NA	NA	NA	NA	NA	NA	NA	NA	NA	NA	NA	NA	NA	NA	NA	NA	NA	NA	NA	NA	NA	NA	NA	NA	NA	NA	NA	NA	NA
hsa-miR-101	6.5564383265	5.3079066665	3.523864359	4.125727507	7.58619539	6.135033193	6.038570365	6.0477008105	7.434822261	6.6603823405	NA	NA	7.144592359	NA	7.096291351	6.760862318	8.126839573	NA	8.230372157	NA	5.4875687825	6.810577402	2.183057535	3.674718653	5.906707675	NA	NA	NA	6.810556043	5.7027151	6.14162452	4.830586498	8.8311947715	8.595736144	8.7871947925	7.9829589165	8.4299146265	NA	8.0279512395	8.593233354	6.356486929	6.611114613	7.639961806	NA	8.765669145	5.768778668	NA	NA	4.412890037
hsa-mir-101-2	NA	NA	NA	NA	NA	NA	NA	NA	NA	NA	NA	NA	NA	NA	NA	NA	NA	NA	NA	NA	NA	NA	NA	NA	NA	NA	NA	NA	NA	4.911365932	NA	NA	NA	NA	NA	NA	NA	NA	NA	NA	NA	NA	NA	NA	NA	NA	NA	NA	NA
hsa-miR-101*	7.584865114	4.884562556	NA	4.790704637	8.100927864	7.144379838	7.579805328	6.534028608	8.079864843	6.937821657	5.195936984	4.630722103	8.271773954	4.24869862	5.375451116	NA	9.517015023	6.331106673	7.49421424	NA	7.455951712	8.312252079	7.944542567	7.305883253	6.921546544	6.82109553	6.369361962	5.998909029	6.495180158	5.849310236	6.830012026	6.336612554	8.808965355	8.648566104	9.977319115	7.144449961	9.864293118	NA	9.272496644	9.44990854	8.886287498	6.72339811	9.479370516	7.337578591	10.17595243	7.454495428	8.949384635	NA	6.548972333
hsa-miR-103	12.100144185	11.999171885	12.12388749	12.155171735	12.132594875	12.16499825	11.9030563	12.238783955	12.17399887	12.59679344	11.366083575	12.301825445	12.06064037	13.09835837	12.31816399	11.663699375	11.80393687	12.17236761	12.27851559	12.98610259	11.34284721	12.378412215	12.008575415	12.48648027	12.307675885	12.461149615	12.139923925	12.789562095	11.959248485	12.599047185	11.845420145	12.44659104	12.14674724	13.55555648	13.16198385	12.77794058	12.938032235	12.857738385	12.451474365	12.644643235	12.70969654	13.134089555	12.98800703	13.14286541	12.68270322	12.225196505	13.10157539	12.84521605	12.354735615
hsa-miR-105	7.245051347	6.4904044615	NA	6.2408749885	7.6288504485	7.477783035	6.9790675595	7.3007255745	7.514888014	7.0311746695	NA	7.063417846	8.066015193	6.757304335	7.428266548	7.9858962295	8.8151618255	6.7797912985	5.91087853	6.47059673	7.4756439615	8.3189882275	5.981981926	7.3453013925	6.9673824405	6.935461857	6.1342975265	6.244531621	6.7407524585	6.714714683	6.527052177	6.642823497	8.777074386	8.213370939	9.326451403	8.856862027	8.678284693	7.266636286	7.296184912	8.690799188	8.088418688	7.123864159	8.471551673	6.836794823	8.7393870165	7.5134089385	8.764911386	NA	6.922911215
hsa-miR-105*	5.975509369	5.86921393	NA	4.950997396	NA	6.355816231	NA	4.584939739	5.017027262	6.403940514	NA	NA	5.73854335	5.349783899	NA	NA	6.649517262	NA	NA	NA	6.973911479	NA	NA	NA	NA	5.177616673	NA	NA	NA	6.572095379	5.587816918	4.884071246	7.381764357	7.044104434	NA	7.704659647	7.96977065	6.586708681	8.174362507	NA	5.821833794	NA	5.714947101	NA	NA	3.190994732	NA	NA	NA
hsa-miR-106a	9.6246466455	10.359753937	9.2754535075	10.88474948	10.51971474	9.5828851465	9.8997807265	9.803270937	10.589203985	10.0892807615	8.9513061385	9.500450284	10.15908635	10.2547957895	9.9714198805	10.179948665	11.324750565	10.1060103255	9.5673670785	9.2362857445	9.39344512	9.5849243125	10.0531061385	9.55014574	9.6413301325	9.8685502615	9.7415658315	8.245095764	9.8480678675	8.962734725	9.546539733	10.058968397	10.2408297065	11.15571791	10.3826059	9.776870505	9.957087328	8.791101121	9.326866719	10.787930615	9.542498866	10.92903652	10.0441044595	9.647354899	9.9234893785	8.268150669	9.382498562	9.809550074	9.7688953495
hsa-miR-106a*	NA	NA	NA	NA	NA	NA	NA	NA	NA	NA	NA	NA	NA	NA	NA	NA	NA	NA	NA	NA	NA	NA	NA	NA	NA	NA	NA	NA	NA	NA	NA	NA	3.249745049	NA	NA	NA	NA	NA	NA	NA	NA	NA	NA	NA	NA	NA	NA	NA	NA
hsa-miR-106b	9.360706488	10.28631733	9.49078086	10.9323493	10.07657372	9.254331913	9.669489667	9.962558228	10.6300589	10.4785782	7.985355902	9.403018888	9.897254356	10.65217863	9.963080317	9.689736982	10.72593035	10.21445874	9.528604266	9.700821941	8.537100328	9.108596959	9.991706432	9.566532367	9.919405922	10.42988844	9.87532697	9.08533422	9.928008299	9.005564851	9.722977337	10.45940931	10.23381746	11.35871924	10.70451299	9.993317235	9.560978878	8.954529074	9.024461895	9.529555497	8.715780766	9.983400971	8.995735288	8.701949494	8.678419197	8.580256665	8.498423939	8.822691681	8.553973193
hsa-miR-106b*	NA	6.899996263	NA	6.163409479	6.04365394	7.242505781	7.982441631	8.167953804	7.937518238	7.91903581	NA	6.613877337	7.691153184	7.390492098	NA	NA	9.176778218	8.207707062	6.684788292	NA	9.393918862	NA	7.410203329	NA	6.435885411	5.994103212	NA	6.381478329	6.082506427	7.140251467	5.967367437	7.609566666	7.673256195	6.130630792	NA	6.753738122	3.135381491	NA	NA	NA	NA	5.506409041	NA	NA	6.410122578	6.287132119	NA	NA	NA
hsa-mir-107	NA	NA	NA	5.515014876	NA	NA	NA	NA	NA	5.99193772	NA	NA	NA	5.316282865	NA	NA	NA	NA	NA	NA	NA	NA	NA	NA	5.495233605	5.361382859	NA	NA	5.555188866	5.121810907	NA	0.397430432	NA	NA	NA	NA	NA	NA	NA	NA	NA	NA	NA	NA	5.558482841	NA	NA	NA	NA
hsa-miR-107	11.731920525	11.732495705	11.62794104	11.36331238	11.897967525	11.73827977	11.58007025	11.710556415	11.791860085	12.093212655	11.34213863	11.827939895	11.869802325	12.822857695	12.0678094	12.25386167	12.09123059	12.128678135	12.14610542	12.759504115	11.6516484	12.643629055	11.521686965	12.38581841	12.03231301	12.119584305	11.464563045	12.144917885	11.880550145	12.33142804	11.49463557	11.826651625	11.78005284	13.445244695	13.30744589	12.45062177	12.737938365	12.061997935	12.1398147	12.89697691	12.781194005	12.604311245	12.716100055	12.598503965	11.889421695	12.109443735	12.30119521	12.71464778	11.988110485
hsa-miR-10a	9.5581121	8.934906364	9.990253713	10.56676886	9.997427443	10.03777784	9.88493523	10.34812193	10.78431677	10.53490301	NA	9.687411139	10.46990117	10.51408801	10.760944	9.251441834	11.27177787	10.5746396	10.47693792	11.2829463	9.489468529	10.30225425	10.82394633	10.86211252	11.60252003	11.72826514	10.89562632	10.8046946	10.8414627	9.536880452	11.0512757	10.52478265	11.77134628	12.52126591	11.09570744	12.46842345	10.82675351	10.6347417	12.77932781	11.53826474	11.53651164	11.3943115	12.53812263	10.93486949	11.35700955	10.12776141	12.62891354	11.16168661	11.68937921
hsa-miR-10a*	NA	1.75555929	NA	NA	6.429746908	6.171106403	NA	NA	6.376230871	6.606032075	NA	NA	6.430989729	NA	NA	NA	6.02188187	4.452222083	NA	6.735943258	NA	7.822614892	NA	7.347954651	6.64182252	6.545803623	NA	NA	5.606641551	NA	NA	5.72798182	6.927134052	8.283548333	7.93514292	8.377843131	7.286740086	NA	8.079990225	6.873778194	7.787077861	5.855677468	8.716969189	NA	7.130133802	6.579832144	NA	NA	NA
hsa-miR-10b	10.39802987	9.643947105	10.12163795	10.97678484	11.09265252	10.84377789	10.88904348	10.66068006	11.44599967	10.43873864	9.605552014	9.857778561	10.83585521	10.88362923	10.92741387	10.40693155	11.97128685	10.72482801	10.57981988	11.02345408	10.78784208	10.44758637	11.50547049	11.19561315	11.71340194	12.01130772	11.17689582	11.07561649	11.46062977	10.4850284	11.23020844	10.06120357	11.61078841	12.05940043	11.29236069	11.64807885	10.9276624	9.894971841	12.01065758	11.84108473	11.11104254	11.14571133	11.78682054	10.95224445	11.26630672	10.55236197	11.72098536	11.12938241	11.76564708
hsa-miR-10b*	7.246630361	5.847590288	5.781227949	6.324765981	7.606386853	7.260650905	7.329694802	6.971262157	8.092295945	7.174367976	NA	NA	7.441893432	6.139479279	NA	6.992112788	8.902717735	6.031732096	NA	NA	6.317050338	7.248873002	7.5639649	6.221423103	7.013474619	6.916322218	6.171864338	6.460070397	6.972531631	NA	6.423840187	5.954955484	8.151665207	8.244245927	8.857565232	7.962074035	8.493595037	6.247807287	8.379019822	8.577416323	7.677412559	7.119398326	7.399046185	4.936725648	8.027258385	NA	NA	NA	6.969333254
hsa-miR-122	9.711011091	10.03661783	10.10192115	10.16402366	9.547829246	9.837928177	9.824229097	9.908618408	9.254029402	9.732155515	10.23382957	10.25662961	9.573400554	10.08103101	9.185788225	9.967124442	9.499406541	10.16103796	9.584330931	10.30939655	9.504233913	9.911183792	9.587370232	9.733557379	9.387395237	10.12161383	9.806813015	10.18632898	9.862074978	10.37135119	9.433525882	10.12296166	8.942297915	9.364429523	9.498016292	9.257398328	9.123825298	9.534109333	8.917137593	9.631659192	10.53566876	10.33421775	9.081928331	9.884323812	8.614357525	9.921359535	9.422061334	10.07362917	9.990799005
hsa-miR-124	8.2760376685	7.968266131	8.495563261	7.377300882	8.6054686755	7.777382948	8.4991557695	7.965675521	7.7957553645	8.263548185	8.927100178	8.622613868	7.882482159	8.1111704925	9.4095713075	8.6859747565	7.8009203605	7.522641701	8.439508222	8.5271594805	7.7367355525	8.495361191	8.5160503805	8.5945456615	9.089476909	7.9040218955	8.7394114925	8.309764756	8.3512660945	7.9763707255	8.2790014995	7.3655572585	8.7157099075	9.620205402	8.876658122	8.6579623235	9.81896647	8.9784211515	9.3250799	9.028486393	9.263638327	8.753500751	9.2356387065	9.3346432345	7.8729148815	8.636532522	9.460234014	10.667679925	9.7230143425
hsa-mir-124-1	8.884852861	8.469710151	8.987631235	7.21656823	9.498458848	8.957511345	8.777805182	8.447280229	8.443905978	8.471434937	10.70514331	8.823586545	9.201845085	8.234535914	9.745669785	10.11778039	8.395756953	7.764311643	8.880165742	9.133876758	8.973682135	9.524930222	8.937026003	8.914518801	9.163950899	8.27664893	8.824702123	8.527280513	8.32451518	8.398186705	8.580087006	7.652482179	8.655267331	9.61477946	10.48772862	8.538156564	10.33011348	8.963552576	9.027229568	10.13356775	9.374074019	9.010370886	9.376649643	10.00480179	8.431232195	9.121857631	9.659810404	10.83124206	9.748262603
hsa-mir-125a	7.745221796	7.7602773055	7.53941614	7.4882928835	7.7938662225	7.5547226375	8.003885378	7.50885191	7.402456767	7.851757085	NA	7.4223983285	6.5083441205	7.533090646	9.212200973	NA	7.832656808	7.5843833805	8.551180279	7.560946212	7.1902781415	7.707788098	7.708731232	7.8870454245	7.7435448355	7.4874909415	7.283274509	7.3286428285	7.3960542155	7.295736707	7.746129169	7.543776113	8.637515311	8.600176865	9.446336113	10.15432129	8.7361916585	9.230800468	9.373655349	9.521825934	8.962775536	8.0636658365	10.5829485	7.399310283	8.9816679125	7.8292418855	9.650806834	7.249112242	7.149773522
hsa-miR-125b	11.01585755	9.2937707575	10.56466371	9.114267832	10.933987375	10.66082358	11.132829075	10.42111982	10.49664924	10.8246519	9.7096744165	9.913187577	10.320541381	8.896114353	11.240808325	9.821843227	11.34342093	9.844535306	10.895518795	10.115668575	10.0578406855	11.34893464	10.433840145	11.43963469	10.849134785	10.61800718	10.86050698	9.727876237	10.0127701725	9.6080134105	10.679477725	9.8492323365	12.4127306	12.407244835	11.99132523	13.04512315	12.61455302	11.053452935	12.953453575	11.861855245	12.485152625	10.35213229	12.77107814	10.988956315	12.523433225	10.1428763405	12.48652666	11.174232755	10.815186565
hsa-miR-125b-2*	NA	5.732395429	NA	3.477076351	NA	6.419599449	NA	NA	6.862836806	NA	NA	NA	6.206799122	NA	NA	7.046964139	7.4258339	NA	NA	2.859330319	5.683166243	6.718309907	NA	NA	5.802241615	NA	NA	NA	5.874711467	6.181848098	NA	NA	6.504812622	NA	NA	6.541457807	6.905474867	NA	6.397692612	NA	6.561146838	NA	7.165468287	NA	6.969291721	NA	5.668251867	NA	NA
hsa-mir-126	12.72301896	12.4533699	12.45417851	12.50195993	12.6853308	12.799591	12.33986696	12.24952377	12.89271965	11.86288538	12.94669353	12.07793981	12.76758536	12.2788683	12.2506139	12.47717104	13.12651882	12.45736454	11.92558035	11.8433656	13.02893526	11.91559045	12.82543929	12.85703082	12.87697789	13.14478328	12.12978304	12.84242217	13.16278688	12.68400175	12.97833031	11.52516967	12.43084592	12.45018722	13.58270476	12.3309696	12.46293405	13.81546508	12.57347167	13.27650359	12.17182137	12.32521186	12.19565586	12.68120971	12.79595749	12.1911699	12.14565618	12.65475059	11.93197566
hsa-miR-126	7.350115549	7.020844805	7.336903803	6.218663371	8.281235877	7.569574444	7.881723277	8.169069249	8.654267987	7.708477101	NA	7.137624679	7.714311513	8.177263997	7.60293062	NA	9.201975371	7.867101044	8.139268091	NA	7.424541973	6.48998432	8.334802592	7.007561103	7.897400697	7.600719713	7.684870082	4.123651427	7.425229687	6.093287294	7.829293714	6.957535188	9.645333442	8.992010634	8.757686396	9.26558021	8.23945915	NA	9.446048304	9.320545672	9.167573547	8.782359909	9.335962078	8.451244834	9.321321951	7.82440673	7.959044635	NA	8.054312928
hsa-mir-126*	8.126176772	7.200575606	6.687383094	NA	8.037289355	7.999968646	7.596124415	8.111735346	8.529593843	7.525749138	NA	NA	8.026669181	7.914085666	NA	6.85514618	9.783285365	8.064208989	7.901040444	NA	7.965900014	7.083161984	8.295557003	7.523044019	7.829253916	7.826085716	7.625670603	6.495019251	8.007808398	6.365841211	7.824903813	6.328299093	9.356941711	8.466259995	8.603936686	8.942675224	8.33997635	6.499387835	9.19383421	9.177187421	8.983854971	8.749991262	9.078189656	7.37255577	9.159309325	8.145473191	7.790600149	NA	7.76997265
hsa-miR-126*	12.131144725	11.769597915	11.885731155	11.06465155	12.446244785	12.337601765	11.95132899	12.084120285	12.688679555	11.360921405	11.854055935	11.35613135	12.457491015	12.025459	11.739510485	12.084115415	12.980735345	12.09528794	11.706255825	11.374606635	12.42781559	11.79101492	12.575148125	12.320046485	12.62520351	12.878503095	12.001166145	12.160698045	13.07383611	12.01352154	12.45007019	11.12440399	12.37059452	11.96773134	13.299397675	11.63059728	11.818355295	11.494296985	12.271468305	13.099411685	11.91636249	11.97418982	12.062849145	12.241454375	12.31089601	11.7170193	11.569485755	12.02846354	11.626948205
hsa-mir-127	8.404840078	7.684131684	7.493298655	7.991461975	8.369906472	8.132711633	7.977102034	8.0711868	7.867783519	7.924310508	NA	7.889641404	8.286104381	7.176397417	NA	6.12224536	8.754704552	7.753045473	7.547192967	7.0785956	8.126795907	8.099107528	7.47245666	8.185130253	7.706212718	7.621637099	7.56724162	7.797582746	7.944288749	8.050794447	7.764713234	8.263408168	8.86275798	9.290301013	9.35242188	9.399397838	9.722021269	8.085432011	9.043212279	9.25925841	9.297584412	7.822650808	9.248931527	8.011382465	9.436774397	8.158683218	8.021623547	NA	7.740095101
hsa-miR-128	8.4621900875	8.621084448	7.742700625	8.555101197	9.024909175	8.6784983685	8.408387566	8.3017632005	8.370951026	9.1043397565	9.411915988	8.2028636295	8.8178629265	9.1981699835	8.583924901	8.389049204	8.682733793	8.3120595035	8.365893383	9.136531636	7.0585205565	9.1757888675	7.843325037	8.740495007	8.0062058125	8.2021245705	7.731654593	7.9098226445	7.6003210055	8.7107645845	7.845745759	8.9311012955	9.100480377	10.265489817	9.9145472855	9.597059857	10.73330347	9.2731339545	11.538889065	9.693160244	9.8036774435	9.470157713	10.629218305	9.172883805	9.938120716	9.0248760915	9.999775811	10.25176229	8.5236913865
hsa-mir-128-1	8.645777645	7.567942226	7.870923652	7.643667789	8.389751256	8.038550156	8.398620462	7.86514916	7.505667587	8.079290609	8.689621416	8.4953802	8.570184798	7.736957818	8.211302885	8.332889819	8.182474714	7.722366413	8.2064422	NA	8.383013102	8.960986941	7.995178072	8.628619839	7.996319351	7.375746001	7.669925139	8.248313439	7.507674244	8.333371938	8.015736605	7.809556177	8.943543856	7.893403523	8.208951309	9.1883158	9.451267967	8.581200167	9.344070245	9.202457628	9.045617698	7.849166437	8.141981085	8.941825653	9.06126422	8.487736636	8.439590557	8.253240899	7.588158201
hsa-mir-128-2	NA	NA	NA	NA	NA	NA	NA	NA	NA	3.422893671	NA	NA	NA	5.771087336	NA	NA	NA	NA	NA	NA	NA	NA	3.912320405	NA	NA	NA	NA	NA	NA	NA	NA	NA	NA	6.888558562	7.296462723	NA	7.652167982	NA	7.218453642	NA	7.023078295	NA	6.668823727	NA	6.809009561	NA	NA	NA	NA
hsa-mir-129-2	8.225769609	8.492350419	8.605583632	8.064204256	8.729633645	8.248752178	8.636532166	8.425449162	8.825638097	8.221482137	9.048368011	8.257015621	9.262660665	8.590836352	9.331393144	9.011042856	9.392407805	8.267158659	8.281090898	8.421148446	8.863073996	9.222139201	8.961560438	9.174101811	8.46327444	8.70567485	8.466539517	8.470418605	9.082257225	8.515108639	8.669518461	7.671459777	8.074139774	8.562527219	9.072981654	8.026302312	8.963432905	8.31117709	8.239835359	9.095613896	8.490348863	8.467685333	8.288736994	8.428625686	8.512341442	8.272340745	7.296813082	9.073906341	7.928023338
hsa-miR-129-5p	7.654309839	7.979546094	7.554453508	9.074481247	7.53832142	7.848669511	7.836992164	8.647339796	8.499675999	8.225499966	8.14053434	8.806346821	8.355844976	8.506955891	8.151661187	7.325017179	7.732858131	7.888896366	7.676632979	7.616158279	8.839134993	8.492895825	8.158136328	8.847949412	8.533987409	8.427859926	8.141274873	8.169337747	8.323980404	8.39516946	8.640658261	8.294768655	7.822988789	9.531206962	8.335087074	8.194257036	8.092160293	8.945043846	8.334881506	7.538453168	7.937142729	7.979543091	8.335072259	9.317433331	8.761304674	8.281170078	8.207118015	8.989631232	7.813269483
hsa-miR-129*	7.249744269	6.632409337	6.510112412	6.169005505	6.759409745	6.62989233	6.475186753	7.039252199	6.5220802515	7.4475326125	NA	6.062520614	7.168546009	6.621824152	7.302884302	6.956778481	7.3605709355	6.600678001	6.413150576	5.547124011	7.0104148535	7.488702862	6.985803738	6.750873887	6.582836111	6.752043736	6.405330109	6.807839472	6.471863552	6.875360123	7.040992879	6.696628455	7.794643549	7.169304847	7.0684961415	7.004621531	7.518243422	7.726269796	5.922983746	6.642267955	6.307146614	6.550830979	6.042923004	7.077380713	6.7602917835	6.3239687385	NA	7.192135491	6.204542823
hsa-miR-130a	11.30979052	11.09588681	11.43416077	11.9019225	11.58596261	11.51200079	11.15734061	10.51759308	11.39071636	11.53838233	10.60765398	11.16177312	11.44919806	11.29348318	11.30797775	10.65348274	11.48792013	11.41857683	11.54844009	12.01742318	10.42353215	12.06702687	11.16930626	12.21880008	11.3873892	11.36650527	11.30489325	10.91476427	11.01363979	11.81867769	11.51097097	11.59307442	11.6177971	12.13333393	12.56047786	12.14123914	11.80579384	11.40266433	12.12691121	11.57365148	12.23001919	11.95310889	12.38094588	12.09840927	12.14147803	11.1047809	12.07149643	11.89818906	11.73795639
hsa-miR-130a*	NA	NA	NA	5.602585317	4.825205539	5.02168112	NA	NA	NA	NA	NA	NA	NA	NA	NA	NA	NA	6.147093381	NA	NA	NA	NA	NA	NA	6.003753159	NA	NA	NA	NA	NA	NA	4.958927805	6.192712591	NA	NA	NA	NA	NA	NA	NA	7.238255399	NA	NA	NA	7.155952137	NA	NA	NA	NA
hsa-miR-130b	9.62621588	9.936517246	9.314034127	10.50443263	10.02983262	10.35512992	9.519340445	9.13299286	9.744461506	10.03972386	9.004397135	8.931379434	9.907450211	10.06271704	9.367326157	10.27981444	10.5452085	9.95377227	9.901940172	10.25660748	9.616162787	10.84945661	9.728728801	10.97841107	9.911907122	10.02387085	9.581551304	9.078552421	9.526379369	10.39616045	9.589964454	10.16315052	9.892393476	10.31788654	11.31171271	10.19463561	10.13860296	8.992629985	9.995721426	10.65347542	10.71618467	10.50959161	10.75508329	10.11073356	10.43797413	10.54943489	9.827692562	9.440674272	9.467867862
hsa-miR-130b*	9.138776134	9.254086571	9.02445624	9.118381695	9.084379167	9.324138728	8.853192761	9.123293335	8.771511299	8.894279052	9.778443258	9.294283863	8.843643688	9.083176533	9.622940425	9.679116274	8.938828584	8.591059442	8.762167599	8.623987451	9.61214087	9.323497939	9.489491427	9.454181464	9.090064985	8.69728309	8.772108803	8.922867207	8.608667423	9.238635619	9.039710966	8.784404204	8.22544551	8.748887777	9.252058558	8.813313936	9.165655574	9.602169857	9.029998727	9.146145947	8.346811943	8.683249567	8.805766923	9.285559782	8.811881717	9.14601992	8.8959791	9.393456649	8.607729916
hsa-miR-132	7.537378954	7.410553755	7.180196185	6.707004828	8.319775026	8.641051227	7.765920335	7.612168012	7.70581453	7.888052585	NA	6.931199447	8.485267659	7.788696281	NA	7.687187187	9.009810233	7.978037095	7.674252373	8.169414767	8.081942985	8.994386779	7.764322288	8.293104202	7.541639536	7.423841595	7.2595507	6.741886371	7.370004038	7.743363395	7.224971732	7.081964252	9.144556615	9.077630733	10.20673632	9.65219191	10.2034216	7.441847367	8.610212744	9.34489095	9.977856652	8.08958593	9.457019553	8.122817072	9.90918185	9.266808035	9.054713775	NA	8.052377794
hsa-miR-132*	6.973233589	7.493577419	NA	7.165745013	7.498435735	7.676339616	6.934827194	7.310197988	7.419424798	7.543074028	NA	5.949155231	7.985044956	7.095845544	6.599049889	8.06018189	7.848827803	6.795569181	NA	NA	7.589153432	8.084677887	6.682203012	7.551327148	6.869282472	7.056661216	6.952886733	6.861488827	7.013161932	7.575626919	7.031802881	7.705342402	6.299891534	7.006365513	8.059870284	7.364336682	7.541327899	6.394037317	6.992257369	8.419151022	7.533869532	7.714801566	7.575377029	7.821543193	8.156888926	8.008993767	7.3209791	NA	6.637128235
hsa-miR-133a	9.139911091	5.87236476	9.945207048	5.207954846	10.08049591	7.406409634	8.999311764	8.136758591	9.669642001	5.819080934	7.932789269	6.782292495	9.908466063	NA	9.798730021	8.039797637	8.675946756	7.118586031	9.270897862	9.678115794	7.952722723	11.3143548	9.450297021	10.56430794	8.805121062	9.511379005	9.53151165	7.828962938	8.853234838	6.614343949	9.854798379	5.687732064	11.18043151	12.23149205	11.91474073	11.34295617	12.01009185	9.852108858	11.37117501	10.68225447	12.70349535	6.565600483	13.2068557	10.51945116	13.03798361	7.828265344	12.6598412	10.98850874	9.774788131
hsa-mir-133a-2	9.122433746	NA	9.667668532	NA	9.627517768	7.072959732	8.692058103	7.499936973	9.28665852	NA	NA	NA	9.744551809	5.80095221	9.480861339	8.28393676	8.792802196	6.993532032	9.216493934	9.440381302	8.006682549	11.19752906	9.35805248	10.41115712	8.503169148	9.100459369	8.84799373	7.567103383	8.706505243	6.813099949	9.732903919	5.604402768	11.30457609	12.25518374	11.73829596	11.37024712	12.14982131	9.628282823	14.86408701	10.79687458	12.68379078	5.937639574	13.02035172	10.27962591	12.99762564	7.516498116	12.40335693	10.80679109	9.669840831
hsa-mir-133b	8.630631089	9.276962692	8.363734843	8.655652383	9.004648689	8.905854562	8.834831479	8.733686554	8.462741885	8.700317008	9.342193532	9.225715863	9.540353052	9.084999983	8.677545842	9.444877921	8.941822881	6.4175051275	9.031657315	9.06869864	9.795591307	9.795488688	8.610820422	8.183473704	8.982445198	9.505043609	8.759490626	9.390325319	8.876437119	10.13362888	8.668142173	9.397055324	7.515919947	8.368108568	9.130725347	8.215817665	8.540321671	8.574500256	8.318110915	9.131517991	8.759073475	9.069640161	8.337345859	8.947901071	8.17658944	9.491535034	7.305133516	8.81745344	8.072182283
hsa-mir-134	7.103940458	5.756616635	6.042059849	5.478595845	7.274737738	5.82343783	6.433577785	6.40276608	6.471170589	5.786448232	NA	NA	7.161472966	5.865017057	NA	NA	7.611420834	5.730560851	NA	NA	6.179663987	8.118550769	6.935363069	7.513338083	6.399706871	6.359652337	6.088569747	5.241086016	6.092043638	5.781817167	6.062607247	5.499451086	8.495696251	8.446431072	9.239161542	8.356675418	9.232800554	NA	10.62817846	8.436884768	9.358778595	6.017469207	9.329633044	NA	9.702279893	5.363724428	8.261363014	NA	6.030819469
hsa-miR-134	6.613542541	6.933416815	5.38003193	6.31366849	6.054440622	7.556412114	NA	6.308210603	NA	6.296582822	NA	6.788399325	6.639087577	6.643608352	NA	NA	7.210029496	6.62771347	5.449903719	NA	6.74770495	7.264449428	4.363246128	6.764026704	6.18445406	6.157215398	6.92024955	6.667269438	7.063504036	7.003106523	6.244122606	7.060182791	6.722691504	NA	8.057281482	7.093766101	NA	6.484872032	NA	7.945222819	7.571393187	7.470139339	NA	8.124226158	7.186190551	7.490894163	NA	NA	NA
hsa-miR-135a	6.8793025595	6.9044466075	5.675935008	6.917060764	8.221987822	7.508275605	7.849118766	6.889471109	7.42498013	7.6181095635	8.412159135	6.705756151	7.471778076	6.6538700275	8.573243764	7.8728576995	7.0068962705	6.919986236	7.528956947	6.5623824265	7.8059258795	7.550850818	7.3840325895	7.2658434135	7.251681742	7.0826300535	6.3526360065	7.2583282365	6.6073199705	6.6651552345	7.0475391585	6.907393434	7.9256532635	8.0415526635	9.006744774	7.592773136	8.495092923	7.4700589735	8.683922066	8.113291783	7.219894669	7.581663002	7.509688948	7.540548312	7.439042849	6.6870364235	7.581562293	8.169182183	6.317975837
hsa-mir-135a-2	NA	NA	NA	NA	NA	NA	NA	NA	NA	NA	NA	NA	NA	5.502927464	NA	NA	NA	NA	NA	NA	NA	NA	NA	NA	NA	NA	NA	NA	NA	NA	NA	NA	NA	NA	NA	NA	NA	NA	NA	NA	NA	NA	NA	NA	NA	NA	NA	NA	NA
hsa-miR-135a*	NA	NA	NA	NA	NA	NA	NA	NA	NA	NA	NA	NA	NA	NA	NA	NA	NA	NA	NA	NA	NA	NA	NA	NA	NA	5.684507182	NA	NA	NA	NA	NA	NA	NA	NA	NA	NA	NA	NA	NA	NA	NA	NA	NA	NA	NA	NA	NA	NA	NA
hsa-miR-135b	NA	6.856626404	4.673486773	6.971166128	NA	NA	NA	6.731554061	7.011345394	5.678033292	NA	5.507331749	5.569972601	6.344695704	NA	NA	6.246090481	6.923140217	5.64667489	NA	6.286434141	NA	6.43101716	NA	7.159245414	7.553524063	7.213554398	6.988260814	6.971819736	6.229952179	6.993715874	7.125112214	8.292155163	8.070950569	8.072194464	7.784430998	7.378802096	7.401896	7.677429883	7.999921439	5.959396798	7.392667392	7.9487029	6.779025712	6.718501483	5.550200527	NA	NA	NA
hsa-miR-135b*	NA	6.110452927	NA	NA	NA	NA	NA	NA	NA	NA	NA	NA	NA	NA	NA	NA	NA	NA	NA	NA	NA	NA	NA	NA	6.221869883	NA	6.833372799	NA	NA	4.22820753	NA	5.861505434	6.217879004	NA	NA	NA	NA	4.869549449	NA	NA	NA	6.851406328	NA	NA	NA	NA	NA	NA	NA
hsa-miR-136	8.793670553	9.972398903	11.02689112	9.512157687	9.817012147	11.17485815	9.193242723	10.64394125	8.628478311	9.349393315	10.53099318	11.79084291	11.01494167	9.644055774	8.803316005	11.14787609	10.35798033	12.03378362	11.85920124	11.51937087	12.20679715	10.13398248	9.90292276	8.864488394	11.04656309	10.95728973	10.41709	11.98485057	10.86612234	12.03233228	9.398101074	10.86092121	9.192459466	8.184672275	9.550200203	8.810996221	9.48171993	10.57437715	8.944553369	10.78862977	9.655755841	11.10810914	9.710354978	10.02476087	8.846562827	12.88084478	10.686614	9.59176132	10.59102487
hsa-miR-136*	NA	NA	NA	NA	NA	NA	NA	NA	NA	NA	NA	NA	NA	NA	NA	NA	5.998572112	NA	NA	NA	NA	NA	NA	NA	NA	NA	NA	NA	NA	NA	NA	NA	NA	NA	NA	NA	NA	NA	7.219490792	NA	NA	NA	NA	NA	NA	6.409204219	NA	NA	NA
hsa-miR-137	NA	6.272523505	NA	NA	NA	NA	NA	NA	NA	3.864015239	NA	NA	NA	6.3742032	NA	NA	5.816314676	7.923090118	NA	NA	NA	5.591371295	NA	NA	6.747441923	6.264201749	-0.235190388	7.428480732	NA	6.482182217	NA	6.375628322	7.479859002	6.694251675	8.007411314	6.327776373	7.251205749	NA	6.766766803	7.652300024	5.650056008	7.048024618	8.537792916	NA	8.17993975	7.938279622	8.290687357	NA	NA
hsa-miR-138	8.2734861075	8.1553412685	8.2339335425	8.759860021	7.660624224	9.979465788	8.4265692705	8.664154281	8.3051509735	8.277353375	9.900665266	7.5780064855	8.1216032705	8.09363591	7.5269700495	10.34788208	8.548207534	8.613556211	8.6137510625	8.0834362385	8.7059289155	8.719648371	7.9497995555	8.545484809	8.222237537	8.645048792	8.517740271	8.254640545	8.6938864885	8.8511954235	8.5051706665	8.1556700575	7.7362413365	8.0190356655	7.562535756	7.479373282	7.0163420885	8.0630346605	7.355631742	9.54468126	8.3671254605	8.6677995185	8.787521562	8.7034833245	8.046654817	8.7177871645	8.804998194	8.140973194	8.178938767
hsa-mir-139	7.176600004	5.52675247	NA	3.95119384	NA	NA	6.417819285	5.18673982	6.640494789	NA	NA	NA	6.649953814	NA	NA	NA	7.980392015	NA	NA	NA	6.7404458	NA	NA	NA	5.640841153	5.511602736	NA	NA	6.05471813	6.510909647	NA	4.354681873	7.666869707	6.313765766	6.767316044	6.209521795	4.685079673	NA	7.237169169	7.289489309	7.239399122	NA	NA	NA	6.853624834	NA	NA	NA	NA
hsa-mir-140	9.290770064	7.319047163	8.171100449	6.041505573	9.777340819	9.286232551	8.919981339	8.62281327	7.1677494245	8.5636121	8.825309491	8.209370619	9.116505014	6.999397785	9.023900531	9.2379126	6.590828849	8.136320733	8.816539221	8.543943258	8.765830263	9.705148777	8.932957973	9.611694393	8.382154372	8.662158523	7.857337297	NA	7.995821969	7.815247118	9.088223468	7.428236036	7.278930619	10.74960811	12.19020906	10.5069568	10.83130771	8.381908569	10.81298975	11.45841678	10.39750161	8.846268909	10.91029871	9.919992715	7.9670090725	8.45483671	10.07614025	9.617966614	9.209355622
hsa-mir-141	NA	NA	NA	NA	NA	NA	NA	NA	NA	NA	NA	NA	6.036597065	NA	NA	NA	6.139495955	NA	NA	NA	NA	NA	NA	6.486778275	NA	4.606866219	NA	NA	NA	5.20571659	NA	NA	NA	NA	NA	6.614215544	NA	NA	NA	NA	NA	NA	NA	NA	6.928976026	NA	NA	NA	NA
hsa-miR-141	8.321922649	8.659021812	7.096023087	8.269583557	8.315625832	7.648050274	7.818305857	8.007256905	9.154691289	8.681040262	NA	7.50275892	8.016392184	8.586418824	NA	NA	10.44232633	7.559650911	7.592823123	NA	7.295361692	5.059293937	7.927691804	6.575300904	7.831927401	8.384578267	7.485429386	8.167150007	7.822298129	8.09570108	7.471344165	9.275972104	9.169523357	6.456961985	7.371412583	8.147564791	NA	6.876332108	NA	7.016455611	NA	9.199719165	NA	6.49232209	7.042652211	8.470285646	NA	NA	6.576227573
hsa-mir-142	8.214851234	7.829454645	7.050750437	6.487450718	7.042120273	8.733651441	8.195499159	10.14915419	9.344822378	8.002054371	NA	7.861204768	9.130949888	7.824502705	7.94922179	8.07094552	9.889947173	9.604667733	8.143241958	8.655674616	9.209937076	7.020228327	7.469376874	7.161165292	8.743003696	10.61150276	9.685113653	8.362950664	8.729484965	10.72144021	7.805330674	7.625442988	8.801996941	9.383146346	NA	9.711024916	8.243313736	8.076445752	7.813563089	8.308937263	6.846651796	8.651945956	8.21772918	8.647327467	8.017796786	9.223604173	8.446612622	NA	9.631461157
hsa-miR-143	11.23549065	9.167876695	10.31811685	8.385204748	11.18854515	10.29112837	10.20821107	9.522829501	10.54211149	8.436207537	9.661534996	9.460215347	11.75835221	7.52330917	9.291771112	10.01420812	11.52528602	9.815582145	10.19602012	9.572482208	10.85492789	11.06800121	10.05156781	10.5683041	9.949497299	10.68427679	10.09006675	10.13718284	11.139844	9.879547975	10.81174166	9.019846895	12.11267331	10.6361476	11.98125493	11.91933653	11.81000012	10.1886036	11.15368202	11.72663928	12.03297313	9.9398169	10.97568202	9.995078919	13.2740434	11.03420952	11.06602958	9.402024395	9.746628568
hsa-miR-144	NA	NA	NA	NA	NA	NA	NA	NA	NA	NA	NA	NA	NA	NA	NA	NA	6.696673581	NA	NA	NA	NA	NA	NA	NA	NA	NA	NA	NA	NA	NA	NA	6.324204137	6.440269456	6.484225913	NA	6.914772471	6.235332893	NA	NA	NA	NA	NA	NA	NA	8.458141602	NA	NA	NA	NA
hsa-miR-144*	NA	NA	NA	NA	NA	NA	NA	NA	NA	NA	NA	NA	NA	3.380928512	NA	NA	5.241109964	NA	NA	NA	NA	NA	NA	NA	NA	NA	NA	NA	NA	NA	NA	NA	NA	NA	NA	NA	NA	NA	NA	NA	NA	NA	NA	NA	7.278890466	NA	NA	NA	NA
hsa-miR-145	14.14988969	12.11888878	13.6525885	11.67707825	13.66443672	12.31430626	13.41454351	12.6099266	13.44663455	12.1187351	12.06118895	11.94708673	13.49643433	11.0904285	13.89448116	12.65831628	13.11544201	12.48149424	13.24881483	13.29457184	12.56604269	14.89660028	13.09185347	14.00871253	13.28800219	13.60755958	13.53078159	12.98651098	13.02439634	12.46474745	13.95339294	12.12878251	15.1321263	14.83330044	15.02171539	14.99092279	15.04668659	13.80792199	15.34480384	13.91750312	15.27616093	12.67872423	15.53855293	13.42854629	15.16829409	13.56925814	15.2347266	13.3517847	13.15543008
hsa-miR-146a	11.33506216	11.84805035	10.50409989	10.08436059	11.4794594	12.16295018	10.96012624	12.68956954	11.45095183	11.66123164	10.89132833	10.89332614	11.97089502	10.90744388	11.4734981	11.90274658	12.19796559	12.37466657	11.123614	12.00596715	11.85429357	11.8181322	10.63188915	11.38957885	10.44393476	12.08460171	11.05167662	10.92066052	10.57465182	11.64714035	10.41108788	10.45899405	11.64048711	11.42518036	12.73828961	12.07040621	12.12629967	12.27364844	11.03725455	11.48162933	11.39558365	11.40850025	11.41945113	12.49716939	12.1710614	12.14790808	10.96135234	11.01655062	10.98626152
hsa-mir-146b	6.167052942	6.718608634	6.48624545	7.268160255	NA	6.57289432	NA	7.144325053	NA	6.960356631	NA	7.487077338	6.601004724	6.778224201	NA	NA	5.851564817	7.822193268	5.975716253	NA	5.538726223	5.5856294	NA	7.074385582	7.258756339	7.679698674	7.332814938	8.068693714	7.154403743	8.039800995	6.960546894	7.647521163	NA	7.489864304	7.83726063	6.925877695	NA	NA	NA	NA	5.342023844	7.097927623	NA	NA	NA	8.580332244	NA	NA	NA
hsa-miR-146b-5p	10.20955243	11.37008998	10.21725985	9.95766115	10.59990526	11.04185497	10.33145653	12.12776068	10.96141188	11.53733372	9.580223081	10.60349336	11.01896667	11.20293858	10.7998382	11.05972252	10.87732397	11.9261513	10.84343589	11.7353689	10.81863474	10.38763546	10.21567716	10.13262801	9.864942894	11.54599797	10.27630965	10.30045243	9.75553096	10.74000175	9.545110551	10.47949081	10.58181561	10.3446283	9.754494732	11.58913886	10.10236899	11.51445957	9.636478258	10.01096576	10.13399175	11.2782005	9.653093203	11.55863891	9.000917023	11.48173148	9.528976298	10.05958509	10.16348361
hsa-mir-147	6.227521721	5.659220157	7.027064128	5.661621032	NA	6.47959253	NA	6.126367524	7.187507027	6.622478779	NA	NA	7.00389872	6.261223834	NA	NA	6.816973365	5.565436082	6.986046462	NA	6.392207937	6.066816695	4.769237112	6.562460125	6.577976329	6.245797503	3.925683885	NA	6.566784167	6.480813163	NA	5.886932106	NA	NA	NA	NA	NA	NA	NA	NA	NA	4.91677378	NA	NA	4.757127057	NA	NA	NA	NA
hsa-miR-147	7.50619143	7.364557653	7.211453791	7.261064865	7.61924476	7.771734956	7.507839342	7.828510622	7.802886497	7.491702596	NA	7.578614957	7.922039172	7.145790721	NA	7.970411514	8.787284197	7.2619272	6.702038005	6.617328186	8.052401466	8.292589597	7.453819442	7.658218508	7.116763154	7.19025482	6.893338624	6.896908116	7.123315429	7.549848815	7.418523019	6.827978868	7.514875646	7.285528548	7.895774227	8.064786034	8.002390265	6.902055108	6.851016264	7.766103688	7.70212951	6.826930823	7.823272793	7.933171536	8.879906834	7.784706919	NA	NA	7.487054266
hsa-miR-148a	8.0087750345	6.5586645605	4.8604035585	5.315331973	8.887473867	9.1515704365	7.7996858945	9.4638327355	9.658197721	9.6439943675	7.004773905	7.4299321855	8.1515734685	6.793850614	8.167390971	9.0618647925	10.959524465	7.543237098	7.6529921665	9.481736591	8.857361943	8.055736411	7.108192806	7.028392116	7.0675614765	8.563346108	7.2173605875	7.946786187	6.917564104	7.980034902	6.636919438	7.4095318815	9.25886997	7.590352922	8.090433375	9.1278415445	8.0215338545	8.281414067	7.493900274	9.6360397945	7.0195774545	7.227656356	7.7072564835	7.426190727	9.0834800055	6.705187456	7.022878753	NA	6.6725224775
hsa-miR-148a*	6.370240795	5.49228942	NA	5.594346457	NA	NA	NA	NA	NA	NA	NA	NA	NA	NA	NA	NA	NA	NA	NA	NA	NA	2.432005891	NA	5.277328896	NA	5.870810736	NA	NA	NA	5.565518485	NA	NA	NA	7.600590691	NA	6.183501751	NA	NA	NA	NA	NA	NA	NA	NA	NA	NA	NA	NA	NA
hsa-miR-148b	7.313584977	6.825736394	6.156652689	6.38557288	7.850595964	7.85928488	6.303779883	8.598800846	8.455886635	8.352581963	NA	7.308222607	7.207807873	6.753839955	NA	7.437762433	9.472268692	7.325987217	NA	8.168270787	7.637988261	7.625624776	6.397631396	7.192203191	6.845458894	8.013609596	6.888047387	7.29781331	6.656488846	7.498233301	5.658291543	7.291043865	8.950042087	8.187009288	7.886243526	9.054755751	8.627327739	6.613616297	7.357824838	8.791343162	7.971511579	7.641858568	8.675538473	7.13741166	9.465475501	7.821988042	7.352263663	NA	6.047070527
hsa-miR-148b*	8.239145123	7.05952952	7.582243819	6.788832247	7.574353548	6.397878786	7.507658922	6.795386525	7.235251283	7.344411601	7.733107421	7.9094651	7.403682135	6.946206462	7.628094473	NA	6.773543135	6.682886425	6.950866269	7.876607386	6.666179774	7.612173828	7.510749277	7.945811964	8.076701772	6.758548277	7.530098763	7.93659832	7.561630916	7.375359786	7.523315519	6.63752545	7.601819666	7.579520702	NA	7.467107964	8.396056631	7.606441766	7.534582595	NA	7.39045283	7.152582489	6.727294995	7.605612828	6.759692085	6.940944758	7.731467694	7.607651086	7.953388864
hsa-miR-149	7.029524427	7.362797834	7.591345419	7.865818339	7.585584172	7.023630871	7.795107806	8.040646422	7.357580181	7.588517453	NA	6.502130537	7.266222954	7.683662184	7.697138212	NA	6.973618066	8.231002281	7.621833722	NA	NA	6.995038128	7.31773431	7.767887466	7.733934841	7.484025938	7.095068053	7.660010177	6.898617283	7.743331119	7.633474685	7.846983434	6.805233888	7.067663011	NA	6.202719189	NA	6.870144355	7.005918353	NA	7.044319662	7.640641039	NA	7.36258023	7.190814781	7.234075385	NA	NA	6.442081234
hsa-miR-150	8.973193809	8.655205043	9.090448262	7.99614664	8.421404842	8.823335719	9.225734164	11.47297632	9.720798455	8.91707732	NA	7.891151937	9.332946254	8.467345123	10.07346654	9.062680322	10.07876809	9.663542811	9.227657335	8.44378276	9.656571257	8.299384402	9.536284699	8.983272227	8.684981591	9.463455197	10.09923251	9.150192806	8.631599036	9.664745878	8.879255587	8.53764813	9.770505034	9.463427296	8.217070071	10.08735839	8.955921371	9.015156297	10.02525059	8.886748875	9.110379838	8.577301447	9.57043259	10.00296253	9.304336793	9.073813361	9.214505497	8.728762828	10.26178008
hsa-mir-151	7.263084407	7.012864036	NA	6.59138753	7.456827526	6.242899964	6.868569329	8.07684571	7.41091264	7.116496481	NA	NA	7.150700478	7.195629562	6.798081201	7.526228322	8.979434337	6.912286506	6.575592012	NA	7.715820422	6.482131551	4.812220497	6.722118531	6.348224578	6.930376349	6.200519538	NA	5.084347634	6.869220077	5.650773278	6.265432698	7.858132477	NA	NA	7.681153651	7.697273096	5.249241419	7.656858298	7.185291477	6.509510294	7.220857754	7.373191116	NA	8.342911513	7.291005443	NA	NA	NA
hsa-mir-152	7.523075713	8.324276075	8.37225959	7.984746393	7.955478744	8.170454747	8.339101802	8.762340919	8.078867698	8.399010565	5.966839365	8.023000708	7.356551843	8.243636433	8.079197026	8.770576666	7.94723874	9.034888671	8.606414754	8.085925634	8.552498525	7.671570561	8.621990695	7.610688376	9.067785086	8.217285125	9.020339651	8.773703917	8.557017698	9.019288095	9.198788544	8.334981445	8.442187666	8.313028896	7.822341695	7.81832047	6.618438008	8.639926278	8.415278951	8.284218809	8.332741043	8.079624489	8.034423454	8.061574945	8.00403346	8.934524271	8.34734096	NA	8.528338987
hsa-miR-152	8.447835794	8.45202373	6.804995763	8.060415475	8.387750589	9.719399726	7.720104552	7.814761228	8.347623942	9.208112356	NA	6.817372567	8.67154452	8.427755426	7.57788816	8.552645719	10.05587816	8.377983425	7.459694177	8.933652698	8.684979945	9.349215241	7.82328098	8.130856572	7.909159719	7.869028936	7.446386961	7.704200606	8.014114997	8.387681767	7.030631463	8.271474887	9.118336413	9.14595708	10.19193873	9.903815288	10.3745392	6.489529371	8.46698013	10.11148517	9.778070336	9.124928243	9.99345574	8.090634108	10.36352019	8.752898416	8.475353686	8.181870128	7.7856111
hsa-miR-153	6.850781458	NA	NA	6.742811849	NA	NA	NA	NA	5.288623433	NA	NA	NA	4.924893375	NA	NA	NA	6.884634766	NA	NA	NA	NA	4.96774891	NA	NA	6.282716245	NA	5.779170734	NA	NA	NA	5.626623405	NA	4.956058752	NA	NA	NA	NA	NA	4.601556813	NA	NA	NA	NA	NA	6.639001869	0.006127827	NA	NA	NA
hsa-mir-153-1	NA	NA	NA	NA	NA	NA	3.800807808	NA	NA	6.956454363	NA	NA	NA	NA	NA	NA	NA	NA	7.521048682	NA	NA	4.103557859	NA	NA	NA	NA	NA	NA	NA	NA	NA	NA	NA	NA	NA	NA	NA	NA	NA	NA	NA	5.551304184	NA	NA	NA	NA	NA	5.895301885	NA
hsa-miR-154	NA	NA	NA	NA	6.251287623	NA	NA	NA	NA	NA	NA	NA	5.754637784	NA	NA	NA	6.567614617	NA	NA	NA	NA	NA	NA	NA	NA	4.428541714	NA	5.388328997	NA	NA	NA	NA	7.209206966	5.817270046	5.48175857	6.287163128	6.836309963	NA	NA	7.459144442	5.97730831	NA	7.369993192	NA	8.535152585	NA	6.885283348	NA	NA
hsa-miR-154*	NA	4.197409486	NA	NA	NA	NA	NA	NA	NA	NA	NA	NA	NA	NA	NA	NA	NA	NA	NA	NA	NA	NA	NA	NA	NA	NA	NA	NA	NA	NA	NA	NA	NA	6.811033916	NA	6.342650813	NA	NA	NA	NA	NA	NA	NA	NA	NA	6.290627435	NA	NA	NA
hsa-miR-155	9.660694654	11.18850249	10.01285734	10.42245872	9.88986743	10.91614886	10.12671361	12.49165513	10.93007582	11.00968186	10.24642638	10.19953638	10.67798467	10.84441022	11.28545	11.01440255	9.86859769	11.57959857	10.48561848	12.27145175	11.56791105	10.81505937	10.01024682	10.30727594	9.490200881	11.6966582	11.05456075	10.34107585	10.44662364	11.65806702	9.998155073	10.22057463	9.154135135	9.920600554	9.470674764	10.80320029	9.712728623	11.70646443	8.955163326	9.053715727	9.77891119	11.0522671	9.521011065	11.32367182	8.706666052	11.7240137	9.121471632	10.44827848	11.01385441
hsa-miR-15a	7.0448175715	7.3989668945	7.3584737275	7.3951077105	6.8138820545	7.5599241945	7.0609964785	8.1756763865	8.207955365	8.2743085125	NA	7.0850360175	7.7886312345	8.387373041	7.597009114	NA	9.5116913765	8.659537598	7.375650087	8.0499396575	7.1711781915	7.5844613775	7.4343553715	7.3043392605	8.0256296545	8.6151405015	7.56753004	7.451572819	7.6647459585	7.9520691485	6.9629563205	8.160057831	9.2790412045	10.860465945	8.203448547	9.694604659	9.2649688235	7.851553881	9.1133823445	9.762921393	8.4081676475	8.8524415705	9.544841738	8.262455995	10.0272531265	8.943262103	9.1217807735	8.2596114695	8.2723396745
hsa-miR-15a*	6.552377044	7.057168046	NA	6.873140795	NA	NA	NA	6.830299606	NA	NA	NA	NA	7.210594086	6.383382591	NA	NA	7.046548242	7.141561201	6.769457757	NA	NA	7.176348584	NA	7.268091436	5.519947704	6.672793227	NA	6.13700086	NA	6.578873462	6.3035591	6.815533	6.324541192	NA	NA	6.800653401	NA	NA	NA	NA	6.4805791	6.669883864	NA	NA	NA	7.114127814	NA	NA	NA
hsa-miR-15b	6.992787061	7.327930151	6.184969203	6.713317916	7.560411242	7.513583182	6.933598969	7.513828565	7.163584614	7.73808663	NA	NA	7.318153738	8.159380631	7.249072521	NA	8.78713625	7.758163019	5.975163595	NA	6.483960442	5.913251116	6.961017295	6.637920621	7.291167757	7.645081573	6.572089088	6.06859695	6.310685407	7.124595181	6.294082342	8.1564435	8.900844953	10.94071859	8.181700049	8.988069141	9.145993308	8.060961244	7.972393045	9.652798294	8.215277016	8.671567642	8.761702211	NA	9.417086753	8.647657449	8.105517901	NA	7.396743762
hsa-miR-15b*	NA	NA	NA	NA	NA	NA	NA	NA	NA	NA	NA	NA	4.532928532	6.927156643	NA	NA	7.001538774	NA	NA	NA	NA	NA	NA	NA	NA	NA	NA	NA	NA	NA	NA	NA	6.334100321	6.572929777	NA	4.495585712	NA	NA	NA	NA	NA	5.30565087	NA	NA	NA	NA	NA	NA	NA
hsa-miR-16	9.379652767	9.839728393	8.708291159	9.6545038335	9.309755905	9.734697817	9.385759385	10.0524621255	9.9787234345	10.26486412	8.43620399	8.937288285	9.4070399955	10.52133228	9.198324543	9.0329261105	10.814330505	9.976594129	9.209129738	9.4538839045	9.256632774	8.9227511305	9.2915166755	8.8998008205	9.269060148	9.9047748135	9.509263379	9.0811470835	9.326774441	9.8965729105	9.0734835765	10.158799505	10.262359115	10.440630425	9.526175	10.42227028	9.8938439835	8.6104141765	9.9344650805	10.653117405	9.6402044265	10.46412699	10.16255745	9.2214175885	10.57678554	9.5805206735	9.12993421	8.4921306485	9.0570281205
hsa-miR-16-1*	NA	NA	NA	5.942703677	NA	NA	NA	NA	6.488999756	NA	NA	NA	NA	NA	NA	NA	NA	NA	NA	NA	NA	NA	NA	NA	5.805045362	NA	5.116347263	NA	3.391170393	NA	5.006140904	5.959744347	NA	NA	NA	NA	NA	NA	NA	NA	NA	NA	NA	NA	NA	NA	NA	NA	NA
hsa-miR-16-2*	6.560560069	6.862368536	6.403422899	6.243721282	NA	7.025076293	NA	6.874554232	6.812737559	7.581138	NA	NA	5.443255756	7.735054105	NA	NA	7.356168781	7.092331617	NA	NA	NA	NA	NA	NA	6.242010282	7.275155848	6.611599753	NA	6.254158735	6.901934899	6.283081022	7.352633773	7.580759009	6.929467228	NA	7.551687079	NA	7.005191151	NA	6.535335136	NA	7.329292819	NA	NA	7.245715267	6.729373361	NA	NA	6.674668946
hsa-miR-17	10.55325712	11.53137634	10.17258994	12.2527084	11.49916607	10.77515983	10.81637693	10.75110153	11.51213544	11.3614424	10.36126218	10.76075781	11.01114621	11.61090855	10.96093236	11.05479318	12.02155775	10.7888402	10.51803142	10.19461597	10.00649546	10.51459646	11.19597406	10.52496598	10.67891664	11.08563354	10.90218428	9.680193778	10.8759287	9.956008508	10.35264988	11.27172759	11.09022029	11.81531269	11.25682478	10.77246118	10.94742982	10.41637367	10.09508515	11.70856747	10.14451343	11.93069874	10.90059755	10.78718483	11.18827884	10.75214486	10.50789465	10.92583807	10.64381393
hsa-miR-17*	7.16220478	6.911231126	NA	6.163964164	6.61486553	7.24177797	6.898770349	7.306143135	7.79999743	7.435607773	NA	7.113296612	7.360146351	6.754833379	NA	7.17130645	9.501147607	7.331175816	NA	NA	7.462651153	NA	7.013134195	6.533412649	6.908110481	6.615985135	4.918555971	6.024944024	6.513293274	7.137409741	NA	6.541370881	7.868357876	7.437038642	8.324786131	8.089427496	7.860137728	NA	7.418955271	9.066069801	7.350742291	7.373855018	5.406358577	NA	8.802650186	7.882276513	NA	NA	6.162285651
hsa-miR-181a	9.0701784615	9.9756850955	8.3197169435	9.319804559	9.2276331625	10.810685915	8.7233504895	9.440375334	9.3609422325	10.07971563	8.708327495	8.600474947	9.608941487	9.093762471	9.0565671215	9.57535361	9.96849579	9.914890686	8.7486636235	9.577195394	9.362390615	9.5011716935	8.3937369375	9.2767197555	8.540694936	9.0981669915	8.0435858055	8.106138444	8.8211249845	9.120618279	8.220161078	9.4207375565	8.9768063415	9.569127334	10.719838615	10.13986559	10.65776633	9.9659891875	8.8965303855	9.736090294	9.9250334855	10.46604418	10.110327365	9.8270227625	10.08982528	9.7445467395	8.895076187	8.3450198585	8.7128769385
hsa-miR-181a-2*	7.79540312	7.071794153	NA	7.2229194	7.305460958	NA	7.820871226	6.718135158	7.272368733	7.067574866	NA	6.47001857	7.508579509	7.059456189	7.088220062	NA	7.215144836	6.807793182	7.048885378	NA	6.796701458	8.132738709	5.99461633	7.135301424	7.327567882	7.282450324	7.083557956	7.22920029	6.897000176	7.114545626	7.320703581	7.051585251	9.111876595	8.114464586	7.986464448	7.994063228	8.63640379	NA	8.201927111	7.624275373	8.463986051	6.729062354	8.712944066	NA	9.078847261	6.884351546	8.008906071	NA	6.524883066
hsa-miR-181a*	6.481721683	4.952974382	NA	NA	NA	NA	NA	NA	6.00103999	6.372386774	NA	NA	NA	NA	NA	NA	NA	NA	NA	NA	NA	NA	NA	4.700063457	NA	NA	NA	NA	NA	4.71829003	NA	NA	7.51540847	NA	NA	NA	NA	NA	NA	NA	NA	NA	NA	NA	NA	NA	NA	NA	NA
hsa-mir-181b	9.928839265	10.58147121	9.851351296	10.4622648	10.18287516	11.06181464	9.72291614	10.16770779	10.18014567	10.93424351	10.21176227	9.932360574	10.38892787	10.57876391	10.36205201	10.1731611	9.92638511	10.3688165	9.975777636	10.58432571	10.21557212	10.72508016	9.835129658	10.75958935	9.55927697	10.24983991	9.730684161	9.344723892	9.989105674	9.61378688	9.574929701	10.51462693	9.943640548	10.78753442	11.32049136	10.82028142	11.11547155	12.00790013	10.40466482	10.68138708	10.72382796	11.39939956	11.00382245	11.25504048	10.60541609	11.01696011	10.65293176	11.03953697	10.30371673
hsa-miR-181b	9.796977285	10.51522692	9.757051284	10.26390054	9.814977833	10.61719667	9.612707702	9.972791453	9.739905727	11.01778452	9.674909744	9.954662264	9.93110975	10.43313157	10.3895347	9.919594722	9.299826087	10.13637928	9.725421602	10.46417233	9.558042475	10.42590601	9.87215139	10.62390745	9.545688176	9.959993914	9.235414416	9.189382174	9.634367116	9.654328977	9.432982153	10.53481948	9.519321567	10.52250664	10.91418755	10.77059863	11.11022931	11.5032532	10.04588927	9.767260289	10.51966189	11.07352118	10.9143149	11.23693565	10.16652775	10.63069745	10.38501086	10.66463829	10.12123916
hsa-mir-181b-1	6.683817776	6.6950214385	6.155553186	6.027862764	NA	8.455066811	6.544321799	5.841952871	5.123814114	7.1381960505	NA	NA	6.829082681	6.140599293	NA	NA	6.689286623	5.8591618225	NA	5.666216732	NA	8.221879545	5.816080712	6.458862064	5.671729211	6.1191795405	5.6084214335	5.14384848	6.56695248	6.129094149	5.900830729	6.356329621	5.677511248	7.617727185	9.01510142	8.955299177	9.708756088	NA	7.053815518	8.469687423	8.255216235	7.357266371	8.474812948	NA	9.342291132	6.0770423275	NA	6.36671535	7.340941865
hsa-mir-181b-2	5.68178109	7.44372501	NA	6.245586706	NA	NA	NA	NA	NA	NA	NA	NA	NA	6.212346719	NA	NA	NA	NA	3.658130422	NA	NA	6.608095637	NA	5.293548845	5.549279898	NA	NA	NA	NA	4.871561084	5.010097308	5.259134747	NA	NA	NA	6.029364428	NA	NA	NA	NA	6.937726132	NA	NA	NA	NA	NA	NA	5.954826447	NA
hsa-mir-181c	7.926743744	8.264370021	7.834446883	8.736055546	7.638817006	7.913226855	7.729382556	7.916893321	7.354478203	7.507847324	NA	7.862980302	7.226899449	7.161384008	8.210521113	NA	7.433164702	8.364485886	8.111904822	6.918661314	6.927319888	7.37122712	7.466670027	7.784948602	7.941624411	8.065320385	8.101510894	8.391977573	8.265026337	8.241499094	7.826980497	8.091088679	7.029997427	7.202849642	NA	7.570451688	6.70631359	7.841622498	7.187113248	NA	7.833962689	8.010856024	6.965011757	7.590317303	7.162857129	7.861116903	6.256913465	NA	7.943657301
hsa-miR-181c	8.043751977	9.16144835	6.854120335	8.293841822	8.731289654	10.1037927	7.967656151	8.651302465	8.84711004	9.615222551	7.945186414	7.791745119	8.98516995	8.247837634	8.580331956	8.742748555	9.671195529	8.852337888	8.142774052	8.998169993	8.956927566	9.247073366	8.154193263	8.725489489	7.845914814	8.681062683	7.429103781	7.488687105	8.123295339	8.408934269	7.770813879	8.593375627	8.465031494	8.755233216	9.849426334	9.340690734	9.897382283	9.364623107	8.479125204	9.461097303	9.306531882	9.878848629	9.417725567	8.920330448	9.4931423	9.236945184	7.988972956	NA	7.637186947
hsa-mir-181d	NA	3.846581202	NA	5.276377864	NA	NA	NA	NA	5.714564497	NA	NA	NA	NA	NA	NA	NA	NA	NA	NA	NA	5.898225475	NA	NA	NA	NA	NA	NA	NA	6.362008285	NA	NA	NA	NA	NA	NA	NA	NA	NA	NA	NA	NA	NA	NA	NA	NA	NA	NA	NA	NA
hsa-miR-181d	8.066122104	9.028388754	8.104606965	8.540669916	8.925828589	9.592411359	8.340526944	8.435566573	8.647891549	9.844510493	7.892438447	8.169229268	8.838040891	9.026765463	9.31831538	8.660452834	8.525461151	8.788714025	8.385467388	9.508387318	7.982663708	9.271788939	8.277022627	9.354895322	7.725215614	7.896708415	6.996580786	6.850896318	7.673454234	7.567929603	7.052811245	9.113561762	8.796191697	9.871910449	10.21414113	9.798511375	10.47722593	10.35243136	9.285792435	9.180210358	9.659386303	9.978533302	10.4182655	10.21827732	9.614849397	9.428233721	9.841176698	9.493521545	8.534616549
hsa-mir-182	6.692256754	7.769758857	NA	7.923248328	NA	6.911399218	6.578132212	NA	7.151186281	7.983270774	NA	NA	NA	7.728284595	NA	NA	8.544308803	5.547981173	NA	NA	NA	NA	NA	NA	NA	NA	NA	NA	NA	6.005010298	NA	7.544876915	7.900090638	NA	NA	NA	NA	NA	NA	NA	NA	7.768303278	5.617648479	NA	6.312383253	7.360640284	NA	NA	NA
hsa-miR-182*	NA	6.054787866	NA	NA	NA	NA	NA	NA	NA	6.418496117	NA	NA	NA	NA	NA	NA	NA	NA	NA	NA	NA	NA	NA	NA	NA	NA	NA	NA	NA	NA	NA	NA	NA	5.304299068	NA	NA	NA	NA	NA	NA	NA	NA	NA	NA	NA	NA	NA	NA	NA
hsa-miR-183	6.460005949	7.294572593	NA	6.442804783	7.246582037	5.735326816	NA	5.793325466	6.932533887	7.327255811	NA	NA	7.494138768	6.514756534	6.36132191	6.758562617	6.758602301	6.459734758	NA	NA	NA	7.172600447	5.57441721	7.107604564	6.605448899	5.833984825	6.134223774	NA	6.496061409	6.923980092	5.657671027	6.468643579	5.642256446	6.817644051	6.776576662	6.583722417	4.696508873	NA	5.144217933	7.817189393	NA	7.254406942	NA	6.39116399	6.833915569	5.267388396	NA	NA	NA
hsa-miR-183*	NA	6.820832304	NA	5.878977233	NA	NA	8.192986033	NA	NA	NA	NA	NA	NA	NA	NA	NA	NA	NA	NA	NA	NA	NA	NA	NA	NA	NA	NA	NA	NA	NA	NA	6.49120291	NA	NA	NA	NA	NA	NA	NA	NA	NA	6.356881842	NA	NA	NA	NA	NA	NA	NA
hsa-mir-184	9.234339344	9.371772551	9.043492734	9.817345347	8.862982095	8.832101747	9.115321354	9.502130347	9.090261677	9.351821899	8.05703977	8.861312412	8.870661624	9.463962294	9.113845865	8.779739217	8.513429437	8.666120171	8.530697466	9.163212508	9.042271167	9.614832104	9.518197288	10.12144748	9.075061651	9.321093811	9.212430909	9.30603362	9.172903651	9.178542503	9.491605694	9.336969825	7.628259544	9.073129518	8.256209695	8.7965588	8.598856435	8.802345154	8.716555971	8.073251982	8.843430841	8.830034637	8.661289744	9.527175992	8.656589623	8.544904872	9.268844775	9.431626446	8.783605296
hsa-miR-184	NA	NA	NA	5.844308259	NA	NA	NA	NA	NA	NA	NA	NA	NA	NA	NA	NA	NA	NA	NA	NA	NA	NA	NA	NA	NA	NA	NA	NA	NA	NA	NA	4.95619917	NA	NA	NA	NA	NA	NA	NA	NA	NA	NA	NA	NA	NA	NA	NA	NA	NA
hsa-miR-185	7.525370031	7.582268195	7.272911541	7.92817746	8.060951616	7.784503084	7.120716124	7.565559773	7.882004428	7.562528655	NA	7.572999515	7.890902494	7.959997592	7.369250387	6.001961903	8.427499409	7.549017622	NA	6.498295127	8.421197309	8.055986843	7.447408201	7.337833252	7.33386308	7.198531438	7.293731497	6.998948601	7.451664097	7.86871677	7.177984527	7.818950653	7.22596007	8.529038604	6.541505741	7.593764537	7.270594322	NA	NA	8.705793058	7.506024658	7.457879878	7.400859524	6.769026877	8.078081536	7.528352015	NA	NA	6.095339271
hsa-miR-185*	7.990797501	8.142144685	8.539166187	9.059405471	7.887852745	7.699136625	8.640265712	8.545787119	8.687399907	8.596047931	8.284346297	8.709248735	8.32045755	8.54837044	9.18745268	8.854908664	7.495737919	8.590129832	8.498922964	7.991269468	8.521211123	8.445254097	8.827102548	9.206245319	8.666838072	8.391557806	8.190852393	8.226081564	8.370062664	8.314096518	8.596252308	8.855001217	8.280897026	9.367699728	9.460388207	8.508050143	8.364479077	9.237368625	8.826309288	8.17684337	8.07480371	8.26147342	8.328265015	8.80458987	8.366415376	7.960659983	7.340374558	8.292573828	8.013655478
hsa-miR-186	6.976818595	6.854710377	4.989239746	6.528196424	7.299256235	6.594094076	5.791301911	6.573824685	7.536429886	NA	NA	7.34061874	7.312472071	7.033503178	7.497916108	NA	7.337625924	6.859143698	7.102208059	NA	6.386628653	8.21324854	6.883167529	7.515586061	6.245793423	5.955616764	5.859091557	5.797652684	6.25643875	6.231539703	6.350414973	7.053507774	8.393980975	8.364232169	9.454924801	8.356423234	8.771480221	7.408942294	8.223597815	7.972034065	8.971304698	7.149358186	9.105443981	7.383577656	9.993007314	7.451623625	8.803570609	NA	5.388698364
hsa-mir-187	6.424012391	6.710871076	6.1157028	5.80156145	NA	6.455881724	NA	6.130441668	NA	NA	5.106819629	NA	NA	NA	NA	7.587781256	6.641617158	5.412507101	7.12763159	NA	4.626222237	5.780177491	NA	NA	NA	NA	NA	NA	NA	5.388761866	NA	NA	NA	NA	NA	NA	NA	NA	NA	NA	NA	NA	NA	NA	NA	NA	NA	NA	NA
hsa-miR-187	6.852266228	7.510517987	6.479997	7.244982241	7.307904794	7.146838211	6.839765536	7.924631795	6.763489098	6.80568012	NA	7.563525457	7.576501171	8.195390081	NA	6.748268311	7.296246999	6.872949662	7.719326012	6.719232204	7.404149039	9.684744354	7.094187808	8.850409477	6.468453206	6.784920207	NA	6.532323478	6.850342747	7.565438689	6.088783075	7.012365313	7.75307696	9.66231738	10.4084023	9.76438263	10.96975546	8.767370629	10.5506316	9.275788079	11.05019861	7.915442779	11.61984345	8.532661145	11.56502641	8.690164624	11.02060546	9.881748196	NA
hsa-mir-188	5.539686416	6.560503411	6.265480917	7.227665376	NA	NA	NA	6.240386436	6.479521616	NA	NA	NA	5.799119265	7.052913782	NA	NA	6.133776966	7.135354247	NA	NA	NA	NA	NA	6.561577712	6.703822504	6.59222695	6.915726895	7.112805363	6.838420294	7.117882156	6.108710205	7.347511305	6.850737788	NA	5.619426475	NA	NA	NA	NA	NA	6.15149677	6.982169367	NA	NA	6.472742309	5.552307373	NA	NA	NA
hsa-miR-18a	6.824589271	7.436204859	4.848433797	7.837122664	7.251531909	3.932679701	6.941668211	6.642448729	7.979217703	7.34987095	NA	4.76816994	7.501209342	7.257913773	NA	NA	8.496586196	6.814508466	3.920430456	NA	NA	6.983077514	NA	6.562458172	6.852038246	7.188285856	6.321877506	NA	6.405346848	4.487005891	6.114929686	7.033906614	8.530357046	8.426842446	6.677428386	7.692408078	6.647983819	NA	NA	7.022439293	NA	7.835273206	7.69672291	NA	7.806395514	6.78652543	NA	NA	6.752981171
hsa-miR-18b	NA	NA	NA	5.708798828	NA	NA	NA	NA	NA	NA	NA	NA	NA	NA	NA	NA	NA	NA	NA	NA	NA	NA	NA	NA	NA	NA	NA	NA	NA	NA	5.855469211	NA	NA	NA	6.997601336	NA	NA	NA	NA	NA	NA	NA	NA	NA	NA	NA	NA	NA	NA
hsa-miR-18b*	NA	NA	NA	NA	NA	4.302033146	NA	NA	NA	NA	NA	NA	NA	NA	NA	NA	NA	NA	NA	NA	NA	NA	NA	NA	NA	NA	NA	NA	NA	NA	NA	5.199988239	7.220904957	6.669009986	5.314139809	NA	NA	NA	NA	NA	NA	NA	NA	NA	NA	NA	NA	NA	NA
hsa-miR-190	6.313899816	6.408587471	NA	NA	NA	NA	NA	NA	NA	NA	NA	NA	NA	NA	NA	NA	6.979664725	NA	NA	NA	NA	7.077416404	NA	NA	NA	6.532925745	NA	NA	4.371551373	5.482168395	NA	3.702920781	7.209765163	NA	7.360668344	7.677400261	4.814589568	NA	6.314370776	NA	NA	NA	NA	NA	7.189403405	NA	NA	NA	NA
hsa-miR-191	10.9893925	10.25013567	10.15602264	10.43306931	10.6391783	10.12281287	10.62211951	10.50101715	10.99391228	10.55325552	10.25499174	9.771524787	10.39607767	10.56944764	10.81939856	10.39699408	11.24151546	9.660383471	10.10349822	9.860006775	9.832919419	10.61281116	10.10029989	10.15724212	9.412126217	10.29841797	9.626879292	9.419477813	10.20695454	9.735799451	10.27846664	9.923474427	11.2624538	11.63289143	11.35040877	11.40668468	11.3307143	10.23270791	10.95308773	10.85141672	11.48066262	10.47131389	11.39119423	10.73711906	11.78409042	9.711526821	10.71784019	9.893439493	10.20542716
hsa-mir-192	NA	6.197136519	NA	5.8607417755	6.635184383	NA	6.790207671	5.476447334	NA	5.9131027345	7.364631736	4.78628927	NA	6.024402933	7.444899543	6.557790596	5.7600310725	NA	NA	6.212042893	6.190956814	6.211752962	6.547984482	6.283460438	6.781249125	6.163431462	NA	6.786496406	6.056670221	5.645846625	6.691610263	5.571620331	7.567461621	NA	NA	NA	7.003928489	6.891516358	3.815895025	NA	NA	5.810612739	NA	NA	NA	5.119843385	6.870006836	NA	NA
hsa-miR-192	7.8690803115	7.0875836485	8.453444279	8.4532010035	7.145825746	8.132554826	7.9224085855	8.0440845325	8.26735875	8.275784039	9.5001062	8.711224182	8.148418164	8.190703779	9.066161949	9.33814352	11.753115035	7.6680531075	8.464800978	7.573229929	7.920303156	9.24736916	8.146221344	7.9441656285	6.936534668	7.541123852	7.2950274875	8.319402402	7.1956132255	7.659227366	8.101952058	9.213935737	8.0760432965	8.7585822015	9.1943436085	8.553550791	8.5567268445	8.0338488995	7.74746433	8.491558546	7.874173752	8.1257421535	8.109380705	8.210854289	8.5046885845	7.617547835	8.301999284	9.019965611	7.709439166
hsa-mir-193a	7.7897799475	7.5708792535	8.054095303	8.4050203625	7.842021236	8.531116231	7.8356704825	8.600207518	8.6374625155	8.122389366	8.88961708	6.6092507165	7.788684998	6.9811657545	7.663012909	8.436293443	7.886301574	7.592248269	8.026857955	8.426046439	9.635135516	8.0738210915	8.433419733	7.7352483675	7.213949765	7.212864405	7.313314372	7.8622112995	7.136954959	7.4038864125	7.773805238	7.5471251565	8.2951950075	8.6027119965	8.9942906565	7.5585371275	8.7224717145	9.549314436	9.394791829	7.9572576665	8.8369411235	7.8216144235	8.5963732555	8.595517175	9.2960812055	7.137337993	8.548490187	7.837443194	6.430816637
hsa-miR-193b	8.180032373	8.368181036	7.062285711	6.410093122	9.442594189	8.812288735	8.194695832	7.804585338	9.128844659	8.543105506	7.593990928	7.750160694	8.907369354	7.223889175	7.571848223	8.634618987	9.335863412	8.487268629	8.082017996	7.281306453	7.059676486	8.407956263	7.262852165	7.904493935	6.808399012	7.125878072	6.488648944	NA	6.901727232	7.150670777	7.058800615	7.139985825	8.660839348	8.589898309	10.13504494	8.260838804	8.749839199	6.06009393	8.323161458	8.968681596	8.808324981	8.075561886	8.435661044	NA	9.468316255	8.010250883	7.37486016	NA	7.076816605
hsa-miR-193b*	NA	NA	NA	6.394027795	NA	5.772454137	NA	NA	6.321577059	6.986438305	NA	NA	6.310372699	NA	NA	NA	NA	NA	NA	NA	NA	NA	NA	5.049064333	5.693017435	NA	4.865271095	NA	5.397289344	5.533449712	NA	5.913158494	7.124524519	6.44382664	NA	6.802542937	NA	NA	NA	NA	NA	6.648227616	NA	NA	3.148981826	NA	NA	NA	NA
hsa-miR-194	8.993992072	8.8312939	8.916789808	8.648170525	9.321325103	9.527127415	9.844602994	8.904877535	9.217811912	9.422063669	10.77208278	9.941507558	9.187155471	9.0643365845	10.090734214	9.7960223855	9.634448535	8.106038876	9.5297402545	9.7655860035	9.369940851	9.86417361	9.7863342705	9.902762094	9.021523302	8.162088547	8.528954135	8.5978441	9.232738123	9.275019349	9.6569975715	8.555114448	8.52993866	8.626168401	8.8135724775	7.865674335	9.53710766	9.5014622415	9.021204229	9.0252564	8.9602327525	8.139448275	9.0258884585	9.464303211	8.4728549395	8.8553397405	9.1308482265	10.733569365	8.746602912
hsa-mir-194-1	6.1763144	5.419296202	5.862522183	6.5760415835	NA	NA	6.330987451	4.17406154	6.539703285	6.104170041	NA	6.86131121	6.548549872	6.512585229	NA	NA	7.241280763	5.643035647	7.134514604	NA	NA	NA	NA	NA	6.9418438835	5.8269184595	4.552398253	NA	5.851817883	5.82937175	6.483494025	6.027687066	8.109858635	6.440090367	6.809354681	7.229070719	6.741203667	NA	NA	NA	6.747238172	5.2704243085	NA	NA	7.613728431	NA	NA	NA	7.200954819
hsa-miR-194*	NA	NA	NA	6.3366307	NA	NA	NA	NA	NA	NA	NA	NA	NA	NA	NA	NA	NA	NA	NA	NA	NA	NA	NA	5.444964714	5.933427549	NA	NA	NA	NA	5.810276222	NA	6.27899532	NA	6.788685616	NA	NA	NA	NA	NA	NA	6.776985161	6.727144272	NA	NA	3.183869042	NA	NA	NA	7.151306351
hsa-miR-195	9.360273008	9.286034462	8.591572322	9.368283827	8.857433167	8.877911146	9.229382712	9.662605346	9.891997671	9.706364699	NA	8.884591405	9.122893777	10.0053609	8.944429877	8.919884687	10.15388631	9.527336684	8.864929814	8.957189975	8.852966869	8.671337162	8.698957972	8.691992956	9.176365949	9.773770286	9.273921039	8.621576364	9.183743572	9.310391932	8.786996793	9.708973012	10.47505768	9.995950415	9.373111288	10.7228999	9.755451872	8.573194426	9.555083368	9.979266803	9.638096068	9.89441626	9.960720402	9.085553991	10.85638753	9.840463325	9.347837124	8.235877588	9.460162448
hsa-mir-196-1	6.810430308	5.72536191	6.12316974	5.11062432	7.226873143	NA	NA	6.367373273	6.992809441	6.54414308	7.116634108	6.30248557	5.684179462	NA	6.416321578	6.369304273	6.990219236	NA	NA	NA	6.228457162	5.876840578	NA	NA	6.111407693	5.901488794	5.744690879	NA	5.710720136	5.604664718	NA	5.964856982	6.960037275	NA	NA	6.203190277	6.569349354	NA	NA	NA	NA	NA	NA	NA	7.191110772	NA	NA	NA	6.578257347
hsa-miR-196a	7.2517408065	6.9353961	7.71401528	7.388305187	7.062355302	6.523338743	7.001022825	7.0818267405	7.635880814	7.406431669	8.03980745	6.9704699215	7.328222079	7.4391098775	7.274630942	6.220195433	8.128898533	6.6273168635	6.536933859	8.841229446	7.558171401	7.622223466	7.310166626	7.068879455	6.740116692	6.6527436555	6.792842443	6.7208386395	6.8654655645	6.6686017575	7.0632464125	7.3980046305	7.812963828	6.7640601495	8.1417910285	6.9774506305	7.213993003	8.765318872	6.676820956	8.597722484	8.0117435215	6.9727929075	7.60234401	8.8144296455	7.525224703	7.099618609	7.8951974675	10.73170479	7.658282594
hsa-mir-196a-1	6.671078356	5.172112769	NA	6.655241109	NA	6.1219531	NA	6.897253205	6.597519878	6.930898876	NA	NA	5.781264373	5.897124479	NA	NA	5.702926733	3.328906737	NA	NA	NA	6.637240816	NA	6.830866639	NA	5.580856985	5.602138016	NA	6.128503334	5.553445937	NA	6.707314352	NA	NA	NA	NA	NA	NA	NA	NA	NA	NA	4.663672467	6.20303916	5.817630413	4.7169357	NA	NA	6.221466308
hsa-mir-196a-2	NA	4.69888979	NA	4.453191413	NA	NA	NA	NA	6.911055138	NA	NA	NA	5.368655256	NA	NA	4.929134553	5.513862715	4.585111264	NA	NA	NA	NA	NA	NA	5.605375542	NA	NA	NA	5.035999476	NA	NA	NA	5.1080752605	NA	NA	6.202649253	NA	NA	NA	NA	NA	NA	NA	NA	6.64701802	NA	NA	NA	NA
hsa-mir-196b	8.098400646	7.921077006	7.826319902	8.213788412	6.858248126	7.398231194	7.827176676	8.027703763	7.544685464	8.292832638	NA	7.884153436	7.041715612	7.79229895	7.800299312	8.181967808	6.713270515	7.537451628	7.82679623	7.799229785	6.588004039	7.469359703	8.259806331	8.371402261	8.014936621	8.13278651	8.275629274	8.160916751	7.178747051	7.773717675	8.047119993	7.691418806	7.149332344	7.632608547	NA	7.599488555	6.197449317	7.880902468	7.108913222	NA	4.524671268	7.431519133	7.996089364	8.34825374	6.876623777	7.525090901	7.924788831	NA	7.756919473
hsa-miR-196b	2.440092953	4.843472696	7.481230044	6.499017926	NA	NA	NA	5.463683565	NA	NA	NA	NA	NA	NA	NA	NA	NA	NA	NA	NA	NA	NA	NA	NA	NA	NA	NA	NA	NA	NA	NA	5.717076444	NA	NA	NA	NA	NA	NA	NA	NA	NA	NA	NA	NA	NA	NA	NA	NA	NA
hsa-miR-197	11.17408277	11.24347908	11.75667254	11.60484638	11.23020028	10.73481075	11.58168572	11.002391	11.03046488	11.56030031	12.57484952	12.19117908	10.88389429	11.3794252	12.29147187	11.51656619	9.887199852	11.10381708	11.5644736	11.60363674	11.33930151	11.30151392	11.67355833	11.20538914	11.93385199	10.61046195	11.32281766	12.13758871	10.81676692	11.1943389	11.50174336	11.22934018	11.19701085	11.48383068	10.95206971	10.9168058	11.74650072	12.73285434	11.68496189	10.73182586	11.20290387	11.03172371	11.40912928	12.52109754	10.97046089	11.44561908	12.20761972	13.57577217	12.20510052
hsa-miR-198	8.630000995	8.647167783	8.33371431	8.732319701	8.813729921	8.55168917	8.533999655	8.424225651	8.582766043	9.094345199	9.929904561	9.273391104	8.772838632	8.387554085	9.340775737	9.025509982	7.860118682	8.617532347	8.394189762	8.680794112	9.006104828	9.196159601	8.963973813	8.939132214	8.56854426	8.646499113	8.386869665	8.864428283	8.496463108	8.498508657	8.786886917	8.369916413	8.019828634	8.393505127	8.783039531	8.454692086	8.602143822	8.759757424	8.398618611	8.649668623	8.810950782	8.267524254	8.724090975	8.895574134	8.710031024	8.857986188	8.366423523	9.52133107	8.809859264
hsa-mir-199a-1	8.029250793	8.642798516	7.757811271	7.977502682	8.092770072	9.890690918	8.187589051	7.434816534	8.414664423	9.582001842	6.270381874	7.13523804	8.061370682	8.712089727	7.638778561	7.244157961	9.610243036	8.618895597	7.876803225	9.313855424	7.638091054	8.975276927	7.595640863	8.545046725	7.642321829	8.270036789	7.269144182	7.026703571	7.214683754	7.015552046	7.848739395	9.13118869	9.463820764	8.240726289	9.499751386	10.92117067	9.993135623	8.8322379	9.853168397	9.312725151	8.905326864	9.532657785	9.814352912	8.844180122	10.75107204	9.172475797	8.894140613	NA	8.261741457
hsa-mir-199a-2	8.405179467	8.973247146	8.098447119	8.42082163	7.926028232	10.11934824	7.713435597	7.608424655	8.596219162	9.839992428	NA	7.760626279	8.065972222	8.992689923	6.478265381	NA	9.837556835	8.838463343	7.9409296	9.632336126	7.347830212	9.137513968	7.587717191	8.856148515	7.801010092	8.391901117	7.680751134	6.833280407	7.573828392	7.575100053	8.132378677	9.316485548	9.766483029	8.660640273	9.715532468	11.38502311	9.860942658	9.151691105	10.21684982	9.225235401	9.21593729	9.923185763	10.02886597	9.382455978	10.86487114	9.307808994	8.603155081	6.912218797	8.630688671
hsa-mir-199b	7.8298640125	8.048155782	6.9661351985	7.533175091	7.582680017	8.685013648	7.2642923045	7.5472019015	7.8963542855	8.689885828	6.890839891	7.35934588	7.8041241105	8.1078738215	7.681126767	NA	8.5776884975	8.003276132	7.658572385	8.389948265	7.744521465	8.4155026245	7.2031640115	7.855734632	7.526547541	7.8036372995	7.359205427	7.3153493665	7.255905385	7.2603900385	7.378306561	8.2564343015	8.5160989625	7.524594635	9.054924651	9.215657542	8.6033082885	7.6966955205	8.3138680285	7.950596652	8.02500221	8.2240751985	8.092199645	7.970520423	9.2517333285	8.126532096	8.628663496	NA	7.392929202
hsa-miR-19a	7.279286375	7.146844123	NA	7.293275833	6.834962301	7.351129751	7.051247202	6.144669046	7.37279833	7.055213535	NA	NA	7.371764017	5.727532418	NA	NA	8.114949327	6.731857897	NA	NA	NA	6.959071299	NA	7.276527149	7.049715264	7.241953503	6.69754451	6.944280484	6.842150699	6.593335871	4.278861609	6.919856946	7.062760667	7.327973359	7.316235436	6.661565217	NA	6.545014726	6.579455112	7.591024817	7.005031993	7.172895142	6.462122334	NA	7.701938573	6.912396452	NA	NA	7.243141249
hsa-miR-19b	7.42371357	7.538289503	6.658957361	8.017537739	7.849230786	6.9799563775	7.3077439755	7.080866309	8.3686996805	7.721205428	NA	7.174036278	7.681717193	6.9024937595	NA	NA	9.5600279785	7.117092192	6.994248716	5.801512619	6.9124972955	7.696312509	6.543021149	6.6819280095	6.9753537285	7.496588249	6.4719724085	6.415727283	7.0014219265	6.8698937305	6.019480684	7.343709428	8.556361038	7.7160599555	7.3304010215	8.080446297	7.637461293	NA	7.267258366	7.849173284	7.2602973375	7.7990029645	7.2716835065	NA	9.008611819	7.394449626	NA	NA	6.695049358
hsa-miR-200b	8.98676472	8.8410048035	8.0806658395	8.4272384125	9.1011475475	7.439985231	8.7030103225	7.85098425	9.6992100915	8.947055842	7.83516392	8.1031234725	8.6519973855	8.7954639455	8.6219434165	8.2216639025	10.050034116	7.739129192	7.720192974	4.607398905	7.7380907325	6.688710578	8.294174449	6.9193315225	8.513583243	7.7202291745	8.3716380855	8.1958076895	8.2718897845	7.819316399	7.8042000745	9.194507456	9.529493104	7.601669868	7.011984301	6.934005379	NA	7.016404185	4.580994797	7.326073234	5.970588944	9.1198132055	NA	7.640038294	NA	7.684792084	NA	NA	7.702859856
hsa-miR-200b*	8.12160696	8.244581439	6.813464058	7.598473134	8.28554399	8.093859242	7.505515128	7.730548675	7.861170837	8.372286494	NA	8.314705695	8.191990405	7.689589259	7.224084674	7.936818816	8.171609744	7.459975682	7.378050973	NA	8.387923606	7.842593953	7.745551776	7.528563636	7.735977001	7.519741658	7.360707752	7.704557937	7.724438236	8.262051921	7.385887359	8.025892213	7.32222362	NA	NA	7.253530903	8.002182226	6.921116698	NA	7.555597449	7.072680308	8.164070523	6.711739477	NA	NA	8.127595939	6.96052024	NA	7.392333032
hsa-miR-200c	9.583444775	9.634071699	8.031332636	8.380358122	9.382131173	7.911366196	9.123198472	7.798107252	9.750470938	9.462305828	NA	8.164809111	9.060454372	9.416890477	9.235856864	9.056896936	10.58925863	8.204250154	7.610220179	NA	8.395045484	NA	8.457337402	7.136231266	8.531415146	8.070848776	8.461003523	7.992485027	8.40751551	8.747348112	7.674290356	8.904831076	9.564811651	NA	NA	7.861702321	NA	6.922703089	NA	8.219261956	NA	8.97897087	7.148313756	6.582786914	NA	8.178104877	NA	NA	7.577787913
hsa-miR-200c*	7.017539462	7.277289443	7.153972995	6.915938476	7.07721149	6.078244203	5.452550669	6.883605368	6.725216115	6.825189867	NA	6.531582426	6.775037876	7.196477272	NA	7.185250193	6.740243103	6.366124972	NA	NA	7.307295673	6.590775909	7.334800152	7.148647045	6.846729746	6.872897029	7.162170292	6.94261808	7.201685342	7.333264554	7.357999576	7.295495829	NA	5.311105878	NA	NA	NA	5.459833654	NA	NA	NA	7.204253298	NA	NA	NA	6.208679944	NA	NA	7.305169547
hsa-miR-202	11.97760299	9.797416135	11.3091184	8.178003238	12.59180605	10.69317767	8.13457465	9.057837317	9.650996451	8.85028931	12.39962594	11.99305095	12.53892564	9.231459754	11.32958844	12.86427343	12.67933515	9.589736105	7.386523495	NA	10.90894399	NA	11.62696212	7.58254675	6.7092980955	9.815560948	10.99109496	9.099996597	11.0709665	7.8602082245	10.8556847	11.09037759	9.6266250065	8.642775524	6.2930047605	6.5632256	7.427598028	6.722580701	8.115608618	NA	NA	11.07109852	8.496326724	2.834279656	5.84489901	7.3726372815	NA	NA	10.78420757
hsa-miR-202*	11.1086864	10.34079857	11.65985796	11.35664508	10.57535222	9.922678806	11.09506087	10.2036882	10.73828041	10.99405014	12.31579049	10.94310035	10.1293676	10.43858542	11.62691629	10.73122685	9.430932313	10.30286621	10.75226655	10.37913795	11.4713952	11.11955251	12.03576201	11.86316567	11.49291027	9.850530646	11.61582257	11.37149313	11.46581509	11.28760667	11.77669992	10.81862317	11.49936578	11.64072161	10.9763165	10.21188436	11.47612817	12.89113984	11.5357473	10.61017225	10.57925825	10.27224345	11.10478226	11.87089825	11.12264696	11.73589369	11.27261434	13.08522335	11.50412529
hsa-mir-203	6.251076537	NA	NA	4.563307828	5.858433957	NA	6.44519048	NA	7.250946195	NA	NA	5.736020188	6.459069797	NA	NA	NA	8.121598015	NA	NA	NA	6.358045155	NA	NA	NA	NA	4.838315273	NA	NA	5.290046808	NA	NA	6.171193968	6.560596516	NA	NA	NA	NA	NA	NA	NA	NA	NA	NA	NA	NA	NA	NA	NA	NA
hsa-miR-203	15.07789097	13.36612106	14.94121539	14.49092327	15.44783959	13.94972836	15.31593972	12.57585962	15.01323304	13.09543298	15.17746356	15.62351329	14.66605457	13.18669276	14.97419254	15.3148276	14.65683852	13.18689431	14.49695964	9.772087626	13.96014149	7.227985023	14.99462851	10.49818142	14.88282066	13.42891473	14.5932161	13.16144715	15.2200988	13.90369729	14.59974078	14.88165711	14.75721441	11.95884473	9.224664465	10.06808206	9.87907798	10.1616982	11.38993439	7.891563056	6.089837108	14.65118448	11.60265205	10.09225014	8.103370206	12.18199376	8.524763139	NA	14.7627411
hsa-mir-204	8.199554572	8.406372066	8.20305989	9.053558896	8.286045508	7.916242033	8.135380791	8.103487658	8.598733309	NA	NA	7.82638896	8.638798388	8.133041494	8.155044401	8.623590001	8.938302071	7.77302026	7.994741534	NA	8.998059265	7.639817118	8.106993416	7.796146697	7.935809494	8.100327411	8.293849312	8.018185418	7.99069034	7.954202634	8.348035271	8.388691361	8.604113105	7.493232642	7.550106759	7.412827416	NA	8.8269826	6.674068359	7.848553163	7.998298595	8.509808459	6.17239952	8.089844829	7.782006183	7.978024883	NA	NA	8.417460166
hsa-miR-204	6.834715617	6.155439363	5.777752773	6.374516613	7.623632544	5.327414974	7.156096301	5.471208666	7.936051636	6.579797088	NA	5.148841125	7.208492724	NA	6.734944811	NA	8.44611141	5.687511014	6.245809674	NA	5.738352899	NA	6.624744551	4.996408677	6.798112644	5.871215323	6.581011748	5.852642597	6.26507852	5.931892681	6.56104114	6.991367015	8.044509102	6.79565354	NA	6.278751002	NA	5.819487833	5.432813008	NA	7.4784695	7.777183125	NA	NA	6.583989481	NA	NA	NA	NA
hsa-miR-205	13.55080444	14.09470858	13.06851281	14.37389051	13.54330698	12.29805388	14.15068279	13.73904738	13.62545072	13.77314692	13.0593245	13.41949731	13.75720911	13.81669134	13.9264146	13.91317552	14.11497865	12.10579016	12.8097078	8.536372233	12.80877709	7.91476027	13.74099207	11.07772032	13.4437313	13.06870098	13.11984354	13.61390854	12.81307637	12.68442472	12.99325059	13.61663201	14.01649213	10.68042348	7.700220566	12.40159596	9.297003399	14.56894017	11.25082352	9.507860018	7.696070828	14.2494591	11.61626352	13.05542442	8.803581439	13.05314057	9.823816729	9.022920998	13.94501649
hsa-mir-206	6.978469873	7.045795711	7.363747119	7.546599489	6.861689148	5.517538027	7.142356639	7.640401386	7.297594406	7.456259807	5.881117724	6.95945075	5.915433545	7.451760746	7.495751695	NA	6.387285669	7.312830826	6.742109579	6.395156933	6.820530816	6.496488311	6.921995304	7.188437939	7.702954359	7.357114318	7.541566802	7.860587546	7.799941727	7.708950061	7.562510215	7.681899506	7.380719968	7.166745164	NA	6.762731284	NA	8.048733035	7.649129366	NA	6.851891881	7.572788395	7.413272553	7.045946013	7.843051086	7.251787403	7.29740386	NA	7.052568259
hsa-miR-206	9.492578702	9.475860334	9.330577935	9.881438052	9.669161196	9.540638399	9.449303994	9.599814743	9.492193486	9.529973806	10.00747588	9.288844406	10.06287192	10.54210987	9.161443982	10.24783295	10.20499935	9.32219267	9.403270992	8.700777061	10.00055789	9.250500656	9.609925957	9.099077636	8.92460454	9.023897581	8.943441298	9.171184285	9.427822424	9.064519671	9.098815673	9.419930945	9.359444305	8.589490572	8.598631184	8.714207113	7.705586405	9.235464955	11.64883517	9.050736595	8.77723598	9.258195852	8.230437869	9.203948211	8.40612688	9.405604389	8.038094999	5.529111367	9.121693891
hsa-miR-208a	NA	NA	NA	4.45036482	NA	NA	NA	NA	NA	NA	7.281146372	NA	NA	NA	NA	NA	NA	NA	NA	NA	NA	NA	NA	NA	NA	NA	NA	NA	NA	NA	NA	NA	NA	NA	NA	NA	NA	NA	NA	NA	NA	NA	NA	NA	4.144725182	NA	NA	NA	NA
hsa-miR-20a	10.11131549	11.18450035	10.45486744	12.10624323	10.8347334	9.978136535	10.63423393	10.48638343	11.10950089	10.58942617	8.803141068	10.18659428	10.3258452	10.94832501	10.19720421	9.30113909	10.69365808	10.2301526	9.846165445	10.02750514	9.017754042	9.11898156	10.59588638	9.665186206	10.55417306	11.10225395	10.93026845	9.454908154	10.46031564	9.518199088	10.46204976	11.11030993	10.99075008	11.76310201	10.18053328	10.33193959	10.19369428	9.852112531	10.12964379	10.03661129	8.911713427	11.88386074	10.44197066	10.24055524	9.951123871	9.597807892	9.985272725	10.13255954	10.76630946
hsa-miR-20b	9.804188038	10.35316098	9.279203483	10.82857724	10.37536223	9.525710456	9.816210556	9.717559881	10.60481412	10.17664457	8.731770933	9.561633943	10.30916331	10.19162969	9.533383877	9.952928622	10.88451007	9.631363098	9.375783895	9.119188154	9.16185469	9.431809169	10.08578311	9.533546491	9.25977754	9.532360387	9.374253636	8.318495899	9.633338291	8.879005895	9.360521595	10.26817332	10.21242617	10.82235774	9.770831088	9.732450759	9.831881751	9.118929492	9.227235318	10.48860754	9.198962011	10.4835407	9.800181521	9.477438038	10.22268077	9.588925357	9.593840779	9.759288783	9.465270885
hsa-miR-20b*	NA	NA	NA	NA	NA	5.328259018	NA	NA	NA	NA	NA	NA	NA	NA	NA	NA	NA	NA	NA	NA	NA	NA	NA	NA	NA	NA	NA	NA	NA	NA	NA	NA	NA	NA	NA	NA	NA	NA	NA	NA	NA	NA	NA	NA	NA	NA	NA	NA	NA
hsa-miR-21	11.24971802	13.65747751	11.046546705	13.527578915	11.35503451	13.697712495	10.871521165	12.5382716	11.83560768	13.404450505	10.994496145	12.63457112	12.60929495	13.04881145	10.074694986	11.4202755	12.742743185	13.871713325	11.667704265	13.347672495	11.76302241	13.47289388	11.14621253	12.983909425	11.98275249	13.57612592	11.344101095	12.887500275	12.3555406	13.83619305	11.09461684	13.33914289	11.994933355	12.486445765	11.9364049	13.634280165	11.797574805	12.230547925	10.3201188	10.702219935	11.980993145	13.38158308	11.725541225	12.24830504	11.911979725	13.77075885	10.85119373	10.74572425	10.990576545
hsa-miR-21*	NA	7.179066938	NA	6.520700546	7.410238297	7.303210818	6.370969505	NA	6.370629103	6.690052399	NA	NA	5.897278444	7.148619066	NA	NA	6.815612957	7.366743563	NA	NA	NA	6.926080835	NA	NA	5.950101893	7.11791796	NA	NA	6.02470829	7.022714363	NA	7.068393355	5.430373748	NA	NA	NA	NA	NA	NA	NA	NA	7.708679342	NA	NA	6.463211337	8.062102092	NA	NA	NA
hsa-miR-210	9.943776331	10.16829311	9.432085888	10.09568095	10.65348076	9.632039818	10.12154534	8.608680417	10.91722207	10.18821981	9.896941208	9.885035345	9.842479133	9.212451336	9.617334374	9.972413992	10.74866138	8.75547759	9.290290072	8.474887722	9.05040531	8.401128997	9.064731023	8.852954959	8.852417024	8.536633001	8.855738123	8.096852447	9.413143163	8.486904216	8.839120806	9.693097235	9.686628819	8.320475547	9.116675401	8.369417668	9.256252486	8.447144154	8.833168557	8.830675393	9.333619082	10.43585409	9.539915975	8.242930746	9.923535645	8.982916308	8.073843001	7.707628318	9.00546301
hsa-mir-211	6.996633551	6.859337377	7.36471348	6.634893466	NA	NA	7.332765822	6.034271769	7.243568079	6.764850863	NA	NA	6.838382448	7.032771488	NA	6.896597641	6.46684408	6.271041724	NA	4.204905361	5.917592452	NA	6.202910119	6.467715517	7.355660502	6.89584278	6.208933444	6.161446263	6.151591309	6.326878701	7.139000553	6.59137218	6.934230759	6.530363126	NA	6.909421078	6.607730069	NA	NA	NA	5.60529382	5.586163765	NA	NA	8.076396722	NA	NA	NA	6.94815565
hsa-miR-211	6.539367407	6.184035617	NA	6.220058786	7.264265573	6.175158957	NA	5.998394892	7.223715942	6.735548592	NA	NA	6.254968475	5.336412496	NA	NA	8.028211306	NA	NA	NA	5.681969677	NA	NA	NA	5.751872799	NA	5.736563799	NA	5.296242028	5.572657091	5.66099585	5.98414853	NA	6.878202033	NA	6.359727196	NA	NA	7.351992136	NA	NA	7.475196261	NA	NA	7.286010451	NA	NA	NA	NA
hsa-mir-212	9.052397231	8.830838269	9.468980027	7.856587897	9.043941017	10.33765897	9.177751974	8.815790835	8.46472416	8.819182973	10.04204365	10.17107692	9.572950284	8.327497809	7.96394851	9.900752417	8.991981943	9.481996572	9.3099672	8.903880977	9.829287656	9.232777747	10.01932297	9.21421774	10.3669255	9.159808128	10.02058947	9.484559825	9.669473468	9.746112039	9.700972124	8.920802133	9.415490535	8.936730011	10.28929951	9.859371991	10.45706626	8.552082551	9.542029182	9.912383835	9.106710962	9.347773173	9.486137461	9.198045369	9.943527631	10.43550454	8.965567788	NA	10.25636756
hsa-miR-212	10.42529035	10.38594952	10.02146644	10.08326425	9.848475159	10.00482513	10.03171365	9.969740279	10.09157104	9.948759845	10.51042297	10.68711983	9.96279685	10.00730471	9.751856662	10.31847004	8.432109799	9.52377818	9.38504328	9.390731849	9.517624586	9.668073139	9.645516465	10.25193495	10.2930952	10.45807176	9.978467569	10.47306715	10.3528766	10.11933025	10.42696205	9.773993171	10.0037385	9.91309942	10.06971383	9.75883712	10.10095988	10.10399898	9.141874955	9.867940124	9.44909251	9.701552718	9.432724904	10.1935213	9.262712617	9.552120843	9.145715812	10.82796214	10.42528266
hsa-miR-214	10.57823879	10.69111018	10.12515172	9.479056263	10.06690729	11.98911806	10.00414921	9.127191498	9.843863059	11.34315729	9.535467231	9.931266168	9.773212699	9.733255224	9.525724191	9.870957406	9.964036169	9.975301363	9.783640216	11.37341613	8.772953523	11.06562978	9.663728525	10.79242087	9.646967954	9.815489748	9.848243439	8.796310128	10.10957992	9.031057289	10.47474642	10.58216243	10.82540324	10.64539482	11.22193703	12.41086152	12.1440892	11.03348714	11.46431459	11.09387026	11.8718915	11.23311774	11.5169406	11.21880678	12.02928239	10.46854736	10.82943055	11.08797389	10.32171816
hsa-mir-215	NA	NA	NA	NA	NA	NA	7.165239607	NA	NA	6.249807815	NA	NA	NA	NA	NA	NA	8.058159891	NA	NA	NA	NA	NA	NA	NA	NA	NA	NA	NA	4.664855254	3.715273379	NA	4.527757724	5.561940565	NA	7.548151559	5.389869324	7.908476391	NA	NA	6.643426732	NA	NA	NA	NA	NA	NA	NA	NA	NA
hsa-miR-215	7.119125777	6.938922704	NA	7.817343825	5.654433505	7.721909503	7.057197286	6.848759112	7.636039643	7.652368121	NA	6.692364188	7.189158069	7.263445237	NA	4.01756224	11.36747751	6.983698587	5.937597181	NA	6.564474604	7.433291977	7.134363086	7.179094834	6.93505244	7.181292408	6.308019215	6.344990581	6.530045623	6.655627526	6.905566913	8.507345517	7.98029957	8.335177791	8.640019672	8.714727532	9.076602552	6.722608831	7.991119819	8.571294114	7.883436949	7.870659734	8.456478982	NA	8.609435171	7.011829681	7.419402557	NA	6.935613234
hsa-mir-216a	6.734756897	7.584901713	NA	5.535709438	7.131148373	8.158284815	6.594121301	6.27132956	6.371692779	5.949558422	NA	8.2797907	7.667643066	7.590437245	5.321554208	6.684893755	7.866835331	9.071931034	6.370999589	NA	7.73810101	8.137241053	NA	NA	6.446126141	6.235375306	4.34964535	NA	5.853013648	6.10571222	NA	6.402668026	8.026202225	9.054864922	8.430503865	8.156974313	7.957566039	NA	7.689210587	9.573113679	6.116194737	6.725437397	7.901087869	NA	8.314365165	8.785367184	8.770441798	NA	6.872324528
hsa-miR-216a	NA	6.861962835	5.958723322	4.9822229975	6.58594376	NA	7.12450821	2.877844406	6.773550701	6.252347838	NA	NA	6.473678081	5.849732652	7.540471296	NA	7.565830536	5.9818696875	NA	NA	6.403305922	7.020776791	NA	NA	4.432085534	6.001337826	1.43466965	NA	NA	3.746892136	NA	6.160610841	6.3334875525	NA	NA	NA	NA	NA	NA	6.483778311	6.229058199	NA	NA	5.79545877	NA	NA	NA	NA	5.906383185
hsa-mir-217	NA	NA	NA	NA	NA	NA	NA	NA	NA	NA	NA	NA	NA	5.345911326	NA	NA	NA	NA	NA	NA	NA	NA	NA	NA	6.085636816	NA	NA	NA	NA	NA	NA	5.303152148	NA	5.219745825	NA	NA	NA	NA	NA	NA	NA	NA	NA	NA	NA	3.619132604	NA	NA	NA
hsa-miR-217	NA	NA	NA	NA	NA	NA	2.404182034	NA	NA	NA	NA	6.135324974	NA	NA	NA	NA	NA	NA	NA	NA	5.444457792	NA	NA	NA	NA	NA	NA	NA	NA	NA	NA	NA	NA	NA	NA	NA	NA	NA	NA	NA	NA	NA	NA	NA	NA	NA	NA	NA	NA
hsa-miR-218	7.324324157	7.1085135555	7.124479058	6.9579805345	7.685821932	6.6941295915	7.179600035	6.6438541515	7.783363468	7.0136462735	NA	6.943052256	7.476565391	7.368827379	7.530261448	7.065567546	8.3715625795	6.8144573725	7.001299735	7.679467217	7.205370225	7.923948842	7.20433925	7.6475629825	7.156347055	6.475934304	6.8182552835	6.2655331545	7.073626973	6.4363018105	7.249438295	7.079439618	9.138741144	8.619682178	8.097602888	9.474443994	8.613919697	8.401722967	8.7795668285	8.102971983	8.483493102	8.0588641655	9.479261488	8.649831263	10.54131552	7.5050609075	8.790280936	8.713588962	7.05477012
hsa-miR-218-2*	6.602944981	4.960956137	6.355995531	6.531737824	NA	5.581834796	NA	6.065781836	NA	5.445437404	NA	NA	6.728945434	5.958475956	NA	NA	7.02536022	6.650821817	NA	NA	NA	NA	NA	NA	5.97402066	5.417590264	5.26044072	4.664621494	NA	5.544696976	NA	5.995214252	6.895404019	NA	NA	NA	NA	NA	NA	NA	NA	6.197005991	NA	NA	6.44209535	4.121568105	NA	NA	4.064786508
hsa-mir-219-1	8.193072104	8.086699365	7.902173648	7.477685432	7.688091595	8.316211069	8.144301574	10.3254630575	7.670852703	7.896169597	13.76066281	8.570579844	8.040087546	7.876328229	10.040338991	7.650090908	8.783643578	8.924795067	7.95064427	9.323518036	8.746218295	8.1468418	8.2053179	7.856977907	8.225523811	7.884575501	7.900822594	8.185098774	7.909082376	8.957481007	7.770810055	8.178325971	8.416263506	7.410146067	7.483737812	8.584221414	8.287529539	7.440617949	8.29786142	7.6236518	8.466681869	8.363683958	7.456789471	11.32086766	8.330530826	10.33910229	11.67032873	11.75073797	7.673106384
hsa-mir-219-2	8.320506509	8.500899668	8.328978041	8.935511376	8.363883217	8.661987804	8.559489372	9.101814447	8.33801316	8.900118317	NA	8.055499521	7.670716783	8.142607015	7.869203126	8.374953898	7.396184492	8.521397785	8.149760409	8.229857072	6.4951077485	7.782138319	8.166939168	8.656799647	8.339097174	8.612729304	8.47351103	8.506528227	8.164317439	8.611619735	8.382296068	8.591597939	7.726195137	8.182372447	NA	7.838530818	7.363989077	8.532122375	7.318934488	6.995106455	7.734531687	8.181186651	7.831408296	8.303534255	7.382168448	6.7956510685	7.831472211	8.058401588	8.207787554
hsa-miR-22	6.677998747	7.232372427	6.331634468	6.698626834	7.247572187	7.526928455	6.028228825	6.706597253	7.146627305	7.724074739	7.448728841	NA	7.055768093	7.046679999	6.133333814	NA	8.641464277	7.185186725	NA	NA	6.711153582	7.850522631	NA	6.927405616	6.420453091	6.601514536	6.225171379	6.255928939	6.189572494	6.819634917	6.58095978	7.000603444	7.985255617	7.072881644	7.833292898	8.52705191	7.691248951	NA	7.589685042	7.698625683	8.224857126	6.808471976	7.412959706	NA	9.625859436	7.891193617	NA	NA	NA
hsa-miR-220a	9.248153455	8.195889434	8.080452338	8.150515436	10.09047451	8.51444951	8.873418846	8.614690888	9.933321077	9.15981524	9.181372531	8.238735947	10.01709091	8.023783843	9.367098165	10.10103394	9.687447703	8.593444768	9.134569365	8.225696286	8.890014276	8.445811021	8.930801054	7.999400249	8.681992753	8.256717862	8.363886964	7.897716778	8.612434507	8.045554754	8.169943524	7.617169652	9.027742737	7.865003325	9.81400247	7.922978534	8.316633227	8.657314523	7.532623434	8.542591467	7.653396718	8.351400118	7.689645244	7.33124767	7.792890369	8.186299033	6.981965518	7.326271247	8.065885373
hsa-miR-221	13.0922114	12.49477351	12.44550155	13.25351506	13.45777212	12.39808318	12.77583373	12.56920445	13.49947895	12.94250697	13.22477238	12.66904307	13.13779892	12.31184082	12.99106136	13.429373	13.00604841	12.26581609	12.88383688	12.1277988	12.40446226	11.9633115	11.86021237	11.45618599	12.50253515	12.48448613	12.52127074	12.42360677	12.44875655	12.20101786	12.39197044	12.1881844	12.40353969	11.6367086	12.71787729	11.63526865	11.38895807	12.7928298	11.80029117	11.86160775	11.42557705	12.62520415	11.56956468	12.14758425	11.52122692	12.70759647	12.11845494	12.37891224	12.51807779
hsa-mir-222	11.35598535	10.45572853	10.13498385	10.1619598	11.01715791	9.996584069	10.59720106	9.683165098	10.25998731	10.32410246	10.52560544	10.38628795	10.21792238	10.41148075	10.75263274	10.47208626	10.97936292	10.02528347	10.25793595	8.633010843	10.4938444	9.398051661	9.701653651	9.004847884	9.625463083	8.9715174	9.351652608	9.187463085	9.871104884	9.150687873	9.107194673	9.013677785	11.37897824	8.722156743	9.737891476	9.951700458	9.295892406	10.2769907	9.985683207	10.30106523	9.662990998	9.822645604	9.070212716	9.322546008	9.804512248	10.22866976	8.550777684	NA	9.017954742
hsa-miR-222	11.77788492	10.79308573	10.53551693	10.93981478	11.18494337	9.71566321	10.93333461	10.0549615	10.65571559	10.93124055	10.35023694	10.69496443	10.71324896	11.24149032	11.64368215	10.48921996	10.60495529	10.22257559	10.49296269	9.162562879	9.915361679	9.199057472	9.805124734	8.72853809	10.04279769	9.502031162	10.04232386	10.16961734	9.864014641	9.913322189	9.600391031	10.23601342	11.35382967	8.899665668	9.556619298	10.23000876	9.32384029	10.63619182	10.36487718	9.650342389	9.371912956	10.42606666	9.510419402	9.885978212	9.837890044	10.53092125	9.826405567	NA	9.427277098
hsa-miR-223	10.83658274	12.47145059	10.96976642	10.95891403	11.04436415	12.19158379	9.942943539	11.58365241	10.82694329	10.48483009	10.09056541	13.19807362	11.03647034	13.50864745	10.38407823	10.96880526	11.21427598	14.18699849	11.89647288	12.12722705	11.15446412	11.76424923	9.306966014	10.16052777	10.87885403	11.8512106	10.02250622	10.18054703	10.38635596	11.18335165	9.323454483	11.74416089	12.271469	13.64250827	10.92265297	12.05931172	10.85370664	10.01208221	11.41360624	12.83485493	10.8667192	11.73180766	11.78413375	11.85719604	11.3696298	12.84565521	13.17116534	11.43083991	10.93714295
hsa-miR-224	8.423526314	10.06780584	7.288214391	6.49050378	8.852954348	8.942414527	8.020065563	8.071690691	8.529341938	9.114208363	7.271857061	9.091291017	8.933841832	9.491959706	NA	9.116453197	10.10649688	9.957299078	7.947589556	7.463222288	8.296934088	8.190634258	7.488211881	7.185027554	7.57170474	7.703857354	7.160086163	6.794306365	7.299702275	8.757814621	6.878214301	9.246844577	9.232288881	9.484274953	8.903922182	8.61027244	8.127818769	8.45050335	8.070763775	10.11071181	6.496958322	9.532812618	8.495838437	8.034957115	8.427717449	9.424291892	8.746746256	NA	7.403363205
hsa-miR-23a	14.30175964	14.53694795	13.95761037	14.45034707	14.12315461	13.87536444	13.7675274	14.22670545	14.58839008	15.05741514	12.57495461	14.1246498	14.25384888	14.81011454	14.89569911	13.76624408	14.67954301	14.55956012	14.07247357	14.90113653	13.52985333	14.28339953	14.00755955	14.29786653	14.89813589	14.56007956	14.43799927	14.23052322	14.29449717	14.56498054	14.29263314	14.64831066	14.94148024	14.96732167	15.00804964	15.08753634	14.99110215	14.15861258	15.40648378	14.07789622	15.19979563	15.05905596	15.62344799	14.56115329	14.85416594	14.26858153	15.41226791	14.89516402	15.00701362
hsa-miR-23b	14.56219921	14.37843447	13.92156394	14.63796772	13.93254888	14.07600662	13.76488929	14.06654982	14.37382942	11.36236178	12.9900766	14.23614465	14.27155715	14.42320802	14.67519027	13.79029025	14.38354426	14.39721266	14.3597326	15.01915906	13.58656485	14.88056046	14.31208607	14.40167821	15.07171314	14.58312506	14.58257022	14.78109191	14.39646757	14.32911693	14.24286202	14.471149	15.08916779	15.4042924	14.93262431	15.01143895	15.13183778	13.83883106	15.00618528	14.23344578	14.93257922	14.8444708	15.30532038	14.37697921	14.62894458	14.14120578	15.03866162	15.0631686	14.84952199
hsa-miR-24	12.79560098	13.095822885	12.29393329	12.905860215	12.88082742	12.985055515	12.754668285	12.398803495	13.006228325	12.869117395	12.48369012	12.283159735	13.01237241	12.991278795	12.72960651	12.891654935	13.51261947	12.787476805	12.549249465	13.004955055	12.46462632	13.293509595	12.600264495	13.021836695	12.79920315	12.834794405	12.573200675	12.317751825	12.94032992	12.67102476	12.851658785	12.5511101	13.06714203	12.990125395	14.12427432	12.67918304	13.223223465	12.178386585	12.833009265	13.05639189	13.516446305	13.09964862	13.415232905	12.3115228	13.839702835	13.083693885	12.89247245	12.711663645	12.44458736
hsa-miR-24-1*	7.010291392	6.934113989	NA	5.947557751	7.410023347	6.950567247	6.952139273	6.446432342	7.55505932	7.231340673	NA	NA	7.445147165	6.345611607	NA	7.167225046	9.134196419	6.673375499	6.830708625	6.339667617	7.239797196	7.523846324	6.62073654	NA	7.032209343	5.175206206	6.348805044	6.308589315	6.283265182	6.568352389	6.170432652	6.064063902	7.863755019	7.247048709	8.915913001	7.634345669	8.197787925	NA	6.825491007	8.354652621	8.306570681	7.14077833	8.306785933	7.290839783	8.506606109	6.992843742	NA	NA	6.198189949
hsa-miR-25	10.33050891	11.14067313	9.817682578	10.27376823	10.62579802	10.31545064	10.87483161	10.61267114	10.73243292	11.39119386	10.81760392	10.32942645	10.66305326	10.53433157	11.66206782	11.15247291	10.90316244	10.33615877	10.63874945	10.23139933	10.1593056	9.87644488	10.23739546	9.963926889	10.48297003	9.956644125	10.41864307	9.504217329	9.803627531	9.997004369	10.19394238	10.5745244	10.46431894	12.14750236	11.26302834	10.08047165	11.08214804	9.781868301	10.72897115	11.18165488	10.11935799	10.52540033	10.55944658	9.987435465	10.38517552	10.14620622	10.22179702	11.10454526	10.27710422
hsa-miR-26	7.926756641	6.976262641	7.145018034	5.704177366	7.870636539	7.782163626	7.159670485	8.445406251	8.462117103	7.425852268	NA	6.676230547	7.881189393	7.957232709	7.731991468	7.601810509	9.708223853	7.626931193	7.850017171	6.061290941	7.902939978	6.784857168	8.516727517	7.267352945	7.724324523	7.55584828	7.166866158	5.600940212	7.518156816	6.424364468	7.805832607	6.249581732	9.493513604	8.276573214	8.065164185	9.142430619	8.08515567	6.763914924	8.952711796	9.3059774	9.152872974	8.417947647	8.919258355	7.391011413	9.423375278	7.972697455	NA	NA	7.662037163
hsa-miR-26a	12.30852673	11.36921828	12.05991429	11.36040138	12.42998038	11.88473492	12.15456077	12.47805007	13.01023944	12.97283607	11.82855666	10.81634623	12.37310246	11.65256851	13.11577074	12.17654792	12.96569257	11.26450017	11.85396863	12.86499644	11.29941728	12.89146047	12.94060214	12.57708629	11.87842892	12.53295226	12.07658718	10.79245743	12.00164194	10.763972	12.64983379	13.07209919	12.34234848	12.91496853	13.6435852	12.87053382	13.12073948	12.01521974	13.45132746	13.10727373	12.5645201	11.65336082	13.33875378	11.66040739	13.08312884	10.83661561	12.76716904	12.71440787	11.95617354
hsa-mir-26a-1	NA	NA	4.021812564	NA	NA	NA	NA	NA	NA	NA	NA	NA	6.112620025	NA	NA	NA	6.865700911	NA	NA	NA	NA	NA	NA	NA	6.635730182	NA	NA	NA	NA	6.228260006	4.669493115	NA	NA	NA	NA	NA	NA	NA	NA	NA	6.744481302	NA	6.401852547	NA	6.474767696	NA	NA	NA	6.407370668
hsa-miR-26a-1*	7.837717132	6.432248423	6.669808704	5.686602317	7.397208923	6.805757463	7.815305503	6.263047689	7.500289401	7.456558592	NA	6.819721114	6.80093265	NA	7.467652274	NA	6.603178853	7.144515863	7.47144187	NA	8.141820334	6.940021856	7.998405094	6.96902112	6.940817556	NA	NA	6.553725375	5.13050819	6.397726959	7.26752355	5.938374501	7.704825229	5.880225356	7.210498496	7.323410852	7.962766494	6.849581106	7.166504363	7.2584943	NA	NA	6.925381246	4.010699956	8.207164371	7.67846909	6.167365153	NA	7.472871061
hsa-miR-26a-2*	6.462197051	6.53882679	5.859529056	7.067310217	6.014850535	NA	NA	6.042342339	6.204509095	6.518866777	NA	NA	5.771660986	6.40621834	NA	NA	NA	5.739351176	NA	NA	NA	NA	NA	6.275254754	6.743730928	6.939045668	6.353581356	6.13193547	6.682407469	6.359499619	6.739055956	7.044196789	NA	7.233822279	7.554889539	7.213483046	NA	7.538575942	5.274520419	NA	NA	6.426208654	NA	6.023198912	NA	5.665402821	NA	NA	NA
hsa-miR-26b	12.78902514	12.47489213	12.97908616	12.50709862	12.96297768	12.5046384	13.36147251	13.5402781	13.67916141	13.82622212	12.23415786	11.90005511	13.15342622	13.48681902	13.98745818	12.67672628	13.61998801	12.98417669	13.08483001	14.04767142	12.23812545	13.5213623	13.77922376	13.5068278	13.34904763	14.13498545	13.61875382	12.12365337	13.26798744	12.10899036	13.79185813	13.48863465	13.68556218	14.61029974	13.92590433	14.04105369	13.53846201	13.2639212	14.41038226	13.47339511	13.2399041	13.5019667	14.58212609	13.17035395	13.48082622	12.03899692	14.704216	14.53055624	14.11474602
hsa-miR-27a	9.748989348	9.949669086	8.8069811	9.600078904	9.794588829	9.206122044	9.897545868	10.17850868	10.54415704	10.0825406	9.255516993	8.802409355	10.30341446	9.824299424	10.02370035	10.15595436	11.28453351	10.07518216	9.789413771	10.0319904	9.759258645	10.07225207	10.52957263	9.950717503	10.70091926	10.58498214	10.40615082	10.01625857	10.5913817	10.12244864	10.52150474	9.825046498	10.95387625	11.31584322	10.91077739	10.43670163	10.9535194	8.937018657	10.63196886	10.16938685	10.06126189	10.21119013	10.75554688	8.592381415	10.39295543	9.564542921	10.28599306	9.835523774	10.06797028
hsa-miR-27b	9.709854988	10.07057229	8.697857768	9.725917785	9.506842445	9.068343527	9.363662584	8.120837453	9.982859238	9.253676167	NA	8.104686654	9.808501926	9.791512185	8.825420888	9.295223599	11.65574707	9.852469132	9.286501624	9.341989427	9.673615243	9.528217741	10.06061577	9.532719751	10.73084707	10.58387045	10.4066746	10.0444352	10.72051734	10.25856848	9.178199519	9.440817838	11.19819335	11.04365874	10.29341024	10.64187554	10.96202408	9.440579123	10.49102074	10.16397518	10.613853	10.53413453	11.17031176	8.679961477	11.07816618	10.30807199	10.92897632	9.380763281	10.20915591
hsa-mir-28	6.19268154	6.257754495	NA	5.512974985	NA	NA	NA	NA	6.899567651	6.441459636	NA	NA	7.005985194	6.726571564	4.246209733	NA	8.864406033	NA	NA	NA	6.435478446	7.071718935	NA	NA	7.081680589	6.489954322	6.527170917	NA	5.525043418	6.280514871	NA	5.403586175	8.150529829	7.627507194	7.707148434	7.914931328	8.132006617	NA	NA	NA	7.934549654	7.265220472	7.967347384	NA	9.087447528	5.89365259	7.77405562	NA	7.546176671
hsa-mir-296	6.151065192	5.854836022	NA	6.376653667	NA	NA	6.948935378	NA	NA	NA	NA	NA	NA	6.055173794	NA	NA	NA	6.226097797	NA	NA	NA	NA	NA	NA	5.291278205	5.13602293	NA	5.914646559	NA	5.858211357	NA	6.411956346	NA	NA	NA	NA	NA	NA	NA	NA	NA	5.689944006	NA	NA	NA	NA	NA	NA	NA
hsa-miR-296-5p	6.30814934	5.554045488	NA	6.650843881	NA	NA	NA	7.150592731	6.990745352	7.337575976	NA	4.866772733	6.272756574	5.888708023	NA	NA	7.248552474	6.219845188	NA	NA	6.764275949	6.907823287	6.483228394	5.697905468	6.378416999	6.294718343	5.447747179	5.879388989	5.817081267	6.524673743	5.519021302	6.087126058	7.575238299	7.75357221	7.555095413	7.722516118	7.346083868	7.252549675	6.917842691	NA	7.212120897	6.620411384	7.61665806	NA	7.276674813	6.283956031	NA	NA	NA
hsa-mir-299	NA	5.694830793	NA	4.861626605	NA	7.024690424	7.03682798	3.746529515	NA	6.589803649	NA	NA	NA	NA	NA	NA	7.317527906	4.876006745	NA	NA	NA	NA	NA	NA	5.063583963	NA	NA	6.31009305	5.547411305	6.919256227	6.454274911	6.047463186	8.802821877	8.433887857	8.346405255	8.540170686	7.859781986	5.541272067	8.11915104	8.074124439	7.963343516	7.776865844	NA	NA	6.893272017	NA	NA	NA	NA
hsa-miR-29a	10.85552427	10.40003879	10.35891152	10.28343812	10.97067139	10.01812603	11.22004393	10.94923249	11.69143872	10.45971801	9.87513615	9.678028177	10.94731445	10.47044302	10.43193536	9.89671441	11.43127347	9.670066453	10.2285965	9.710553959	10.7913628	11.11636471	10.4389178	10.93860162	10.42987957	10.89597686	10.48768765	9.616586405	10.28842023	10.37914651	10.95266094	9.926249129	11.5549039	11.01904693	11.93146963	11.25105295	11.37371634	10.45525158	11.64947654	11.11086522	10.71584325	9.579398358	11.83309727	10.12522808	12.49916783	9.991779312	10.71743685	10.2671777	10.21766222
hsa-miR-29a*	9.157169801	9.308377121	9.423262995	9.990632054	8.685024599	8.455428748	9.179620746	8.520762645	8.464706047	8.892312938	NA	9.43875803	8.560608222	9.191738375	9.678440579	6.806114653	8.422873514	9.426120412	9.031793237	9.357908628	8.468029251	8.625058981	9.131193925	9.477710996	9.287625115	9.964287436	9.246953934	9.777772065	9.354033926	9.351248408	9.188658498	9.152836639	8.383495668	8.918206408	7.405833719	8.961227467	8.73245163	9.963457827	8.733807494	7.528872766	8.370252949	9.032301721	8.426479722	9.395209345	8.601821363	9.156795073	9.460673547	10.17210595	9.452894172
hsa-miR-29b	10.28865825	9.557644198	9.269232755	9.558094975	10.20731915	9.233719581	10.0146811	10.23358852	10.91686127	9.597712291	9.080451776	8.603487325	10.34223966	9.757204649	9.688384987	10.05580643	11.74404734	9.50172888	9.727363374	9.340444411	10.08170589	10.74587534	9.808178383	10.21940921	9.132301431	10.23598246	9.431512921	8.680029573	9.434089031	9.014643627	9.524608591	9.112772107	10.79975674	9.929078346	11.35670251	10.30087169	10.3557807	9.87834932	10.7146003	10.94115287	10.64297371	9.305541878	11.03013901	9.450601446	12.59802272	9.782784043	10.5161397	9.104597855	9.25984614
hsa-miR-29b-1*	4.763114843	6.307960297	5.988793316	6.007565233	7.121134957	NA	6.784514307	NA	5.680514913	0.574892616	NA	NA	NA	5.747672999	NA	NA	6.33868064	7.065755204	NA	NA	NA	NA	5.770244296	NA	7.479412624	6.519992841	7.345093605	6.145166022	7.09190161	6.528655226	7.201768835	6.591756543	5.287051512	5.845448739	NA	5.418949091	NA	6.058870136	7.488395541	NA	NA	6.889657133	4.743354449	NA	6.03186619	6.243696286	8.106432948	NA	6.180520907
hsa-miR-29c	10.71793746	9.835723803	9.797540266	9.637023177	10.6833425	9.60158832	10.41691143	10.23450537	11.16502892	10.06979281	9.497843855	9.421182278	10.48638819	9.603501969	10.14759284	10.08882908	11.61242385	9.495270121	9.769952933	9.477266874	10.39111739	11.13611555	10.19289544	10.60979677	9.799829165	10.51446251	9.841656464	9.089796018	9.826199861	9.954470601	10.12643797	9.108160837	11.43775396	10.759978	12.1041306	11.10331947	11.14028573	10.59078542	11.37052331	11.32852629	11.02567099	9.436967482	11.44733988	10.12279907	12.72772316	9.651957774	10.87852775	9.947663419	9.680244709
hsa-mir-301a	11.93527123	11.68479034	11.67132577	12.11216034	10.14689972	9.58585715	11.55184282	11.31781717	11.23432853	11.15392315	11.89809808	11.86643491	10.62477097	11.55351782	12.07341584	9.926229261	11.66597833	10.62231621	11.63840072	10.91637043	11.40666217	10.25600574	10.88615152	11.00316713	11.5848526	11.29172111	11.97232653	12.92636482	11.212116	10.5529471	11.74791808	11.02128367	11.62818341	9.483634868	6.654795608	9.729303646	9.013386648	11.41834616	10.85861402	9.436053433	10.38174625	9.520773586	9.385166858	10.53675953	9.946120148	9.401086815	10.96561362	9.588135952	10.85179008
hsa-miR-301a	NA	NA	NA	NA	NA	NA	NA	NA	NA	NA	NA	NA	NA	NA	NA	NA	6.560792971	NA	NA	NA	NA	NA	NA	NA	NA	NA	NA	NA	NA	NA	NA	NA	5.878107762	NA	NA	NA	NA	NA	NA	NA	NA	NA	NA	NA	7.400133051	NA	NA	NA	NA
hsa-miR-302a	6.903347201	6.398794728	6.651919072	6.538615973	NA	6.972523235	7.039758004	6.333377117	6.6188744	7.59951666	NA	NA	NA	6.688523797	7.082682987	NA	6.412533577	6.113526696	5.762919337	NA	6.081861868	6.880023038	7.060479868	7.153461966	7.128286103	6.488265699	6.631782529	5.853044785	6.065130491	5.889712736	6.743902916	6.538266835	5.728248825	6.458633628	NA	6.393367644	NA	4.773276384	NA	NA	NA	5.142683298	7.21079181	NA	5.736885615	NA	NA	7.35143263	NA
hsa-miR-302a*	NA	NA	NA	NA	NA	NA	NA	NA	NA	NA	NA	NA	NA	NA	NA	NA	NA	NA	NA	NA	NA	NA	NA	NA	NA	NA	NA	2.792169328	NA	5.058026561	NA	NA	NA	NA	NA	NA	NA	NA	NA	NA	NA	NA	NA	NA	NA	NA	NA	NA	NA
hsa-miR-302b	7.856720476	7.1944258485	7.708696403	7.089231308	7.499259152	6.350432691	7.748072108	7.3151524075	7.7971689185	8.4369812365	8.339624653	7.7555494825	6.9247910735	7.546491863	8.9958267605	7.490955749	6.1627839545	7.127151052	8.067156929	8.0481074155	6.9864176445	7.033287867	8.08499034	7.916166081	7.9335846275	7.5319382345	7.883691193	7.814615587	7.244851609	6.859409613	7.81857958	6.8360538265	7.5051954535	7.568961849	7.32937468	7.071634396	6.970327678	7.452474025	7.201684593	6.111817739	6.924069627	6.385325811	6.288081382	6.075914201	6.496659966	6.7624685975	7.7119534635	8.4587800735	7.0449382745
hsa-miR-302b*	NA	NA	NA	5.137881686	NA	NA	NA	7.48575395	6.585971605	7.189575972	NA	NA	NA	5.728835546	NA	NA	7.174915383	NA	NA	NA	NA	NA	5.645197096	NA	NA	6.012241273	NA	4.246527265	NA	NA	5.687031541	6.496523921	8.356284745	9.266677795	7.747687449	8.268343356	NA	NA	6.86491634	NA	6.815187757	NA	NA	NA	NA	NA	NA	NA	NA
hsa-miR-302c	NA	NA	NA	NA	NA	NA	NA	NA	NA	NA	NA	NA	NA	NA	NA	NA	7.73228367	NA	NA	NA	NA	4.846234046	NA	NA	NA	NA	NA	NA	NA	NA	NA	NA	5.162889539	NA	NA	2.019317523	NA	NA	NA	NA	NA	NA	NA	NA	NA	NA	NA	NA	NA
hsa-miR-302c*	NA	4.920749443	NA	NA	NA	NA	NA	NA	NA	6.094530253	NA	NA	NA	NA	NA	NA	6.525729327	NA	NA	NA	5.522035889	NA	NA	NA	NA	NA	NA	NA	NA	NA	NA	NA	7.884157999	8.043324819	7.923504967	8.498784759	8.515555317	7.264641506	8.076886142	NA	7.327720231	7.306509478	7.83978089	NA	NA	NA	NA	NA	NA
hsa-miR-302d	7.53363846	7.06132316	7.598658572	6.740973435	6.425458476	6.1379029	7.791173334	6.99457201	7.070236941	7.83404545	6.710518328	7.754965701	6.662595232	7.342678631	8.544790382	6.617451435	NA	6.900877073	7.468783631	7.248327124	6.108907514	6.436564975	7.521990016	7.636356079	7.554964002	7.14356266	7.137950975	7.375837822	6.96515419	6.470649777	7.707949181	6.51779348	7.422191048	7.191361512	NA	7.302277684	6.999490172	7.114790212	7.00100061	NA	7.179765961	6.784593752	6.854009763	7.676304308	5.617079675	6.873620357	7.989826017	9.190979492	7.845785137
hsa-miR-302d*	NA	NA	NA	4.807522633	NA	NA	NA	NA	NA	NA	NA	NA	NA	NA	NA	NA	NA	NA	NA	NA	4.290103274	NA	NA	NA	NA	NA	NA	NA	NA	NA	5.15641542	NA	6.422136745	NA	NA	NA	NA	NA	NA	NA	NA	NA	NA	NA	NA	NA	NA	NA	NA
hsa-miR-30a	11.72895851	11.0776818	10.81637669	11.12072118	11.99285792	11.39582541	10.85356586	10.6825603	11.86566731	11.4465746	11.38110218	10.77433462	11.924711	11.70702828	11.45960488	11.51454533	12.33491536	10.58389963	11.49569697	11.33070871	11.39199038	12.63814452	11.55884	12.2395515	11.52321207	11.85242737	11.21428264	11.07008293	11.34432126	11.07487433	11.25477781	11.01305514	11.71599803	12.20059671	13.33044809	11.56484881	12.50213976	10.97527111	11.7292058	12.10285902	12.16890855	11.55099382	12.63612362	11.0202813	12.96395489	11.16864105	12.4022547	12.02727881	10.87861712
hsa-miR-30a*	6.596647079	6.561029953	6.427352118	6.647679498	6.421676891	NA	7.141559264	6.329665826	7.831102519	6.733015221	NA	NA	6.392331591	5.385029184	7.524182275	NA	7.097039191	5.630364665	NA	NA	NA	6.864865717	NA	7.454296115	7.0346668	6.817398113	6.9991205	6.37331878	6.908035844	5.909938596	6.702828241	5.924542012	8.444183125	9.15564681	8.487055605	7.924793153	8.847693791	NA	8.806820799	7.836826266	7.718823579	5.392019757	9.128442327	NA	9.106838695	5.804106124	8.084931666	7.323278418	7.300329575
hsa-miR-30b	11.952181	10.81372696	10.61954983	11.18937648	11.46178075	10.23933914	11.48092612	11.32419555	12.1482276	11.67009054	9.859303785	9.526745987	11.22903097	11.72839002	11.55287736	10.7101696	12.29970584	9.090217449	10.27146461	10.29907143	9.734643982	11.57574413	11.23432014	11.25096398	10.00372699	11.05935182	10.90289769	9.515299069	10.21533081	9.041730594	11.32740016	11.12222359	12.40515021	12.11805573	12.13181299	12.13802838	12.33618098	10.3910757	12.40042072	11.68192347	12.32356172	11.04985298	12.653556	10.94448409	12.86124093	9.239635729	NA	11.47454777	10.84292925
hsa-miR-30b*	8.377064339	8.499568261	8.930358627	9.373380313	8.534101496	8.23107286	8.888984687	8.761189503	8.383264474	8.148756075	NA	8.88568617	8.388884744	8.375536155	7.137416339	8.464180088	8.401586967	8.713985417	8.82619619	8.221701382	8.706310241	8.167416537	8.703523888	8.438513932	8.786513023	8.666337876	8.618420537	8.917774337	9.119128328	8.847615594	8.968153383	9.034815533	8.210669235	7.815270562	7.987157367	7.840500011	7.849500186	8.697149615	7.920206637	NA	8.452944068	8.460368808	7.69501341	8.749430927	7.969363462	8.828424396	7.940533612	7.466932714	8.901585024
hsa-miR-30c	11.27463751	10.38288897	9.514517035	10.29674534	10.92103613	9.597076465	10.91003798	10.55696693	11.30871625	10.82681764	9.614352312	8.75337642	10.81255887	10.8778182	11.15134858	10.51778512	12.36095043	8.648399585	9.71701613	9.371556897	10.16841318	11.46680124	10.72987243	10.43548017	9.708538248	10.20988559	10.1264838	8.507401487	10.15012476	9.256728032	10.40694515	10.54847163	12.25876333	12.06181011	12.44125665	11.97514903	12.60851685	9.66910757	12.18895289	12.05461149	12.39537071	10.89432588	12.40980822	10.20786043	12.22225398	8.834341489	11.9099941	10.90970898	10.07782768
hsa-miR-30c-1*	7.42029051	7.588930495	7.71654755	7.741358366	7.730898806	7.48588318	7.299616171	7.493883551	7.055231792	7.027253419	NA	7.867720048	7.768431102	7.739746492	6.060335407	NA	7.702224107	7.77655935	6.722728851	NA	8.139733815	8.116699707	5.417805799	7.506215648	7.23114693	7.622450192	7.472241286	7.778503964	7.404002926	8.013497196	7.802288342	7.617530373	6.167931776	6.147513415	7.455466628	6.345605219	NA	7.853041818	NA	6.96865162	7.45484448	7.602467818	7.126434427	7.240268181	6.790784772	7.41960066	NA	NA	7.550356237
hsa-miR-30c-2*	7.296817269	7.419938427	8.078079141	7.883085702	6.15953812	6.080030056	7.877975888	7.781592086	8.006179011	7.285713784	NA	7.971803425	6.854824308	7.695215403	NA	NA	7.341765961	8.028387736	7.713335258	NA	7.275240485	NA	7.610409325	7.081839012	8.113679265	7.872273193	8.204514271	7.761691177	9.140595778	7.633181191	8.447776056	7.845194266	7.246920029	7.262596821	NA	6.879936086	NA	6.665079409	6.809111839	NA	6.893736467	7.69443168	6.675249154	7.667794655	5.607179977	6.554812144	NA	NA	7.678554545
hsa-miR-30d	12.61907895	11.8537531	11.88492736	12.35816841	12.54532556	12.31191616	12.31372606	12.12724244	12.31272098	12.617147	11.27258688	11.67141678	12.55686107	12.73372657	12.26698043	12.01058435	12.44628121	11.3121706	12.19576228	12.28113765	11.36123828	13.04389791	12.26932718	12.95800945	12.56855258	12.81981259	12.79842593	12.2715958	11.90025555	11.8425884	12.37648132	12.07468513	12.5595876	13.75327765	13.39327461	12.78299565	13.59244958	11.94479941	13.35511108	12.81690095	13.30115519	12.84669548	13.92540713	12.62879815	13.26284953	11.64125519	13.78123148	13.33607123	12.50925309
hsa-miR-30d*	6.156857011	NA	NA	5.910863671	NA	NA	NA	NA	6.769891888	6.083765314	NA	NA	NA	NA	NA	NA	7.159682201	NA	NA	NA	NA	NA	NA	NA	NA	NA	4.813423543	NA	NA	NA	NA	5.652458519	7.788629673	NA	7.588735039	7.280599721	8.219852214	NA	NA	5.765925939	NA	NA	7.675625053	NA	8.388712678	NA	NA	NA	NA
hsa-mir-30e	3.212479568	6.762932958	NA	6.744541778	NA	6.204241527	6.642840832	6.919801769	6.712850601	6.269133555	NA	NA	4.789070965	7.007023963	NA	NA	NA	7.045772132	5.137871035	NA	NA	NA	NA	6.686437095	7.231610332	7.22030844	7.147710781	7.151604223	6.611077456	6.852281728	6.732677808	7.078032298	7.752907866	8.517062387	NA	7.150576897	8.584381395	NA	7.821057019	NA	7.0218391	6.517846021	7.29746078	NA	6.187536685	NA	NA	NA	7.988766366
hsa-miR-30e	10.09944069	9.507575523	9.429808627	9.240650325	10.46990154	9.64303718	9.543572018	9.443632702	10.60532616	10.16600989	9.376634278	9.012452933	10.6015217	10.12820919	9.912520727	10.15109685	10.82522136	9.218626668	10.00154622	9.893647454	9.411268405	11.18637579	9.70698009	10.41083362	9.713768315	10.0519817	9.335259628	8.846089481	9.82218806	9.3217787	9.794341383	9.76663772	10.91324363	11.25666762	12.03543042	10.71279849	11.45536463	9.454031768	10.92026042	10.86110552	11.22496239	10.36764568	11.59725658	9.45627818	11.7223408	9.862200502	11.04287127	10.81276453	9.462206225
hsa-mir-31	8.630997925	11.41720238	8.221415968	10.98326249	9.357352672	9.671318732	8.802402738	8.967954773	8.506983789	8.476287744	8.929936187	9.766289392	9.585040307	10.03175649	NA	7.651840934	10.48578958	10.46657929	9.124730995	8.196847311	8.513670515	8.083645546	8.092912805	8.586063869	8.421038113	8.496868256	8.300320536	7.991703891	9.164421169	8.32507163	8.394562694	9.612767668	7.706604591	6.883111199	NA	8.525564827	NA	7.801006938	7.022857997	NA	7.610479437	9.719556232	7.447982814	7.630678962	6.924439412	8.098308871	NA	NA	NA
hsa-miR-32	7.040403354	7.069131302	6.578448061	6.503385449	7.972650059	6.027938215	8.054088323	7.431178408	7.62166153	7.39054375	8.023047847	7.658251586	8.009699053	7.022042925	9.261468571	8.399326159	7.467479154	6.374567625	7.930630117	7.76754547	6.91975722	7.388420713	8.088543524	7.248520434	7.764310731	6.258448491	7.3002621	6.37685946	6.192805637	5.422403862	7.085905036	6.703644933	7.742887373	9.424109391	8.549790859	7.394050502	8.160671341	6.740418713	8.615514239	8.286523435	7.514605203	7.863350916	8.694151795	7.865283688	7.017410232	6.492070901	7.358843788	8.724451161	7.721793595
hsa-miR-32*	6.977817934	7.26743532	7.372510876	6.816247355	5.812987427	6.408121877	7.916522725	7.006962594	7.831949509	7.151795635	NA	7.655867998	7.452586629	7.098030465	NA	NA	8.374256387	7.024414937	NA	NA	7.179465647	7.706548527	6.385434001	7.20148057	6.484862897	7.059727203	6.376599473	NA	6.319424973	6.752595795	6.493848537	7.144093652	7.915292319	7.357388491	7.963306991	7.808476821	7.4824585	6.734075456	8.230320283	7.169522087	7.034654872	7.281020619	7.228956501	7.968517984	8.327040632	6.535689062	NA	NA	NA
hsa-mir-320	9.06345231	8.774722908	9.349308843	8.781881505	8.904244963	9.090517366	9.313848776	8.994538239	8.930094118	8.782915867	9.580860538	8.9482736	8.46608147	8.826508572	9.800987445	9.398092285	8.526293489	9.26120591	9.330129827	8.254248627	9.424327624	9.402421623	9.75485315	9.461167572	9.338619779	9.150574871	9.286142336	9.06404316	8.836826227	9.398384014	9.275501626	8.786859097	8.350536239	9.319332333	8.745661701	8.635274824	8.808790836	8.958514402	9.284789207	8.882563275	8.247985311	8.412789788	8.551180153	8.996321307	8.428515193	9.301601681	8.45732953	8.822254687	8.73639782
hsa-miR-320	10.56130377	10.31632422	10.47721673	10.58726036	11.12421699	10.02075076	10.63624467	9.767964267	11.12625588	10.45456106	11.12952114	10.08566014	10.59816028	10.1312748	11.47776402	10.5984205	10.55781531	9.204767799	9.744936256	10.32905662	10.19839653	11.09972549	10.10608568	10.97717264	9.744903083	10.22264746	10.01499848	10.00246618	10.22879543	10.10682943	10.5013962	10.10371604	10.772993	11.56139397	12.62393885	10.52468165	11.08365709	11.85356822	10.68013085	10.89510452	11.33638703	10.33472032	10.98077071	10.9326806	11.32000611	9.058265458	11.04556082	11.47117061	10.07862686
hsa-miR-320a	10.55187425	10.3520142	10.49892312	10.28150946	11.15343315	10.1238497	10.77057112	9.711530398	11.13917178	10.54607903	11.29701354	9.92761903	10.7249806	9.926629258	11.25488053	10.70628327	10.7586921	9.343278539	9.736233495	9.984900314	10.2185994	11.29290881	9.782209461	10.92101029	9.66699436	9.962536495	9.616993652	9.635161704	10.24468306	9.95260851	10.5345375	9.89430083	10.79639689	11.53799065	12.58453487	10.3508957	10.93985243	10.8049982	10.53056321	10.76236094	11.51855965	10.22750563	10.76792671	10.5450059	10.51710302	5.034073158	10.17810064	11.06896455	9.960834734
hsa-mir-321	12.9522442	13.4278577	12.45833554	13.3675582	12.19210443	12.92298296	13.26431791	14.01656501	13.3740834	13.30910863	12.62612518	12.89523053	12.40411188	13.52663084	11.77741527	12.64939074	13.25572023	13.80933732	12.57501375	10.69048834	14.5694518	11.48547565	12.49529786	11.25414096	10.86870882	11.261199	11.26393441	12.8843554	11.94127606	12.9303401	11.93384282	13.726637	12.19242056	9.24588434	9.909159505	11.91909341	10.4518993	11.02829006	10.91393294	12.48359666	13.32907541	12.01146833	10.05607324	10.80985208	13.22092518	14.31728305	9.905086344	8.886423057	9.319874133
hsa-mir-323	9.062872948	7.79703738	9.756744744	9.659499052	9.013278258	9.495068487	9.574683687	9.943555073	9.778545682	9.991123936	9.198773943	8.987330065	7.5775318575	9.461937373	8.810862328	9.723744316	7.5205050485	9.241523655	8.692826902	8.53458329	9.752693974	9.106503016	10.31768081	7.412810953	9.879259518	6.762554129	10.41670494	9.790108896	10.67963089	7.732187673	10.76586814	9.927076131	8.381107893	7.974543785	8.75408528	8.444724424	8.089757883	9.121679316	8.896721687	9.640560699	9.604764713	8.473341945	8.203434849	8.78229967	7.532186896	8.043434926	8.688517888	8.601204725	10.45882563
hsa-mir-324	7.8034877895	7.9509321865	7.9295269225	7.649656562	7.74285613	8.0024741365	8.0061290685	7.904078437	8.033697699	8.241171257	8.767878984	7.5886813525	7.6657308745	8.127923163	8.0083898245	7.7044272795	8.0688737265	8.0880065285	8.1508226365	7.869474989	8.176043922	7.454458972	8.392370691	8.1264627355	7.928581931	7.5339374265	7.6785052785	7.6378994595	7.606414944	7.751315302	7.908356721	7.7228790095	8.189370455	8.010482321	7.814129964	7.8923279415	7.683656131	7.6392776255	7.462289619	7.557560383	8.286175036	7.8456460045	7.7431279745	6.874549699	8.114014634	7.5823920685	7.507843325	7.564573504	7.7880766395
hsa-mir-325	NA	5.963750919	NA	NA	NA	NA	NA	NA	NA	NA	NA	NA	NA	NA	NA	NA	NA	1.489659921	NA	NA	NA	NA	NA	NA	5.453393178	NA	NA	NA	NA	NA	NA	NA	NA	NA	NA	NA	NA	NA	NA	NA	NA	NA	NA	NA	NA	NA	NA	NA	NA
hsa-miR-325	6.601776782	6.048636903	NA	6.124816177	5.343248183	NA	NA	NA	5.920268163	6.202078006	NA	NA	6.8316922	NA	NA	NA	7.813261789	NA	NA	NA	NA	NA	NA	NA	6.250227931	NA	NA	NA	NA	NA	6.092276506	5.2566526	9.242665008	7.864491593	7.913259778	7.314964397	8.143916503	NA	NA	NA	6.375775275	NA	NA	NA	6.826373608	NA	NA	NA	NA
hsa-mir-326	8.674876903	9.389344684	9.695557371	9.841878859	8.840762229	9.114504865	8.962719321	9.097785873	8.792217169	9.085014852	8.408649594	9.206531991	8.91395079	9.630363958	8.04122079	9.100315301	8.673863494	9.825802803	9.663593516	9.594442575	9.494158907	8.947591291	8.745308188	8.902341972	9.174316384	9.643804161	9.649830818	9.888604105	9.70775696	9.571865846	9.343066419	9.640800531	7.925064215	8.593558186	7.658300188	8.431140221	7.694243461	9.35153847	8.415397035	8.392264974	9.490962984	9.641733412	8.411658982	9.293898026	7.97277752	9.503024234	8.594296825	9.477100231	9.256271656
hsa-miR-326	7.636509742	7.616031913	8.755859986	7.719089183	7.393607754	8.078775221	8.209974415	8.175264743	7.885280941	7.921978588	NA	9.545074091	7.807436284	7.721562048	8.059156437	7.75131118	6.811357807	9.167022139	8.750647373	8.001045047	8.206295619	7.848214691	8.39406721	7.820627952	9.194297268	8.119829338	8.290151293	9.346124256	8.033985737	9.257685976	8.199351652	8.621859912	7.923094574	7.009975158	NA	7.785521067	7.096735502	8.262028983	NA	NA	7.673866556	8.270312087	8.287227749	7.592208486	7.613061103	10.20359277	8.857852029	NA	9.033308829
hsa-miR-328	8.594322686	9.175027087	8.738786086	8.943137308	8.775205707	9.680703039	8.876645718	9.331059766	8.446245783	9.228538537	8.91906868	9.289685488	9.094549825	9.28229432	8.911712942	9.361102331	8.068655137	9.358849147	8.797237934	8.855024496	9.677756288	9.848731996	8.951447401	9.461359585	9.079729615	8.844110063	9.030699012	9.402933796	8.584920101	9.651857861	8.986450848	9.314391895	8.041401199	8.992620975	9.148555695	8.915808098	9.184315745	9.066410008	9.137169702	9.137823641	9.03099258	9.040130053	9.052323104	9.365626707	9.072236218	9.64586579	8.861710397	9.162896887	8.579254213
hsa-miR-329	NA	NA	NA	NA	NA	NA	NA	NA	NA	NA	NA	NA	NA	NA	NA	NA	NA	NA	NA	NA	NA	NA	NA	NA	NA	NA	NA	NA	NA	NA	NA	NA	NA	NA	NA	NA	NA	NA	NA	NA	NA	NA	5.423357408	NA	NA	NA	NA	NA	NA
hsa-mir-329-1	6.462131684	7.030028158	7.524867872	7.656201856	NA	5.90125855	5.998742983	5.52313836	6.020571803	6.317323475	NA	6.618378799	5.843648516	6.957446577	NA	NA	NA	6.520727335	6.858306726	6.293333112	NA	7.604599454	6.657192787	7.702345959	7.21331899	7.833094124	6.897600889	6.386710851	6.81022938	6.439919786	7.364540941	7.000458241	5.712345607	8.067162414	5.474803811	6.492189555	NA	6.894342307	NA	NA	NA	7.610669534	NA	7.814435496	6.044023135	5.960131957	NA	NA	6.667788743
hsa-mir-329-2	6.846151516	7.225910637	7.304788287	7.599383313	NA	6.868135032	6.301004816	7.120828162	6.607672435	6.724117407	NA	7.359652606	7.551741475	7.664685102	7.039589295	NA	5.829976837	7.174288325	6.574809415	6.086821938	7.023721459	8.31597158	7.381289726	8.42613092	7.564809339	8.114670417	7.340893223	7.474884977	7.349688207	7.461664508	7.726085476	6.978817258	5.99450162	7.947775743	6.940467116	NA	6.464841332	NA	NA	NA	6.570658386	6.743809714	NA	7.12347243	6.708865488	6.920703758	NA	7.509108858	6.962506198
hsa-mir-330	6.6016441715	7.4228111005	6.731570116	6.8869548275	7.795899186	7.240929578	6.836716516	7.4921136315	7.1397473495	7.2047788265	7.697895947	7.163272547	7.6554961095	7.337868048	6.828930832	7.6427817175	7.723802106	7.1138566055	6.350584873	NA	7.570357587	7.539417145	6.722507774	6.973997977	6.9033609265	7.0436563385	6.5931491295	6.696224659	7.06458669	7.4837789115	7.0720907365	6.916955884	7.061136528	5.726545486	8.4475779905	6.320760613	7.036280721	6.672483572	NA	8.129676622	7.366618957	6.9806282055	NA	7.535411082	7.783418189	7.35027197	7.114811096	NA	6.27742402
hsa-mir-331	11.55117304	11.46992694	12.05695105	11.89754191	11.20017737	10.44520169	11.42378015	11.32311223	10.9073407	11.12053085	11.70101961	11.64191649	10.47861834	11.08222454	11.95861568	10.01871817	7.3774305495	11.38184101	11.96366149	12.70679058	10.62467092	11.05869507	11.88132597	12.08146795	11.50298444	11.86442006	11.92743766	12.05872046	11.40606296	10.93678389	11.89425386	7.7903838045	7.9302892715	11.37892616	9.567316804	9.51865056	10.73401555	11.57947571	11.05778691	9.038529643	9.998873518	11.00232312	8.777762807	11.80301952	8.1257174875	11.04026343	11.70433042	13.49037719	11.51972677
hsa-miR-335	NA	NA	NA	5.480590425	NA	NA	NA	NA	NA	NA	NA	NA	NA	NA	NA	NA	6.730959424	NA	NA	NA	NA	NA	NA	NA	NA	NA	NA	NA	NA	NA	NA	5.881662175	NA	NA	NA	NA	NA	NA	NA	NA	NA	NA	NA	NA	NA	NA	NA	NA	NA
hsa-miR-335*	7.983732193	8.146293761	8.229982437	8.988701256	7.59145219	7.786215647	8.407319411	8.962494224	8.651495609	8.739218803	7.022173215	8.324064193	8.33477624	9.2915755	8.928876428	7.494201527	8.102745302	8.802662023	8.485322463	8.427181576	8.21827256	8.248606666	8.855498639	8.870043459	8.600530571	9.209889899	8.638136311	9.344665542	8.485326315	8.849359918	8.889119655	9.223134748	8.352741522	9.312414196	7.32177751	8.795189772	7.28137838	8.404247344	8.37500026	7.470002435	7.781159177	8.693233909	8.605210337	9.216626767	7.712129911	8.557027038	8.003181122	9.115362351	8.243407461
hsa-mir-337	NA	NA	NA	5.446632737	NA	NA	NA	NA	NA	NA	NA	NA	NA	NA	NA	NA	NA	NA	NA	NA	NA	NA	4.894076148	NA	5.554750293	NA	NA	6.798776579	1.767495088	NA	NA	5.382980822	NA	7.376023224	NA	6.500527957	NA	NA	NA	NA	NA	5.84948442	NA	NA	NA	NA	NA	7.222818555	NA
hsa-mir-338	7.0823678685	6.825169795	6.27722368	6.847805461	7.195046978	7.121537206	6.8995563965	7.0711978715	7.035974438	6.462205244	NA	6.794681178	7.445033006	7.3666147365	7.393499372	6.956032848	8.3024051075	7.667584404	7.223129739	7.706420664	7.969970575	7.6040590165	7.700459144	7.0850050615	7.2196028865	7.6522998955	7.1023521705	7.371292448	7.426988612	7.977605136	6.797268617	7.015821911	7.4102063525	7.525610343	7.297463189	7.329513872	7.680523486	7.012020441	7.549026006	7.9383582695	7.7967825135	7.5251349895	8.027176152	7.769886071	8.2843377975	7.787125385	7.256712546	7.337421935	6.734497204
hsa-mir-339	8.133456594	8.4611895785	8.657591307	8.18863265	7.7108404565	8.600459245	8.5100463825	8.2234431635	8.5426212365	8.5087669885	10.17317736	8.82310798	8.607365354	8.7416103865	7.605349889	10.2775826	8.851992106	9.0329635365	8.5160764865	8.6661392635	9.244687762	8.9384299315	8.834421525	8.774228971	8.72533182	8.762295437	8.3247749305	8.8338129925	8.7033461135	9.00643055	8.5768034515	8.5659879625	8.5226412035	8.057868643	7.9418388655	7.9670824515	8.417783355	8.839752497	8.2806248525	7.9716217225	7.792277312	8.079898609	8.192670032	9.326537107	8.2921285645	8.769664251	9.112460453	9.823613984	8.754582569
hsa-miR-33a	NA	NA	NA	5.004245235	NA	NA	NA	NA	NA	NA	NA	NA	NA	NA	NA	NA	7.078895059	NA	NA	NA	NA	4.294760261	NA	NA	NA	4.965400075	NA	3.747896696	NA	NA	NA	5.671225315	NA	6.872187235	7.161824358	7.45215181	NA	3.720479724	7.089625663	NA	NA	NA	NA	NA	NA	5.080308684	NA	NA	NA
hsa-miR-33b	5.14266548	6.599389435	7.696753742	7.14586415	NA	6.824020547	6.83416565	7.043372489	6.055238361	6.331497646	6.360799424	NA	1.261644654	6.555734622	NA	6.327214613	6.228737797	7.043387103	7.529723012	NA	6.83180297	6.687295751	6.583051018	5.421263375	7.587770222	7.010871398	6.917679819	6.702149409	7.355925352	6.672640708	6.869029189	7.323489264	7.421295794	7.436253368	NA	6.55886198	NA	8.191639059	7.262889612	NA	NA	7.377684082	NA	6.664520819	NA	6.772462472	NA	NA	8.509565047
hsa-miR-340	8.635579452	8.929782007	8.507582833	8.669135944	9.1654833	9.29289445	8.565499928	9.001672927	9.580305781	8.865083993	9.427710116	9.344888521	8.946540265	9.048110111	8.363746551	10.23322883	10.56038779	9.945098839	9.172950202	8.155293749	9.882588276	9.551267782	8.542883565	8.883855421	8.358234167	8.967401222	8.393166943	9.040110586	9.141387837	9.57409971	8.684231696	9.392987487	8.65776658	8.576510205	9.710997866	9.037334132	8.586845411	8.540207306	8.80490454	9.630394812	8.861862428	8.449968288	9.041287275	8.23246101	9.456261526	9.677499442	8.07819946	NA	7.332028566
hsa-miR-340*	NA	NA	NA	NA	NA	NA	NA	NA	NA	NA	NA	NA	NA	NA	NA	NA	NA	NA	NA	NA	NA	NA	NA	NA	NA	NA	NA	NA	NA	NA	NA	NA	NA	NA	NA	NA	NA	NA	NA	NA	NA	NA	NA	NA	NA	NA	NA	NA	NA
hsa-mir-342	9.633999655	9.7154089725	9.937175758	9.9171529895	9.948187728	10.164286015	10.0649968325	10.579587053	10.0224684835	10.414675146	11.53587936	10.158664433	9.8735792445	9.939218428	10.1917529735	9.66624113	9.979984029	10.32557191	10.0379343115	13.25963896	10.0059881075	10.176923723	9.5489169585	9.9577377725	9.379541934	9.8298610125	9.8716645305	9.419708776	9.3037076265	9.5557429305	9.3319196805	9.789537018	9.725692494	10.705443315	10.044689013	10.8621202285	9.808967691	10.260038873	9.829615091	9.022305518	10.097513231	10.0809738255	10.0462349585	10.348176235	9.3960951665	9.690274603	12.88594912	12.67120126	9.8535373475
hsa-mir-345	7.928045489	8.507737572	7.831353139	8.526593064	8.469874533	8.627021203	8.032669403	8.374820708	7.645273278	7.907875969	NA	8.122752099	8.470524681	8.421722585	NA	8.543802688	8.641346645	8.907721245	8.1392806	7.918072123	9.334153056	8.766252086	7.324699506	8.220112638	8.240455811	8.531655548	8.092696105	8.687468703	8.515516633	9.325332361	8.128535739	8.462051606	7.431601282	7.076450245	6.700417818	7.566810499	NA	7.566625531	NA	8.504786288	8.207657569	8.390874036	6.942915216	8.498139646	7.215837262	NA	7.240226846	NA	7.742252605
hsa-miR-345	7.617860257	6.311823471	NA	5.406072504	7.527267559	6.79718337	6.673079348	6.394692898	7.351732728	7.513906534	NA	7.102735941	7.073657484	6.640663813	NA	NA	7.355315977	6.621623333	NA	NA	7.219408345	NA	6.006661583	7.492244525	6.668422978	6.227244528	NA	6.567443362	6.761040955	6.938435768	6.394465751	6.909985076	7.689398426	7.675774224	7.567573915	7.155540758	7.714082047	6.320649955	NA	6.697191899	7.470796437	7.095698773	6.3307914	NA	7.510437513	7.336272091	NA	NA	NA
hsa-mir-346	6.392789398	7.266542364	6.958131712	7.229713844	7.602999211	7.690831981	7.68265694	7.024893722	6.831912177	7.084184268	NA	6.715461697	7.130501271	6.979380615	NA	NA	7.049303815	7.367566471	NA	NA	7.20615832	7.619826604	NA	NA	6.851747312	7.311598234	6.828676231	7.174824253	7.570006609	7.800866603	7.457990669	7.104153284	6.450915485	NA	NA	NA	NA	NA	NA	7.984803723	6.572071981	7.247393081	NA	7.004988363	6.468051447	7.609764262	NA	NA	NA
hsa-miR-346	10.22674324	10.34090509	10.20509079	9.834808994	10.3061873	11.1274053	9.845846898	10.46329028	9.571321487	10.36041444	11.67238234	10.89222591	10.21942522	10.59515715	10.71668723	10.97426294	9.251090054	10.38380561	10.53376618	10.85889984	10.75383123	10.90334821	10.49133197	10.6512564	10.61397597	10.19367215	10.12119317	10.91412242	10.26768862	10.92712744	10.2854365	10.21726728	9.416522138	10.08321894	9.928385293	9.587023551	10.09697097	10.62856469	9.808394387	9.929511607	10.07826932	10.24810177	9.332660125	10.46404735	9.078293419	10.35186774	9.552800075	11.39755986	9.961211822
hsa-mir-34a	NA	NA	NA	NA	NA	NA	NA	NA	NA	NA	NA	NA	5.200800966	NA	NA	NA	7.687217039	NA	NA	NA	NA	6.758924949	NA	NA	NA	NA	NA	NA	NA	NA	NA	NA	NA	NA	NA	7.901794054	NA	NA	NA	NA	NA	NA	NA	NA	NA	NA	NA	NA	NA
hsa-miR-34a	8.2321767715	8.34772851	8.578918185	8.380614791	8.203614262	8.343494076	8.0761946615	8.023864823	8.5672326115	8.2110167995	8.56609539	8.449625627	7.8852889015	8.2406253825	8.2042986785	7.704412308	8.6947718345	7.502450704	8.796271364	8.873112405	7.7580224205	9.3538607235	7.724873943	8.421332632	7.744464536	8.1463392655	7.7655659555	7.501724049	7.981742937	7.740107014	7.891613436	8.232748341	8.544738177	8.972337169	9.2290038725	10.36959791	8.7070855125	8.6118177585	8.2231732915	8.1569610535	8.58063396	8.7726022335	8.9369027415	8.4909252535	8.822656434	7.6188466295	8.8790613515	7.9453173875	7.7210378705
hsa-miR-34a*	6.388713166	6.388068675	NA	NA	7.052328568	6.793270046	6.517111831	6.602341273	7.624973773	6.506937962	NA	NA	7.634763063	NA	NA	NA	9.47835098	6.500494602	7.954875417	7.830134353	6.668522364	8.444743388	NA	6.941659652	6.798755561	6.338287386	5.916267018	NA	5.053790172	4.995204418	6.939539371	6.009562146	8.600446717	8.243694516	9.386200938	9.458846467	9.018406286	NA	8.432840541	8.836894096	8.032300611	6.97188663	8.819351501	NA	9.424055008	7.189276901	7.796688915	NA	6.764652402
hsa-miR-34b	5.624807086	6.09725591	NA	6.326638273	NA	NA	4.721343084	NA	NA	NA	NA	NA	NA	NA	NA	NA	NA	NA	NA	NA	NA	NA	NA	NA	6.513683817	NA	NA	7.531257764	NA	5.412894427	NA	6.243969116	7.185857279	6.791794992	7.269054251	6.418486392	NA	NA	NA	NA	NA	NA	NA	NA	NA	NA	NA	NA	NA
hsa-miR-34b*	6.85407659	7.208266635	6.961721157	6.145292686	7.290967564	7.869569449	6.892963299	6.621958885	7.880955299	7.389704832	NA	7.180430122	7.210342	5.755048207	NA	NA	8.528835222	6.198991708	8.008405696	7.398112702	6.664095726	8.770938739	NA	7.462548226	7.016210675	7.068979622	6.108429346	6.072948066	5.724288008	6.441540809	6.621639678	6.632563402	7.638695074	7.612872159	8.614517185	9.506052365	8.096966722	7.257175357	6.917778131	6.099171787	6.898528125	7.461063487	7.447610499	5.611691451	8.252058405	7.153309388	7.795063017	NA	7.076711256
hsa-mir-34c	7.688652701	6.241663923	NA	6.461977406	7.411986396	NA	6.678380117	6.974849714	7.892399998	6.881842615	NA	NA	7.159644858	6.695976907	NA	NA	6.369190553	NA	NA	NA	7.241921869	7.134369582	6.776576017	7.456715321	6.742954528	6.01574008	7.071033049	7.077454857	7.453508519	6.83548256	6.305417363	7.066728827	7.468189886	6.859484894	NA	4.0195299535	8.148343419	7.788357008	7.869044705	7.615647821	7.685998158	6.859443319	NA	NA	6.900811096	NA	NA	NA	NA
hsa-miR-361-3p	6.7996641515	6.7306853325	7.0198931095	6.9678270745	6.323754423	6.6135479575	7.3922772665	7.1034736745	7.150078581	7.0223108285	NA	6.743110886	7.185945257	6.726566939	7.1888789675	6.744297859	7.200241139	6.620054539	4.491304044	5.944847042	6.8930908395	7.169916751	6.21000689	7.185630733	6.919178609	7.0032035285	6.7620431845	6.4513151475	6.600079526	6.399541478	7.014674839	6.827673987	7.342701812	7.301387032	6.860989087	7.26548787	NA	6.2549771305	6.854077463	NA	6.718589125	5.9601831185	6.740232268	NA	7.062767188	6.7339892355	7.0313126155	NA	6.30294856
hsa-miR-361-5p	9.977229606	9.708648265	10.11583812	9.209062822	10.45535705	10.12021826	10.43634356	9.844547053	10.24369483	10.21079236	9.506785582	9.924529422	10.11586326	9.33529831	10.86061124	9.620326353	8.988261198	8.895153353	9.934744533	10.70965633	8.61486091	10.34224133	9.781352649	10.38483895	9.816795931	9.617354764	10.0155171	9.560295192	9.339200918	9.083199315	10.23218498	9.994619449	10.07588604	11.73094228	11.45543954	10.92728944	11.99994376	9.935745803	11.18648015	10.36510376	10.34772696	10.17332376	11.48259419	10.61647266	9.927595101	8.822225146	11.3261737	11.53606204	11.30975453
hsa-miR-362-3p	NA	5.57464997	NA	5.807656264	NA	4.707065347	NA	6.371536784	NA	NA	NA	NA	NA	NA	NA	NA	5.336279692	NA	NA	NA	6.321245465	6.606243046	NA	NA	5.713232778	6.07557608	NA	6.638861953	6.144322805	6.800326513	NA	5.955862784	5.791883174	NA	NA	NA	NA	NA	NA	NA	NA	NA	NA	NA	NA	NA	NA	NA	NA
hsa-miR-362-5p	NA	NA	NA	5.588590124	NA	NA	NA	NA	NA	NA	NA	NA	NA	NA	NA	NA	NA	4.214483649	NA	NA	NA	NA	NA	NA	NA	NA	NA	NA	NA	NA	NA	5.507817215	6.714245584	NA	NA	NA	NA	NA	NA	NA	NA	NA	NA	NA	NA	NA	NA	NA	NA
hsa-miR-363	NA	NA	NA	NA	NA	NA	NA	NA	NA	NA	NA	NA	NA	NA	NA	NA	NA	NA	NA	NA	NA	NA	NA	NA	NA	NA	NA	NA	NA	NA	NA	4.303753547	NA	NA	NA	NA	NA	NA	NA	NA	NA	NA	NA	NA	6.683874201	NA	NA	NA	NA
hsa-miR-363*	6.580974701	5.940174244	6.290654244	7.038509047	NA	NA	NA	6.346242011	5.790507853	6.532900245	NA	NA	6.07713766	6.222356782	NA	NA	NA	6.514656587	NA	NA	5.934780609	NA	6.290515366	NA	6.514093116	6.938098698	6.637869756	7.110680829	6.438769459	6.170432068	6.737445968	7.186706329	6.805015706	6.984745175	NA	7.008703542	NA	7.915101764	NA	NA	NA	NA	NA	NA	7.242576375	7.155270049	2.256969298	6.732432608	6.023444554
hsa-miR-365	5.656742525	4.318270787	NA	NA	7.647959076	NA	NA	4.179092987	NA	NA	7.559551139	NA	NA	4.803115922	NA	NA	NA	NA	NA	NA	NA	NA	NA	4.843084483	NA	5.511959624	NA	NA	NA	NA	NA	NA	6.741396394	7.731904431	7.158066377	7.4337057535	8.695908647	NA	7.506027099	1.4293505	6.215035213	6.5280276945	8.444631741	NA	7.125322691	NA	NA	NA	NA
hsa-mir-365-1	NA	6.281352261	NA	6.209121535	NA	NA	NA	NA	4.986191482	5.60987387	NA	NA	7.211528401	6.133606788	NA	NA	5.581313953	6.760107738	NA	6.691149722	6.791234681	5.183540709	NA	6.620589784	5.830088872	6.69693356	NA	6.107186637	5.268112743	6.208180591	6.101520715	5.99057762	NA	NA	NA	NA	NA	6.426719112	NA	NA	6.499010944	6.96377304	NA	NA	NA	NA	NA	NA	NA
hsa-mir-365-2	6.955298142	6.995593853	7.435341616	7.847038389	6.828514001	6.90616687	7.563537173	7.205089576	NA	6.368036556	NA	7.482104787	7.051567955	7.047233709	NA	NA	5.900803355	7.524679027	7.10711783	6.925698707	NA	NA	NA	7.231185563	6.757070972	7.716358202	7.215346754	6.866313159	6.532977529	7.062754319	6.916223268	7.374414815	7.725236925	6.042003831	NA	5.535013732	NA	7.26363905	4.479205039	NA	7.243555984	7.3494182	NA	NA	NA	6.494349816	7.824484454	NA	6.793043007
hsa-miR-367	5.788086779	NA	NA	NA	5.890494317	7.172751825	NA	6.444581865	6.686914431	6.821225327	NA	NA	6.310917245	NA	NA	NA	6.787137618	4.827721229	NA	NA	5.541190441	6.325990179	NA	NA	NA	NA	NA	NA	NA	NA	NA	NA	NA	7.84326452	8.22620048	8.315489942	7.527627257	NA	NA	NA	7.148667179	NA	NA	NA	6.615208967	6.699282338	4.527768333	NA	NA
hsa-miR-367*	4.895739722	NA	NA	NA	NA	NA	NA	NA	NA	NA	NA	NA	NA	NA	NA	NA	NA	NA	NA	NA	NA	NA	NA	NA	NA	NA	NA	NA	NA	NA	NA	NA	5.1772345	NA	NA	NA	NA	NA	NA	NA	NA	NA	NA	NA	NA	NA	NA	NA	NA
hsa-mir-369	8.305066099	7.233162136	6.212038121	6.650971789	7.490762286	7.585899935	6.622639461	6.52855404	7.206959472	7.468822899	6.496380438	6.661831737	7.335103914	6.789759412	7.151407272	NA	6.4057426685	6.779559094	6.770440093	NA	6.957811901	8.119810332	6.785738684	6.939557501	6.1902766845	6.72895914	6.720732165	5.905911208	7.287795165	6.567541346	6.628616244	6.0837196	7.560763651	7.051746227	6.970500727	7.547448702	6.748509236	6.484183835	NA	6.750714261	7.374456403	7.264144731	7.279744768	3.597047781	6.858609825	6.783733736	NA	9.202946295	5.780080545
hsa-mir-370	7.604783548	6.804407326	6.7158851	7.135886657	NA	6.392422613	7.365149979	6.749031745	6.898841515	7.496601205	NA	6.475464367	NA	6.712996143	6.611278641	NA	6.043000304	6.665728844	7.141340046	6.80073491	5.777552521	6.69493146	NA	7.175693638	6.853613212	7.149160036	6.147223889	6.971992782	6.447431712	6.295364074	7.039658004	6.618040855	NA	NA	NA	NA	5.010842555	NA	6.61846101	NA	7.75032437	5.71578093	NA	NA	5.211262411	NA	NA	NA	6.199404696
hsa-miR-370	7.416915529	7.4814366825	6.942400599	7.4184747655	7.1841398675	7.5422409345	7.550824383	7.6039976995	7.481741719	7.544377695	NA	7.620522709	7.4688978055	7.241770145	6.79871199	7.38567373	7.530910943	8.0764375375	7.385977017	5.715011023	7.346575575	7.5358820335	6.9072257655	7.3295674265	7.168500682	7.5179466525	7.418624355	7.078987979	7.135907081	7.475806559	6.8571113215	7.6533943415	7.29408454	7.6632052875	5.6297979455	7.6327848495	7.2317054955	7.849828035	6.647434369	6.354173977	7.786007437	7.431537942	6.913298456	7.705611977	6.7386273415	7.548321363	6.4286183815	NA	7.2257534095
hsa-mir-371	9.2986088235	9.2387019015	9.6349534855	9.5108887935	10.88505172	10.76030566	10.84728341	9.070678366	8.6725476925	9.0279190175	11.66515284	8.478324146	8.688142272	9.222526534	9.4110774765	10.73940685	10.0569931	8.654177891	11.41418388	9.2220456295	11.5023224	11.52592539	9.2536028325	9.3890987545	9.2293511745	9.161759509	9.312278079	9.299740074	8.775551412	9.048592978	9.1541814615	9.2342035995	8.274425216	8.4430143425	7.669146027	8.5816640075	8.280610594	8.886262508	8.6475227515	10.02608892	8.93148463	8.3688024535	8.4419407435	9.100473719	8.2996485035	8.5878715365	8.660164527	9.8853702025	10.80534749
hsa-mir-372	NA	NA	NA	NA	NA	NA	NA	5.357421073	NA	NA	NA	NA	NA	NA	NA	NA	NA	NA	NA	NA	NA	NA	NA	NA	NA	NA	NA	NA	NA	NA	NA	NA	NA	NA	NA	NA	NA	NA	NA	NA	NA	NA	NA	NA	NA	NA	NA	NA	NA
hsa-miR-372	6.554032706	6.870067483	6.602144332	7.077504503	NA	7.747471048	NA	6.439353221	5.129706788	5.881421136	NA	NA	6.539884673	6.345277063	NA	NA	6.851050351	6.585868073	NA	NA	6.801650956	NA	NA	5.894457992	6.216422587	6.506186215	7.580495902	NA	5.525372364	7.017358894	NA	5.815078556	NA	NA	NA	NA	NA	NA	NA	NA	6.038327798	5.640953779	NA	NA	NA	6.012148883	NA	NA	NA
hsa-miR-373	7.260147117	6.508342712	6.7900613765	6.5349992755	7.493301589	6.807684916	6.622783198	6.777624739	6.5237596245	7.523987065	7.664748668	7.3507706855	6.0926742215	7.003575143	8.023412223	7.668067518	6.461533817	6.658393524	6.30455794	6.74689409	7.579836127	7.848255875	7.402234921	6.873895569	7.130116792	6.2652594925	7.121188992	6.7334149625	6.5177035245	6.8212552185	6.677348845	6.2514037385	5.680914704	7.2640188	6.339257916	7.1040796385	8.465765606	6.8351605	6.688648787	7.216841166	7.072862678	6.099091767	6.389783509	6.082301714	5.998708572	6.6186025215	6.20855931	6.9954232685	6.860706416
hsa-miR-373*	10.435699375	10.52777005	9.9020347775	9.95507288	10.79718611	10.109235297	10.0281473305	9.9938999475	9.587147801	10.2072852235	12.011414805	10.43048923	10.563177085	10.522395775	11.117909375	10.666049395	9.3292320015	9.544487248	10.135735705	10.120665882	10.93864208	10.900246225	9.8119324805	10.48455154	10.078339435	10.010886185	10.1485993355	10.578330605	10.159954225	10.32688679	9.9430823325	9.587962119	9.241909852	9.1511546835	10.134568825	9.1059082285	10.331814155	10.116604003	9.7154868455	10.242823975	9.704853465	9.671528876	9.3370138875	10.0665110895	9.41453734	9.479705682	9.5877777415	10.656919055	9.3091915625
hsa-miR-374a	6.930046269	7.173270058	6.565117839	7.115727399	6.987867422	6.359767907	7.518381844	7.363532496	7.776803339	8.015637045	NA	NA	7.21418508	7.083652665	NA	NA	8.598778872	6.595421712	NA	NA	NA	6.776160094	7.308324454	NA	6.701458926	7.654545145	7.007313939	6.659463037	6.834060414	5.542413951	7.431341316	8.52343808	9.392264949	8.696349728	7.892922572	9.600259655	8.891004632	6.67298281	7.878834231	7.582489942	7.619792536	7.903270138	9.598235775	NA	9.448249298	5.902919848	8.574345561	NA	7.275599175
hsa-miR-374a*	NA	NA	NA	NA	NA	NA	NA	NA	NA	NA	NA	NA	NA	NA	NA	NA	NA	NA	NA	NA	NA	NA	NA	NA	NA	NA	NA	NA	NA	NA	NA	NA	NA	NA	NA	NA	NA	NA	NA	7.344901597	NA	NA	NA	NA	NA	NA	NA	NA	NA
hsa-miR-375	10.0537907075	7.6327550965	10.12313742	8.0480519835	10.825047235	8.0720227575	9.880480536	8.1356580785	10.899991665	7.7974308635	9.81924334	9.454838344	9.286490627	7.706834845	10.578225325	10.15521983	11.024525985	8.2180262875	9.6471248485	8.4416761555	9.145776504	7.887871474	9.578470338	8.730048959	9.732259886	8.175665888	9.0840081055	8.4408907085	9.0619811515	8.3312655475	9.740469471	7.858153615	10.688601645	8.367306354	7.5419364455	7.342021823	7.461598811	9.2730062255	7.865312927	10.015387047	7.5437171325	8.1147189955	7.061171864	6.839076608	7.5324340175	8.516190975	7.7692541635	NA	9.5110181095
hsa-miR-376a	6.810311427	6.021254622	NA	3.376905623	NA	8.236031304	NA	NA	7.391370435	7.125849982	NA	NA	6.556241334	6.308990698	NA	NA	9.133963943	6.086183339	NA	NA	NA	8.018321501	NA	7.403030634	4.85015956	6.211090196	NA	4.177241108	6.207045612	4.681285244	NA	6.250960497	7.917047375	6.505296744	NA	8.555846755	NA	NA	NA	NA	6.800970831	6.936943076	NA	NA	8.321687401	NA	NA	NA	NA
hsa-miR-376a*	NA	NA	NA	NA	NA	NA	NA	NA	NA	NA	NA	NA	NA	NA	NA	NA	NA	NA	NA	NA	NA	NA	NA	NA	NA	NA	NA	NA	NA	2.66138265	NA	NA	NA	NA	NA	NA	NA	NA	NA	NA	NA	NA	NA	NA	NA	NA	NA	NA	NA
hsa-mir-376b	NA	NA	NA	NA	NA	NA	NA	NA	NA	NA	NA	NA	NA	NA	NA	NA	5.765893928	NA	NA	NA	NA	NA	NA	NA	NA	NA	NA	NA	NA	NA	NA	NA	6.55979799	NA	NA	NA	NA	7.498118482	NA	NA	NA	NA	NA	NA	NA	NA	NA	NA	NA
hsa-miR-376b	10.80775879	10.24636788	10.92501156	9.772967895	10.09622863	9.818593226	10.54921927	10.59584246	10.15935277	11.04822855	11.31839837	10.79234976	9.725332304	10.42049397	11.64941943	10.25714445	8.734576932	9.901191187	11.13620716	11.53316913	9.670974708	10.21235879	10.40268379	11.28742262	10.88531639	10.38847921	10.82691925	10.93029284	10.34176468	10.10382605	10.46005272	9.729704435	9.309078221	9.930005858	9.213723423	9.112940678	9.611367675	10.40937011	9.891719184	8.800781788	9.561558469	9.167720003	9.283740926	10.22454793	8.709024354	9.08826271	9.651639619	12.00106046	10.28090071
hsa-mir-376c	NA	NA	NA	NA	NA	NA	NA	NA	NA	NA	NA	NA	NA	NA	NA	NA	NA	NA	NA	NA	NA	NA	NA	NA	NA	NA	NA	NA	NA	NA	NA	NA	NA	NA	NA	NA	NA	NA	NA	NA	NA	NA	NA	NA	NA	NA	NA	NA	NA
hsa-miR-376c	5.355116637	NA	NA	NA	NA	6.959582247	NA	NA	NA	6.730935219	NA	NA	NA	NA	NA	NA	8.019808511	NA	NA	NA	NA	5.74190871	5.576878801	NA	NA	NA	NA	NA	NA	NA	NA	NA	7.869398318	NA	NA	7.701106386	NA	NA	NA	NA	NA	NA	NA	NA	6.354471306	NA	NA	NA	NA
hsa-miR-377	8.143142964	8.130563296	8.061393346	7.5753051	8.748835858	9.422881519	8.060699779	8.020492467	8.312481527	8.551300372	9.19485001	7.851296149	8.867191254	7.839989524	8.688543683	8.247329083	9.123532059	7.933973331	7.946258403	8.91921551	8.157020774	9.101022794	8.2894576	8.836338262	8.160531001	8.524467078	7.912140454	7.252448417	8.626241191	7.898714684	7.95704388	7.756792961	8.076026468	7.831530245	8.757353225	9.090535671	8.855095085	8.587280457	8.837605549	9.030675902	8.409211342	8.562932321	8.009868577	8.438352328	8.508105331	8.117928363	7.986097821	8.856799325	8.178554976
hsa-miR-377*	NA	6.641363875	6.892097159	7.322524392	NA	NA	NA	NA	NA	6.769255117	NA	5.860795321	NA	7.392907625	NA	NA	NA	6.567550342	NA	NA	NA	NA	NA	NA	6.652313032	6.72386571	6.689385203	6.894358015	6.432789553	6.599793607	NA	7.325357262	NA	NA	NA	NA	NA	NA	NA	NA	NA	6.578595414	NA	NA	NA	4.557576444	NA	NA	7.433921339
hsa-miR-378	8.280757717	7.013655985	7.322696341	6.717744033	8.33322412	7.384813499	8.119975259	6.686156844	8.368197409	6.671464342	NA	6.68361497	8.243304495	6.235877501	NA	7.818320354	8.839891538	6.166607779	5.467955117	5.997826468	7.483642229	8.058867525	7.606295067	7.614354231	6.921020636	6.734691707	6.756503093	6.087112979	7.347545652	6.738554167	7.273101664	7.108415359	8.634646804	7.756906427	8.825784012	7.692978013	8.129844966	6.556250212	7.992230253	7.200923323	9.012348986	7.207067565	8.629128489	NA	9.744688268	7.162059527	7.462528422	NA	NA
hsa-miR-378*	6.4280268935	6.0799965265	6.707087676	NA	7.355044472	6.0591077535	NA	7.1511524395	6.989338707	5.136191123	NA	NA	NA	NA	NA	NA	6.082507203	6.0801919575	NA	NA	5.415746504	NA	NA	6.503692993	6.132696841	6.567777796	6.2002514	NA	5.784226006	6.149444353	6.637278395	5.938844918	6.87490209	NA	NA	NA	NA	NA	NA	3.031220043	NA	NA	NA	NA	7.414813058	NA	NA	NA	NA
hsa-miR-379	6.58237335	5.7929350195	NA	5.428680543	6.571923109	6.8411845275	6.506489758	NA	6.930030421	7.129827025	6.232913756	NA	7.048166718	5.99172065	NA	7.060300519	6.732550896	5.096481376	6.489508812	NA	6.934414552	NA	6.921078056	6.725930658	6.837811608	NA	NA	6.051664809	5.820043019	5.808663626	NA	4.7764839285	7.885645634	7.501215678	NA	6.389625131	7.638302038	NA	NA	NA	NA	6.122299988	NA	NA	NA	NA	NA	NA	NA
hsa-miR-379*	NA	NA	NA	NA	NA	5.67127671	NA	NA	NA	NA	NA	NA	5.649511607	NA	NA	NA	NA	NA	NA	NA	NA	NA	NA	NA	NA	6.205113534	NA	NA	4.921123383	NA	NA	NA	5.254844586	NA	NA	NA	NA	NA	NA	NA	NA	NA	NA	NA	NA	6.223878092	NA	NA	NA
hsa-miR-380	NA	NA	NA	NA	NA	NA	NA	NA	NA	NA	NA	NA	NA	NA	NA	NA	NA	NA	NA	NA	NA	NA	NA	NA	NA	NA	NA	NA	NA	NA	NA	NA	NA	NA	NA	NA	NA	NA	NA	NA	NA	NA	NA	NA	NA	NA	NA	NA	NA
hsa-miR-380*	NA	NA	NA	NA	NA	NA	NA	NA	NA	NA	NA	NA	NA	NA	NA	NA	NA	NA	NA	NA	NA	NA	NA	NA	NA	NA	NA	NA	NA	NA	NA	NA	NA	NA	NA	NA	NA	NA	NA	NA	NA	NA	NA	NA	NA	NA	NA	NA	NA
hsa-mir-381	NA	NA	NA	6.148520229	NA	NA	NA	NA	NA	NA	NA	NA	NA	NA	NA	NA	NA	NA	NA	NA	NA	NA	NA	NA	NA	NA	NA	6.1099655	NA	4.314558584	NA	5.738053865	NA	NA	NA	NA	NA	NA	NA	NA	NA	NA	NA	NA	NA	NA	NA	NA	NA
hsa-miR-381	NA	4.899285499	NA	NA	NA	NA	NA	NA	NA	NA	NA	NA	NA	NA	NA	5.481999075	NA	NA	NA	NA	0.827887196	NA	NA	NA	NA	NA	NA	NA	NA	NA	NA	NA	NA	NA	NA	NA	NA	NA	NA	NA	NA	NA	NA	NA	NA	NA	NA	3.990738016	NA
hsa-miR-382	5.6537876155	5.9027974825	6.3011732385	6.2379209005	NA	7.4663606615	7.244919392	6.0523654735	6.641136758	7.203328366	NA	NA	NA	6.2269232875	5.981267014	NA	4.406297542	6.031126684	6.739644326	7.035407322	NA	NA	6.316826414	7.019006768	6.5322116545	6.995385355	6.380089855	6.094196431	5.704504263	5.4599228005	5.787156952	6.302648815	6.792315744	NA	4.241035547	8.7768923165	7.032737964	7.7671397135	6.072051744	NA	3.394843647	6.9476511185	7.71340781	6.7743763715	NA	4.9298157205	NA	NA	6.32435992
hsa-mir-383	7.254773417	6.542574622	7.594934098	5.989329074	NA	6.905867549	5.529045067	7.21495911	6.140191654	6.912297727	NA	6.121631482	7.09962177	5.871104468	NA	NA	5.999599757	5.629204054	6.087410529	NA	6.552542043	6.197376131	NA	5.247214843	6.434655233	6.634087237	6.593781754	6.65358162	6.964230956	5.948676335	6.395494918	7.226565894	7.300573538	NA	NA	NA	6.882305629	7.284244274	NA	NA	6.404871383	6.18017018	NA	NA	7.213734222	6.987407092	NA	5.49955272	7.026750979
hsa-miR-383	7.451857105	6.845463536	8.133486108	7.657914201	4.907272957	5.898626619	NA	6.689036559	7.239189195	6.740281022	NA	5.761175792	5.918310458	7.041309399	NA	NA	5.686832307	6.420962528	5.854225086	NA	6.495479569	NA	NA	3.127944952	6.600037695	6.295592623	6.198749986	7.018847986	6.625815131	5.735035563	6.81132542	6.914734998	7.65557559	NA	NA	6.965840069	NA	7.9148076	NA	NA	5.683340665	5.374975009	NA	7.686048079	6.974119073	NA	NA	NA	7.569365654
hsa-miR-384	NA	NA	NA	NA	NA	NA	NA	NA	NA	NA	NA	NA	NA	NA	NA	NA	NA	NA	NA	NA	NA	NA	NA	NA	NA	NA	NA	NA	NA	NA	NA	NA	NA	NA	NA	NA	NA	NA	NA	NA	3.880446004	5.593037131	NA	NA	NA	NA	6.905583586	NA	NA
hsa-miR-409-3p	6.403900719	6.426768961	NA	5.501484484	NA	7.655536646	NA	NA	NA	6.366950253	NA	6.276244216	6.75619486	4.976358849	NA	NA	5.947457123	6.085626851	4.382414668	5.587944266	6.625716956	NA	NA	NA	NA	NA	NA	6.778212485	6.000898607	5.837397195	NA	6.526902449	6.975957916	NA	NA	8.146479917	NA	7.343437318	NA	NA	7.32499224	NA	NA	NA	7.152994927	7.252216009	NA	NA	NA
hsa-miR-409-5p	NA	NA	NA	NA	NA	2.435237531	NA	NA	NA	NA	NA	NA	4.399037275	NA	NA	NA	NA	NA	NA	NA	NA	NA	NA	NA	NA	NA	NA	NA	NA	NA	NA	NA	NA	NA	NA	NA	NA	NA	NA	NA	NA	NA	NA	NA	NA	NA	NA	NA	NA
hsa-mir-410	NA	6.44751021	NA	6.735468637	6.88832699	7.08854143	NA	5.831004121	NA	5.932817824	NA	NA	7.354319476	NA	NA	NA	4.513360056	6.155045628	7.305871762	6.860225964	5.840237276	NA	NA	NA	6.648628343	6.946507021	6.776828603	6.30061198	6.49106936	5.677976002	6.169648127	6.671827289	NA	NA	NA	NA	NA	NA	NA	NA	NA	NA	NA	6.650588348	NA	NA	NA	NA	5.781712174
hsa-miR-410	7.100598181	6.254433207	6.245765291	6.061642404	6.352414723	7.317945045	6.503835585	6.570627695	6.685941354	6.730258528	NA	NA	7.142966445	5.824854807	NA	NA	5.715325154	5.855808764	7.267347264	6.352630859	7.006953281	6.937916366	NA	7.240631565	6.650160031	6.979643093	6.961374031	6.516859921	6.142708907	6.71758521	5.779365148	6.195009784	6.174174878	6.55364299	NA	8.04079871	7.35952201	7.830450361	NA	NA	5.286690607	6.829943235	7.544243703	NA	7.152458914	5.901387324	NA	NA	7.540224096
hsa-mir-412	NA	NA	NA	NA	NA	NA	NA	NA	NA	NA	NA	NA	NA	4.122159649	NA	NA	NA	NA	NA	NA	NA	NA	NA	NA	NA	NA	NA	NA	NA	NA	NA	NA	NA	NA	NA	NA	NA	NA	NA	NA	NA	NA	NA	NA	NA	NA	NA	NA	NA
hsa-miR-412	6.879663125	6.517006218	6.7094013025	6.8098696365	6.810313773	5.9037424645	6.915934507	6.8755445655	6.774905259	7.003194785	NA	7.4997987445	6.275929045	6.8891526625	6.9461229775	6.84497668	7.597201713	7.3671751095	6.841314826	NA	7.187719769	7.482672352	8.246027811	7.133361063	7.693187836	6.623537301	7.3836379655	7.4206703955	6.97811732	7.258900867	6.7257274485	7.0028268445	7.6173239785	7.016454857	7.564221126	7.366263743	6.366422366	6.893005958	6.1933719395	6.756754333	6.9893329285	7.2748069935	7.197511014	6.200484535	6.860578306	7.07484381	7.521546109	7.848752574	8.373601594
hsa-mir-422a	8.309005118	7.44155634	7.84677203	7.260190399	7.9606099	6.819096633	8.308955798	8.039911636	8.569524872	7.5759944	5.650911838	8.221171237	8.474067877	7.818721677	8.562375539	6.63155507	8.178545578	7.961890666	8.278535477	7.908369978	7.531218861	6.358505405	8.48202847	7.819504639	8.875454929	8.47501457	8.539776477	7.897750668	8.90926538	7.700794817	8.883890253	7.853446778	6.961699209	6.653475582	NA	7.295620715	NA	5.577903837	5.816530563	NA	6.904637196	7.134532188	6.609051151	NA	6.428423025	6.947086388	NA	NA	NA
hsa-miR-422a	NA	NA	NA	NA	NA	NA	NA	NA	5.831876598	NA	NA	NA	6.464944313	NA	NA	NA	7.000346646	NA	NA	NA	NA	NA	NA	NA	NA	NA	NA	NA	7.120365658	5.860325275	6.557711879	6.205703221	NA	NA	2.730992582	NA	NA	NA	NA	NA	NA	NA	NA	NA	5.795869796	NA	NA	NA	NA
hsa-mir-423	9.051699646	8.637002444	11.04269676	8.789688175	9.380729134	8.920661854	8.916320311	8.7740775875	9.329717736	8.9006329805	10.70266055	10.62285697	8.9926426105	8.640359202	10.06964735	10.27419243	9.2446207675	8.4683994135	8.7715231675	10.36166426	8.8963015785	9.263427885	8.622821279	8.6847399015	8.5241220975	8.710886037	10.44867052	11.53471336	8.9526176165	8.8219184745	8.6632621005	8.817134619	9.029513627	9.1027830375	9.625051282	8.9251397965	9.148451515	10.88991627	8.979218878	9.153409231	9.5879554445	8.9294623725	9.282547525	8.894642623	9.996963461	9.0101165595	9.793312626	10.05051529	10.4541585
hsa-miR-424	9.207132191	8.605752154	9.013682838	7.988253257	9.452871481	8.688356484	9.337816865	8.842267096	8.731677058	9.370218297	10.40662315	8.904320522	8.712639742	8.37727042	9.777643302	9.571409209	8.104238702	7.968309242	8.95476557	9.468939181	8.975606087	9.430409358	9.248003834	8.957537905	8.915069174	8.311173325	8.692235966	8.695150764	8.993723871	8.727114199	8.830007701	8.065720295	8.704968148	8.758569485	9.012746775	8.378421144	8.9395453	8.447723728	8.657906854	8.866519091	8.237181135	8.213614157	8.234726397	8.229382216	7.629394067	8.071975416	8.361046251	9.38860095	7.838704979
hsa-miR-424*	NA	6.194905332	4.746078408	6.96097503	NA	7.517590956	7.411813239	NA	NA	7.036760874	NA	7.453832343	NA	5.417994044	NA	NA	NA	7.20502808	NA	6.669573656	NA	6.456610168	NA	6.399520342	5.903888479	6.184969563	5.140711006	6.694713114	NA	6.534043932	6.435841122	6.99303177	NA	NA	NA	6.802986866	5.640323267	NA	NA	NA	NA	6.794252726	NA	NA	NA	7.152460835	NA	7.015501947	NA
hsa-miR-425	7.484170127	7.352538697	NA	7.303918409	7.768867266	7.384019727	7.701009896	7.645802463	8.162879912	7.449974345	NA	7.299254148	7.931638886	7.590925054	7.34431225	NA	9.36491348	7.401899594	7.162109416	NA	6.842440483	NA	6.892393686	6.149615734	6.544843467	6.736880079	NA	NA	6.634360356	6.611884119	6.683134815	7.069421438	8.723928361	9.292574539	7.818621877	8.426994172	8.65619975	7.473210894	8.026753264	9.245501124	8.607397494	8.188759866	8.779811883	NA	9.264028369	7.897415028	8.182824771	NA	6.681003259
hsa-miR-425*	7.335837827	7.421592469	7.106367084	7.994365441	3.871078908	7.021063943	6.193886233	7.435105196	7.298632292	6.877475438	NA	7.369123465	7.150158641	6.998037796	NA	NA	7.239122953	7.413689012	7.766671491	NA	7.017128198	6.414545625	6.722757749	7.598815129	8.067897576	7.753671059	8.148460298	8.84005165	8.774438206	7.791045831	8.076339077	7.479214093	7.713601277	8.07123294	NA	6.800224019	NA	7.839087985	NA	NA	6.750503237	6.832393268	4.665045698	5.119727365	7.410594266	6.812405659	5.639176328	NA	6.443475171
hsa-mir-429	8.089139338	7.00504874	8.096243855	7.101169626	7.108038356	7.169409005	8.198558094	7.432287754	7.168582422	8.29578777	NA	7.495357726	6.824839761	7.011605758	NA	NA	6.660503339	6.833164737	7.046827999	NA	7.306119629	6.463242652	7.987160135	7.098397314	9.133293744	7.242175534	8.565276248	7.937046489	8.013464589	7.26021786	8.468415146	7.327293369	8.332268457	7.481921175	NA	8.726300795	8.862873959	9.391895787	8.93224062	8.163461687	7.16249054	7.604514527	7.767947395	7.854931397	8.874907094	7.679987121	7.919354618	8.395496335	9.362622124
hsa-miR-429	8.892379353	8.558277417	8.869636583	8.58880276	8.994884769	8.816451016	9.071130786	8.989200821	8.558157666	9.194575122	9.707286236	8.495278522	8.713774002	8.708995237	9.565577649	9.319169278	8.703506402	8.364362555	8.958081866	8.944049807	9.265009209	9.09188986	9.029843974	8.949394847	9.029143474	8.157450942	8.755423628	8.690040827	8.603916805	9.144819053	8.485934158	8.499547651	8.313632543	8.241011505	7.876482244	7.984000928	8.294054873	8.608919978	8.461128598	8.249493641	8.332930194	8.397567424	7.906938755	8.62860405	7.477372549	8.690476555	8.177979052	9.524135826	8.466321788
hsa-mir-431	8.316863517	8.681382257	8.010676226	7.983001991	7.559536077	7.380396808	7.792361265	7.477997896	7.269858733	8.213322652	NA	7.583453165	7.207502308	8.211471314	6.36120375	NA	7.170677563	7.900606035	7.465286491	7.26003623	7.415171057	7.504513743	7.956700357	7.637274013	7.430232939	7.488756772	6.959736199	7.202354949	7.324161011	7.206047041	7.479036986	8.156229855	7.300344224	7.148362212	NA	8.431780008	7.909304924	7.612758296	8.093866891	7.473840329	8.114523595	7.985565528	7.909356382	7.686528227	7.393625774	8.205532032	7.860831835	NA	7.134621655
hsa-miR-431	NA	NA	NA	NA	NA	4.049754569	2.792991491	NA	NA	NA	NA	NA	NA	NA	NA	NA	NA	NA	NA	NA	NA	NA	NA	NA	NA	NA	NA	NA	NA	NA	NA	NA	NA	NA	NA	NA	NA	NA	NA	NA	NA	NA	NA	NA	NA	NA	NA	NA	NA
hsa-miR-432	NA	NA	NA	NA	NA	NA	NA	NA	NA	4.889476087	NA	NA	NA	NA	NA	NA	NA	NA	NA	NA	NA	NA	NA	NA	NA	NA	NA	NA	NA	NA	NA	NA	NA	NA	NA	NA	NA	NA	NA	NA	NA	NA	NA	NA	NA	NA	NA	NA	NA
hsa-miR-432*	NA	NA	NA	NA	NA	NA	NA	NA	NA	NA	NA	NA	NA	NA	NA	NA	NA	NA	NA	NA	NA	NA	NA	NA	NA	NA	NA	NA	NA	NA	NA	NA	NA	NA	NA	NA	NA	NA	NA	NA	NA	NA	NA	NA	NA	NA	NA	NA	NA
hsa-mir-433	NA	NA	NA	NA	NA	NA	NA	NA	NA	NA	NA	NA	NA	NA	NA	NA	NA	NA	NA	NA	NA	NA	NA	NA	NA	NA	NA	NA	NA	NA	NA	NA	NA	NA	NA	2.385312837	NA	NA	NA	NA	5.594624895	NA	NA	NA	NA	NA	NA	NA	NA
hsa-miR-433	7.368150224	6.5198686	7.13423291	7.033968379	6.203398875	6.234384739	6.896013126	6.595745042	6.977440058	7.699217386	NA	7.435545687	NA	6.8912373	7.967262444	NA	NA	6.465034094	7.186139135	6.783167607	NA	NA	6.846344277	6.523045007	7.523796045	7.221236488	7.062700994	7.001059415	6.210796955	6.498844296	7.058916202	6.993544909	7.194964992	7.190073382	NA	6.926513792	6.154112729	6.397323498	6.663459749	NA	6.362655511	6.408378349	6.918018427	7.022851486	6.10311756	6.55238301	7.532306743	7.261389553	6.965614038
hsa-mir-448	NA	NA	NA	NA	NA	NA	NA	NA	NA	NA	NA	NA	NA	NA	NA	NA	NA	NA	NA	NA	NA	NA	NA	NA	NA	NA	NA	NA	NA	NA	NA	NA	NA	NA	NA	NA	NA	NA	NA	NA	NA	NA	NA	NA	NA	NA	NA	NA	NA
hsa-miR-448	7.480629803	7.262635273	7.032151246	6.701350087	NA	7.421844501	7.112545534	6.768589443	6.697447119	7.375785655	7.8477187	6.988241752	7.355113195	6.841683781	NA	NA	7.083869471	6.928416478	7.726534659	NA	7.949349049	7.68759017	7.349210348	6.782384716	7.253592365	7.14846364	7.02134098	7.324117677	6.986889899	7.62758897	7.099608087	6.71124445	7.263357666	NA	NA	7.223009686	NA	7.68521017	6.864994315	7.511823099	NA	7.140809619	NA	6.643610523	7.141717404	7.369748081	NA	6.359189706	6.942439336
hsa-mir-449a	NA	NA	NA	NA	NA	NA	NA	NA	NA	NA	NA	NA	NA	NA	NA	NA	NA	NA	NA	NA	NA	NA	NA	NA	NA	NA	NA	NA	NA	NA	6.403154071	NA	NA	NA	NA	NA	6.025017028	NA	NA	NA	NA	NA	NA	NA	NA	4.01874719	NA	NA	NA
hsa-miR-449a	6.986879407	6.767843837	6.808141896	6.984086524	NA	6.679058186	NA	6.603419549	6.32031574	6.253041023	NA	5.769447486	5.995236426	7.039942894	NA	NA	NA	NA	NA	7.208189878	NA	NA	5.760535569	5.99815141	6.942659333	7.009658775	6.500709429	NA	6.488296175	5.844643285	6.470921737	7.000442422	5.753725807	6.691261339	NA	7.151324566	NA	7.259109484	NA	NA	NA	6.540072392	5.668027828	NA	NA	NA	NA	NA	6.74799708
hsa-miR-450a	NA	6.132022508	NA	5.8666191345	NA	NA	NA	NA	6.072348452	5.5908453175	NA	NA	NA	5.7350986215	NA	NA	NA	NA	NA	6.13451349	5.278411496	6.330814061	NA	5.015392034	5.52363785	6.010758419	6.193492562	NA	NA	6.431531831	6.207446694	4.991540259	6.102278143	NA	NA	NA	NA	NA	NA	NA	NA	NA	NA	NA	6.214591934	NA	NA	NA	NA
hsa-mir-450a-2	NA	NA	NA	NA	NA	NA	NA	NA	NA	NA	7.079414025	NA	NA	NA	NA	NA	NA	NA	NA	NA	NA	NA	NA	NA	NA	NA	NA	NA	NA	NA	NA	NA	NA	5.256360768	NA	4.631726538	NA	4.966114497	NA	NA	NA	NA	NA	NA	NA	NA	NA	NA	NA
hsa-mir-451	NA	NA	NA	NA	NA	NA	NA	NA	NA	NA	NA	NA	NA	NA	NA	NA	NA	NA	NA	NA	NA	NA	NA	NA	NA	NA	NA	NA	NA	NA	NA	NA	NA	NA	5.922808329	NA	NA	NA	NA	NA	NA	NA	NA	NA	NA	NA	NA	NA	NA
hsa-miR-451	9.417430265	9.126047869	7.322137812	7.609091893	9.161887147	9.451775104	8.880842777	9.574233781	10.11060219	8.220572123	NA	NA	8.149774304	7.927925017	8.480870182	8.310331453	11.10516684	8.693952863	8.739353303	8.234433583	8.527402256	8.356732305	9.075126764	7.762297247	10.26453566	9.323024069	7.30953532	NA	8.983144021	7.668799589	9.573918215	6.656015626	10.65987335	12.00280052	11.4928053	11.81262911	11.39948843	7.749999809	11.0002497	13.2580068	9.754018258	8.666704119	10.69812841	9.507007502	13.12791786	9.269938295	10.54990483	10.58153984	10.28943718
hsa-miR-452	6.897992122	6.440157407	7.305254623	7.866207667	NA	NA	3.928829102	7.559687226	6.6968520875	7.212093964	NA	NA	6.597609634	7.491527776	NA	NA	7.553420187	7.682016589	NA	NA	6.437602732	NA	NA	NA	5.7697348155	7.1874276	5.7569676505	8.379899544	7.793209199	8.286334057	7.152940995	8.377560724	6.700624523	NA	NA	7.965663774	NA	7.661323342	NA	NA	6.967732574	8.15937933	NA	NA	NA	6.997503107	NA	NA	7.14606652
hsa-mir-453	NA	4.895375685	NA	4.683533471	NA	NA	6.647228023	5.666452629	NA	NA	NA	NA	5.685322505	5.175443568	NA	NA	6.795381565	5.609393599	NA	NA	7.072243159	NA	5.348408721	7.003923135	NA	NA	NA	NA	6.895480076	6.49405987	5.927502012	6.017065555	NA	5.173381448	NA	NA	NA	NA	NA	NA	NA	NA	NA	NA	7.64637481	7.486125045	NA	NA	NA
hsa-miR-453	6.845727285	7.393775919	7.069933366	8.113794772	7.018298982	6.733485394	6.319232447	7.703201014	6.921096992	6.929374668	NA	7.356195914	6.943220727	7.57190459	NA	NA	6.040816153	7.584580916	7.259911592	NA	6.576725624	NA	7.275904103	6.726340611	7.352930097	7.636147969	7.346758281	8.377229335	7.716936678	8.039532337	6.770907512	8.376467169	8.233917197	9.087739559	9.217752985	9.351213194	9.238633521	8.554818913	8.754035895	9.36788705	7.337346872	7.844175663	NA	NA	7.154922259	7.349987678	NA	NA	7.167637191
hsa-mir-455	NA	6.237616709	NA	6.505064036	7.129449218	6.348788422	NA	6.332218337	NA	6.457871814	NA	NA	NA	NA	NA	NA	NA	7.567339686	NA	NA	NA	NA	NA	NA	NA	NA	6.005198984	NA	NA	5.793318732	NA	6.1035570635	NA	5.741653392	6.587268217	NA	NA	NA	NA	NA	6.775560586	3.122284908	NA	NA	NA	6.545445438	NA	NA	NA
hsa-mir-483	8.752984838	8.9782483105	9.4687373045	9.3834658945	11.23441081	8.9554624805	8.6985168355	12.30078591	11.53712502	11.53516408	13.21973278	13.69540396	12.1951657	9.181517273	9.5143233815	12.93034954	8.140525086	9.761868316	13.00252422	12.6755519	12.5527804	12.14366256	12.0931348	12.01316936	13.02307282	8.88062492	12.47118097	13.84061871	12.56279675	11.0589109415	12.37390323	9.337784134	8.5832853605	11.41458194	11.32325064	10.47790843	10.84121651	12.22072542	11.26849126	10.92062296	8.8353575415	8.9300363035	11.36530868	11.61215813	9.169896563	10.376012437	12.05006837	11.81252032	12.30742506
hsa-miR-484	8.685140503	8.309566181	8.784355028	7.505285021	8.799957084	8.507764502	9.039903373	8.249629066	8.550390477	8.88550793	NA	8.072789275	8.461084237	8.836023647	8.953433301	8.239543397	8.473927409	7.77199188	8.199017204	7.711094558	7.692920719	8.189539045	8.186718452	8.139655908	8.471306854	7.703250813	8.289375986	6.754842464	7.653302351	6.922433703	7.722754442	7.638822878	8.728520462	8.928270941	9.252253143	9.285446951	10.18008178	8.374710551	8.876330015	9.491099427	9.002711774	8.359574506	9.507168229	8.355192465	9.948940787	7.846125104	8.716659762	7.991977653	8.430890595
hsa-mir-485	6.713398301	6.586500693	NA	6.5272880275	4.919240552	NA	6.629357376	6.6467415005	NA	6.668686311	NA	4.233264897	6.096456685	7.22608845	NA	NA	NA	6.610268078	NA	NA	6.694807753	NA	6.727593148	6.351811169	6.7496878985	6.979430111	6.305662082	6.275924673	6.351777092	6.6096833495	6.4615034425	6.3278823095	NA	4.917897825	NA	6.034445795	NA	NA	NA	NA	6.367095184	6.980414305	5.946036657	7.001493746	6.810646437	7.119021396	6.03902559	NA	NA
hsa-mir-486	7.168178153	6.303718995	NA	5.330786994	6.760684056	6.995334721	7.435506388	6.547682453	7.598758639	6.433852024	NA	NA	NA	NA	7.146689515	NA	6.940390372	5.351484331	6.368153456	NA	5.475282717	7.191867985	6.193166739	6.609515276	7.710549016	5.801199355	NA	NA	NA	6.225290345	7.280266096	NA	8.34472524	13.27984742	10.51010075	9.790098956	10.72727582	5.038456009	11.62765123	12.86991369	8.152282252	6.512438872	9.117946187	7.034260084	9.848129124	6.623353281	9.177899604	10.26211121	7.307368603
hsa-mir-487a	NA	NA	NA	5.948177984	NA	NA	NA	NA	NA	NA	NA	NA	NA	NA	NA	NA	NA	NA	NA	6.589805992	NA	NA	NA	NA	NA	5.74485054	NA	NA	NA	NA	NA	NA	NA	NA	NA	6.850080944	NA	NA	NA	NA	NA	NA	NA	NA	NA	NA	NA	NA	NA
hsa-miR-487a	6.145347072	6.613173174	7.551364758	7.633881742	NA	NA	NA	7.11959739	6.447119899	7.072108042	NA	NA	NA	7.073520727	5.236457238	NA	NA	5.753924463	NA	NA	NA	NA	7.013738779	NA	7.138482251	7.298557596	7.64076533	7.636057812	7.036809042	5.909261064	7.681319434	6.983313683	7.611537399	7.413248257	5.950810346	7.442083359	NA	6.321471142	NA	NA	6.233115602	NA	NA	7.169374812	5.723527584	NA	NA	6.350860698	7.788236369
hsa-miR-488	NA	NA	NA	NA	NA	NA	NA	NA	NA	NA	NA	NA	NA	NA	NA	NA	NA	NA	NA	NA	NA	NA	NA	NA	NA	NA	NA	NA	NA	NA	NA	NA	NA	8.841474884	NA	NA	NA	NA	NA	8.221357218	NA	NA	NA	NA	NA	NA	NA	NA	NA
hsa-miR-488*	NA	NA	NA	NA	NA	NA	NA	NA	NA	NA	NA	NA	NA	NA	NA	NA	NA	NA	NA	NA	4.22398493	NA	NA	NA	NA	6.161934321	NA	NA	NA	NA	6.964017153	NA	NA	NA	5.335822767	NA	NA	NA	NA	NA	NA	NA	NA	NA	NA	NA	NA	NA	NA
hsa-mir-489	6.225141052	NA	NA	7.093087732	NA	NA	NA	NA	4.66747564	NA	NA	NA	5.795229919	5.371271853	NA	NA	NA	NA	NA	NA	NA	NA	NA	NA	6.794274326	6.942027817	NA	7.322543661	6.147002544	5.961574332	5.759290148	6.645721536	6.538415128	NA	NA	NA	4.546646009	NA	NA	NA	NA	NA	NA	NA	NA	NA	NA	NA	NA
hsa-miR-489	NA	NA	NA	0.552814358	NA	NA	NA	NA	NA	6.997321559	NA	NA	NA	NA	NA	NA	NA	NA	NA	NA	NA	NA	NA	NA	NA	NA	NA	NA	NA	NA	NA	NA	NA	NA	NA	7.213804734	NA	NA	7.662845197	NA	NA	NA	NA	NA	NA	NA	NA	NA	6.192303959
hsa-mir-490	NA	NA	NA	NA	NA	NA	NA	NA	NA	NA	NA	NA	NA	NA	NA	NA	NA	NA	NA	NA	NA	NA	NA	NA	NA	NA	NA	NA	NA	NA	NA	NA	NA	NA	NA	NA	NA	NA	NA	NA	NA	NA	NA	NA	NA	NA	NA	NA	NA
hsa-miR-490-3p	NA	NA	NA	NA	NA	NA	NA	NA	NA	NA	NA	NA	NA	NA	NA	NA	NA	NA	NA	NA	NA	NA	NA	NA	NA	NA	NA	NA	2.3768846	NA	NA	NA	NA	NA	NA	NA	NA	NA	NA	NA	NA	NA	NA	NA	NA	NA	NA	NA	NA
hsa-mir-491	NA	6.407151803	7.495418042	6.9896310575	7.084338061	NA	NA	5.768540968	7.09793449	5.575100927	NA	NA	NA	6.462816989	NA	NA	NA	6.4271518395	4.388656917	NA	6.169101642	NA	5.57694059	5.770929109	6.525332334	6.062408557	6.44689675	6.767893689	6.616466111	6.872472378	6.676539617	6.542562822	8.06362114	NA	6.351342027	6.865239405	NA	5.971866463	NA	NA	6.468525106	NA	NA	NA	NA	6.124889381	NA	NA	NA
hsa-mir-492	NA	6.573757783	NA	NA	NA	NA	6.697629581	5.803307891	NA	NA	6.228931303	NA	NA	NA	NA	NA	7.369965659	6.524314921	NA	NA	NA	NA	NA	3.346942159	NA	6.891229036	NA	NA	6.649033298	5.647256011	NA	7.753827212	5.655821455	NA	NA	NA	NA	NA	NA	5.583511731	NA	NA	NA	NA	NA	6.667445227	NA	NA	NA
hsa-miR-492	8.794217426	8.509475889	8.457228108	6.974680063	8.241448926	8.829690568	9.061116983	7.805740505	9.026938518	6.829821275	NA	8.726658572	8.84239392	6.73579337	6.474833835	8.706939589	9.233112635	8.659181665	8.700805537	NA	8.165238314	NA	8.423992195	6.823876294	7.474657907	7.980558922	7.612465666	NA	7.715559965	7.407978637	8.280842492	8.354341439	7.261898608	NA	NA	NA	NA	6.23823579	NA	NA	NA	8.918224605	NA	7.179605136	NA	8.245223907	NA	NA	7.86096932
hsa-miR-493	6.889265501	7.444068791	NA	7.017372504	6.064403468	6.980232398	7.228744151	6.823908919	6.354426073	6.893414346	NA	6.677675887	7.43311715	7.300438165	NA	6.071283949	7.049141723	7.10689762	7.313364873	NA	6.953557573	7.370819584	6.64492658	7.441453293	6.620216418	6.887327382	6.887333498	5.708079727	6.782017414	6.800617788	6.333652028	6.980118289	NA	7.159058034	NA	6.808306296	NA	7.305770971	NA	NA	7.469486972	7.409937936	NA	7.372193921	6.505709202	7.334123596	NA	NA	7.238700791
hsa-miR-493*	6.174193707	6.429509196	NA	5.91027141	NA	5.96565342	NA	5.871780766	NA	7.058182666	NA	NA	NA	NA	NA	NA	NA	5.967463492	NA	NA	NA	NA	NA	4.418387958	5.398072733	5.832876595	NA	4.628450633	NA	NA	NA	5.249180878	NA	NA	NA	7.593185745	5.862227763	NA	5.036703556	NA	NA	6.73494597	NA	NA	NA	NA	NA	3.556440816	NA
hsa-mir-494	NA	NA	NA	NA	NA	4.792482736	NA	4.411350326	NA	NA	NA	4.070058332	NA	NA	NA	NA	NA	NA	NA	NA	7.380585774	NA	NA	NA	NA	NA	NA	NA	3.979039885	NA	NA	NA	NA	NA	NA	NA	NA	NA	NA	NA	NA	NA	NA	NA	NA	NA	NA	NA	NA
hsa-miR-494	12.51175833	11.70487445	13.47533287	14.07672591	11.92048794	11.39390065	12.40529877	12.04316186	12.27172503	11.37601006	14.52360539	13.24816447	12.24852805	12.31993236	12.48903899	12.1488148	12.25645287	12.56932613	12.20746891	11.98404839	13.59957437	13.13958266	11.81463637	12.95140397	11.80848995	12.5669604	12.13626404	14.23586129	13.90909825	13.5482339	13.08562762	11.9117922	11.91092249	10.68035736	12.55678318	9.971312557	10.15281029	14.04759795	11.3765341	11.30000447	11.8090503	10.49764836	10.3683745	12.85902898	12.36105436	11.1437866	11.11238623	11.55276152	11.56383165
hsa-mir-495	NA	5.31221593	NA	5.740246482	NA	5.386932117	3.657779231	NA	3.579061589	5.13434881	NA	6.755051289	NA	5.165249469	NA	NA	NA	NA	NA	NA	NA	NA	NA	NA	5.780345806	6.114504977	6.487940065	6.468775029	5.98861733	5.943165711	NA	6.120170105	NA	NA	NA	NA	NA	NA	6.833006704	NA	NA	NA	NA	NA	NA	NA	NA	NA	NA
hsa-miR-495	6.728779932	NA	NA	4.416448876	6.651493708	7.685133754	5.346533756	6.653259244	7.265368065	7.352678136	NA	NA	6.424344325	5.744055446	NA	6.629302359	7.191696501	6.415103562	5.656772981	NA	NA	6.761909259	NA	7.08441218	6.583731709	5.744980631	NA	NA	6.012374251	5.733300545	NA	5.711146547	7.190952159	NA	NA	8.248454488	7.633295182	7.131010695	7.251792528	7.519609889	7.499519336	7.074631246	NA	7.582826576	7.098737962	6.469446315	1.25660648	NA	NA
hsa-mir-496	NA	NA	NA	5.290556737	NA	4.99863397	NA	NA	6.812767035	3.866977999	7.770763576	NA	5.479377954	6.423204887	NA	NA	NA	2.785919191	NA	3.964952817	NA	6.616379145	NA	NA	NA	5.712435001	NA	NA	5.794913208	4.775079248	NA	6.263336113	NA	NA	4.488647042	NA	NA	NA	NA	NA	NA	NA	NA	NA	NA	NA	NA	NA	NA
hsa-miR-496	5.984227878	NA	NA	5.756252843	NA	6.282753493	6.379739996	NA	6.424544238	NA	NA	NA	NA	6.068768162	NA	NA	6.281667925	4.878877851	NA	NA	6.367805596	NA	NA	6.362832638	4.411256755	5.201377709	NA	6.278594991	6.385397898	6.067668767	6.407007376	NA	5.269067689	NA	NA	NA	NA	7.849046468	NA	NA	7.564120051	NA	NA	NA	8.487222609	NA	NA	NA	NA
hsa-mir-497	NA	NA	NA	NA	3.343211135	NA	NA	NA	NA	NA	NA	NA	NA	NA	NA	NA	5.842525745	NA	NA	NA	NA	NA	NA	NA	NA	NA	NA	NA	NA	NA	NA	NA	NA	NA	NA	NA	NA	NA	NA	NA	NA	NA	NA	NA	NA	NA	NA	NA	NA
hsa-miR-497	10.26179564	9.889837567	10.91884104	10.5637661	9.482274309	9.664318121	10.04412439	9.942185989	9.869484025	9.98834302	10.00947486	10.66908607	9.48526983	9.743770726	9.7448535	NA	8.866421099	9.7091343	10.19253459	9.83519859	9.429641414	9.806971419	10.80622588	10.42755139	10.79228492	10.48795865	11.03949729	10.86686121	10.07771303	10.00667059	11.27265047	10.02745112	9.631400602	9.676959442	10.11460255	9.637037429	9.562776045	9.867540444	9.421093885	9.151752993	9.298467041	9.523724248	9.961441427	9.926625535	9.9673619	9.698764279	9.752272427	9.376069685	10.73968591
hsa-mir-498	NA	4.580170184	6.668535168	NA	NA	NA	NA	NA	NA	NA	NA	NA	NA	NA	NA	NA	NA	NA	NA	NA	NA	NA	NA	NA	NA	NA	NA	2.955911727	NA	NA	NA	NA	NA	NA	NA	NA	NA	NA	NA	NA	NA	NA	NA	NA	NA	NA	NA	NA	NA
hsa-miR-498	9.457343874	9.098867271	9.374033577	8.972819502	9.475572433	8.864845785	9.09613309	8.871584915	8.967867061	9.40674978	10.57234722	10.1851634	8.981139391	7.844994135	9.68810736	9.315239446	8.17591883	8.358996045	8.745849557	8.856356645	9.593420911	9.606107901	9.448926305	9.475259014	9.63200914	9.121918172	9.480984402	9.950358822	9.41637684	9.443248877	9.586785211	8.391821544	9.504301934	9.427198249	9.285730605	9.036329661	10.18047973	10.30838976	9.240069266	8.683193003	8.416002314	8.507052138	8.731117749	9.165036234	8.636204605	9.196082461	9.298373377	10.02044509	9.818596051
hsa-mir-499	7.251465052	6.614382778	8.026789488	5.8981591325	NA	6.624617747	7.182689073	6.506327674	7.589665991	7.108443781	NA	NA	6.349411734	5.643830551	NA	NA	4.897582289	5.398936808	NA	NA	7.307386286	6.784699466	7.735425373	NA	7.896842451	6.7735594805	7.876111728	7.010308049	7.248470262	6.218908426	7.786637988	6.1541606005	9.229451351	8.30968328	6.852788074	7.936064408	8.401247015	9.710178761	8.056823817	6.321577629	7.362858072	6.517987434	8.803148235	7.93594282	8.142586337	7.05560086	8.287175082	5.765293376	10.1209808
hsa-mir-500	6.214766367	6.102348824	6.792372859	6.520744404	6.359853631	6.374143282	5.791079084	6.658528128	7.067822435	6.583962698	NA	6.411652671	6.4165443	6.900041031	8.283909466	NA	6.41163562	6.383309803	NA	4.878481806	6.877648989	7.112669359	NA	6.83323115	6.68610221	6.960110712	5.773062235	6.360987618	6.232235973	6.978811198	5.96345191	6.355645123	7.05177896	7.651681996	NA	7.669752514	NA	NA	6.729978725	NA	NA	6.361783161	NA	7.440899254	7.630678814	6.520013581	6.744897633	NA	5.453886096
hsa-miR-500*	6.111309487	6.473888527	6.766497996	7.561478917	6.724342896	6.192309689	NA	6.70332107	NA	5.458544636	NA	8.13562505	6.47177165	6.551573721	NA	NA	7.188344857	8.060394228	6.262267689	NA	7.652285344	6.409279144	NA	5.649080541	9.170957736	8.003647273	8.465240095	10.44177242	8.384835842	8.962466731	7.117027108	7.921494096	7.854299261	NA	5.84742664	7.226745254	7.214481067	8.800974393	NA	NA	5.428133297	NA	NA	7.353236194	8.146335943	9.559768204	8.018473449	NA	7.716370559
hsa-miR-501-3p	2.411815801	4.549636206	NA	5.456861987	NA	5.861910853	NA	NA	NA	NA	NA	NA	NA	NA	NA	NA	NA	NA	NA	NA	NA	NA	NA	5.692547773	NA	5.174388149	NA	NA	5.026283218	NA	NA	NA	NA	NA	NA	NA	NA	NA	NA	NA	NA	NA	NA	NA	6.612734395	NA	NA	NA	NA
hsa-miR-501-5p	NA	NA	NA	NA	NA	NA	NA	NA	NA	NA	NA	NA	NA	NA	NA	NA	NA	NA	NA	NA	NA	NA	NA	NA	NA	NA	NA	NA	NA	NA	NA	NA	5.071617034	NA	NA	NA	NA	NA	NA	NA	NA	NA	NA	NA	NA	NA	NA	NA	NA
hsa-mir-502	NA	NA	5.372000387	4.969033628	NA	NA	NA	NA	NA	NA	NA	3.858501389	NA	NA	NA	NA	NA	NA	NA	NA	NA	NA	NA	NA	NA	NA	NA	NA	NA	4.960829836	NA	6.058489901	5.152316508	3.4030497	NA	6.745217947	NA	NA	NA	NA	NA	NA	NA	NA	NA	NA	NA	NA	NA
hsa-miR-502-3p	5.981993568	6.21115208	NA	NA	NA	5.312124435	NA	6.051369213	NA	NA	NA	4.074949068	6.171047239	NA	NA	NA	6.08209848	5.764035753	NA	NA	6.692322507	NA	NA	NA	6.824116765	6.099887052	NA	8.147897216	6.026585442	7.01884383	NA	5.984575754	NA	NA	NA	NA	NA	NA	5.939180806	NA	NA	NA	NA	NA	1.773896412	7.737806088	NA	NA	NA
hsa-mir-503	6.520737317	5.314668253	NA	NA	NA	5.927772332	NA	NA	NA	6.559423055	NA	NA	NA	NA	4.107212353	NA	NA	6.999018107	NA	NA	NA	NA	NA	NA	6.428125059	4.746882112	NA	NA	5.972938956	5.788819677	NA	5.649971304	NA	4.69673475	NA	NA	5.447154296	NA	7.121228027	NA	NA	NA	NA	NA	NA	NA	7.654954874	6.586650852	NA
hsa-miR-503	NA	6.399841621	NA	4.780562026	6.122531453	5.256809832	NA	5.826901998	NA	5.820990387	NA	NA	NA	NA	NA	NA	NA	NA	NA	NA	NA	NA	NA	NA	NA	5.085228951	NA	NA	NA	5.473874254	5.331027743	5.727095365	5.709376491	5.563542827	NA	NA	NA	NA	NA	NA	NA	NA	NA	NA	NA	NA	NA	NA	NA
hsa-mir-504	6.536720269	6.860968226	6.662196158	7.305814463	6.981317712	7.628124013	6.466919575	7.214442688	6.651125463	6.880391982	7.832721918	6.645093454	7.920499213	7.621337318	7.837623522	NA	7.871405046	7.497388988	NA	6.635316114	8.283533887	7.643532606	6.788652547	7.266222741	6.859715065	7.361263482	6.766240157	6.666162415	7.40275721	7.54217552	7.047354893	7.120204343	7.244859513	NA	NA	NA	5.746354592	NA	NA	NA	7.854592802	7.113909908	NA	7.783520262	6.906998633	7.977123144	8.343881968	NA	7.275571289
hsa-miR-504	NA	5.902911279	NA	4.986040473	NA	5.985882252	NA	5.648780647	NA	NA	NA	NA	1.428745903	NA	NA	NA	5.153639103	NA	NA	NA	5.665830012	NA	NA	NA	6.887222592	5.427101258	NA	NA	5.493286707	6.291807872	NA	6.103431354	NA	NA	NA	2.686331696	NA	NA	NA	NA	NA	7.513049432	NA	NA	NA	NA	NA	3.18082328	NA
hsa-miR-505	NA	6.790655487	NA	6.395241085	NA	5.999693372	4.544996337	6.790497989	NA	7.10051635	NA	NA	NA	6.91858388	NA	NA	5.856407872	6.286636094	NA	NA	NA	3.796277481	NA	6.807975015	6.436103096	6.706100592	NA	5.99535611	NA	5.710016636	NA	6.170457231	NA	NA	NA	6.689484162	NA	NA	NA	NA	6.346432714	6.698982503	7.628253771	NA	6.622350307	6.672508771	NA	NA	NA
hsa-miR-505*	NA	4.975686191	NA	5.769231511	NA	NA	5.500968116	NA	NA	NA	NA	NA	7.84474957	NA	4.732844143	NA	NA	NA	NA	NA	NA	NA	NA	NA	NA	5.730399717	4.989909063	NA	5.472948339	6.022988937	NA	5.818197035	NA	NA	NA	NA	NA	NA	NA	NA	NA	NA	NA	NA	NA	NA	NA	NA	NA
hsa-mir-506	NA	NA	NA	NA	5.276383911	NA	NA	NA	NA	NA	NA	NA	NA	NA	NA	NA	NA	NA	NA	NA	NA	NA	NA	NA	NA	NA	NA	NA	NA	NA	NA	NA	NA	NA	NA	NA	NA	NA	NA	NA	NA	NA	NA	NA	NA	NA	NA	NA	NA
hsa-miR-506	NA	NA	NA	NA	NA	NA	NA	NA	NA	NA	NA	NA	NA	NA	NA	NA	NA	NA	NA	NA	NA	NA	NA	5.772005621	NA	NA	NA	NA	NA	NA	NA	NA	NA	NA	NA	NA	NA	6.276485501	NA	NA	NA	NA	NA	NA	NA	NA	NA	NA	NA
hsa-mir-507	NA	NA	NA	NA	NA	NA	NA	NA	NA	NA	NA	NA	NA	NA	NA	NA	NA	NA	NA	NA	NA	NA	NA	NA	NA	NA	5.249480498	NA	NA	NA	NA	NA	NA	NA	NA	NA	NA	NA	NA	NA	NA	NA	NA	NA	NA	NA	NA	NA	NA
hsa-miR-507	NA	NA	NA	NA	NA	NA	NA	NA	NA	NA	NA	NA	NA	NA	NA	NA	NA	NA	NA	NA	NA	NA	NA	NA	NA	NA	NA	NA	NA	NA	NA	NA	NA	NA	5.76526185	NA	NA	NA	7.074647204	NA	NA	NA	NA	NA	NA	NA	NA	NA	NA
hsa-mir-508	NA	NA	NA	NA	NA	NA	NA	NA	NA	NA	NA	NA	NA	NA	6.605582719	NA	NA	NA	NA	NA	NA	NA	NA	NA	NA	NA	NA	NA	NA	NA	NA	NA	NA	NA	NA	NA	NA	NA	NA	NA	NA	NA	NA	NA	NA	NA	NA	NA	NA
hsa-mir-509-2	5.699081868	3.748434003	NA	NA	NA	NA	NA	NA	6.682125914	NA	NA	NA	NA	NA	NA	NA	NA	NA	NA	NA	NA	NA	NA	NA	NA	NA	NA	NA	NA	NA	NA	NA	NA	NA	NA	NA	NA	NA	NA	NA	NA	NA	NA	NA	NA	NA	NA	NA	NA
hsa-mir-509-3	NA	NA	NA	NA	NA	NA	NA	NA	NA	NA	NA	NA	NA	NA	NA	NA	NA	NA	NA	6.467411647	NA	NA	NA	NA	NA	NA	NA	NA	NA	NA	NA	NA	NA	NA	NA	NA	NA	NA	NA	NA	NA	NA	NA	NA	NA	NA	NA	NA	NA
hsa-miR-510	NA	NA	NA	NA	NA	4.874906691	NA	NA	NA	NA	NA	NA	5.428969606	NA	NA	NA	NA	NA	NA	NA	NA	NA	NA	NA	NA	5.271487471	NA	NA	NA	NA	NA	NA	5.305032468	NA	NA	NA	NA	NA	NA	NA	NA	NA	NA	NA	NA	NA	NA	NA	NA
hsa-miR-511	NA	NA	NA	NA	NA	NA	NA	NA	NA	NA	NA	NA	NA	NA	5.933973028	NA	NA	NA	NA	NA	NA	NA	NA	NA	NA	NA	NA	NA	NA	NA	NA	NA	NA	NA	NA	NA	NA	NA	NA	NA	NA	NA	NA	NA	5.088857499	NA	NA	NA	NA
hsa-mir-511-2	NA	6.124489744	NA	5.436816748	NA	NA	NA	4.037200149	5.853438503	6.168103316	NA	6.835787231	6.77054672	NA	NA	NA	5.515252959	NA	NA	NA	4.154823363	NA	NA	6.343827528	6.158459248	5.451694399	4.130063487	NA	5.562365457	3.951215987	NA	5.729857902	NA	7.446285153	NA	NA	NA	7.06633064	NA	NA	NA	NA	NA	5.283820826	NA	5.495120941	1.899274223	NA	NA
hsa-mir-512-2	NA	NA	5.823965119	NA	NA	NA	NA	NA	NA	NA	NA	NA	5.317079237	NA	NA	NA	NA	NA	NA	NA	NA	NA	NA	6.103788973	4.703200635	NA	NA	NA	NA	NA	NA	NA	NA	6.441419982	NA	NA	NA	NA	NA	NA	NA	NA	NA	NA	NA	NA	NA	NA	NA
hsa-mir-513a-1	NA	NA	NA	NA	NA	NA	NA	-0.110907845	NA	NA	NA	NA	NA	NA	NA	NA	NA	NA	NA	NA	NA	NA	NA	NA	NA	NA	NA	NA	NA	NA	NA	NA	5.602894875	NA	NA	NA	NA	NA	NA	NA	5.910936463	NA	NA	NA	NA	NA	NA	NA	NA
hsa-mir-513a-2	6.528355796	5.395944672	NA	6.768748892	NA	NA	NA	NA	NA	NA	8.096194955	NA	NA	NA	NA	5.247791679	6.548600076	2.9977252	NA	NA	NA	NA	5.972408719	NA	6.457249453	5.009407357	6.48998999	NA	NA	6.14023762	5.233307898	6.377248388	5.7482347175	6.8037200225	5.277563785	NA	NA	7.566003049	NA	NA	NA	NA	NA	NA	NA	NA	5.911154571	NA	4.849896853
hsa-miR-514	NA	NA	NA	NA	NA	NA	NA	NA	NA	NA	NA	NA	NA	NA	NA	NA	NA	NA	NA	NA	NA	NA	NA	NA	NA	NA	NA	NA	NA	5.477726914	NA	NA	NA	NA	NA	NA	NA	NA	4.218773562	NA	4.362896804	NA	NA	NA	NA	NA	5.872275835	NA	NA
hsa-mir-514-3	NA	NA	NA	NA	NA	6.692360709	NA	NA	NA	NA	NA	NA	2.565765404	NA	NA	NA	NA	NA	NA	NA	NA	4.376276127	NA	NA	NA	NA	NA	NA	NA	NA	NA	NA	NA	NA	NA	NA	NA	NA	NA	NA	NA	NA	NA	NA	NA	NA	NA	NA	NA
hsa-miR-515-3p	4.404878105	5.757577225	NA	6.408641719	NA	NA	5.884615042	NA	NA	5.041127008	NA	NA	6.763036689	NA	NA	NA	4.924527725	NA	NA	NA	6.209229195	6.988032621	NA	4.177119157	5.702312712	6.623037154	NA	NA	5.426358838	6.548283066	NA	6.018180593	2.054367832	NA	NA	NA	NA	5.811074789	NA	NA	5.925151723	NA	NA	NA	NA	5.316875081	7.574593615	5.633302871	NA
hsa-miR-515-5p	4.986441665	3.943463937	NA	NA	NA	6.4202612495	7.679739791	5.769284328	NA	7.111725552	6.920493331	NA	5.822755311	NA	5.732714256	NA	3.94329131	NA	NA	NA	NA	NA	6.604756416	NA	3.486598086	6.431346311	6.186077353	5.037692618	5.030920329	NA	6.230426187	NA	NA	NA	NA	NA	NA	NA	NA	NA	NA	NA	NA	NA	NA	NA	3.773144364	NA	NA
hsa-mir-516a-1	NA	6.061582945	NA	5.440719326	6.635443468	4.635345889	NA	NA	NA	NA	NA	NA	5.141251598	NA	NA	NA	5.679139231	6.099819254	NA	NA	5.053208051	NA	NA	NA	5.459208238	5.568395189	NA	NA	5.702446146	5.982769877	NA	NA	NA	NA	NA	NA	NA	NA	NA	NA	NA	NA	NA	NA	NA	NA	NA	NA	NA
hsa-mir-516a-2	NA	NA	NA	6.455299561	NA	NA	NA	NA	NA	NA	NA	NA	NA	NA	NA	NA	NA	5.773687291	NA	NA	NA	NA	NA	NA	4.825406942	3.848830499	NA	NA	NA	4.962580499	NA	6.84865599	NA	NA	NA	NA	NA	NA	NA	NA	NA	NA	NA	NA	NA	NA	NA	NA	NA
hsa-miR-516b	6.778774783	6.7177950985	6.4894622305	7.029998197	NA	6.490198832	5.961722174	6.121181865	7.099498899	6.3654829065	NA	6.939524391	7.146969726	6.5436388545	6.160433994	NA	5.58660004	6.3593129475	6.323052873	6.396419249	6.207747558	4.734975064	6.964777668	6.1244607095	6.5680765145	6.838483236	7.143057104	7.10904453	6.405910028	6.099941284	6.6306529675	6.8563302195	5.866536024	6.7445005825	NA	5.364043131	NA	6.77646831	NA	NA	NA	7.059639639	7.229500675	NA	3.487865485	5.946855325	NA	7.190515882	7.369534703
hsa-mir-516b-1	NA	NA	NA	NA	NA	NA	NA	NA	NA	NA	NA	NA	NA	NA	NA	NA	NA	NA	NA	NA	NA	NA	NA	NA	NA	NA	NA	NA	NA	NA	NA	NA	NA	NA	NA	NA	NA	NA	6.602969348	NA	NA	NA	NA	NA	NA	NA	NA	NA	NA
hsa-miR-516b*	NA	6.414271596	NA	NA	8.065652483	NA	7.316815916	NA	7.633016577	NA	NA	NA	4.318343156	NA	NA	NA	6.542416175	5.911043637	NA	NA	NA	5.837139806	NA	NA	NA	NA	NA	NA	NA	5.053328723	NA	NA	NA	NA	NA	NA	NA	NA	NA	NA	NA	NA	NA	NA	NA	NA	NA	NA	NA
hsa-miR-517*	NA	5.413195149	5.499220872	NA	NA	5.465119003	4.80598887	5.329647056	7.480348424	6.2480502885	NA	NA	6.387152707	6.543605068	NA	NA	7.906788317	NA	4.081932614	NA	5.788557924	7.04466216	NA	4.84817687	4.644189922	5.469046149	NA	NA	NA	5.7539770865	NA	NA	NA	NA	7.416004475	7.447394945	9.120765923	NA	7.590638648	6.916652369	NA	6.267119715	6.795439675	7.503018107	4.923830797	NA	NA	7.816239278	5.971971163
hsa-miR-517a	NA	NA	NA	NA	NA	NA	NA	NA	NA	NA	NA	NA	NA	NA	NA	NA	NA	NA	NA	NA	NA	NA	NA	NA	NA	NA	NA	6.334311239	NA	NA	NA	NA	NA	NA	NA	NA	NA	NA	NA	NA	NA	NA	NA	NA	NA	NA	NA	NA	NA
hsa-miR-517c	NA	NA	NA	NA	NA	NA	NA	NA	NA	NA	NA	NA	NA	NA	NA	NA	NA	NA	NA	5.199450115	NA	NA	NA	NA	NA	NA	NA	NA	NA	NA	NA	NA	NA	NA	6.023710042	NA	6.315078035	NA	NA	NA	NA	NA	NA	NA	NA	NA	NA	NA	NA
hsa-mir-518a-2	6.187010201	7.118662155	6.277499419	6.709979942	7.145438691	7.108280349	6.805080986	7.390075032	6.22967229	7.206498217	NA	6.364086167	7.2675763605	6.334221248	NA	NA	6.6927264365	7.637004255	6.714479891	6.44335855	7.398895232	6.746074544	NA	6.610505761	6.376111485	6.80730093	6.253316184	6.94844434	6.929222422	7.533374837	6.427939336	6.823939613	5.810662386	NA	NA	8.115704301	5.966264238	5.318553577	NA	NA	7.307656501	7.71317046	6.582892724	7.353999903	6.336965502	7.989249705	6.923577273	NA	7.254447534
hsa-miR-518b	NA	NA	NA	NA	NA	4.352206731	NA	NA	NA	NA	NA	NA	NA	NA	NA	NA	NA	NA	NA	NA	NA	NA	NA	NA	NA	5.070236546	NA	NA	NA	NA	NA	NA	NA	NA	NA	NA	NA	NA	NA	NA	NA	NA	NA	NA	NA	NA	NA	NA	NA
hsa-miR-518c	NA	NA	NA	NA	NA	NA	NA	NA	NA	NA	NA	NA	NA	NA	NA	NA	NA	NA	NA	NA	NA	NA	NA	NA	NA	NA	NA	NA	NA	NA	NA	NA	NA	NA	NA	NA	NA	NA	NA	NA	NA	NA	NA	NA	NA	NA	NA	NA	NA
hsa-miR-518c*	NA	NA	NA	5.680011936	NA	NA	NA	NA	NA	NA	NA	NA	NA	5.701607157	NA	NA	NA	NA	NA	NA	NA	NA	NA	NA	NA	NA	NA	NA	NA	6.210487678	NA	5.295377644	NA	NA	NA	NA	NA	NA	NA	NA	NA	NA	NA	NA	0.227039892	NA	NA	NA	NA
hsa-mir-518d	NA	NA	NA	NA	NA	NA	NA	NA	NA	NA	NA	NA	3.90721501	NA	NA	NA	NA	NA	NA	NA	NA	NA	NA	NA	NA	4.071221965	NA	NA	NA	NA	NA	NA	5.919562785	NA	NA	NA	3.346261147	NA	NA	6.718617704	NA	NA	NA	NA	NA	NA	NA	NA	NA
hsa-miR-518e	NA	NA	NA	NA	NA	NA	NA	NA	NA	NA	NA	NA	NA	NA	NA	5.532829463	NA	NA	NA	NA	NA	NA	NA	NA	NA	NA	NA	NA	NA	NA	NA	NA	NA	NA	NA	NA	NA	NA	NA	NA	NA	NA	NA	NA	NA	NA	NA	NA	NA
hsa-miR-518e*	NA	NA	NA	NA	NA	NA	NA	NA	NA	NA	NA	NA	NA	NA	NA	NA	NA	NA	NA	NA	NA	NA	NA	NA	NA	NA	NA	NA	NA	NA	NA	NA	NA	NA	NA	NA	NA	NA	NA	NA	NA	NA	NA	NA	NA	3.564730122	NA	NA	NA
hsa-miR-518f	NA	NA	NA	NA	NA	NA	NA	NA	NA	NA	NA	NA	NA	NA	NA	NA	NA	NA	NA	NA	NA	NA	NA	NA	NA	NA	NA	NA	NA	NA	NA	NA	NA	NA	NA	NA	NA	NA	NA	NA	NA	2.015152156	NA	NA	NA	NA	NA	NA	NA
hsa-miR-518f*	NA	NA	NA	NA	NA	NA	NA	NA	NA	NA	NA	NA	NA	NA	NA	NA	NA	NA	NA	NA	NA	NA	NA	NA	NA	NA	NA	NA	NA	NA	NA	NA	NA	NA	NA	NA	NA	NA	NA	NA	NA	NA	NA	NA	NA	NA	NA	NA	NA
hsa-miR-519a	NA	NA	NA	NA	NA	NA	NA	NA	NA	NA	NA	NA	NA	NA	6.949055787	NA	NA	NA	NA	NA	NA	NA	NA	NA	NA	5.471538127	NA	5.990445138	NA	5.990725355	NA	NA	NA	NA	NA	NA	NA	4.893934104	NA	NA	NA	NA	NA	NA	NA	NA	2.597784172	NA	NA
hsa-mir-519a-2	NA	NA	NA	NA	NA	6.84676486	NA	NA	NA	NA	NA	NA	NA	NA	NA	NA	NA	NA	NA	NA	NA	NA	NA	NA	NA	NA	NA	NA	NA	NA	NA	NA	NA	NA	NA	NA	NA	NA	NA	NA	NA	NA	NA	NA	NA	NA	NA	NA	NA
hsa-miR-519a*	5.246156938	NA	NA	NA	NA	7.237634196	NA	NA	NA	NA	NA	NA	5.571198437	NA	NA	NA	NA	NA	NA	7.005523745	NA	NA	NA	NA	5.650637641	6.040744465	NA	NA	5.742268404	NA	NA	NA	NA	NA	NA	NA	NA	NA	NA	NA	NA	NA	NA	NA	NA	6.409087527	NA	NA	NA
hsa-mir-519c	NA	NA	NA	NA	NA	NA	NA	NA	NA	NA	NA	NA	NA	NA	NA	NA	NA	NA	NA	NA	NA	NA	NA	5.310862221	NA	NA	NA	NA	NA	NA	4.264625025	NA	NA	3.241094925	NA	NA	NA	NA	NA	6.257680721	NA	NA	NA	NA	NA	NA	NA	NA	NA
hsa-miR-519c-5p	NA	6.187358687	NA	6.511826231	4.069087751	5.6350345	NA	6.399529331	NA	5.543472638	NA	NA	NA	5.787283839	NA	NA	NA	6.101842031	NA	NA	5.8612748985	5.627980222	NA	NA	6.404398023	6.0422187	5.751068529	5.923879013	6.623345864	5.9219163305	6.550945697	5.829798078	NA	NA	NA	NA	NA	NA	NA	NA	NA	NA	NA	NA	NA	NA	NA	NA	NA
hsa-mir-519d	5.376963702	NA	NA	5.900667576	NA	NA	NA	4.694142776	NA	NA	NA	NA	6.461475966	NA	NA	NA	NA	NA	NA	NA	NA	NA	NA	NA	NA	6.395047477	NA	NA	5.694198379	NA	4.49920198	5.653338002	NA	NA	NA	NA	NA	NA	NA	NA	NA	NA	NA	4.455765008	NA	NA	NA	2.416003644	NA
hsa-miR-519d	8.858991733	8.195044747	8.910529759	7.993979669	8.95265807	8.136174459	8.620489784	8.255638998	8.436289482	8.715334749	9.542121415	9.109360008	8.590264931	8.206138895	10.02469134	9.232789973	6.819832932	7.574033332	8.622694117	8.394617736	8.189637339	9.118749476	8.750320821	8.751452572	8.777634607	7.803918952	8.746946398	8.576546492	8.110802505	8.06617526	8.632668233	7.545730407	7.833700155	8.328651457	7.943408144	7.962366265	9.163728748	9.257613515	8.756837047	7.940332129	7.764796829	6.852312806	8.01413936	7.418340204	7.496286678	7.45068299	8.627463775	9.353412046	8.171745936
hsa-miR-519e*	5.798270148	6.783532104	6.997220911	7.243590505	NA	6.467333014	7.083107018	7.081019395	6.957323021	6.877101291	NA	6.528769598	6.04320564	7.753594076	4.977066654	NA	4.43721155	7.292441113	7.323955726	7.178504502	6.077215717	6.755805828	6.946894577	7.33987165	7.228288506	7.389566201	7.174188205	7.460966547	7.062778687	6.377916704	7.055165794	6.944697636	NA	5.062862463	NA	NA	NA	NA	5.807549815	NA	NA	6.282710771	6.638783344	6.043849197	NA	6.067382245	NA	NA	6.767668117
hsa-mir-520a	NA	6.244683251	NA	4.838289324	NA	5.869889986	NA	NA	NA	NA	2.291258318	NA	6.933308668	NA	NA	NA	NA	6.772542801	NA	NA	5.86525666	NA	6.832591849	NA	4.774032437	6.972667537	NA	NA	5.84573517	5.7786180785	NA	5.317445011	NA	NA	6.730023217	NA	NA	NA	NA	NA	7.095922431	NA	NA	NA	NA	NA	NA	6.983734623	NA
hsa-miR-520b	NA	NA	NA	NA	NA	NA	NA	NA	NA	NA	NA	NA	NA	NA	NA	NA	NA	NA	NA	NA	NA	NA	NA	NA	NA	NA	NA	NA	NA	NA	NA	NA	NA	NA	NA	NA	NA	NA	NA	NA	NA	NA	NA	6.044027956	NA	NA	NA	NA	NA
hsa-mir-520c	NA	NA	NA	NA	NA	NA	NA	NA	NA	NA	NA	NA	NA	NA	NA	NA	NA	NA	NA	NA	NA	NA	NA	NA	NA	NA	NA	NA	NA	5.753960002	NA	NA	NA	NA	NA	NA	NA	NA	NA	NA	NA	7.566948857	NA	NA	NA	NA	NA	NA	NA
hsa-mir-520d	NA	NA	NA	5.885168538	NA	NA	NA	NA	5.342767195	NA	NA	4.816186867	NA	NA	NA	NA	NA	NA	NA	NA	NA	NA	NA	NA	NA	5.22849478	NA	NA	NA	5.15385936	NA	NA	NA	NA	NA	NA	NA	NA	NA	NA	NA	NA	NA	NA	NA	NA	NA	NA	NA
hsa-mir-520e	7.373820115	7.555687827	NA	7.075729734	NA	6.852189896	7.646872858	6.207972564	NA	7.444249023	NA	NA	7.037902742	NA	NA	NA	5.951226715	7.261254096	NA	NA	6.671693209	6.788777002	NA	6.280404562	6.276268031	6.693128352	7.185028102	6.826510218	6.33335143	7.657190111	NA	6.681946967	NA	NA	6.050286407	NA	NA	NA	NA	NA	NA	6.62070824	NA	NA	NA	NA	NA	NA	NA
hsa-miR-520e	NA	6.279193719	NA	7.065737309	NA	6.005913053	6.385786669	NA	NA	6.265892445	NA	NA	NA	6.593348743	NA	NA	NA	6.72396227	NA	NA	5.66042911	NA	NA	6.554592798	6.119128996	6.782018011	6.539951855	7.109226996	6.172914998	6.766095524	5.985166695	6.344448295	NA	4.479984382	NA	NA	NA	NA	NA	NA	NA	NA	NA	NA	NA	5.87828297	NA	NA	NA
hsa-mir-520f	NA	NA	NA	NA	NA	NA	NA	NA	NA	NA	NA	NA	NA	NA	NA	NA	NA	NA	NA	NA	NA	NA	NA	NA	NA	NA	NA	NA	NA	5.87000577	NA	NA	NA	NA	NA	NA	NA	NA	NA	NA	NA	NA	NA	NA	NA	NA	NA	NA	NA
hsa-miR-520f	NA	NA	NA	NA	NA	NA	NA	NA	NA	NA	NA	NA	NA	NA	NA	NA	NA	NA	NA	NA	NA	NA	NA	NA	NA	NA	NA	NA	NA	NA	NA	NA	NA	NA	NA	NA	NA	NA	NA	NA	NA	NA	NA	NA	NA	NA	NA	NA	NA
hsa-miR-520g	NA	NA	4.215031942	NA	NA	NA	NA	NA	NA	NA	NA	NA	NA	NA	NA	NA	NA	NA	NA	NA	NA	NA	NA	NA	NA	NA	NA	NA	NA	NA	NA	NA	NA	NA	NA	NA	NA	NA	NA	NA	NA	NA	NA	NA	NA	NA	NA	NA	NA
hsa-mir-520h	NA	NA	NA	NA	NA	NA	NA	6.137360311	NA	NA	NA	NA	NA	NA	NA	NA	NA	NA	NA	NA	NA	NA	5.335814934	6.261532607	NA	NA	5.966639107	NA	NA	NA	NA	NA	NA	NA	6.641762499	NA	NA	NA	NA	NA	NA	NA	NA	NA	NA	NA	NA	NA	NA
hsa-miR-520h	NA	NA	NA	NA	NA	NA	NA	NA	NA	NA	NA	NA	NA	NA	NA	NA	NA	NA	NA	NA	NA	NA	NA	NA	NA	NA	NA	NA	NA	NA	NA	NA	NA	5.269282051	NA	NA	NA	NA	NA	NA	NA	NA	NA	NA	NA	NA	NA	NA	NA
hsa-miR-521	NA	NA	NA	NA	4.591440455	NA	NA	NA	NA	3.43168401	6.650565646	NA	NA	NA	NA	NA	NA	NA	NA	NA	NA	NA	NA	NA	NA	NA	NA	NA	NA	NA	NA	NA	NA	NA	NA	NA	NA	NA	NA	NA	NA	NA	NA	NA	NA	NA	NA	NA	NA
hsa-mir-521-1	NA	5.121416557	NA	5.119809452	NA	6.401354327	NA	NA	NA	NA	NA	NA	5.384324867	NA	NA	NA	NA	NA	NA	NA	NA	NA	NA	NA	NA	4.931135887	NA	NA	5.846645146	6.309156851	NA	NA	NA	NA	NA	5.9254767	NA	NA	NA	NA	NA	NA	NA	NA	NA	NA	NA	NA	NA
hsa-mir-521-2	6.949752645	6.670832862	5.409229553	7.209322124	NA	NA	NA	NA	NA	6.300192303	NA	NA	NA	6.160623764	NA	NA	NA	6.500499537	NA	NA	NA	NA	NA	NA	5.678480246	6.980789826	NA	6.477757145	NA	6.230096597	6.023551361	6.525347802	NA	6.201604962	NA	NA	NA	NA	NA	NA	NA	5.595637998	NA	NA	NA	6.904211273	NA	NA	NA
hsa-miR-522	NA	NA	NA	NA	NA	NA	NA	NA	NA	NA	NA	NA	NA	NA	NA	NA	NA	NA	NA	5.462973365	NA	NA	NA	NA	NA	NA	NA	NA	NA	NA	NA	NA	7.22611517	5.740906289	NA	5.989524237	NA	NA	4.447355132	NA	NA	NA	NA	NA	NA	NA	NA	NA	NA
hsa-miR-522*	NA	NA	NA	NA	NA	NA	NA	NA	NA	NA	NA	NA	NA	NA	NA	NA	NA	NA	NA	NA	NA	4.078301082	NA	NA	NA	NA	NA	NA	NA	NA	NA	NA	NA	NA	NA	NA	NA	NA	NA	NA	NA	NA	NA	NA	NA	NA	NA	NA	NA
hsa-miR-523	NA	NA	NA	NA	NA	NA	NA	NA	NA	NA	NA	NA	NA	NA	NA	NA	NA	NA	NA	NA	NA	NA	NA	NA	NA	NA	NA	NA	NA	NA	NA	NA	NA	NA	NA	NA	NA	NA	NA	NA	NA	NA	NA	NA	NA	NA	NA	NA	NA
hsa-miR-523*	NA	NA	NA	NA	NA	NA	NA	NA	NA	NA	NA	NA	NA	NA	NA	NA	NA	NA	NA	NA	NA	NA	NA	NA	NA	NA	NA	NA	NA	NA	NA	NA	NA	NA	NA	NA	NA	NA	NA	NA	NA	NA	NA	NA	NA	NA	NA	NA	NA
hsa-mir-524	NA	NA	NA	NA	NA	NA	NA	5.970795335	NA	NA	2.894067678	NA	NA	NA	NA	NA	NA	NA	NA	NA	NA	NA	NA	NA	NA	NA	NA	NA	NA	6.713718304	NA	4.333615918	NA	NA	NA	NA	NA	NA	NA	NA	NA	6.715513819	NA	NA	NA	NA	NA	NA	NA
hsa-mir-525	NA	NA	NA	5.443681704	NA	NA	NA	NA	NA	NA	NA	5.070315996	NA	NA	NA	NA	NA	6.554911104	5.451833448	NA	6.118992706	NA	NA	NA	5.921627786	NA	NA	3.6261844725	NA	NA	3.185616787	5.907883576	NA	NA	NA	NA	NA	NA	NA	NA	NA	NA	NA	NA	5.626628167	NA	NA	NA	NA
hsa-miR-526a	NA	NA	NA	NA	NA	4.168382722	NA	NA	NA	NA	NA	NA	NA	NA	NA	NA	NA	NA	NA	NA	NA	NA	NA	NA	NA	NA	NA	NA	NA	NA	NA	NA	NA	NA	NA	NA	NA	NA	NA	NA	NA	NA	NA	NA	NA	NA	NA	NA	NA
hsa-mir-526a-1	NA	NA	NA	NA	NA	NA	NA	NA	NA	NA	NA	NA	NA	NA	NA	NA	NA	NA	NA	NA	NA	NA	NA	NA	NA	NA	NA	NA	NA	NA	NA	NA	NA	6.816122836	NA	6.402667164	NA	6.196005159	7.254348592	NA	NA	7.18786846	NA	6.567326512	NA	NA	NA	7.141073524	NA
hsa-miR-526b	NA	NA	NA	NA	NA	NA	NA	NA	NA	NA	4.470208201	NA	NA	NA	NA	NA	NA	NA	NA	NA	NA	NA	NA	NA	NA	6.39010574	NA	NA	NA	NA	NA	5.994489508	NA	NA	NA	NA	NA	NA	NA	NA	NA	NA	NA	NA	NA	NA	NA	NA	NA
hsa-miR-526b*	NA	3.887191943	NA	NA	NA	6.722304084	NA	NA	NA	NA	NA	NA	5.540490416	NA	NA	NA	NA	NA	NA	NA	NA	NA	NA	NA	NA	NA	NA	NA	6.929697862	NA	NA	NA	6.685414495	NA	NA	NA	NA	NA	NA	NA	NA	6.149213704	NA	NA	NA	5.8780947	NA	NA	NA
hsa-mir-527	NA	NA	NA	5.328088168	NA	NA	NA	NA	NA	NA	NA	NA	NA	NA	NA	NA	NA	NA	NA	NA	NA	NA	NA	NA	NA	NA	NA	NA	NA	NA	NA	NA	NA	NA	NA	NA	NA	NA	NA	NA	4.016180161	NA	NA	NA	NA	NA	NA	NA	NA
hsa-miR-527	NA	6.400730931	NA	6.1437779725	NA	6.85165123	NA	NA	NA	NA	NA	NA	6.137638302	NA	NA	NA	NA	5.5285797625	NA	NA	NA	NA	NA	NA	5.5020631	5.4282981065	7.216096836	NA	4.942333613	5.822577034	6.147498525	5.969793215	NA	4.291686598	NA	NA	NA	NA	NA	NA	NA	NA	NA	NA	NA	5.960707803	NA	NA	NA
hsa-miR-7	7.4078999765	7.420497125	7.180099742	8.587453161	7.08318416	8.0597121575	7.289764232	7.502144825	7.3419388575	7.155426246	7.704490573	7.8057387745	7.8717950585	8.342861671	6.996088416	7.340834712	8.119786573	7.628466969	6.6861874145	6.775395944	9.231042226	6.7915650725	6.974922255	7.931407733	7.010783386	8.024918578	7.7703964825	7.9644195795	6.881147333	7.662871429	6.731498709	8.755640617	7.684086645	7.575380095	6.741990606	7.9683963105	6.7493420065	7.394231769	7.771620895	8.642623108	7.692582213	8.315194754	7.768223029	8.490908847	8.3064518475	7.250275913	7.61121149	NA	7.580895147
hsa-miR-7-2*	NA	NA	NA	5.352717897	NA	NA	NA	NA	4.960801084	NA	NA	NA	NA	NA	NA	NA	6.592403409	NA	NA	NA	NA	NA	NA	NA	NA	NA	NA	NA	NA	NA	NA	NA	NA	NA	6.114176895	6.458826855	NA	NA	NA	NA	NA	NA	NA	NA	6.704432272	NA	NA	NA	NA
hsa-mir-7-3	8.868531132	9.295504757	9.932902374	9.95189245	8.523927121	8.682427944	9.257496708	9.051259527	8.652700311	8.532502695	5.372307423	9.093786854	8.261278196	9.319674382	8.712585966	NA	7.798215368	8.962044429	9.053598014	7.883786255	8.306852247	7.780080483	8.522624936	8.10676447	8.759366536	8.986041414	9.264518724	9.311905889	9.06459906	9.126385564	8.965444359	9.675552021	8.357560988	7.93831251	NA	8.154157278	7.30423892	8.817829596	8.189782837	7.889342393	7.989954419	8.782278071	8.102125027	8.495692226	7.664382313	8.499809696	8.298698757	7.389712329	9.096195631
hsa-mir-9	7.482394507	7.969404728	7.512675387	8.541625253	8.028885367	7.783520108	8.032847094	8.172667259	8.009780343	8.040700688	7.198305606	7.878885113	7.832014936	8.090217548	8.327777977	7.525700799	8.319772229	7.920586005	7.441491561	7.502327627	8.358431708	8.153014815	8.346738918	7.960343269	8.395384723	8.636933037	8.412081125	9.115676995	8.944645992	8.565688676	8.175169889	8.014060997	9.404892971	8.658200109	7.195687665	8.51759209	9.091030033	9.551865461	8.680534697	8.215187306	8.688513042	8.923781793	8.878479858	8.219341089	9.171552969	8.802158165	8.961283591	9.14459692	8.852714805
hsa-miR-9	6.985601348	5.5174633895	7.784355213	6.9770252005	7.557377319	NA	7.252883429	6.95228551	6.178493478	6.777084422	NA	6.938925966	5.797939252	6.2799746355	7.177989789	NA	6.7977800005	5.4742967	6.866942017	NA	6.724845307	4.413101173	5.625533306	6.632732102	6.3653398635	6.176239038	6.660259838	6.796444242	6.668432385	6.57512429	6.133658183	7.4982013435	7.126935792	6.836104804	6.536937414	6.899682562	6.941143876	7.195597351	7.286617757	NA	6.449686438	7.680197633	8.333327945	NA	7.7901459475	6.722768026	7.719584543	NA	6.0064180585
hsa-miR-9*	6.642958776	6.273032592	6.750154961	6.170601994	6.857342257	7.217643275	7.071929226	7.127524832	7.480965998	5.8399953275	NA	NA	7.605644413	6.35972504	NA	NA	7.130814557	7.494623838	6.165721606	NA	7.769097853	7.95170491	7.84570424	6.3951601655	7.966570029	6.748043497	7.83379915	6.226237652	8.168876776	7.437146243	7.479500078	7.360423982	7.180734231	8.311982332	8.949791742	8.269174347	8.325815356	NA	8.263663446	8.912590197	8.226053799	8.440210803	8.604761714	NA	7.574085716	NA	7.39097294	NA	7.0050526285
hsa-miR-92a	13.15984629	13.70891049	12.902274455	13.657999785	13.801545605	12.93307092	13.421144015	13.02075923	13.267623805	13.651727045	13.504219505	13.293196615	13.09001837	13.20704396	14.232482015	13.37805535	13.06643806	12.617880635	13.08636172	12.510881135	12.80427601	12.752701575	12.49894472	12.988119435	12.860594085	12.322451055	12.860368255	12.46815325	12.075795185	12.565124875	12.495897625	12.996310025	13.171464745	15.072822235	14.126739675	13.251736585	13.58462552	13.512569245	13.601517795	14.099815005	13.444817335	13.893431835	13.714117625	13.98799612	12.617475515	13.062520005	13.484600895	14.418806045	13.162061395
hsa-miR-92a-1*	6.027890312	6.393850301	7.059748022	7.060886461	NA	3.961529807	6.671686275	6.14327009	6.648977041	6.673804264	NA	NA	NA	7.022110387	5.927124572	NA	6.2733471	6.31403514	NA	NA	5.537891334	NA	5.80676247	6.893475278	6.964183721	6.522693708	6.475413051	5.63931929	6.7169767	5.713816808	6.328379692	6.496078863	5.417556245	6.205285962	NA	NA	3.342426705	NA	6.73494336	NA	6.292297595	6.622017762	7.144311174	7.006767351	5.71331886	NA	NA	NA	NA
hsa-miR-93	8.46186564	9.539412101	8.61317777	9.887600162	9.571017757	8.618172029	9.251324795	9.341497043	9.719829954	9.733770751	8.82237268	8.878852153	9.018762423	10.14312375	9.77631628	9.512139019	9.485849648	9.108928905	8.815474203	8.718151497	8.211449481	8.840252853	9.057254269	9.212807691	9.065765438	9.255819385	9.028640491	8.028258132	8.909770163	8.435726064	9.079466035	9.865633253	9.792652592	11.24620477	10.37136173	9.625574253	9.607785874	10.00283393	9.502248169	10.41537495	9.604057034	10.63954516	10.25425939	9.854370182	9.423400642	9.272347306	9.453620097	10.20013381	9.423344675
hsa-miR-95	6.641299667	7.157454807	5.111988653	6.827572318	NA	NA	7.367262902	6.316834121	6.786189681	7.08119343	NA	NA	6.204209533	7.132001111	NA	NA	6.45819179	6.155028696	6.079383797	6.703327833	NA	NA	6.928129766	7.25653487	6.527600195	7.09638318	7.128094314	5.406422364	6.955287819	5.772075	6.906358112	6.948798405	7.039983158	7.99382938	NA	6.716111366	NA	NA	7.87684792	NA	7.180295382	7.369084379	7.555565686	7.4530959	6.643546435	NA	NA	NA	NA
hsa-miR-96	9.194167261	8.818928581	8.953229364	8.764744762	9.364313232	9.103809338	8.60074446	8.507326209	9.055608605	8.752649969	10.31838096	8.721163929	9.569455322	8.915769646	9.772235566	9.970120671	8.956535841	8.182593751	8.705839297	8.849590353	9.21031421	9.777379971	8.563454035	9.108581691	8.735437664	8.282713986	8.459284751	8.811054923	8.544763581	8.439402589	8.673862521	8.791982556	8.942847281	10.0331531	10.77085304	9.026101873	10.33268912	9.444778977	9.567976251	10.49104588	9.545352603	9.500684491	9.347447054	9.519991138	8.80473047	9.336235049	9.155844768	10.28988999	9.079567512
hsa-miR-96*	NA	5.892272175	NA	NA	6.700226314	NA	NA	6.466897833	6.796575066	7.066518927	NA	NA	6.681130527	5.642433579	7.859793692	NA	7.185121284	NA	NA	NA	NA	7.568927348	NA	NA	NA	NA	NA	NA	NA	NA	NA	5.228043581	7.511933654	8.873492198	NA	NA	NA	5.605373615	NA	NA	NA	6.263869501	6.765658413	NA	NA	7.203312844	NA	NA	NA
hsa-miR-98	NA	5.838892336	5.261868216	6.750124816	NA	5.412297745	5.128498017	NA	6.935017238	6.846404904	NA	4.841092105	NA	4.145638169	NA	NA	7.044770459	NA	NA	NA	NA	NA	7.049825126	NA	NA	7.18701151	5.593793117	NA	NA	NA	NA	5.859214877	6.99880287	NA	NA	6.31472675	NA	NA	5.943839924	6.790574973	3.932324941	6.348545304	NA	NA	7.209385072	NA	NA	NA	5.113443534
hsa-miR-99a	11.26471582	10.01832406	10.44283199	9.516527653	11.44981948	11.14298421	11.05785459	10.56526172	11.6598444	10.86386155	10.99811554	10.48265337	11.72624371	10.18732859	11.23998032	10.93159095	12.72428849	10.33387548	11.07189094	10.88132037	11.15480184	11.94539367	10.88028876	11.4654171	10.91113254	10.99509398	10.85975205	10.02032157	10.88336526	10.49258186	10.75311198	10.48364644	11.90355641	12.49837792	13.03707557	12.71730575	13.06390592	10.64739346	12.65861759	12.84087439	12.76628547	11.11167213	12.94887867	11.40453122	12.84010901	11.22995913	12.48672978	11.77962633	11.21458997
hsa-miR-99b	10.19190341	10.3024693	10.13386886	9.609909067	10.39159453	10.1297143	10.23509262	10.37198963	10.18604037	10.49810716	9.879646751	9.702317669	10.33182294	10.78077016	10.7234609	9.832649047	10.32560478	9.986750367	10.68560012	11.04618642	9.704443005	11.19563751	10.2232157	11.150318	10.29096321	10.53595913	10.30437084	10.10831909	9.989235321	10.11307566	10.25551795	9.779628766	11.20490605	12.33107642	12.06244809	11.96927676	12.34616286	10.2584108	12.05906946	11.08289578	12.46366081	10.70562011	12.86943137	11.08422761	12.133642	10.72888484	12.70999166	11.78201961	10.8024404
hsa-miR-99b*	7.770619473	7.767702157	7.631964516	8.334990179	8.366412552	7.975097278	7.865430891	7.432934263	8.318917838	7.347130108	NA	7.888073715	7.924580392	7.807679617	NA	NA	7.654738059	7.898607368	7.098555738	NA	7.484769303	7.355076356	6.959681505	7.498861803	7.23322189	7.456624045	7.099453515	7.564399365	7.354984718	7.79457337	6.84810538	7.936442216	7.82574091	7.541875302	7.656658062	7.302056491	8.068156235	7.949327607	7.326022801	7.645950212	8.150883827	7.924431447	7.750866738	NA	8.039200227	8.293150661	NA	NA	7.260351307
mmu-let-7a	9.440392574	9.2367169205	8.927299404	9.584413329	9.111752856	8.885993685	9.26443219	9.061897943	9.6456327335	9.200767381	8.576248518	8.6610539475	9.148202014	9.315444944	9.675991021	8.7657433015	10.36808716	8.3664510495	8.772850953	8.679308668	9.5031637855	9.5100313885	9.365006381	9.181915596	9.4173474435	8.8777727685	9.274775604	8.756001619	9.489894992	8.973164444	9.06262699	9.3896927	10.830251955	10.26936632	10.0209656665	10.1557737885	9.7723570815	9.865671027	9.867069823	10.12148534	10.273672685	10.0587597625	10.069410275	9.5150150925	10.51778085	8.949388037	9.466053223	7.030935921	9.6115757305
mmu-let-7a-2	5.746818014	6.764982025	NA	6.238538891	NA	5.671283885	NA	5.817606312	NA	6.167781151	NA	NA	6.678720193	6.631717341	NA	NA	5.404584879	6.516214188	NA	NA	6.343133758	6.570444747	NA	6.296004385	6.37345242	6.421202166	NA	6.115398983	NA	7.210814971	6.041065262	6.000035285	NA	3.274763918	6.298260337	NA	NA	NA	NA	NA	NA	6.162964934	NA	NA	NA	6.553931599	NA	NA	NA
mmu-let-7a*	NA	NA	NA	NA	NA	NA	NA	NA	NA	NA	NA	NA	NA	NA	NA	NA	6.043810907	NA	NA	NA	NA	NA	NA	NA	NA	NA	NA	NA	4.945650003	5.905997378	NA	NA	NA	NA	NA	NA	4.332997456	NA	NA	NA	NA	NA	NA	NA	NA	NA	NA	NA	NA
mmu-let-7b	10.47942939	10.69117124	11.52319883	11.68167159	10.59630169	10.67402788	10.90895435	10.41259312	11.20607405	10.78590572	10.10220144	10.70123197	10.22159671	10.78585437	11.1838391	9.526934655	9.898074052	10.32693485	10.37623643	10.88131318	10.36718984	10.01149958	10.31390445	10.20464059	10.94753127	10.9493925	10.97548882	11.14131124	10.94023479	10.70824323	10.87089107	11.10768503	11.45995984	10.93451592	10.74689285	10.66363577	10.36221524	12.09436808	10.84249333	10.18737209	10.34999533	10.95864326	10.79436412	11.28666269	11.26701851	10.16431323	10.83824528	10.66821069	11.18670241
mmu-let-7b*	5.900573355	6.612331608	5.910543735	6.513384981	NA	6.216848748	6.580467052	5.98408216	6.748192581	6.932693472	NA	5.214004426	6.71952246	6.964611301	NA	NA	6.532321324	5.253367907	NA	NA	NA	4.672419558	NA	NA	6.18055308	5.513104155	6.191956244	6.403430153	6.843095044	6.183122934	7.102644733	6.675235106	7.596929118	6.655305179	NA	7.578575926	7.110370444	5.842787584	7.980955556	NA	6.751134106	6.096495678	6.941815105	NA	7.402103405	6.424955173	7.794269637	NA	NA
mmu-let-7c	10.275292095	9.98441076	10.51670203	10.76070852	10.06372239	10.2741324805	10.314954745	9.838292805	10.511309305	10.42855433	9.649877106	10.0323788505	9.879246912	9.9069384295	10.56985126	9.4975900315	10.0795753525	9.4589748665	9.7602604675	9.844865553	9.9060560435	9.9289244955	10.023080561	9.6910539085	10.2200428305	9.816083443	10.0938314275	10.1839596825	10.0196341265	9.6750400435	9.9551382145	10.258759555	11.18959386	10.49466217	10.46727916	10.654698355	10.02646855	11.22246788	10.649466435	10.21453152	10.36072149	10.4579995	10.504824795	10.614965835	11.07673647	9.730781715	10.39414982	10.1764571075	10.509999565
mmu-let-7c-1*	NA	NA	NA	NA	NA	NA	NA	NA	NA	NA	NA	NA	NA	NA	NA	NA	NA	NA	NA	NA	NA	NA	NA	NA	NA	NA	NA	NA	NA	NA	NA	NA	NA	NA	NA	NA	NA	NA	NA	NA	NA	NA	NA	NA	NA	NA	NA	NA	NA
mmu-let-7c-2*	NA	NA	NA	5.614881362	NA	NA	7.208584823	6.556879053	NA	NA	NA	NA	NA	5.653212271	NA	NA	6.413360639	6.15404521	NA	NA	NA	NA	NA	NA	6.21682607	5.833713388	6.003014641	NA	NA	6.821702994	NA	6.494616817	6.533647649	NA	NA	NA	NA	NA	NA	NA	NA	NA	NA	NA	NA	7.057966861	NA	NA	NA
mmu-let-7d	NA	NA	NA	NA	7.665744119	NA	8.061640524	8.38293251	8.858665943	NA	NA	7.49345819	7.136543857	NA	9.034865865	NA	NA	NA	8.305787944	NA	7.107196786	7.946840536	8.409934276	7.158866156	NA	NA	NA	7.677532158	NA	6.854251412	NA	NA	NA	9.114693844	7.360281943	NA	8.759580141	8.771820017	NA	8.13889017	NA	NA	9.117582815	NA	9.274506202	7.346952811	NA	NA	NA
mmu-let-7d*	NA	NA	8.076737058	NA	8.946031814	7.778110954	NA	8.256827096	NA	NA	NA	7.97830932	NA	NA	9.151727287	NA	NA	NA	8.162412551	8.374137049	NA	NA	8.644995102	8.692170336	NA	NA	NA	NA	NA	NA	NA	NA	NA	NA	NA	NA	NA	NA	NA	NA	NA	NA	NA	NA	NA	NA	NA	NA	8.813016572
mmu-let-7e	8.1006127	8.0024341545	8.529913901	8.2286651805	8.1960953095	8.3572222305	8.2420073105	8.263896694	8.757713834	8.755250254	9.100372226	8.6960966755	8.904133448	8.558193909	8.53985303	8.7499834975	8.8637664885	8.6068236165	8.634490715	8.179768073	9.3204903185	8.88441049	9.464194349	8.4483109165	8.711074356	8.39595506	9.0107196985	9.02648803	8.8292236075	9.1855561835	8.902503261	8.6246855735	8.7502275475	8.0062856525	8.122367012	8.5896441425	8.5429736525	8.7090162525	8.7876979185	9.109857988	8.5245717425	8.522970176	8.457491845	8.56305441	9.177091254	9.639555343	8.6956832365	7.385991948	9.4683847235
mmu-let-7f	7.371158086	7.174284737	7.4637276185	7.6555512345	7.448556805	6.2479765585	7.5497738895	7.6119745275	8.0348714305	8.266792999	NA	7.241291955	7.140475344	7.9182415825	8.132316845	7.077050774	8.177840517	7.21455997	7.594075018	7.303079014	6.7365278165	6.97197101	7.4498613625	6.798131357	7.1544446605	7.3397786545	7.5642886055	6.583000152	6.942489747	6.773595523	7.3965489	7.552695761	9.45825133	8.3732644555	7.981433129	9.0667974365	8.0310937505	8.439873095	8.4274869675	7.435903046	7.5276722025	8.38843517	8.3724664145	6.448154827	8.7940629895	7.093005794	8.2830817565	NA	8.0461150245
mmu-let-7f-2	NA	NA	NA	NA	NA	NA	NA	NA	NA	NA	NA	NA	NA	NA	NA	NA	NA	NA	NA	4.103928157	NA	NA	NA	NA	NA	NA	NA	NA	NA	NA	NA	NA	NA	NA	NA	NA	NA	NA	NA	NA	NA	NA	NA	NA	NA	NA	NA	NA	NA
mmu-let-7f*	NA	6.131886806	NA	5.407979392	NA	NA	NA	NA	NA	6.519148519	NA	NA	NA	NA	NA	NA	NA	NA	NA	NA	NA	NA	NA	4.641001281	NA	NA	NA	6.205413828	NA	5.634437584	5.563570961	6.337683716	NA	NA	NA	4.98899026	NA	NA	NA	7.329591907	NA	NA	NA	NA	4.52030282	NA	NA	NA	NA
mmu-let-7g	9.278759454	9.184498813	8.538823545	8.865139954	9.51066155	9.397100676	8.9557196	9.483718567	10.01610825	9.481398078	8.630658191	8.652536859	9.597312591	8.860824063	9.035797925	9.217254741	11.24439696	9.3978227	8.977458386	9.139328099	9.536701243	9.714322533	9.099131228	9.172050647	8.569367216	9.109407842	8.743758201	8.111936743	8.956998238	8.738662499	8.564450068	8.72816165	10.18514152	9.574956218	10.60508359	10.01814433	9.837115312	8.895006671	9.547054216	10.50540373	9.524850225	9.245823675	10.06417019	9.067497048	11.15975545	9.549975298	9.155128167	NA	8.550233824
mmu-let-7i	9.033020573	8.599566139	9.708789536	9.759264315	8.635247452	9.001840934	9.111254776	9.293800147	9.032064678	8.901619474	8.225981596	8.851792084	9.06590229	8.784404504	8.803163326	7.386158615	8.674448331	9.43212006	8.787294606	8.949153899	8.667587119	8.910917997	8.623467015	8.920819622	9.150812157	9.276148594	9.318280287	9.316134084	9.129680538	8.823944983	9.186305512	9.145603941	10.33137871	9.82480957	9.619256329	9.884041507	9.766571029	9.334574434	10.22608645	9.165322546	8.895504566	9.405450526	10.25601467	9.729029597	10.94894826	9.700259818	9.603363459	8.897666111	9.631958476
mmu-mir-1	8.516083437	7.347273022	8.495433766	7.523215579	8.674430829	8.04793383	8.382712525	7.440219803	8.394101275	7.663129769	8.346822461	7.35087834	9.483770743	6.396485204	8.198548307	7.391573709	8.847064577	7.701079434	7.822735012	7.822357562	7.949212037	9.267315316	8.443128465	8.82050865	8.424743389	8.768111323	8.502259409	7.893411369	8.090384073	7.87102562	8.357481396	7.298112473	10.97661474	10.34996314	10.99611247	10.48433931	10.89652499	8.677910916	12.01416902	9.694596167	9.781790838	8.119931492	11.27434895	8.591540421	11.99408157	8.653328309	10.32860027	9.24744904	9.022127274
mmu-miR-1	7.814867694	NA	7.568835922	NA	8.059546507	6.05094731	7.632767409	6.477180528	7.797647776	5.165849962	NA	NA	8.670031716	NA	7.917043129	7.161653839	8.668913662	6.181142859	7.4519853935	8.121932421	6.972806502	8.850511701	7.846069995	8.096234119	7.743158063	8.276951291	8.060376842	6.571668979	7.742909475	4.924990522	7.667532091	NA	10.4471688	9.885786503	9.506777065	10.11649485	10.10716937	7.716125687	11.9579436	8.765501253	9.829187434	3.771606532	10.97928407	7.337541964	11.82675498	7.232884099	10.06935375	7.1338354385	7.501773281
mmu-mir-1-1	NA	NA	NA	NA	NA	NA	NA	NA	NA	NA	NA	NA	NA	NA	NA	NA	4.034925329	NA	NA	NA	NA	NA	NA	NA	4.893442374	6.389485798	NA	NA	NA	NA	NA	NA	7.863184087	7.331879986	7.658854242	8.279292175	6.77411785	NA	9.314221913	NA	7.75408621	NA	8.515183551	NA	8.963628603	NA	7.914657805	NA	NA
mmu-mir-1-2-as	NA	NA	NA	NA	NA	NA	NA	NA	NA	NA	NA	NA	0.817496077	NA	NA	NA	NA	NA	NA	NA	NA	NA	NA	NA	NA	NA	NA	NA	NA	NA	NA	NA	NA	NA	NA	NA	NA	NA	6.73314015	NA	NA	NA	NA	NA	NA	NA	NA	NA	NA
mmu-miR-100	11.026046	9.863129828	10.5382527	9.09722936	11.4110967	10.75418956	10.9774329	10.53392726	11.08764087	10.64419557	10.10299159	9.930359573	11.18484489	9.899249906	11.01831511	10.6042723	11.94407436	10.08520354	11.21475133	11.26402525	10.39178434	11.83315109	10.7874744	11.55806446	10.64987825	10.91587424	10.67875376	10.00697743	10.57279912	9.992567609	10.78199277	10.05985097	11.68619574	11.96437799	12.45012481	12.32007749	12.61783403	10.04428119	12.38328842	12.0859312	12.02920083	10.295567	12.57800828	11.13703169	12.62678932	10.72982723	12.65244234	11.48100009	10.91818143
mmu-miR-101a	7.427965699	4.773673078	5.662939057	NA	7.569649381	7.091571182	6.979654789	6.827797794	7.956955685	7.127436492	NA	6.875890393	8.407372998	NA	NA	7.710581335	10.025669	5.193445928	7.257302457	NA	7.755707876	8.208397675	6.806421119	7.245330966	6.642606117	6.756119419	NA	3.900758044	5.795719427	5.90088898	6.168054902	5.754436865	9.000883835	8.595887825	9.985377005	9.263805778	9.380004783	NA	8.768197733	9.413277338	8.403150446	5.939183442	8.905867765	NA	9.624151433	7.060800892	8.417788075	NA	7.12934172
mmu-mir-101b	8.351669387	8.156949143	8.514609404	9.369943977	7.160464499	7.268462122	8.237460351	8.323425448	7.757432769	7.550307914	NA	7.910289902	7.269469517	7.794859871	7.121823252	NA	6.704363361	8.436993574	7.993925155	8.205721112	7.79857451	7.62046245	7.190708143	7.75442406	8.304640226	9.307420626	8.663396271	9.625030481	8.426578433	8.558805176	8.5177746	9.168244617	8.535656971	7.953162353	7.264451575	7.890889295	7.24103988	9.528656291	8.360790893	7.191667152	7.626202861	8.605191025	7.871225535	9.003041619	7.81781237	8.765779405	8.358317339	8.078542604	8.630414364
mmu-miR-101b	NA	NA	NA	NA	NA	NA	NA	NA	NA	NA	NA	NA	NA	NA	NA	NA	NA	NA	NA	NA	NA	NA	NA	NA	NA	NA	NA	5.170563938	NA	NA	NA	NA	NA	NA	NA	NA	NA	NA	NA	NA	NA	NA	NA	NA	NA	NA	NA	NA	NA
mmu-miR-103	11.710631365	11.732736575	11.452133555	11.14131067	12.027761355	12.07950481	11.61934676	11.65232404	11.91247322	12.075689575	11.552174	11.88781953	11.96335202	12.173431355	11.768394885	11.702512645	11.5189061	11.54082136	11.61884602	12.32723086	11.385892395	12.105432765	11.273851045	12.238318745	11.881788135	12.065411805	11.306650405	12.146045605	11.60462197	12.11530498	11.38703781	11.9058635	12.062172455	13.20684035	13.7777553	12.388710285	12.963372655	12.18792347	11.921410745	12.929960695	12.149929425	12.485781225	12.606448255	12.373966095	12.45921598	11.81570524	12.44201397	12.501196225	11.92989176
mmu-mir-103-1	7.37255678	6.432376173	6.420611175	7.065554034	7.177016658	5.754081217	6.485075799	7.090203669	7.151657746	7.103345965	6.199701303	7.287754098	7.486522312	7.275452193	5.988564442	NA	6.691845173	6.46069727	6.50449043	7.379627338	7.157968436	7.807625038	7.153793432	7.18639583	7.442664456	7.857634535	7.363995356	8.181788073	7.67780935	7.913334045	7.583168474	7.252331306	8.106590748	8.260421875	6.990218757	8.04773699	8.637322286	8.619606604	7.651845169	6.73128516	7.395996464	7.500492755	6.898618048	7.864217807	8.475565115	7.929072753	7.956785643	7.001296219	7.766137551
mmu-mir-103-2	6.801772326	NA	6.822456982	NA	NA	NA	NA	NA	NA	NA	5.780288455	NA	NA	4.805375962	NA	NA	7.111161389	NA	NA	NA	NA	NA	NA	NA	5.953575805	6.069653065	NA	NA	4.96855502	6.101809579	NA	5.158595829	5.601246486	5.160690445	4.262232595	NA	NA	NA	NA	6.371110612	NA	NA	NA	NA	6.961208639	6.232768114	NA	NA	3.474443459
mmu-mir-106a	6.431215139	5.706899307	NA	5.923554257	NA	NA	6.315448334	5.814165069	NA	6.972587372	NA	6.35426515	6.244429746	6.747764748	NA	NA	2.447648791	5.860341681	4.772756294	NA	6.081093141	7.002758232	NA	6.953665124	6.384905863	6.522354314	6.852929765	6.104243505	6.659571564	6.396500141	5.005660813	4.672671042	6.533450855	NA	NA	NA	NA	NA	NA	NA	6.602853745	6.959788953	NA	NA	NA	NA	NA	NA	NA
mmu-miR-106a	9.180913957	10.03252956	8.732738914	10.24987339	10.11379303	9.467264183	9.413869411	9.055828978	10.05187663	9.179250464	8.904722555	8.503677541	10.00235582	9.741197849	9.290043928	10.10730938	10.82594772	9.432072856	8.721406854	8.405669512	9.062598417	9.469176196	9.597092638	9.351788507	8.78357943	9.309706792	9.067991939	7.928567882	9.422596892	8.585475213	8.90302866	9.341651681	10.11698372	10.80975421	10.0906505	9.5504994	9.849632151	8.620064315	8.564138443	10.58651763	9.498054049	10.796471	9.760023357	9.281078315	10.25321625	9.45706041	8.969951058	9.233528415	9.266042512
mmu-miR-106b	9.050631123	10.10895273	8.146624297	9.807572937	9.609164858	8.96953277	9.128614755	9.219382825	9.731810117	9.372369554	NA	8.370946548	9.686295748	9.714513801	8.646558465	9.254027566	11.01354694	9.406017646	8.498602745	8.219233895	8.905925256	9.398634879	8.881920219	9.410761706	8.954746252	9.539361179	9.003973306	8.761642635	9.155397974	9.672005228	8.764655107	9.404448306	9.649889027	10.51949971	10.13100618	9.550555058	9.70219914	8.348719324	8.750125666	10.59068571	9.413381662	10.74361682	9.858231207	9.658180401	9.513994528	NA	8.84861408	8.935232664	9.124393587
mmu-miR-106b*	NA	4.775773941	NA	5.072074401	NA	NA	NA	NA	NA	NA	NA	NA	NA	NA	3.963466768	NA	NA	5.907387362	NA	NA	NA	NA	NA	NA	NA	NA	NA	NA	NA	6.038894926	NA	5.664189406	NA	NA	NA	NA	NA	NA	NA	NA	NA	NA	NA	NA	NA	NA	NA	NA	NA
mmu-mir-107	NA	NA	NA	NA	NA	NA	NA	6.884702585	NA	NA	NA	NA	7.354983255	NA	NA	NA	NA	5.322449633	NA	6.009363317	NA	NA	NA	NA	NA	5.526565758	NA	NA	NA	3.46310324	NA	5.928676005	5.976104613	NA	NA	5.149517033	NA	NA	NA	2.86773305	NA	NA	NA	NA	NA	NA	NA	NA	NA
mmu-miR-107	11.66146484	11.48463845	11.51125346	11.15101195	11.66863878	11.98010709	11.61703635	11.31625945	11.62664304	11.66966917	11.06816204	11.80381458	11.85227924	11.83394316	11.44798513	11.33139837	11.22120772	11.7280878	11.6554769	12.23242403	10.7786197	11.69984924	10.95599244	11.88535607	11.79281399	11.98895911	11.39415503	12.12122233	11.26136092	12.00016002	11.15338224	11.95538566	12.07317657	13.36391875	13.00015026	12.66042875	12.81440867	12.25734621	12.22823149	12.51802346	12.15789699	12.51527758	12.69526365	12.6818148	12.04158556	11.56716055	12.5390735	12.7757141	12.3254501
mmu-mir-10a	9.6767050645	9.162952871	9.716617434	10.041432733	10.0997127635	10.300772198	10.18578967	9.9661976035	10.725771135	10.169022879	8.7226934235	9.2172294075	10.623386915	10.021029007	10.3181204	9.4304074435	11.22265304	9.868896057	10.226943939	10.89455306	9.146840045	10.74697628	10.568126375	10.750988235	11.048703695	11.324142475	10.465746915	10.322201535	10.44958732	9.43005651	10.580717275	9.9209078555	11.439807075	11.967044635	11.436944045	12.14859361	11.188640825	10.0308309665	11.94571338	11.261004175	11.007056245	10.82628765	12.173986645	10.26816667	11.555529145	10.23071132	11.840872035	10.54463267	11.08178022
mmu-miR-10b	10.12975768	9.027138789	9.393254073	10.1195996	10.32048552	10.55180266	10.22139336	9.500097095	10.68554468	9.380825979	9.500265223	9.252995814	10.25286156	9.758905347	10.01260084	9.443863032	10.95025601	9.866346632	9.677078798	10.200437	9.907326267	9.368819694	10.4081043	10.0126289	10.98705159	11.27876112	10.24418992	10.05848968	10.37893793	9.450780144	10.41967838	8.793509007	11.53952678	11.71861321	11.3108193	11.40459148	11.13463391	9.068946541	11.54572087	11.49479259	10.22306797	10.56986961	11.19580769	10.30530154	11.13651998	10.16405236	11.21333858	10.66141965	11.49218809
mmu-mir-122	NA	5.879556015	NA	5.325372973	NA	NA	6.166477513	NA	6.341450198	6.522903339	NA	NA	NA	NA	NA	NA	6.704571947	NA	NA	NA	NA	NA	NA	NA	6.027043239	NA	NA	NA	NA	NA	NA	5.636011706	7.003553191	7.353519796	7.177127379	NA	7.169315474	NA	NA	7.386452282	6.652937807	5.570626296	6.774425026	NA	7.617484987	NA	5.139100069	NA	NA
mmu-miR-122	7.174088103	6.269866269	6.082457282	6.635876147	NA	5.970908949	6.445077615	6.663698917	6.928939168	6.343681552	NA	NA	7.261564032	NA	NA	NA	7.996764024	5.880165401	NA	NA	4.779427897	5.971201068	NA	6.45583944	6.478039518	6.492082777	NA	NA	6.262265821	6.429697613	6.932517785	6.333695346	7.337513134	7.568771886	7.920045505	6.254845367	7.73445069	NA	7.208861219	7.723597015	7.943911797	6.215260106	8.424020086	7.227375155	7.804863887	NA	NA	NA	NA
mmu-miR-124	7.166575856	6.541639686	9.632452191	6.200888588	10.70186361	8.456203866	6.024469947	7.7856020055	8.6685189485	8.495304637	9.757391504	7.651999659	8.522615017	7.922523396	10.43567589	10.06929805	8.703913056	6.726932236	8.310159179	9.801065462	9.118175995	11.35080179	8.3653718035	8.4962654405	7.351029392	9.811668918	8.1215501585	6.460832346	6.798468377	7.226404603	8.4022030885	6.22722049	7.568608474	7.874731612	12.2455688	8.9808205735	9.7532433145	8.786830056	10.1286099495	11.05961968	9.6058414955	7.702951976	9.3081262165	9.552860856	6.80245215	7.8947214925	9.267466995	8.788378738	8.000749996
mmu-mir-124-2	7.352247709	6.520977586	7.407456532	6.642132436	7.202544887	6.192298049	7.659051973	7.010605578	7.181285989	7.698361823	NA	7.205809831	6.985311976	7.122852774	8.256963506	5.722239526	NA	6.076786006	7.564729284	7.716132845	NA	6.96227844	7.582856415	6.575507865	7.454596798	6.423186782	7.472917192	7.086163988	6.764059297	6.180622425	7.078737945	6.332441041	7.294692955	7.660664015	5.2651171635	7.080371191	7.24330822	7.643837359	7.454208472	NA	7.110914517	NA	6.158954952	6.855006064	6.371183334	6.164366829	7.82654678	8.170311975	7.538936817
mmu-miR-124*	7.2412387155	6.8093671205	6.637636995	7.1111617255	7.7679997645	7.552289436	6.74768863	7.163527389	6.9507608985	7.531640107	NA	7.765094244	7.968204645	6.945444828	NA	7.956721475	7.7516149115	7.3501782285	8.281262816	6.804263988	7.277046038	8.253183357	7.929495754	7.2426690455	7.2536220345	6.575859557	6.7657403835	7.127606972	6.828990368	7.695679895	6.825881587	6.966458327	8.600056343	8.105602934	9.445763737	7.877947832	8.779893343	7.042077271	7.770582192	7.70507766	8.33398204	6.9016978445	8.729938973	7.044677388	9.246726851	7.9743208285	8.201679626	7.931937142	7.733460773
mmu-mir-125a	11.71335482	10.61132357	10.63252391	11.20673329	11.28330133	9.841074476	11.30137557	11.20792108	12.27352175	11.64026656	10.41267368	9.376819609	11.15543253	11.86633513	11.58813326	10.58741549	12.10034183	9.141625862	10.46238051	10.48003908	9.940728491	11.68296553	11.23074415	11.13674669	9.912964349	10.99589074	10.85644283	9.371492411	10.46756111	8.905685903	11.48402667	11.55305844	12.38355135	12.24226336	12.16989452	12.11919241	12.25286794	10.40251569	12.44403041	11.57722446	12.4150979	11.20105359	12.71585821	11.0374668	12.81997603	8.976885648	12.8056048	11.51447082	10.5557807
mmu-mir-125b-1	10.1770304635	9.1912884825	10.237989142	8.5706758075	10.4447951455	10.0336372445	10.4635409585	9.7935902745	9.9012934115	9.990951074	10.887719565	9.8300821565	9.960374168	8.9414035365	10.913491445	10.631324215	10.103422892	9.5146007715	10.6184681815	10.43151697	10.112817454	10.97321636	10.271428489	10.544910788	9.8602481385	9.8125428385	10.059348969	9.5683061875	9.7634348505	9.47475854	10.1961985895	9.3394332135	10.3409645065	10.784889454	11.156750339	10.951202777	11.0064998	9.8318999565	10.8693026295	10.889076629	10.882620519	9.604211607	10.9507412235	10.27945035	10.426746082	9.603658049	10.879757292	10.83474144	9.8362005745
mmu-mir-125b-2	11.30011235	9.457559078	10.519107755	8.999807281	11.367016345	10.876664705	11.23829991	10.40946238	10.80522034	10.89077306	10.416206585	9.9705495355	10.91595981	9.056006246	11.421950215	10.43522252	11.79026487	9.907793436	10.96290907	10.1849731755	10.74595066	11.76232982	10.498238355	11.50625012	10.848730935	10.65500471	10.832368505	9.5366294575	9.998545194	9.7727681025	10.862736135	9.9957052755	12.08832344	12.164432395	12.08209879	12.745473915	12.52325286	10.66840593	12.57307368	12.11255253	12.314309365	10.05376241	12.507435885	10.622963095	12.78909163	10.165593625	12.0927963	10.97048753	10.247930295
mmu-miR-125b*	NA	NA	NA	5.348949195	NA	6.40201101	NA	NA	6.789138453	6.113144776	NA	NA	7.396085669	NA	NA	NA	8.001023871	NA	NA	NA	5.121766551	6.456423837	6.22685558	NA	5.8559114375	NA	NA	NA	5.024245011	NA	NA	NA	NA	NA	NA	NA	NA	NA	NA	NA	NA	7.125150091	NA	NA	7.603258892	NA	NA	NA	NA
mmu-mir-126	10.0966075295	9.1948363505	11.52583396	9.617306218	10.450454011	10.2146097785	9.8399730455	10.195659514	10.66123622	9.3549550395	10.55828437	8.9288857845	10.1892831445	9.6944770075	9.493213909	9.893879826	11.707128615	9.824073363	9.673247541	11.16085208	10.2764916815	9.185657032	10.3657575475	9.709580115	10.1655780875	10.4057916905	9.4470172175	11.37393706	10.3107080465	8.9893497965	9.996487525	8.511797527	11.0883361935	10.229239292	10.884578642	10.3289391915	10.0252485805	10.72036338	10.638594251	10.04747961	10.5981542975	10.2672721795	10.446742798	9.971162815	11.108479516	9.979557305	11.59167358	11.71398684	9.4953222015
mmu-miR-127	7.295690631	6.985752367	NA	6.770173336	7.278918711	6.815487293	7.21818904	6.860086863	7.220697952	7.054751755	NA	NA	7.416924881	6.254565808	NA	NA	7.036408824	6.520417218	6.167834289	6.782236279	6.451378235	NA	NA	6.678258472	6.287772841	6.225517772	6.613515845	6.170495432	5.943339916	6.386357562	6.398470071	6.717876206	7.641195382	7.289559553	8.646323906	7.461778985	8.91665988	NA	9.188549357	7.655104059	6.979878723	6.739214976	8.409622742	5.030594603	8.790790995	5.851639852	7.869422169	NA	7.129231531
mmu-miR-128	8.85040381	8.653229644	8.9582982025	8.90146781	8.733356135	8.620144884	8.318796771	8.677651949	8.489924277	9.021572215	5.525894635	8.500772472	8.537800339	8.985299824	8.933093505	8.2527969605	8.149139353	8.693539542	8.44580713	8.60254432	8.046705989	8.773529476	8.555127687	8.401018942	8.21296202	8.454732073	8.344355024	8.984553905	7.823226544	8.670611401	8.6341162075	8.983234264	9.455821693	10.13519154	9.693933887	9.569926461	10.25890961	9.067519021	11.31923548	8.915267167	9.158289822	9.154394156	10.53079218	9.277589047	9.813558594	8.583401976	10.34542555	9.726358182	9.142332471
mmu-mir-128-1	8.285524295	7.640736571	7.8693228595	7.1707587395	8.281120159	8.0363502375	7.928698345	7.676316502	7.732447923	7.6232337775	8.187097065	7.3538935795	8.3441597065	7.5549106185	7.510836811	8.443644749	8.6084222575	7.834674025	7.846648983	7.614885246	8.1895964085	8.159001752	8.0349703065	8.0762772915	8.027544683	7.930428132	7.7690122545	8.038187182	7.8458480585	7.5375603615	7.891123655	7.300458575	9.2772269095	8.6521496035	10.1488998415	8.486718361	9.45582578	7.4949460045	8.8348375835	9.081246334	8.5893015425	7.9445143415	8.9100169635	8.0832625265	9.3567536755	8.001892277	8.3656467475	7.438865529	7.8178231935
mmu-mir-128-2	NA	NA	NA	NA	NA	NA	NA	NA	NA	NA	NA	NA	NA	NA	NA	NA	NA	NA	NA	NA	NA	NA	NA	NA	NA	NA	4.661290027	NA	NA	NA	NA	NA	NA	NA	NA	NA	NA	NA	NA	NA	NA	NA	NA	NA	NA	NA	NA	NA	NA
mmu-mir-129-1	NA	6.3598137645	NA	6.417103888	3.52773405	NA	NA	5.871242658	NA	6.901119995	NA	NA	6.792429928	NA	NA	5.247194188	NA	4.217840174	NA	NA	NA	NA	5.209284129	6.405653638	6.027508758	6.068965289	NA	6.824060872	6.080297313	6.673588689	6.0520781015	5.9442017765	NA	NA	NA	NA	NA	NA	NA	NA	NA	NA	NA	NA	NA	NA	NA	NA	NA
mmu-mir-129-2	7.514997712	7.323376956	7.4783697765	7.182534976	6.789240113	6.802613852	7.858804799	6.732852978	7.505979183	7.283978745	NA	7.100980137	7.681143802	7.05325085	7.136414795	NA	6.839320961	7.100958346	7.6108563705	7.530686126	7.30560703	7.911277266	7.263741874	7.684780344	7.477265694	7.16568665	7.251135233	7.514748463	7.009281514	7.559042441	7.218566497	7.436585292	7.213737035	8.211673195	7.5645957785	7.808523553	7.937145469	7.34760208	7.82168591	7.748414123	6.98206939	7.522597518	7.84387474	8.1727458185	7.610043352	7.564645689	8.27118958	8.801293869	7.385955839
mmu-miR-129-5p	9.133950045	9.469877241	9.685973229	10.08004979	9.037944454	9.251079626	9.64627164	9.131208569	9.402861591	9.424633005	8.800565003	9.425834912	9.598739801	9.698245342	9.39883086	9.294440772	9.032721464	9.154512883	9.645231734	9.748059226	9.137698581	9.491750331	9.745146475	9.816639707	9.818778915	10.23793312	9.848936652	9.714077275	9.422338268	9.155517072	9.803659889	9.788704759	8.674759632	9.079147279	10.65150229	9.083163093	9.484076813	9.208687004	9.147701142	9.421322158	8.79758534	8.82272837	9.473480102	9.443859499	9.912685483	9.324986604	9.09581136	9.652267055	9.897209635
mmu-mir-130a	NA	NA	NA	NA	NA	NA	NA	NA	NA	NA	NA	NA	NA	NA	NA	NA	6.553893275	NA	NA	NA	NA	NA	NA	NA	NA	NA	NA	NA	NA	NA	NA	NA	NA	NA	NA	NA	NA	NA	NA	NA	NA	NA	NA	NA	5.519134399	NA	NA	NA	NA
mmu-miR-130a	11.27805429	11.062144935	11.4730737	11.82841376	11.555703285	11.601438005	11.20650161	10.59434647	11.59987651	10.3512569595	10.608264865	11.094574045	11.22664363	11.281754915	11.24833836	11.01268909	11.35786378	11.29880218	11.622457305	12.03526536	10.346899865	12.10565426	11.26834847	12.18602815	11.42657144	11.65718303	11.35819616	10.88541166	11.04124807	11.87827776	11.520626385	11.539493375	11.631310965	12.15128332	12.575011625	12.105507965	11.676903985	11.131049525	12.046447895	11.5987869	12.065650425	11.765985325	12.28327372	11.94433442	12.105430375	11.011621065	11.982614465	11.69629353	11.707412785
mmu-miR-130b	8.753867043	9.017641747	8.582357877	10.15822853	9.461866444	9.137175784	8.513129583	8.251255215	9.053249807	9.113670714	NA	8.468955533	9.103605912	8.751982755	8.078275905	8.259993282	9.547877394	8.69852095	8.900719752	9.255013413	8.149873468	9.352499663	8.646588412	9.822913901	8.932181307	8.71772519	8.410461144	7.989179581	8.556300546	9.552097358	8.432466143	9.78775136	9.533512205	9.773822103	10.00513437	9.824519577	10.13922987	8.806795963	9.472863847	9.506619915	10.0091068	9.916460446	10.00669657	9.635960095	10.07014825	10.06110891	9.789490848	8.367358041	9.221970167
mmu-miR-130b*	NA	5.73952471	NA	6.703394137	NA	NA	NA	NA	NA	5.949443502	NA	NA	6.260945768	6.996835647	NA	NA	NA	NA	NA	NA	NA	6.561831235	NA	NA	5.447147626	NA	NA	NA	NA	5.509579238	5.506624867	6.153136028	NA	NA	NA	NA	NA	NA	NA	NA	7.324110808	6.407832782	NA	NA	NA	NA	NA	NA	NA
mmu-miR-132	7.095144645	7.378481348	6.57806724	5.96099341	8.572804368	8.1934376	7.103253291	6.764313065	7.067058185	7.800323492	NA	6.784250837	8.218964983	7.595534053	6.765726956	6.881510197	8.605735411	7.71297534	7.090207889	7.445177101	7.624349847	8.794352682	7.396924201	7.899865686	7.204842688	7.117851211	6.326202076	6.171408825	7.009255569	6.982815669	7.013728889	6.831670141	9.153349981	9.058192248	9.219045136	9.475657716	9.702878756	6.591319656	8.718952553	8.717831644	9.971826972	8.174827311	9.370885893	NA	9.669717824	8.788710675	8.423457885	NA	6.888561858
mmu-miR-133a	9.6131902355	5.315610461	10.0460114205	5.4948821795	9.9221170335	7.7053546895	9.3267095865	7.9407860485	9.3694729395	6.344812585	8.415234444	7.608740936	9.981407481	5.67202099	9.718394672	7.9413389385	8.859987456	6.858988761	9.261914987	9.8484697945	7.7924809755	11.042472445	9.3397271995	10.711244235	8.851032381	9.857058616	9.6195957915	7.76012545	8.6352642	6.642336736	9.9126398745	5.5396399475	11.16745433	11.89359795	12.044234345	11.326663045	12.462957425	9.5292125655	14.61665624	10.823853785	12.159114195	6.5963769065	12.947877315	10.384473335	12.93017239	7.5659885365	12.421252805	10.863438815	9.8993773505
mmu-mir-133a-2	7.263443595	NA	7.244195801	NA	8.163334977	NA	NA	NA	7.635579673	NA	NA	NA	8.398655013	NA	NA	NA	7.159860031	NA	7.207902855	7.189985267	6.158511112	9.683228743	6.889370889	8.678368964	6.875887323	7.328786357	6.990563298	NA	6.667376247	4.619835096	7.613394659	NA	9.382814738	9.896103993	10.62264627	9.491888409	11.04024275	7.38355744	12.69995338	9.047691042	10.13544423	5.482320122	10.84394775	8.431140372	11.23615242	6.313785955	10.70311709	7.108710864	7.597014179
mmu-miR-133a*	3.558636419	NA	6.151627362	NA	NA	NA	NA	NA	5.710677243	NA	NA	NA	NA	NA	NA	NA	NA	NA	NA	NA	NA	NA	NA	3.797819145	5.685857047	NA	NA	NA	NA	6.143049257	4.817646689	4.848164864	NA	NA	NA	NA	NA	NA	NA	NA	NA	NA	NA	NA	7.4538434045	NA	NA	NA	NA
mmu-mir-133b	7.0910567	7.70536487	6.342045819	7.131718834	7.635562925	8.013337034	6.312003855	7.738679103	7.030594471	7.042106829	NA	6.725488671	7.317445401	7.529341583	NA	7.59910065	7.797818769	8.213479141	7.448896287	7.757661542	7.84375189	7.652677013	6.354159746	7.615357556	7.003605739	7.413743119	7.025497393	7.457117987	7.144784621	7.883255412	7.052092426	7.949123272	NA	NA	NA	NA	NA	6.690419618	7.622357333	NA	6.810218143	7.55923307	NA	7.310187112	NA	8.055075522	NA	NA	NA
mmu-miR-133b	9.771342795	7.11783539	10.07759721	7.52200528	9.99782217	7.841958684	9.377740771	8.434605834	9.740211412	6.969382212	NA	7.713356979	9.823371625	6.978382072	9.851906858	8.247237202	9.065439807	7.92268575	9.681435953	9.905298202	8.36653252	11.36586325	9.80283371	10.86513815	9.24200979	10.09196801	10.00815501	8.842033353	9.22413143	8.08831646	10.25229495	7.401338363	11.4323229	12.31843826	11.52930632	11.27526238	11.85659358	9.755408291	14.70602396	10.53341912	12.75198174	7.523394989	13.04433632	10.64565231	13.19219462	7.657599687	12.79220922	11.12477104	9.768253711
mmu-mir-134	10.33142289	8.746347198	9.079973759	8.298674207	10.19544319	9.778183411	9.977674714	9.001348724	10.13625647	9.617473099	9.374983529	8.726452171	10.44487699	8.4563548	9.365689753	9.967439052	10.88502658	8.775341618	9.441573993	8.849548602	9.502630633	10.86862038	9.275366747	10.41096576	9.466345111	9.759779027	9.007790208	8.190836357	9.179867584	8.842870939	9.564704112	8.645128283	10.19451503	10.09606959	11.43096671	10.9332264	11.40590729	8.13153927	11.23394786	10.45973563	10.40950385	8.393878031	10.72358598	8.852162724	11.49871808	8.832838835	10.33242758	8.742607992	8.554062506
mmu-miR-134	5.489430643	6.66347291	NA	6.014191472	NA	7.098586746	NA	NA	NA	NA	NA	6.348627033	NA	6.793024967	NA	NA	NA	NA	6.945273765	NA	5.802955871	NA	6.495309488	NA	6.030777138	NA	NA	NA	NA	6.01804682	6.613243562	6.627164923	7.247805632	NA	NA	7.272803478	5.138773519	7.558908138	NA	7.203899139	6.98361753	NA	NA	NA	6.876367331	6.529830664	NA	NA	NA
mmu-miR-135a	6.885403212	6.714908073	6.92535378	6.199495274	7.462269017	7.0503288835	7.253391431	7.008004416	7.850790878	7.14596779	9.024155001	6.036625778	7.385785951	7.349772293	7.7366046325	8.641403089	7.153942569	7.073221498	7.608436068	7.938291818	6.958469152	7.187721897	7.242334155	7.756607239	7.16143599	6.974212658	7.551184974	7.237801266	7.066318224	6.678211309	7.534566127	6.322000198	7.373367157	7.7970842595	8.384009291	6.944331318	7.6544531765	NA	8.155786867	6.898651567	7.4519413835	6.639507877	7.6870276935	6.8408121635	7.578041472	7.0039013555	8.033394462	7.601552497	7.264332271
mmu-mir-135a-2	NA	NA	NA	NA	NA	NA	NA	NA	NA	NA	NA	NA	NA	NA	NA	NA	NA	NA	NA	NA	NA	NA	NA	NA	NA	NA	NA	NA	NA	NA	NA	NA	NA	NA	NA	NA	NA	NA	NA	NA	NA	NA	NA	NA	NA	NA	NA	NA	NA
mmu-miR-135a*	6.05452882	5.683758068	NA	7.615776335	NA	NA	6.162180205	NA	7.489533923	5.021766226	NA	NA	5.827148994	NA	NA	NA	6.294023081	NA	NA	NA	7.946437728	6.324129549	NA	NA	6.742143548	6.552914907	NA	7.71621858	8.198095835	8.240775243	5.890537862	5.271177162	NA	NA	NA	5.672576041	NA	6.091724409	NA	NA	6.418149838	NA	NA	NA	NA	6.115716842	NA	NA	NA
mmu-mir-135b	NA	NA	NA	NA	NA	NA	NA	NA	NA	NA	NA	NA	NA	NA	NA	NA	NA	NA	NA	NA	NA	NA	NA	NA	NA	NA	NA	NA	NA	NA	NA	NA	NA	NA	NA	NA	NA	NA	NA	NA	NA	NA	NA	NA	NA	NA	NA	NA	NA
mmu-miR-135b	7.60499792	8.199673268	7.935564514	8.707237572	6.734977447	7.343262332	7.721599249	8.041988535	7.633086685	7.722422705	NA	9.35234969	8.374015206	7.697257692	NA	NA	6.734535725	8.681634317	8.389357184	8.71186044	7.941776599	7.712921744	9.395212165	8.309896272	9.926511115	9.805823315	9.438508505	10.13810786	9.553754466	9.721795362	8.861221568	9.926015826	7.597636044	7.819501051	NA	6.992854201	NA	7.474121405	NA	NA	7.217918142	8.557036117	6.942969582	7.785670889	5.808858753	9.626453973	NA	NA	9.272017819
mmu-miR-136	7.908653949	7.613561449	8.18537738	7.799939464	8.331424711	6.549934605	7.930810901	7.338471241	8.018372185	8.143355383	8.031981853	8.302057619	7.647437287	7.828665597	9.566400028	7.466002079	7.410285584	7.321557474	8.64149408	8.759057916	7.682152536	7.424144553	8.71685941	8.287522661	8.125617984	7.68699802	7.947687081	8.186504124	7.803459186	7.544241024	8.13826544	7.488499885	8.447514446	8.425499453	6.942821473	7.852830217	8.647655928	8.766140412	8.492415709	NA	7.930898984	8.1209347	8.242812543	8.507504087	7.70160684	7.319345678	9.10292559	9.252155198	8.419480433
mmu-miR-137	7.232609245	NA	NA	NA	7.880185787	5.200495616	NA	NA	6.201164622	NA	NA	NA	6.046135847	5.087926709	NA	NA	7.365992652	6.17009176	5.069020904	NA	NA	NA	NA	NA	NA	NA	NA	NA	4.361911651	NA	NA	5.7142248	7.071003772	NA	NA	NA	4.958263664	NA	NA	NA	NA	NA	NA	NA	6.913390933	7.552327007	NA	NA	NA
mmu-miR-138	8.7188139125	9.3882620325	9.200563328	9.4276057825	8.8809523625	9.377098643	8.914198009	9.1111533055	8.9827214745	8.8515477425	10.46810934	9.125992396	9.0951239155	8.998146386	8.3731342435	10.44884246	8.8398399295	9.336828675	9.098971422	8.8357167405	9.242960515	9.235764985	8.739328426	8.9764211865	8.771506821	9.3108763725	9.120559634	8.7475606535	9.2078499805	9.39007205	9.0434830665	9.205079683	8.211180494	8.7873407935	10.32748797	8.4704497275	8.519991518	8.570731851	8.524105369	8.5164078435	9.3289855415	9.2332350525	8.833741372	9.143498583	8.5604135685	9.0357803165	8.25319075	9.569065799	8.8022779665
mmu-mir-138-2	8.441298153	8.8526102495	8.788758702	8.578243266	8.661880868	8.4318770665	8.6124121705	8.6607763035	8.299629789	8.408990086	8.6856018765	9.00287459	8.855958658	8.952638179	8.41466379	9.2591207025	8.6340902145	9.105438492	8.8956530585	8.4544939275	9.463727892	9.5493442145	8.756161917	9.2007710925	9.056646268	9.0458337305	8.840634943	9.1999243855	9.296135672	9.6237396395	8.714844028	8.4357693325	8.1946187875	8.299988021	8.7245290615	8.1941914565	8.2621183315	8.5709412105	8.3549052645	8.8695091705	9.293817982	8.8798059795	8.546315222	8.9841969615	8.1332780715	9.340658628	8.5912063735	8.946856653	8.7358600785
mmu-miR-138*	10.31942528	9.686826398	9.879867113	9.138911272	9.775196461	8.331776576	9.653816826	9.017285244	9.778603379	9.199876677	7.990634956	9.344013986	8.776329004	9.327613063	9.65303101	9.69148982	8.581306282	8.976255298	9.211936214	9.169382867	8.506382946	8.635791597	9.179431246	9.279885314	9.556362395	8.938075424	9.879993661	9.391292124	9.760227998	9.168327399	9.952613266	9.606122057	9.395924726	8.953608177	7.66109341	9.100195212	8.360500903	8.990385657	9.245575259	9.118458065	9.209257227	9.331972823	8.605223829	9.245713445	7.543134975	8.7023014	8.860739954	9.765272832	9.55673367
mmu-mir-139	8.4312136075	10.59251022	8.2193780355	8.1948105625	8.508796447	10.54355644	8.048867761	9.981011997	7.849412717	7.174816674	9.847510722	10.1359043	8.183892989	9.970130348	8.48789535	9.968654867	8.3155245595	10.31557943	10.39136966	9.71076117	9.93133667	9.663013251	9.316982965	9.866739059	8.262905576	7.439656897	7.9916137655	8.137950707	8.2556342955	8.12056401	9.722914019	7.9809889855	8.3537600205	7.5882663575	7.913139227	8.0251270325	9.32740823	9.168775819	8.3963165925	9.597782758	8.751234995	8.50827232	4.9585155695	9.745005121	8.161454711	10.63632086	9.847946941	9.140650638	8.5702522325
mmu-mir-140	8.498783517	7.967201919	8.810448391	7.291169264	8.830463789	8.468830613	8.607599698	8.082021808	8.004534839	7.558229943	9.901617953	8.396549347	8.813159282	8.29320832	9.703260582	9.767565173	7.80706456	7.669133023	8.652753039	9.176689835	8.566535269	9.017017972	9.06207645	8.561899577	8.303454281	8.333856481	8.490359339	8.233769234	8.184979197	7.86564634	8.556950738	7.449978755	7.451114863	7.856182222	8.876220374	7.672821485	8.532242681	7.386311867	8.074462976	8.758170289	7.927353891	7.666936534	8.503405885	8.548284843	7.162197965	7.459885116	7.562549242	8.509477356	7.8204175
mmu-miR-140	NA	NA	NA	5.141152487	NA	NA	NA	NA	NA	NA	NA	NA	NA	NA	NA	NA	6.076284354	NA	NA	NA	NA	NA	NA	NA	NA	NA	NA	NA	NA	NA	NA	NA	NA	NA	NA	NA	NA	NA	NA	NA	NA	NA	NA	NA	6.842148169	NA	NA	NA	NA
mmu-miR-140*	9.210475465	7.726692365	8.344761571	6.265742211	9.963366907	9.313429848	9.128214244	8.485822087	9.734987484	8.267676955	9.143931218	8.195981937	9.555755689	6.811466528	9.03916723	10.0450839	10.42727601	7.7755032	8.848177179	8.305728416	9.152755818	9.593891209	8.973020201	9.356807247	8.395639006	8.328342272	7.780280963	NA	8.190590852	7.626864798	8.704028266	7.439749357	9.98667183	10.3881991	12.80770695	10.05240673	10.92994809	6.912223377	10.34341233	12.16175934	10.19693757	8.656204298	10.55650703	9.69667241	10.38528648	8.437107375	9.252357508	9.113700877	8.946441145
mmu-miR-141	7.684236835	8.232289828	6.584010217	7.999150301	7.860497057	5.860729106	7.328337316	7.650469956	9.092258504	8.025638499	NA	6.981089241	7.591203532	8.016156313	6.897116435	NA	9.681421566	7.345174644	6.162076957	NA	4.96334361	NA	7.529095475	6.650342076	7.529164665	8.008079667	7.498615354	7.689843196	7.08407818	7.422552522	6.633645219	9.2110016	9.124395246	6.393251343	NA	7.145101722	NA	6.937505565	NA	7.421269903	NA	8.679670921	NA	NA	NA	7.501103662	NA	5.637815237	6.766186794
mmu-mir-142	9.345861308	9.641110726	8.557491572	9.049184505	9.612915832	9.420316701	9.520517777	10.7489098	10.29636607	9.605392089	8.655873016	9.289888147	10.30653142	9.456608791	9.681776093	10.61301791	11.10992123	10.46840356	9.447977378	9.498799131	10.28400982	7.639137076	9.633285212	7.922043251	9.410433155	10.73252175	9.82933064	9.328500487	9.449937919	10.89925248	8.681674792	9.293080109	10.14117287	9.452317771	NA	9.897434575	8.180173759	9.63199663	7.957078444	9.17255992	7.167401831	9.623246345	8.527721934	9.354457793	8.294806718	10.13787009	8.550719045	NA	10.09588153
mmu-miR-143	11.09291245	9.420953407	10.2262232	8.689607301	11.23118087	9.665615467	10.51179131	9.90640573	10.79881302	8.904300834	9.828567488	9.464284267	11.43751962	8.423777068	9.473419979	10.93976335	12.20858027	10.11162617	10.58092283	10.02756569	11.06595704	11.33664625	10.40890871	10.52726756	9.537569765	10.54241354	10.11803089	9.703381438	10.70048009	9.803345677	10.63200284	8.842267381	11.78449326	10.64052024	11.87498533	11.50214914	11.29066112	9.940627273	11.15821122	11.99698279	11.91145599	10.07869993	10.96687373	10.23722843	13.45055786	11.11221066	10.83102849	9.72337376	9.850639297
mmu-miR-144	4.444383809	3.839476173	NA	NA	NA	NA	NA	NA	NA	NA	NA	NA	NA	NA	NA	NA	9.564270781	NA	NA	NA	NA	NA	NA	NA	NA	NA	NA	NA	NA	NA	NA	5.564199963	5.312401354	6.12980438	7.250202143	NA	NA	NA	NA	7.090920188	NA	NA	NA	NA	NA	NA	NA	NA	NA
mmu-miR-145	13.8226737	12.10527983	13.3841613	11.62794678	13.73033379	12.22189128	13.0019132	12.64995137	13.56054046	12.09916662	12.49745648	11.89433028	13.64864485	11.20948463	13.82595349	12.66222208	13.18602292	12.66487807	13.21748162	13.13334866	12.82898468	14.73882404	12.92021361	13.95159647	12.93331783	13.23349636	13.26718401	12.69206585	12.54620515	12.07009025	13.70885036	12.058966	15.09982812	14.83890979	14.97650423	14.88619934	14.85923009	13.53889887	15.04085761	14.28507752	15.53745246	12.56669117	15.35558315	13.24808808	15.12635993	13.71265524	15.22723871	13.41729486	12.66710271
mmu-miR-146a	10.44325907	11.36999176	9.894381092	9.727935542	10.78636805	11.57118434	10.72144847	12.54995683	10.98793316	11.26461508	9.595129258	10.42319757	11.34466683	10.6752672	11.0077123	11.47135095	11.84067089	11.88986905	11.057548	11.60173904	11.39452045	10.55732333	10.40740111	10.35389838	9.846698415	11.76422146	10.74039591	10.55371958	9.774571115	11.34052126	9.511931088	10.28117724	10.33496358	10.49081762	10.37843272	11.32660448	10.53661669	11.96533108	9.858581225	10.72853802	9.847738051	11.22804902	9.916361354	12.1671454	9.619246993	11.8066578	9.819797029	10.20019046	10.56320778
mmu-miR-148a	7.657251342	6.368552289	NA	5.425933567	8.120907864	8.833484561	7.649701396	8.689812111	8.77255572	8.793346042	NA	6.94159816	7.226629915	NA	NA	8.310361264	9.586070773	6.963660568	7.2794386	8.637593362	7.628803519	7.002783209	NA	NA	6.186447838	8.264664203	6.156616179	7.194854366	6.142154339	7.347232419	6.169465812	6.700976991	9.147559276	5.944462453	NA	9.224477602	7.491209008	NA	NA	9.081251985	NA	7.043644489	7.461171507	NA	9.183210826	NA	NA	NA	7.42464564
mmu-miR-148a*	NA	NA	NA	4.993574571	NA	NA	NA	NA	NA	NA	NA	NA	NA	NA	NA	NA	NA	NA	NA	NA	NA	NA	6.842254128	NA	NA	5.669299482	NA	4.570309081	NA	6.129397543	NA	NA	NA	NA	NA	NA	NA	NA	NA	NA	NA	NA	NA	NA	NA	NA	NA	NA	NA
mmu-mir-148b	7.024250407	6.426434478	6.524640149	6.342247844	NA	NA	NA	6.158546829	6.405708861	7.139726726	NA	7.529336471	5.752394238	NA	NA	NA	NA	NA	NA	NA	5.261209363	NA	7.070249033	6.518116782	6.970143127	5.956491621	6.533970533	6.290411379	6.118004005	5.363927842	6.620701581	6.034188107	6.120845826	NA	NA	6.610875308	NA	NA	NA	NA	4.552892077	NA	NA	NA	3.949696946	5.546731366	NA	NA	7.245434081
mmu-miR-148b	8.044732644	7.306853636	6.977733911	7.561217709	7.718402694	7.963402808	7.416670454	8.458297911	8.597881496	9.122368673	NA	6.866629512	7.673839228	7.362601815	7.306494692	7.58359099	9.407134091	7.765757343	7.745418023	8.670969132	7.762713774	7.491211043	8.017967476	7.975893829	7.907998781	8.752755762	8.091957328	8.340907697	7.949852043	8.199365067	7.886820056	7.989171418	10.65911715	10.15388243	8.408204229	9.625997526	9.112823368	8.9253161	8.44211426	8.364915316	8.165844587	8.232252601	9.080398109	7.348346496	9.56823474	7.556201836	8.342053628	NA	6.591617045
mmu-miR-149	6.7824311	6.920244593	6.872370424	7.291840744	7.129176391	7.26205083	7.458413542	7.756187821	7.653577481	7.230326414	6.65163496	6.545426953	7.469932179	7.212871204	6.755279513	7.577553444	8.528628418	7.794600732	NA	NA	8.06732593	7.779934683	7.161255895	7.726922413	6.924009346	6.18712547	6.253462516	6.927481274	6.655942064	7.183288022	6.675108549	7.30725848	7.748306169	7.591721196	8.1177049	7.656186483	7.36372743	7.526944919	7.545546563	8.243225242	7.404191984	7.910183069	7.951690416	8.382643565	8.812171748	7.946466262	NA	NA	6.268762949
mmu-miR-150	8.959031561	8.443823685	8.053501523	7.158003928	9.193638078	9.404258706	9.140812249	11.22235769	10.20155351	8.995290536	7.550508783	7.853656646	10.14270943	8.067361786	10.26004915	9.936816483	11.19335978	9.500381074	8.981308003	8.108443394	10.72615253	8.596932917	9.170215771	8.618181125	8.060317444	9.388507348	9.72459325	7.995203554	8.410271149	9.783952186	8.385420026	8.041788539	10.09690998	9.228670341	9.589763084	9.910116138	9.60124961	8.209639274	9.560173771	10.01333007	8.898208949	8.42186224	9.243707586	9.579371012	9.134681881	9.089553675	8.79728274	NA	9.838034734
mmu-miR-151-3p	7.571077665	6.235771445	6.617710425	5.631800522	7.840257459	5.835493055	7.575020256	NA	7.893802814	6.423498813	NA	6.668573547	7.390603302	6.042512861	NA	7.49128311	7.623712792	5.290403882	NA	NA	5.996364598	NA	6.762225628	NA	7.031742585	5.879850414	5.91228395	NA	5.806877442	5.735404419	6.225488751	6.297212638	8.190047754	7.384859687	NA	7.418380898	NA	6.792804423	NA	NA	NA	6.947417817	7.729899468	NA	6.589272087	NA	NA	NA	7.233998201
mmu-miR-152	8.506177263	8.345487627	7.406583	8.420967785	8.463986565	9.358350191	7.887221556	7.604885589	8.074203691	9.090435845	6.706225962	7.606845248	8.608254807	8.422459406	7.547305127	7.837000099	9.113039798	7.962450083	7.417106419	8.619925204	7.726166359	9.022264164	8.188229889	8.185426396	8.221591572	7.947995032	7.683748567	7.809182369	8.09837731	8.187991114	7.854430293	8.157123085	9.677761529	9.544157028	9.886794873	10.40996435	10.21933346	8.068580959	9.361690244	9.240381508	9.568426346	9.132804689	10.16643683	8.743020095	10.72768956	8.87105342	9.369114101	NA	8.603344672
mmu-mir-153	8.174387123	6.727289397	6.445732942	5.793272599	8.196044333	6.550254453	7.505761667	NA	8.050004551	7.01793935	NA	7.465343793	7.985848789	6.380662324	NA	7.740228516	8.642227147	6.250696766	NA	NA	6.931383859	NA	6.240215808	6.566088651	6.682406385	6.638140503	6.388293644	NA	6.315661508	5.669808822	5.617624527	6.225252976	8.924239564	NA	NA	6.968023369	6.830358263	NA	7.320396159	7.243928387	NA	6.974528997	5.599919865	NA	6.42270182	6.796465076	NA	NA	6.459086197
mmu-miR-154	8.860349395	9.5545624	8.025792956	7.513434365	9.558614894	10.21014653	8.020756962	8.426847582	9.162156041	7.950878643	9.718705403	10.91729617	9.851958995	10.14004131	8.14885819	10.22058739	10.16461925	10.69918811	8.915799597	8.566095087	9.692739148	9.860036087	8.167907049	7.912853697	8.372285726	8.844065779	7.521178807	7.118966553	7.779603263	8.404519705	7.650136387	8.668364492	9.910924036	10.97392854	10.27890766	9.731463997	9.188322463	7.759108557	9.197032766	12.09194121	8.396144071	9.207686711	9.572741061	8.754090634	9.974570634	10.81204424	10.31548743	9.436593968	8.655882527
mmu-miR-155	8.349894565	9.825468437	8.223906923	8.667881021	8.46086667	9.832882433	9.011379933	11.26036808	9.59072932	9.658377955	8.583126786	8.76996439	9.90830986	9.529002972	9.644938263	10.26057256	8.654150586	9.842606493	9.020993612	10.631681	9.726883046	8.653942546	8.727903751	8.406761465	8.111294123	10.48207861	9.609082505	8.214794598	8.201587899	9.723514372	8.66503155	8.439586442	8.608430566	8.930616316	8.448504138	10.18107988	9.347503719	10.83776213	8.087625909	7.987300363	8.112197278	9.742480573	8.901449294	10.20052363	7.904796143	10.59356141	8.317204307	8.143230646	10.35170522
mmu-miR-15a	7.935266927	8.175129148	6.829603829	7.537547561	7.996515836	8.348733923	8.18456515	8.424848309	8.561653302	8.576752037	NA	7.659057067	8.21788604	8.595152422	7.830980677	NA	10.09021587	9.020369964	7.641201112	8.58210874	8.201379603	7.880730982	8.193198332	7.918401735	8.458193229	8.900540405	7.696983904	7.970653856	8.029102593	8.237722979	7.32298048	8.452805627	9.665981308	11.06702162	8.721984039	10.25434745	9.808651962	8.581303679	9.297199372	9.868442084	8.664298135	9.245606627	9.876263729	8.251610656	10.59298916	9.548064337	9.308751538	9.175278978	8.528446472
mmu-miR-15a*	NA	3.828945839	NA	6.087564983	NA	NA	NA	NA	NA	NA	NA	NA	NA	NA	NA	NA	NA	4.778265366	NA	NA	NA	NA	NA	NA	NA	NA	NA	NA	NA	6.593690917	NA	NA	NA	NA	NA	NA	NA	NA	NA	NA	NA	NA	NA	NA	NA	NA	NA	NA	NA
mmu-mir-15b	6.089451824	6.222511638	NA	5.765088572	NA	NA	5.988749141	6.279366795	6.887355015	7.397620469	NA	NA	6.421106506	7.340410242	7.491010901	NA	7.384763414	6.757195824	NA	NA	NA	NA	6.45337969	NA	6.447989431	6.67701068	6.46034106	NA	NA	6.159319412	6.572840074	7.103549967	8.741421731	10.8806303	7.846634162	8.766272124	8.526203745	7.769078798	8.673076103	9.170584668	7.304371714	8.264454461	9.134268893	7.112882496	8.399168706	7.001282911	8.830589722	NA	8.060683928
mmu-miR-15b*	4.138371242	NA	NA	NA	NA	NA	NA	NA	NA	5.746509043	NA	NA	NA	6.95596489	NA	NA	6.075290809	NA	NA	NA	NA	NA	NA	NA	NA	NA	NA	NA	NA	NA	NA	5.64156972	5.592258734	NA	NA	NA	NA	NA	NA	NA	NA	NA	NA	NA	NA	NA	NA	NA	NA
mmu-miR-16	9.4345575985	10.203018256	8.9418728155	9.88410777	9.627096706	9.9399792455	9.7336294885	10.366202915	10.38666574	10.3775416025	9.0642089685	9.3367872875	9.7286155015	10.830034875	9.5223796045	9.958138048	11.057695025	10.2140487225	9.4644606835	9.6320417625	9.8757742785	9.060260193	9.660621233	9.2392196525	9.610183427	10.404476535	9.8263392595	9.529272982	9.757282097	10.1140227195	9.395987038	10.48789749	10.636033975	9.830742066	9.8702002205	10.69969455	10.0974367985	9.2025227665	10.13207089	10.90156709	9.913286187	10.810909785	10.178753467	9.338569591	11.14047042	10.253725798	9.593073466	8.887214362	9.339700907
mmu-mir-16-2	6.408967461	5.556545285	NA	6.284500027	NA	NA	NA	4.097572854	NA	6.512674355	NA	NA	NA	6.013842915	NA	NA	NA	NA	NA	6.004587248	NA	NA	NA	NA	NA	6.728147045	NA	NA	5.838921098	NA	NA	6.567034902	NA	6.031131328	NA	NA	NA	NA	NA	NA	NA	NA	7.021587299	NA	NA	5.155156021	NA	NA	NA
mmu-miR-16*	7.360721891	7.90618994	7.141535452	7.446476315	7.747138345	7.665334212	7.577978379	7.782944254	7.989546196	7.773280767	8.237492229	7.803167547	8.188625536	7.555828216	8.85275742	NA	7.008874644	7.560571019	7.119656939	7.736318832	8.041972968	8.34428103	7.940340324	8.225021496	8.046374086	8.168497552	8.25537429	7.69997379	7.757746362	8.004355921	8.188852349	7.162600152	6.25956919	8.167845889	7.753654705	7.717028779	7.792159802	7.32563807	8.112083562	7.614565353	7.143337653	7.731238214	8.422833076	8.521241284	7.873076965	6.978934143	7.79506748	6.925320785	7.666846218
mmu-miR-17	NA	11.19811366	10.19788534	12.04416561	10.88000054	10.54352695	10.6655268	10.24923624	11.03969948	10.81158892	9.884595195	10.3157796	10.5942785	10.92698951	10.56563707	10.5281704	NA	10.33703977	9.984658454	10.13163351	9.375158171	9.994551051	10.69401835	10.28980063	NA	10.95237824	10.57250448	9.397479834	10.57563416	9.690071068	10.40006161	11.09803466	10.88996345	11.94178011	10.42265432	10.73475256	10.40818794	10.14658678	10.14290755	10.54446746	NA	11.87323278	10.72446429	10.66447125	10.5346117	10.15983868	10.48607397	10.8787175	10.91660912
mmu-miR-17*	10.60360518	10.86426511	9.791356414	11.34112244	10.90296034	9.968089492	10.4646151	10.03799806	11.03510868	10.48380241	9.738081927	10.30403897	10.55629696	10.5068026	10.01181134	9.782515049	10.71353205	9.935715677	9.40662293	9.51202699	9.226922131	9.410015777	10.2853457	10.12332935	NA	10.45215009	10.33559735	9.213210753	10.16063267	9.449353434	10.01883527	10.90746066	11.35595731	11.92959269	11.10485519	10.82544839	10.88175421	10.18259618	10.20690213	11.14821931	9.946957652	11.66290527	10.69456633	10.73094101	10.92748149	10.41426451	10.5333721	10.93179818	10.81557141
mmu-miR-181a	9.202552884	10.1805657645	8.8129533325	9.690405508	9.6131667475	11.03720345	9.169267781	9.477811293	9.5909640155	10.314570565	9.327819855	9.124506675	9.886486658	9.3681584025	9.6049811735	9.8635682295	9.9316082735	10.1542374555	8.7585219525	9.7215118085	9.38560656	9.896760683	9.0850133135	9.915408288	8.794449427	9.2987021635	8.3396215915	8.643233035	9.074502704	9.377049984	8.676893994	9.5726652455	9.234931332	9.7592098555	10.862137905	10.38133986	10.978602595	10.46586703	9.3559316895	9.746966064	10.097139925	10.82748224	10.29979921	10.39627	10.616243005	10.646567505	9.2273041165	9.2871698485	9.0316940405
mmu-mir-181a-2	11.89133437	11.70979653	10.64485924	11.60756732	10.74438114	10.51783914	11.1114894	11.22793364	10.63389721	11.42939679	10.87908616	10.77221226	11.17391726	12.02785645	10.2780238	10.17416056	11.4208146	10.74565955	10.65823741	10.17700345	12.28364517	10.9326599	11.09723053	10.59493993	11.15870605	10.54729387	10.97711258	11.82633764	11.40161441	11.60508808	11.00368923	11.32800498	11.22760931	9.016138944	9.129958105	10.92651964	10.35215165	11.03906321	10.48726012	10.26608353	11.31846849	10.49805958	10.11119705	10.29564376	11.75793909	11.14732963	10.38604676	9.405972381	9.919354009
mmu-miR-181b	9.510800315	10.56688605	9.650330934	10.32901796	9.66916485	10.55745002	9.576749342	9.97420211	9.724523799	10.86918378	10.15609213	9.498189331	9.677330094	10.5053194	10.6168688	10.24577867	9.620022651	10.63833443	9.92963933	10.76756205	9.69063885	10.5030706	9.896290651	10.68511513	9.644477178	10.15671969	9.634750156	9.408178662	10.09423853	9.649323898	9.299951684	10.25100092	9.761511225	10.96212743	10.91189394	10.86389067	11.07126075	11.77607259	10.26455817	9.858591198	10.75028982	11.30212384	10.98840144	11.41135279	9.886577858	10.65890067	10.36290816	10.99610961	9.983563252
mmu-mir-181b-1	8.49627545	7.558510156	9.256300056	7.519945616	8.714945819	9.084958869	8.737956814	9.390943909	9.481732262	9.498447001	NA	8.444615347	8.851619692	7.73216528	9.011762581	8.79126071	7.991874185	9.316689681	9.310894172	9.350149368	8.566629843	8.762105426	9.659159059	9.078397829	6.751203027	9.3912296	9.638288278	7.355544055	9.871652772	7.190759423	9.703549853	7.1488984405	7.778416054	9.429026145	8.984701102	8.0971531215	9.582702626	10.6096006	9.330256057	8.577828992	9.898599071	8.382421433	9.726919508	9.991590351	8.286631283	7.989480564	9.272457832	9.554656941	9.477888476
mmu-mir-181b-2	NA	NA	NA	NA	NA	NA	NA	NA	NA	7.08432121	NA	NA	NA	NA	NA	NA	NA	NA	NA	NA	NA	NA	NA	5.059631401	NA	NA	NA	NA	NA	NA	NA	NA	NA	NA	NA	NA	NA	NA	NA	NA	NA	NA	NA	NA	NA	NA	NA	4.147760789	NA
mmu-mir-181c	7.211628677	8.190169291	6.190979095	6.940988606	7.315871942	8.022333604	6.171209666	6.778569406	6.768774654	7.72455858	6.003226025	NA	7.130373909	7.618906467	NA	NA	7.120752456	7.036932584	NA	7.224389612	7.041330927	7.288467458	NA	6.607570453	6.573837794	6.50110664	6.285188082	6.346052429	6.348626818	6.945618433	6.247993913	6.948227318	6.428417994	6.361784053	7.214225874	7.453695755	7.851922919	NA	5.259589889	6.841968858	7.874840136	7.707405512	6.47641336	7.854633862	6.534424624	5.075931289	NA	NA	5.934187219
mmu-miR-181c	8.779679178	10.01820695	8.288596942	9.193404199	9.041827583	10.35597696	8.565993097	9.485885806	9.051064332	9.727509044	8.636962917	8.23503691	9.67545363	9.277761114	8.705087954	9.713189027	9.87030755	9.861923107	8.516664753	9.236232046	9.322143308	9.854794003	8.663382596	9.674525312	8.631487276	9.110339543	8.497723763	7.97739569	8.615098155	9.039888176	8.516273677	9.430548376	8.798320059	9.177687311	10.43315537	9.656862589	10.10589802	9.226621912	8.504333666	9.431701857	9.883793991	10.28733501	9.652291089	9.628947678	9.366862193	9.562883389	8.472761334	8.527469103	8.138372719
mmu-miR-182	11.75448701	10.17098436	10.68571883	9.84737452	12.45107758	10.7421187	11.23287358	8.484697855	12.41066386	9.639525185	12.41959135	12.19020242	11.86859953	9.340296948	10.98256733	12.33567531	12.16033848	9.050343423	10.19628241	NA	10.72858461	NA	11.15235124	7.32548416	10.87217883	9.773399084	10.39769918	8.922947006	11.00303933	9.656457237	10.74618505	10.44569397	11.35553922	8.624017686	7.639521207	7.831833728	7.740787654	NA	8.381186823	7.530904896	NA	10.92828765	8.671277477	7.334302863	6.720472344	9.239130306	NA	NA	10.99281262
mmu-miR-183	9.589463899	9.580591683	8.488757927	9.394949403	9.76381871	9.017124353	10.2667132	9.092469389	9.703116912	9.264550154	9.27691969	8.756569399	10.27665617	8.868173972	9.26868732	10.34889407	10.24734776	7.682656032	8.594201723	NA	9.371275883	6.675669141	9.273790618	7.522510812	8.939098129	8.660544242	8.407686828	8.313237222	8.092112993	8.397803821	8.555448185	8.407854391	10.00775405	8.266545561	8.050751266	8.934279096	7.97562697	9.685742165	7.667516628	7.785379919	7.269976565	9.702379881	8.295949124	8.617794988	8.302940788	9.048010505	5.896825277	NA	9.666759215
mmu-miR-183*	6.724270108	7.159358253	NA	5.452209768	6.888926859	5.576561953	5.831052725	NA	6.890934575	7.316771976	NA	6.76174788	6.994877372	7.262001049	8.28600921	5.720551871	8.121628769	6.525532589	5.449624584	NA	6.255851481	6.694667613	5.338960415	6.376296884	6.565163665	6.282280175	NA	6.174742196	6.103872394	6.838755371	5.358745723	6.936853724	7.13013792	6.976721588	NA	6.470415056	5.340364437	NA	NA	5.828985344	6.548380618	7.677362504	NA	NA	NA	7.259191141	NA	NA	NA
mmu-miR-184	7.397289744	NA	NA	5.78171968	7.326747311	NA	7.219139557	NA	7.709346112	NA	5.358598592	5.884209434	7.051481803	NA	NA	NA	7.729417	5.63569509	NA	NA	NA	NA	NA	NA	6.572781137	NA	5.543876578	NA	7.207729544	NA	NA	5.067060882	7.18958853	NA	NA	6.669437352	NA	NA	8.752802246	4.856897907	NA	NA	NA	NA	8.151139884	NA	NA	NA	NA
mmu-miR-185	8.198858552	8.637735977	7.813547858	8.355936717	8.549177308	8.871869828	8.186505586	8.322602601	8.321187817	8.296178253	7.751563758	8.552686576	8.429869455	8.443816902	7.773180905	8.243471258	8.294012232	8.128667296	7.640585792	7.54439472	8.618266522	8.778237922	8.051375298	8.340423029	8.170174816	8.251005036	7.59101416	7.827832289	8.037006307	8.35334353	8.129771275	8.098094135	8.164875831	9.097191268	8.211239672	8.360408511	7.908249461	7.325884728	8.049201159	8.662730713	7.799381793	8.308488943	8.133616702	8.299514151	8.625392843	8.416657288	8.934386199	NA	7.812192463
mmu-miR-186	8.702252175	8.225739465	7.768871838	7.890231797	9.253290764	8.087295903	8.02508358	8.028552492	8.667708042	8.080475759	9.36942575	8.375046934	9.236475148	7.953483172	9.031170436	8.960146548	8.704524367	7.85694305	8.282027564	8.073256262	8.660021327	9.752058878	8.37803063	9.379109848	8.388855565	8.487672844	8.189950915	8.161570899	8.132372293	8.459061018	8.534978049	7.982025451	9.799005601	9.108638417	10.45589331	9.271012443	9.948318746	8.852373555	9.306013845	9.859101684	9.689319343	8.22842124	9.575058001	8.258244601	10.60429822	8.881350423	9.70821604	9.409671316	8.244594862
mmu-miR-187	7.717444479	7.394423846	7.433810695	7.166152019	8.187935099	7.38918828	7.80356672	8.05959063	8.112682647	7.557211143	7.993084427	7.994418782	8.320047231	7.807108248	8.013948572	8.043032467	8.451290924	7.846225211	8.249133984	7.317977078	7.65423941	9.729055442	7.648316614	8.917274092	7.841354949	7.776196472	7.6693595	7.320230791	6.939675388	7.620811328	7.771818556	7.611166608	10.57267812	10.33346637	11.2175289	9.456889765	10.82706217	8.215406328	9.936851616	9.223423851	10.55101872	7.670142915	10.81612226	7.835694671	11.39032722	8.249750018	10.31306136	9.140352102	7.00313051
mmu-mir-188	6.726007997	6.340810289	6.356301906	6.981088782	6.716919013	4.172276874	7.055614542	6.631740119	7.620601002	6.572021424	NA	7.173506304	6.92085546	6.224609463	NA	NA	7.570992759	6.60423806	NA	NA	6.727260915	5.490099103	6.312211063	6.898538351	6.763706016	6.151806139	6.466350729	6.061674364	6.535874637	6.374269588	6.270507785	7.041702396	7.391778436	NA	NA	NA	NA	6.083998944	6.391205442	NA	NA	NA	NA	NA	6.963489065	NA	NA	5.873977017	NA
mmu-mir-18a	NA	NA	NA	NA	NA	NA	NA	NA	NA	NA	NA	NA	NA	NA	NA	NA	NA	NA	NA	NA	NA	NA	NA	NA	NA	NA	NA	NA	5.087921033	NA	NA	NA	NA	NA	NA	NA	NA	NA	NA	NA	NA	NA	NA	NA	NA	NA	NA	NA	NA
mmu-miR-18a*	NA	NA	NA	5.663867274	NA	NA	NA	NA	NA	NA	NA	NA	NA	NA	NA	NA	NA	NA	NA	NA	NA	NA	NA	NA	NA	NA	NA	NA	NA	NA	NA	NA	NA	NA	NA	NA	NA	NA	NA	NA	NA	NA	NA	NA	NA	NA	NA	NA	NA
mmu-miR-190	7.575744223	6.130780713	7.451442872	5.858314464	7.755438214	6.627286778	6.989441639	NA	7.554772927	5.829100568	NA	6.523115959	7.668702222	5.004558862	NA	6.039382739	8.17496003	6.350114423	NA	NA	7.22762348	7.096852928	7.108362044	NA	6.407487197	NA	5.827258711	NA	5.725208819	6.061348791	NA	6.272336709	7.983372889	6.632792637	7.744455507	6.382680299	NA	NA	NA	NA	7.267644037	6.768020229	6.102775839	NA	4.673519064	6.716990418	NA	NA	NA
mmu-miR-191	11.05808983	10.21924689	10.50014651	10.49933824	10.96596837	10.10268234	10.87956485	10.44626828	11.27877549	10.68742325	10.69388405	10.13014782	10.58555793	10.94765592	11.11366221	10.5295638	11.06617302	9.708821609	10.23154842	10.00789339	9.649073294	10.47799875	10.48551268	10.28200881	9.595643077	10.57646581	10.23225855	9.012656938	9.9884203	9.066444863	10.35420788	10.06701561	11.49667652	11.85045165	11.51589909	11.56648184	11.08949781	10.32447198	11.19058147	10.93502562	11.41515622	10.61487972	11.5806664	10.91064586	11.59817808	9.46045047	11.09318506	9.939222567	10.21454447
mmu-mir-192	7.67369463	6.72999673	7.441791593	8.889158013	7.323158306	7.427984277	7.702993944	6.9158815455	8.115444019	8.368000416	5.818388245	7.451104103	8.02839544	7.2459828615	8.18728122	7.829078161	9.1650462225	6.840868656	7.691293515	7.569602829	7.596981287	7.519777782	8.045053826	8.120452232	7.52702383	7.944395065	8.108126675	5.722593705	7.253516783	7.1197498755	7.51993256	7.248837904	7.525919162	8.674157115	7.561701805	8.207598341	7.899243021	8.095412612	8.34609632	7.943185748	7.625171843	8.47982283	8.451746593	8.279088068	8.195152388	7.551759642	7.748124832	9.015402186	7.672397962
mmu-miR-192	7.740556523	7.050783894	6.123483864	8.484604	7.933764364	7.588250201	7.876181575	7.591827125	7.937840978	7.826466515	NA	6.377894617	8.06319768	7.925662445	7.795953097	7.968045413	11.99013736	7.365504507	6.858173456	NA	7.496107337	7.92576456	7.860723121	8.033474634	7.181648467	7.769477582	7.45139229	6.448386985	7.386950297	7.460606844	7.525444494	8.932389037	8.198081091	9.204765935	9.398089286	8.43341393	8.559524141	6.467897306	8.075382249	9.146767823	8.258591079	8.400113878	8.57089729	NA	7.510733149	NA	NA	7.877571324	6.76769776
mmu-miR-193	12.57242373	13.00139046	11.84390881	13.08419536	13.02795723	11.78278821	12.71624934	12.47315098	12.55270718	12.4805575	12.64464401	12.25590482	12.86157254	12.43213293	12.52368795	13.46191549	13.48296191	10.86737279	11.67093928	7.212322531	12.39951737	7.403005243	12.81085697	10.01747549	11.8450893	11.81961034	11.75174617	12.36251085	11.40964434	11.46713965	11.24469242	12.0430784	12.67636174	9.330503427	8.516851153	10.61894398	8.676778049	12.78079633	9.509361191	9.069544513	7.375537921	13.05616842	10.23140452	11.39050939	8.640495624	11.95966815	8.211026651	8.633122216	12.38968305
mmu-miR-194	7.720589559	7.499849903	7.437719926	6.710515863	8.421512421	8.283537134	7.636900413	8.003829609	7.850674924	7.915908585	9.256920973	7.764200835	8.338887888	7.292150508	8.460508813	8.878215879	9.920374316	7.328508142	8.038467172	8.6786300795	8.33804826	8.817107449	8.055181895	7.910467836	7.592250409	7.262501004	7.56218324	7.476351238	7.519873456	7.861389949	7.35928182	7.315310888	7.715934381	8.36909843	8.787261171	7.654083418	8.313027061	6.584044593	7.563125822	8.60582526	7.82008891	7.275667056	7.988733984	7.357970075	7.541805268	7.2580847	7.42929616	8.559100758	7.913536454
mmu-mir-194-1	6.981044073	NA	NA	6.174231262	NA	5.685609051	7.521245327	NA	NA	NA	NA	NA	NA	NA	NA	NA	NA	5.74309404	NA	NA	NA	NA	NA	NA	5.511008604	6.382041018	NA	NA	NA	6.145472978	NA	5.90110323	6.320377878	6.634028193	NA	NA	NA	NA	7.096935507	NA	6.304352307	NA	NA	NA	5.997781265	NA	NA	NA	NA
mmu-mir-194-2	NA	NA	NA	5.815416917	4.068184334	NA	NA	NA	NA	NA	NA	5.672116806	NA	NA	NA	NA	NA	NA	NA	NA	NA	NA	NA	NA	NA	NA	NA	5.600645495	NA	5.750765627	NA	6.260951351	NA	NA	NA	NA	NA	NA	NA	NA	NA	NA	NA	NA	NA	NA	6.188848	NA	NA
mmu-miR-195	9.084331231	9.104094137	8.191344002	9.157127525	8.966475896	8.817914697	8.833389051	9.450170995	9.888202652	9.729138316	NA	8.498934345	8.9255735	9.684343653	8.589200249	8.56880779	10.55778992	9.37097923	8.899585424	8.922303891	8.704868905	8.670685479	9.005738923	8.682089456	8.906002956	9.457796646	8.968731611	8.365817287	8.397235818	8.7245087	8.479277114	9.520062571	10.27944171	10.00604787	9.409240403	10.3895217	9.357437014	8.454167282	9.763657403	9.746659099	9.743915477	9.699010463	9.96708057	8.361591922	10.65544317	9.254831729	9.213329685	7.303947551	8.572043804
mmu-miR-196a	5.713652638	7.219509233	8.350563178	8.102419493	7.511186352	7.771786653	7.3038843135	7.178366599	6.836990179	7.499171608	6.791990994	6.96281891	8.533270147	7.723308597	7.92025758	8.611802583	7.9668115195	6.301671588	6.34146553	7.415654119	8.209427816	7.591522207	7.074705245	7.2321168355	6.39896814	6.712959549	7.391776972	6.891709975	7.199554055	6.152797221	6.698551118	7.671723476	8.278876254	8.103773531	8.0596861265	7.70406146	7.7082441255	8.788036353	7.764422369	6.873032509	7.6446302945	6.856554037	8.003837595	8.82893837	7.286611403	8.373229468	6.599297472	8.038219774	7.6996043215
mmu-mir-196a-1	NA	5.635630181	NA	6.118461156	NA	NA	6.375362513	NA	NA	6.130485677	NA	NA	NA	NA	NA	NA	NA	NA	NA	NA	NA	NA	NA	NA	6.108971728	4.665506686	5.698475582	NA	NA	NA	6.046621167	6.329940469	6.534013205	NA	NA	7.527056837	NA	NA	NA	NA	6.347662365	6.018079714	NA	NA	NA	NA	NA	NA	NA
mmu-miR-196a*	NA	NA	NA	NA	NA	NA	NA	NA	NA	NA	NA	NA	NA	NA	NA	NA	NA	NA	NA	NA	NA	NA	NA	NA	NA	NA	NA	NA	NA	NA	NA	NA	NA	NA	NA	NA	NA	NA	NA	NA	NA	NA	NA	NA	NA	NA	NA	NA	NA
mmu-mir-196b	8.602130478	8.831099951	8.876879375	9.251379483	7.961785391	7.632879002	8.407306987	8.677092184	8.167443244	8.951753755	NA	8.661471974	7.725909947	8.811467027	8.566624055	5.506369308	6.947846518	8.584818893	8.586160907	8.405082314	7.530153937	8.069834102	8.999312408	9.093037702	8.916617116	8.910657071	9.085691689	9.143076247	8.486256555	8.032960683	8.795068659	8.732916839	7.822160384	8.217314207	NA	8.280623375	7.79009294	8.789778453	8.629384374	6.9866581	7.988951624	8.931605071	8.287041275	8.985271396	7.630415243	7.992058811	8.437719228	8.791378426	8.921142776
mmu-miR-196b	6.15113076	6.211212354	7.729042877	7.927956721	NA	NA	6.159510263	6.930867127	6.700969817	6.830191406	NA	NA	NA	6.819792685	NA	NA	NA	5.244491664	NA	NA	NA	NA	NA	NA	6.3694539	6.027767191	6.814131	6.812420587	6.237804151	5.514602852	7.198053037	6.507912088	7.110687498	5.953159905	NA	5.671455535	NA	NA	NA	NA	NA	NA	NA	NA	NA	NA	NA	NA	2.02042904
mmu-mir-199a-1	10.42051853	10.88633091	9.161992032	9.183169757	10.10306254	12.45810615	9.470618545	9.393385208	10.02292965	11.63833115	8.967895403	9.645608159	10.47553431	9.5787776685	9.708361322	9.779657134	10.893925285	10.56132251	9.872116539	11.3850109	9.256964234	11.07018176	9.859854906	10.45955338	9.660835027	9.876704075	9.279794802	8.7579188525	10.24149302	9.58041628	9.9193183615	10.62524239	10.94874525	10.18706826	11.87926707	12.42526905	11.79382332	9.512433302	10.97561791	11.40025222	10.62062731	11.07654116	10.89869883	10.2447389	11.60668617	10.73742383	9.7938346605	9.9478440365	9.962079085
mmu-mir-199a-2	9.086950466	9.5887083405	8.794304685	8.8108628845	8.7186343165	10.3932086515	8.8308569595	8.6433601305	8.9127951	10.211991303	9.088751614	8.794067353	9.0892243675	8.186707972	8.593206235	7.236248673	10.16235577	9.5968207905	8.979458962	9.8172882905	9.0011510745	10.64056928	8.885484852	9.180874547	9.06069256	8.891200557	8.976929347	8.4977818585	8.774266729	9.171670121	9.2974391035	9.737640545	10.2035542065	9.561080072	10.414492488	12.29409847	10.604747618	9.676006743	10.27850906	9.7774130175	9.4283938885	10.1699897445	10.1501137525	9.525709544	10.615828855	9.840707817	9.7672158005	9.814629892	9.589673345
mmu-mir-199b	8.642685013	NA	7.460442931	NA	8.653591911	9.726177351	7.93483633	NA	8.517463409	NA	7.304283605	8.478406368	8.556149032	NA	7.637208885	8.34767793	NA	NA	8.56499373	9.180762339	NA	9.496097192	8.466509291	8.741124889	NA	8.110865363	8.268384165	7.786292085	NA	NA	8.480372281	NA	8.925829391	8.066360771	9.300347105	NA	NA	8.691307735	NA	9.267123734	8.658335233	NA	9.433723451	NA	NA	8.264664942	NA	NA	8.403940759
mmu-miR-199b	NA	NA	9.742331608	NA	NA	NA	NA	NA	NA	NA	9.274478305	NA	NA	NA	NA	NA	NA	NA	NA	NA	NA	NA	NA	NA	NA	NA	NA	NA	NA	NA	NA	NA	NA	NA	NA	NA	NA	NA	NA	NA	11.27726888	NA	NA	10.78565608	NA	NA	NA	10.061069	NA
mmu-miR-19a	6.720231425	7.039507191	NA	6.294755524	7.420579969	NA	NA	NA	6.70592285	6.203484811	2.546416978	NA	6.451222695	6.517024771	NA	NA	7.829604844	6.209088078	NA	NA	6.02618949	NA	NA	NA	5.955579698	NA	NA	NA	5.876073937	6.29050335	NA	6.763413373	6.749982921	NA	6.522866958	4.021775209	NA	8.192284457	NA	NA	NA	NA	NA	NA	7.35841126	6.498922111	NA	NA	NA
mmu-miR-19a*	NA	NA	NA	NA	NA	NA	NA	NA	5.721315751	NA	3.32086055	NA	NA	NA	NA	NA	7.210691065	NA	NA	NA	NA	NA	6.343637727	NA	4.465282891	NA	NA	NA	NA	4.250514801	NA	NA	NA	NA	NA	NA	NA	NA	NA	6.063780047	NA	NA	NA	NA	NA	NA	NA	NA	NA
mmu-miR-19b	6.674311752	6.999331577	6.036903376	7.431405568	7.196062205	6.1641411485	6.643707858	6.93980842	7.6449269515	7.110778158	NA	6.49773672	6.72542328	6.3894035765	6.636178733	NA	8.7338800215	6.6582009625	7.292447334	NA	7.351455889	7.191155426	6.599079049	7.120974018	6.4541773995	6.853577678	6.334413912	6.280698042	6.508187152	6.3778984005	NA	6.656460392	7.9852630885	7.125776001	7.645181798	6.710516427	7.411079023	7.037442509	7.670774232	7.918971518	6.766794518	7.3768884785	7.533862771	6.796591705	8.2423261085	6.4959147335	NA	NA	NA
mmu-mir-19b-1	5.793483184	6.109898154	NA	6.417654454	NA	NA	NA	6.088087564	NA	4.64935775	NA	7.118016352	6.411729621	5.328558234	5.395997014	NA	NA	NA	NA	NA	5.247117607	5.75229708	NA	6.507762179	5.773958008	3.84335519	NA	NA	NA	5.851579334	NA	5.558811301	NA	NA	NA	NA	NA	NA	NA	NA	NA	NA	NA	NA	NA	NA	NA	NA	NA
mmu-mir-19b-2	NA	NA	NA	NA	NA	NA	NA	NA	NA	NA	NA	NA	NA	NA	NA	NA	NA	NA	NA	NA	NA	NA	NA	NA	NA	NA	NA	NA	NA	NA	NA	NA	NA	NA	NA	NA	NA	NA	NA	NA	NA	NA	NA	NA	NA	NA	NA	NA	NA
mmu-miR-200b	8.43367007	8.712494506	7.620949775	8.150777345	8.5510289285	6.9534155955	8.355665636	7.9553258935	9.34205378	9.054476668	7.567833876	7.71912227	7.8197257255	8.306033237	8.3788474715	7.898276116	9.7293007765	7.4423565055	6.914123716	NA	7.456492682	6.405071642	7.86977621	6.978133424	7.938724576	7.267279767	7.810463216	7.8646916435	7.634884377	7.610312171	7.3385491095	9.2150156635	9.5337757265	6.340928508	NA	7.249683085	NA	6.3543795325	NA	8.453038621	5.573631611	8.67710714	7.219105691	7.308867219	5.666457319	7.237241604	NA	NA	7.169899823
mmu-miR-200b*	6.7510236255	6.2935593345	5.825658749	5.427947591	5.621753914	6.699346802	NA	NA	6.943048694	6.889744875	NA	6.62932353	4.7881709935	5.917385973	NA	NA	6.59981943	5.857813962	6.594850954	NA	5.450917307	NA	4.505691694	NA	5.3951110315	5.49909295	6.214750016	NA	5.794757876	NA	5.290925135	6.340225621	6.970795511	5.455106168	NA	NA	NA	NA	NA	NA	NA	6.855559836	NA	NA	2.395740677	5.441537395	NA	NA	NA
mmu-miR-200c	9.918944721	9.633541474	8.382325666	8.812790802	9.042114177	8.061477279	9.421030533	7.698525692	9.553561185	9.268194154	NA	8.892866683	9.020323068	9.542936912	8.740428352	8.37384835	9.51833247	7.915285744	7.84388907	NA	7.343926068	7.46014216	8.853402414	7.893762688	9.021866972	8.689730994	8.981400444	8.472282728	8.479891691	8.461516235	8.36210513	9.24130932	10.89303877	9.948744344	10.58467667	9.410331446	9.472216496	7.844777381	6.79897059	7.90212286	6.057626429	9.389938463	7.815407664	6.258005912	6.153530064	8.282352943	NA	NA	8.90439619
mmu-miR-200c*	7.555673775	5.64982385	NA	6.287777407	NA	5.533113032	NA	NA	NA	NA	NA	NA	NA	NA	NA	NA	NA	NA	NA	NA	NA	NA	NA	6.180916181	5.939079966	5.519454099	6.221969801	NA	NA	5.97371354	NA	5.599250243	NA	NA	NA	NA	NA	NA	NA	NA	NA	NA	NA	NA	NA	NA	NA	NA	NA
mmu-miR-201	7.568375507	NA	NA	5.062983739	7.789157988	NA	7.417971436	NA	8.334952312	NA	NA	6.713084408	7.562457719	NA	NA	6.863723974	8.063845977	NA	NA	NA	NA	NA	NA	NA	6.770384235	NA	NA	NA	6.243056695	NA	NA	5.825742478	7.796113234	NA	NA	NA	NA	NA	NA	NA	NA	6.900845113	NA	6.415258225	NA	NA	NA	NA	6.654283776
mmu-mir-202	6.906462149	6.67058528	NA	6.787201088	6.670907084	7.164465757	6.643252308	6.408820214	7.357864579	6.917809946	NA	7.140533057	6.673516134	6.638550704	NA	NA	7.750910361	5.316822234	NA	NA	6.343031151	NA	5.161650044	NA	6.981066183	6.461664357	5.326442905	6.732695174	6.494133086	6.409222845	6.264655938	6.938020031	7.386925574	NA	NA	7.036934173	7.023352738	NA	NA	NA	6.292736104	6.787721502	6.742314173	NA	7.92759359	6.792333883	6.148380066	NA	6.262146234
mmu-miR-203	14.4896662	12.87361413	14.14864331	13.57932749	14.69480952	13.64191044	14.53870118	11.36773896	14.74697634	12.00700808	14.26368811	15.08128857	14.35161489	11.96453602	13.27857841	NA	14.33188061	12.25431236	13.70408368	8.653056476	12.86202975	7.349505852	14.21023241	9.886011278	14.26872019	13.00857805	13.80130986	12.15808194	14.22815853	12.75802893	14.14168176	13.6912568	14.09028395	11.28580905	9.255543875	9.569738716	9.957513678	9.662500721	10.71376858	8.973469107	6.44914253	14.03530775	11.20653921	9.521250097	7.909162316	11.50617637	8.171679475	NA	14.33673996
mmu-miR-203*	6.797874608	5.556814609	NA	NA	NA	3.377244148	3.800271027	NA	5.909552235	7.055939346	NA	NA	5.872433932	3.775803089	6.815184331	NA	6.720778498	5.955582405	NA	NA	NA	6.03687606	NA	NA	5.775468978	6.24287643	NA	NA	NA	NA	NA	6.299179212	6.377107737	NA	4.829600819	NA	NA	NA	NA	7.894942661	7.855966322	NA	NA	NA	NA	NA	NA	NA	NA
mmu-miR-204	5.33185183	5.653445337	NA	4.816180132	7.117127261	6.211550751	NA	NA	NA	NA	NA	NA	NA	NA	NA	2.710592546	7.378614267	NA	NA	NA	NA	NA	NA	NA	5.905229663	NA	NA	NA	NA	NA	3.928699042	5.632078343	6.801794962	5.600770471	NA	7.159646331	NA	NA	NA	NA	NA	7.301484074	NA	NA	5.375575512	NA	5.666138487	NA	NA
mmu-miR-205	13.67512708	14.26981051	13.57041415	14.62612494	14.22864656	13.12424712	14.07812142	13.64990433	13.84530454	14.10837345	13.69952113	13.68575734	13.76316	13.31622647	13.99783959	14.18832669	14.17710661	12.26852729	12.69919804	8.455285467	13.4108848	7.488606152	13.86092922	11.57135826	13.67301334	13.17297288	13.15698971	13.96271936	13.13363075	12.98970031	13.09099396	13.74193805	13.98055468	10.65501306	8.033326095	12.16438641	9.459701779	14.67061205	11.10744054	9.753754772	NA	14.03789199	11.54135801	13.00756439	8.953713406	13.17005164	9.807287655	NA	13.81518028
mmu-miR-206	7.807367932	6.349152183	6.293748278	5.681116081	8.325718435	6.757960841	6.616925895	6.10528685	8.25635877	6.100867347	6.477370456	NA	8.608660722	7.053475602	NA	7.635997158	9.461968261	6.549946207	6.29428351	NA	7.819599807	8.383553709	6.707242115	7.113076137	6.861850638	7.183371094	6.565229006	NA	6.833835198	6.292076631	7.163382408	6.020999265	8.971152008	7.39735542	8.651487928	8.617184444	8.266993471	5.610376251	12.36167212	9.143777465	8.196325966	6.504280333	8.391460656	NA	10.29755832	7.824393094	7.378054906	NA	6.733144242
mmu-miR-207	10.03904902	10.28519524	9.926132658	10.0738198	9.984276437	10.68343159	10.74775603	10.62998582	9.998800966	9.963825097	10.50505031	10.59050087	10.10910198	10.05393243	9.554624073	NA	9.5309875	10.8163052	10.49899184	9.932045729	10.42244448	10.13162261	10.29012518	10.20927292	10.27394434	10.21157354	10.07516047	10.71419072	9.992803898	10.10299656	10.56926367	10.75445118	8.998501236	9.573081207	10.10933891	9.536334674	9.633268833	9.567720934	8.930344247	9.257675894	8.980305649	9.525853224	9.287444011	10.26074046	9.362551052	10.57426787	9.763615165	10.8063125	9.997863039
mmu-mir-208a	7.976937425	7.891735717	8.472602935	8.696601013	7.917943983	7.40915572	7.780314712	8.104180365	8.272359517	7.620100051	8.534265218	8.518872096	8.021259263	8.200065291	7.714417669	7.378687275	8.038193577	8.273822668	7.776039449	7.468763986	9.334286852	8.850131359	7.725586754	7.905957267	8.620521524	8.555693977	8.061030556	9.910671565	9.409944578	9.582231803	8.625893912	7.953171695	9.026047384	7.972357632	8.065846017	7.706418964	8.213479766	9.445807992	7.450563513	7.650037479	8.460987534	8.246814277	7.903882706	8.930566339	9.240198648	9.039203166	7.981493819	NA	8.266817892
mmu-miR-208a	NA	NA	NA	NA	NA	5.833986143	NA	NA	NA	NA	NA	NA	NA	NA	NA	NA	NA	NA	NA	NA	NA	NA	NA	1.48073904	NA	NA	NA	NA	NA	NA	NA	NA	8.497617608	7.230055404	NA	7.654948514	6.729339052	NA	NA	6.635650849	6.248035926	6.903858794	NA	NA	NA	NA	NA	NA	NA
mmu-mir-20a	9.934784394	10.74930784	9.650633689	11.49524808	10.72869567	9.594489088	10.01080472	7.619556367	10.77864464	10.37843862	8.325493775	9.874618988	10.28902547	10.47166225	10.06698622	9.86403737	10.89580485	10.0087995	9.560628138	9.523565099	9.236762674	9.099364347	10.48563867	9.519960811	9.937236441	10.41654279	10.21694217	8.669428072	7.8535383555	8.963902856	9.648730206	10.41060078	10.37169846	11.20772718	10.19101979	10.13224216	10.07521355	9.389029179	9.5357836	10.24503296	8.935372415	11.42342972	10.18269183	5.0398400655	10.27643597	9.718082363	9.886859378	10.11878749	10.34497213
mmu-miR-21	11.13747207	13.75474779	10.91860321	13.24194121	11.76902927	13.77408626	10.67004547	12.85652258	11.9045481	13.27339063	11.68661369	12.5671727	13.0162408	13.18654055	10.10583227	11.91095126	13.43537991	13.70838516	11.70674587	13.39094292	12.57127273	13.99206306	11.33389142	12.9675074	11.80245247	13.35304841	11.10800059	12.78105299	12.51439367	13.81520243	10.83589431	13.0356291	11.67813133	12.16085506	13.00388771	13.6853171	12.09826246	12.36328469	10.30102341	11.74383767	12.21708492	13.38509699	11.56244979	12.17880622	12.24260021	13.99383845	11.42939559	10.47883487	10.57202955
mmu-miR-21*	NA	6.437685966	NA	NA	NA	6.200924375	NA	6.007465171	NA	NA	NA	NA	NA	6.451963119	NA	NA	6.656121648	6.618456246	NA	NA	NA	NA	NA	NA	NA	5.84371942	NA	NA	4.70655297	6.354260781	NA	6.574867934	NA	NA	NA	NA	NA	NA	NA	NA	NA	NA	NA	NA	5.39792658	6.695956822	NA	NA	NA
mmu-mir-210	9.4207185925	9.397787651	8.682195985	8.7194807935	9.6487491325	8.869241226	9.152212551	10.29842705	9.428849302	9.3377357345	9.1985111255	9.2794433235	9.081450556	8.6402180345	8.406945478	8.7704570365	9.2091534545	7.898744709	9.99752042	9.833408934	8.286521874	10.46087027	8.780199085	8.5379828005	8.776316084	10.27216277	8.292729633	10.43268908	8.7919146095	8.160851491	8.618213437	8.806754316	8.9870515825	9.732361469	10.10436265	9.613154068	8.8785313335	8.463784097	8.190289552	9.004246589	8.843382952	9.218878074	9.146828058	10.25314929	8.609772748	8.6351672235	9.225735503	9.878414177	8.386144528
mmu-mir-211	NA	NA	NA	5.973594589	NA	NA	NA	NA	NA	6.755804712	NA	NA	NA	NA	NA	NA	NA	5.345920673	NA	NA	NA	6.26973009	NA	NA	4.522742623	5.496315987	NA	4.662529515	NA	5.987507917	NA	NA	NA	NA	NA	5.942861596	NA	NA	NA	NA	NA	NA	NA	NA	NA	NA	NA	NA	6.203407419
mmu-miR-211	9.697266199	10.39556488	9.463655336	9.862381695	8.824216706	9.788580606	9.487995127	9.328240928	9.352742966	9.146984305	9.718420278	9.131466853	9.327277144	10.12620758	9.051605236	9.766996756	9.066657716	9.941604188	9.548774304	9.7071361	9.783889688	10.02469092	9.375899867	9.920971721	9.324843374	9.893230692	9.426517767	9.036226621	9.631350734	9.766632141	9.581377392	9.690914402	7.923905332	8.93110681	8.458295226	8.190337038	7.59727069	9.28665419	8.156697321	8.699569413	9.379891544	9.481056648	8.567064456	9.188694296	7.981231623	9.047915839	8.459722711	9.062717488	8.54716607
mmu-mir-212	9.905671275	9.7019658	10.28358727	9.007872207	10.43313369	11.34064976	10.11069947	9.907563733	9.583140118	10.07444077	11.20151919	11.41316467	10.35282865	9.077574528	9.741036683	11.224531	10.23800896	10.25297192	9.895817761	10.32374628	10.66098614	10.08372297	11.21209918	9.982918325	11.09896209	10.29106633	10.74687537	10.65338127	10.40345136	10.81994935	10.81916851	9.789639476	10.21406968	9.518623715	10.81649919	10.54056	10.9001457	10.5594955	10.29422039	10.61643094	9.556128132	10.21274583	9.884399195	10.36285906	10.54742915	11.47166571	9.742338408	NA	11.17047529
mmu-miR-212	11.29307943	10.5714642	10.14427029	9.991575116	11.03067506	10.10193986	10.32686112	9.856471314	10.5619604	9.891227587	10.97232672	10.28267363	11.01362644	8.058925773	9.994318874	10.87012363	9.721856223	9.671618767	9.887290157	9.676525241	10.16594728	11.43869937	10.30240723	10.82123938	10.655418	10.39582679	10.70962066	10.71324505	10.54982648	10.33457164	10.67450761	10.14174471	11.05878904	11.02081959	12.58696448	11.32867469	12.18461646	10.05871525	10.60889713	11.49138025	11.89280058	9.896598974	11.56096492	10.49185546	12.26099655	10.6823652	11.21059745	11.47477611	10.88285486
mmu-miR-214	10.2452296	10.46004128	10.35923919	9.972541339	10.44283429	11.8452682	9.738546822	9.802092824	9.984785733	11.46715081	9.892411007	9.942403683	9.716895204	10.72551912	9.844555604	9.678002766	10.12868076	10.10683859	10.08423168	11.48095081	9.212774859	11.51401732	10.25905608	10.9532299	9.839592697	9.666765115	10.02550602	9.00899128	10.21069147	8.961668916	10.54702694	10.70770834	10.78018754	10.85796017	10.80290699	12.17868309	11.72641043	11.24055342	11.49123916	10.95855399	12.10237831	11.14065507	11.50895439	11.26024999	11.93221626	10.49505002	11.19843542	10.98370446	9.988906894
mmu-miR-215	7.761532336	6.814072794	7.382114475	7.485898996	8.594429195	8.144632022	7.68866989	6.612375007	8.460791615	7.424526326	NA	7.600799345	8.044697554	6.54394862	7.417809104	8.218026434	9.992403205	6.972532962	7.466425963	NA	6.880260596	8.396227227	7.656157645	7.462487234	6.876669193	7.053125213	7.503134962	6.139042648	7.172340035	6.761561771	6.812553228	7.961167438	8.415520235	8.177461096	9.890446179	8.543175793	9.427217145	6.652916421	8.157613915	8.697858141	8.758823991	8.157321401	8.717310111	NA	9.687963561	7.419695116	8.209830538	NA	7.329285795
mmu-mir-216a	5.515934266	5.472776942	NA	5.640707347	NA	5.827283097	NA	5.726214732	6.379841396	6.06694848	NA	NA	NA	5.251635643	5.308011594	NA	7.0188111	6.492067402	NA	NA	5.548492841	NA	NA	NA	5.195209471	NA	NA	NA	5.521731881	5.333175292	NA	5.88773133	NA	NA	NA	6.039145442	NA	NA	NA	NA	NA	NA	NA	NA	5.096207092	5.11468647	NA	NA	5.120514956
mmu-mir-217	6.636451143	6.747351603	NA	5.103139875	7.015108802	6.655512757	5.52131744	8.163383935	7.48350994	7.324746267	NA	NA	7.242065848	5.692689707	NA	7.288367151	7.685981045	6.842742895	NA	6.037051756	7.42215888	NA	NA	5.650757339	5.14149914	7.057858536	6.070485789	NA	5.637581146	6.114058734	NA	5.820555224	6.328829905	NA	NA	7.016792693	NA	6.873123309	NA	NA	NA	6.038069848	NA	6.723482842	NA	7.837004203	NA	NA	NA
mmu-miR-217	7.059355306	NA	NA	6.062821722	NA	NA	NA	NA	7.007612359	NA	NA	NA	NA	NA	NA	NA	6.886518963	6.567870476	NA	NA	6.061656926	NA	NA	NA	3.520749485	NA	NA	NA	NA	NA	NA	NA	5.45611005	NA	NA	NA	4.81100352	NA	NA	NA	NA	NA	NA	NA	NA	NA	NA	NA	NA
mmu-miR-218	6.997584883	7.272872096	6.505239603	6.727565467	7.684188206	7.944820165	6.678968502	6.652448985	7.579843058	7.51832323	NA	5.861713803	7.463434298	7.215616945	NA	NA	8.806071605	6.994756902	7.069041518	NA	6.91741514	8.364090942	5.581098403	8.021689979	6.19879277	6.834997729	6.069784569	5.921717904	6.253037626	6.407965162	5.92108483	7.0600728	8.758006105	8.835688283	8.788390902	9.555306298	8.896003125	7.482413158	8.849015909	8.285451603	9.026840629	8.204928272	9.535934211	7.733741589	11.01720693	7.584541919	8.829780297	NA	6.867522038
mmu-mir-218-1	8.9059773375	8.30651291	9.344832104	9.283673781	8.6743670705	7.8022193645	8.9278278865	8.2362429275	8.861153715	8.1601603	10.26938286	8.7351304345	8.514585857	8.345946794	9.5639726675	8.037066337	8.0398877795	8.454801736	8.9328009285	8.6910308845	8.4591949445	8.9071117885	9.1593725215	9.665077844	8.8717845865	8.7673671635	9.231333743	9.323105382	9.024339793	8.5984120755	9.5210747985	8.22704484	9.6434924175	9.5957477565	9.0813823035	9.0408275315	9.1058798695	9.9698125465	9.5631262085	8.3032572615	9.0370635795	8.579196618	9.569839328	9.668476646	9.595841419	8.5823740865	9.681256166	9.724559379	9.1624123725
mmu-mir-218-2	8.74322697	7.401208178	7.606274117	6.721146821	8.848488382	7.748562719	8.329793401	6.307568546	9.490182946	7.017978663	8.401764402	8.143524955	9.122995084	7.07649649	7.838762458	9.15104512	10.29601267	7.284724504	7.317893395	NA	7.901526743	5.04464825	8.210154429	5.388198405	7.774545458	6.582230457	6.74027203	NA	7.648377518	6.901808412	7.310113623	7.165679296	8.55126338	6.683967308	6.71566045	6.718365315	6.431746682	NA	NA	6.924876443	6.855879881	7.653593547	5.566804015	NA	7.42283208	7.131778565	5.638191971	NA	7.343403536
mmu-miR-219	7.7786457065	7.447817178	7.721609079	7.506284318	8.526869447	7.0435556715	7.5105824705	7.7757413525	7.2677228795	8.602842224	8.012684595	8.1771358155	8.08339056	7.454905049	8.768288403	8.140152652	7.4857828835	7.889502625	8.141126763	9.347927446	7.420005852	8.613120182	7.7515533945	7.2169818555	8.034176651	8.133507388	7.745718418	7.8576017395	7.579028134	8.009367498	7.748095606	7.5255139395	7.2606825015	7.6481447165	8.641466293	8.073436637	8.060371639	8.164191001	8.696048826	7.68783097	7.3707800655	7.6136342725	8.53434292	9.132493992	7.3866230035	8.3676684795	8.551362358	9.061195785	7.363763386
mmu-mir-219-1	10.0266040405	9.798912694	9.632313257	9.605519085	9.9672900285	9.414621532	10.260252862	9.2279591195	9.745736248	9.7649331535	13.34020949	9.393942311	9.368085753	9.4984753365	9.623140545	9.426634622	9.3674200085	8.8943744075	9.361164186	10.49845222	10.509437244	9.177398315	9.8179622365	11.87925563	9.399860639	8.655628876	9.507056192	9.1886513475	9.2405670755	9.4272982875	12.26924993	9.2683501035	10.131250258	11.76605655	12.11299365	11.34736301	8.789716616	10.8144722425	9.1482977695	11.9362943	11.30796137	8.208338212	11.77499873	11.20923954	8.7814547655	9.4337421375	12.02011268	11.87093036	9.4171912955
mmu-mir-219-2	8.726374459	9.205473785	8.468135495	8.924608922	9.051238457	9.334036342	8.593521026	9.870651769	9.031125234	9.424418124	9.248987021	8.767023041	9.207294246	8.952274981	8.974156271	9.905939215	9.082733215	9.092445904	8.67624238	8.712039441	9.690885983	9.234013945	8.445520122	8.834192699	8.158600204	8.491879052	8.150671609	8.271772308	8.694649032	9.104643322	8.260902072	9.121900151	7.4204623	8.114299438	8.756935953	8.110559041	8.282234746	8.866156819	8.108152072	9.136055924	8.385599511	8.460890187	7.695331777	8.43117214	8.044091806	8.224168287	NA	7.973935192	7.89821008
mmu-miR-22	7.748686733	8.319753155	6.982553724	7.632305549	8.380365921	8.7179437	7.567607011	8.034600244	7.955966222	8.337991407	3.888352715	8.049529925	8.592078252	8.098352135	7.329984379	6.568220933	8.891926582	8.358324182	8.060457472	8.106099599	8.422757847	8.861686272	7.703450263	8.460903127	7.84661082	8.106635758	7.61871596	8.027938904	7.518988124	8.610232693	7.676208042	8.530561799	8.432353216	8.05131938	8.884167384	8.766198712	8.408735054	8.158151049	8.148486058	8.320207898	8.587021317	8.655538523	8.578116224	8.031521127	9.663828202	8.815223514	8.16994589	7.86126433	7.700373224
mmu-miR-22*	8.033372784	8.902416957	7.774072282	7.120543316	8.864029116	9.311011597	7.633862665	7.670279102	8.371257085	8.679029189	NA	8.099147409	8.760367631	7.869038067	7.259608849	8.280559619	9.057435344	8.25358313	7.771678083	9.158218828	8.162707063	9.404274728	8.007454608	8.757782095	7.896597984	8.093033172	7.201760644	7.3193046	7.743970875	8.151565101	7.722266108	8.13703071	9.033056844	9.731015581	10.40076997	10.55141731	10.42477257	8.815945071	9.815345058	9.167547977	10.53637992	8.989710754	10.27868431	8.580178617	11.01404818	9.31497901	10.11117301	9.070163686	8.262742752
mmu-mir-221	7.365504522	7.123319478	7.029926168	7.566009193	7.383104165	6.372133192	6.770307251	6.997737668	7.519283669	7.624790193	NA	4.244149287	8.010646062	7.238385106	6.382117862	NA	7.598517989	6.53662265	NA	NA	7.859105712	7.71347778	6.719923641	7.530822628	7.15366639	7.478416912	6.231260617	3.776297966	6.750481116	7.170427923	6.724358233	7.334392372	5.580941386	6.396421913	5.842053309	6.185971366	NA	NA	NA	NA	5.257221424	6.690335474	NA	NA	4.156959015	NA	NA	NA	3.059823321
mmu-miR-221	13.29692643	12.61570815	12.69232764	13.34227154	13.54482293	12.6298252	13.17536663	12.60553391	13.47295379	12.93683925	13.17859726	12.85903545	13.45735564	12.69442904	13.29921855	13.47021829	13.24736739	12.65640672	12.9367203	12.11093649	12.66612764	12.22214641	12.71270763	11.49445168	12.92804085	12.7651529	12.6690833	12.65364243	13.01111699	12.34382732	12.60247089	12.53355372	12.54413065	11.70636201	12.69326229	11.81130141	11.5071304	13.32272165	11.96928243	11.93619267	11.60971106	12.95167942	11.68954844	12.39993007	11.88829558	12.85283526	12.32733847	12.64100467	12.73166983
mmu-miR-222	11.32949453	10.08364525	10.00342704	10.2390106	10.57715472	9.186333888	10.43391341	9.336522261	9.662412058	10.16187512	9.254746715	10.10195912	10.06139345	10.37690962	11.3051465	NA	9.740454922	9.630863955	9.616033013	7.910326582	9.034431156	8.227935194	8.782108547	7.053065994	9.611904745	9.306478205	9.692818417	9.756307867	9.18373821	8.79074767	9.386682779	9.599800482	11.54932438	9.041192274	8.873721927	10.38280657	9.305222321	9.540324912	10.31937135	9.318034554	8.890598323	10.10154205	9.595213957	9.541387046	9.392991488	10.13347011	9.349417814	7.952588405	9.782820053
mmu-miR-223	10.88681404	12.21640812	10.79221932	10.78540597	11.21618307	12.33294263	9.892658539	11.06452891	10.64508616	10.11182589	10.53521936	13.38993025	11.31893811	12.85734915	10.28067029	11.20469928	11.25007117	14.06066555	11.61575315	11.87449105	11.19063697	11.78251319	9.303105567	10.21016848	10.65994303	11.75897834	9.923555671	10.09978421	10.35511156	11.00599671	9.500732557	11.86053083	12.70848995	13.92850011	11.75335417	12.58356818	11.5402131	10.0499686	11.63379006	13.38963472	10.94874524	12.01621239	12.03598057	12.38063847	11.99309648	13.35798448	13.59666535	12.65644071	11.83272245
mmu-mir-224	6.540116788	6.753837278	NA	5.056784286	6.465353918	5.898348349	6.540553683	6.125252134	7.363270364	7.207314054	NA	6.318817089	7.134363539	6.6039109985	NA	NA	6.5118385335	5.864119054	NA	NA	7.075217321	6.327524917	NA	5.156256595	6.040119236	5.0278061465	NA	NA	4.9314432675	6.096524464	NA	7.113671963	6.718342277	NA	6.524685097	NA	NA	6.634691951	NA	6.229933894	NA	7.337890593	7.676444688	NA	NA	6.072336305	NA	NA	NA
mmu-miR-224	7.4634718655	8.989076454	5.512912677	5.785985718	7.3400831875	7.376322361	7.2832967985	7.290044691	7.8920895685	8.4553898455	NA	7.33531654	7.8022030015	7.984682689	NA	7.8786737455	9.1362569405	6.333805159	NA	NA	5.855422706	NA	6.9911625535	NA	7.379238465	6.279322138	6.4719928475	6.566780467	6.571753	8.061361232	7.021269998	8.2202337705	8.502651383	NA	7.109587667	7.2809414735	7.912304266	8.111088596	7.524116627	NA	NA	8.9346601	7.289373785	6.337096988	6.921964436	7.594513001	NA	NA	6.522247455
mmu-mir-23a	4.467654539	NA	NA	5.623400366	NA	NA	NA	NA	NA	NA	NA	NA	NA	NA	NA	NA	NA	NA	NA	NA	NA	NA	6.37019762	NA	NA	NA	NA	NA	NA	NA	NA	5.718472164	NA	NA	NA	NA	NA	NA	NA	NA	NA	NA	NA	NA	NA	NA	7.88621654	NA	NA
mmu-miR-23a	14.28628278	14.46968716	13.68819513	13.83142178	14.10690371	14.18588981	14.18365222	13.80375841	13.95400651	14.50125443	13.72391628	13.81391729	14.36289581	13.8243303	14.35841627	12.99959004	13.50819801	13.6449403	13.65474113	14.1499412	13.16615381	13.95239432	13.45141687	14.03680954	14.48270161	13.96385178	14.25673351	14.07217116	13.79171746	13.84715755	14.01666339	13.81907444	14.61824284	14.76809879	14.86561071	14.74153975	15.2672375	13.41458666	14.69709038	14.15362732	14.18754466	14.29286596	15.28384303	14.2186442	14.74143996	13.97098336	14.8074882	14.92686074	15.00910716
mmu-miR-23b	14.24284779	14.25991367	13.09684209	13.27096956	13.85708857	13.64198373	13.66417793	13.23377146	13.45229893	14.07507457	14.26900454	13.75118165	13.95279737	13.50610648	14.14179265	13.51942421	13.43143832	12.90681951	12.9501043	14.03963329	13.04740703	14.17343808	13.40389442	14.00333798	13.88038737	13.70156437	13.45895734	13.7675182	13.34323163	13.41055973	13.26531659	13.27033619	14.39347101	14.59506727	15.61972976	14.42516829	15.41382681	12.76177373	14.18100072	13.93255961	13.8914523	13.51053738	14.53936015	13.78780579	14.36472817	13.65045749	14.59450394	14.6739128	14.46508638
mmu-miR-24	13.62640547	13.90949727	12.98143896	13.78486792	13.61747569	13.74706537	13.31356879	12.92792273	13.90087173	13.67467392	13.25041641	13.07999112	13.77023591	13.62402172	13.36695329	NA	NA	13.16277928	13.19636849	13.48157692	13.39387914	13.65721958	13.25360814	13.460008	NA	12.90359939	13.386842	13.10848141	13.61971553	13.44079583	13.36922034	13.1060049	13.68092414	13.27329763	14.56039824	13.35178229	13.90177748	13.14713615	13.50271802	14.03081188	14.14295911	13.89785294	13.98886705	12.88216126	14.37505637	13.60762618	13.29045509	12.66361218	12.88749787
mmu-miR-24-1*	13.22145041	13.52282364	12.33162502	8.5197155725	13.35322374	13.46033279	9.7972563245	12.5978777	9.6877821695	13.17523076	13.24638366	12.65187769	13.51626548	7.511540718	12.92047321	13.31532953	6.895732885	12.6523764	12.52765825	13.01274496	12.90449201	13.45817244	12.85932463	13.21865664	12.83544371	13.03991865	12.69379384	8.950316685	13.1377863	13.04964376	12.97136613	12.57627047	9.6433440895	12.71104475	NA	13.19621543	13.69335109	12.48453768	12.96068324	13.6293291	13.81217436	13.34018163	13.53962434	12.39671376	NA	13.47982798	12.84956887	12.24777204	12.34927937
mmu-mir-24-2	8.748385545	8.363559081	7.323608934	7.262892241	8.864792704	8.955754332	8.262885307	7.598999066	9.382349099	8.452926872	8.276469868	7.778518136	9.650571809	7.795817342	8.695136616	9.26310147	9.653662803	7.838392638	8.378073095	8.333802825	8.623799762	9.241874659	8.538446692	8.502106778	8.117881131	7.908494748	7.981159823	6.262927266	7.922840229	7.178879693	8.319969216	7.439961138	9.202423123	8.463004013	10.94309063	8.882405051	9.816947544	6.579865477	8.498723006	9.028313474	8.321710105	8.177396884	9.164473338	7.450903848	9.883991009	7.894475788	7.893007553	NA	7.559852891
mmu-miR-24-2*	12.61376017	12.43309849	13.15375935	12.64142605	12.24490359	11.87145801	12.52889795	12.2125064	12.39755827	12.41584624	13.68107536	12.49049071	12.32930497	12.12592466	13.52871409	12.16015678	10.36302876	12.0750329	12.62875256	12.73177556	12.5308093	12.78765417	12.78794897	12.58220457	13.00089065	12.19087282	12.74417942	12.76647375	12.35530026	12.56461189	12.99174259	11.89054063	12.22836497	12.24792472	12.24708879	11.47202931	12.48434593	13.13641751	11.68184628	11.73248056	11.65162495	11.47574633	12.45029718	12.56558317	11.81141937	12.27014833	12.20031635	13.96909532	12.83723301
mmu-mir-25	6.529611472	6.950115056	NA	6.960240633	NA	NA	NA	5.484075911	6.153531631	5.588373811	NA	NA	7.526322886	6.124627069	NA	NA	4.899259137	6.510215519	NA	6.806326168	NA	7.776588396	NA	NA	6.725411561	6.488530053	5.601164593	6.799786144	6.297217201	6.854569985	6.569142001	7.121920562	4.894238745	NA	NA	NA	NA	NA	NA	NA	NA	5.29638861	NA	NA	NA	6.963879104	NA	NA	6.526957827
mmu-miR-25	10.18203235	10.38861014	9.658346856	9.843158299	10.30404622	9.53783512	10.59237293	9.770006646	10.0364926	10.5785657	9.067937973	9.758032207	9.911827337	10.08693584	10.80593017	9.520513429	9.643660105	8.935316503	9.562415398	9.090827879	8.735064533	8.467952538	8.967985509	9.459440678	10.0126082	9.384888082	9.689093963	9.02758753	8.643056158	9.36039864	9.53543051	9.738175748	10.36797544	12.04539591	10.17004325	9.799972628	10.84802239	9.781074319	9.862175751	10.62345	9.19804917	9.968189377	10.22722717	9.702595733	9.580095282	9.464528188	9.760878827	10.98509763	10.33776577
mmu-miR-26a	12.92322074	12.14427236	12.524390585	12.26595425	12.733975655	12.217189625	12.8844174	13.1788014	13.663003485	13.682564435	11.893368055	11.313973215	12.72997559	12.18737804	13.577599195	12.211711435	13.5900245	12.2650272	12.447049965	13.177249405	11.705139615	13.165900425	13.407407985	13.13311882	12.579362595	13.178332695	13.08422979	11.73833059	12.6408832	11.53479647	13.30479327	13.760641945	13.80981995	14.286024075	13.695389575	14.298455145	13.56710331	13.187502185	14.30684258	13.303381555	13.63380821	12.986267965	14.224217645	12.996755225	13.826750925	11.714298755	14.295709005	13.67267762	13.235779755
mmu-mir-26a-1	NA	NA	NA	NA	NA	NA	NA	NA	NA	NA	NA	NA	NA	NA	NA	NA	NA	NA	NA	NA	NA	NA	NA	NA	NA	NA	NA	NA	NA	NA	NA	NA	NA	NA	NA	NA	NA	NA	NA	NA	NA	NA	NA	NA	NA	NA	NA	NA	NA
mmu-mir-26a-2	NA	NA	NA	5.188037339	NA	NA	NA	NA	NA	NA	NA	NA	NA	6.271832466	NA	NA	NA	NA	NA	NA	NA	NA	NA	NA	5.146186107	NA	4.356992137	NA	NA	5.905522153	NA	6.364517081	NA	NA	NA	NA	NA	NA	NA	NA	NA	NA	NA	NA	NA	NA	NA	NA	NA
mmu-miR-26b	14.04936008	13.52981144	13.47707167	13.26633804	13.88575843	14.01870498	14.14733981	14.44865967	14.61964426	14.58761662	13.59871868	12.41300219	14.0084412	14.05201196	14.36583045	14.09867994	15.09850012	13.56562297	13.74205733	14.4923817	13.57765241	14.66277614	14.50533873	14.42804137	13.69017512	14.47614744	14.35050818	12.84726189	14.14969318	13.19272535	14.0856812	14.15546505	14.57178691	14.95488547	14.98286941	14.79520468	14.32042869	13.88067729	14.49107584	14.43323678	14.34621885	13.95740373	15.01811545	13.88287592	14.6425193	13.23265769	14.66323848	14.6456268	14.23730854
mmu-miR-26b*	7.811521389	7.87869548	6.387425468	6.734195861	7.767689013	7.82325897	7.032880589	7.645411747	6.99073875	7.705085421	7.055037337	6.552218156	6.800039082	7.293204413	7.253283621	7.251605579	7.559492556	7.497258656	7.336368393	6.768644054	7.844342906	7.551464292	7.669987014	7.715894635	6.978219293	7.269414121	7.33078272	7.052356253	7.347249862	7.520187697	7.312519735	6.997596418	7.07932482	6.962283617	4.88314986	7.455858981	7.228926563	7.22861367	7.068985076	7.910061664	7.968502542	7.948922759	7.249349382	7.69534711	7.544758129	7.839643893	8.426690684	7.151864132	7.025914091
mmu-miR-27a	10.90078996	10.64348068	10.41514378	10.65493139	10.74279839	10.31732956	10.29760405	10.07097039	10.80159437	10.72463129	11.67648998	9.989594771	11.00137245	10.27876886	11.31689584	10.39247353	9.925706128	9.577066549	9.655251531	9.020032118	11.26957149	11.01831904	11.10654397	10.6998717	11.11080516	10.01732909	10.47537017	10.62177402	10.41010535	10.62436095	10.48582253	10.30554364	11.83728665	10.77635431	11.31442953	10.99987284	12.09520248	11.53155937	11.01148187	11.02706398	10.10123295	9.985614227	11.19138179	9.930841158	11.66238621	10.56096929	11.1041559	11.10588465	11.23421917
mmu-miR-27a*	NA	5.589589468	NA	NA	NA	NA	NA	NA	NA	NA	NA	NA	5.080697566	NA	NA	NA	6.37095754	NA	NA	NA	NA	NA	NA	5.586990013	NA	NA	NA	NA	NA	5.899247776	NA	6.357338454	NA	NA	6.383533485	NA	NA	NA	NA	NA	NA	NA	NA	NA	NA	NA	NA	NA	NA
mmu-miR-27b	10.89991303	10.71200462	9.215813636	9.841382385	10.95094874	10.30992766	10.46050218	10.03078914	10.73296488	10.77725764	11.19261745	10.24058613	11.09751704	10.09074107	10.57265319	9.581752832	10.80809369	9.398332899	9.560285082	9.838076838	10.64555952	11.02880307	10.18142092	10.59002577	10.9472826	10.42168679	10.33402773	10.64363107	10.56902005	10.67961204	10.06563744	10.08654847	11.52088616	10.76320666	12.21740748	11.06624514	12.02941817	9.795055594	10.54264705	11.07943424	10.43204041	10.6189028	11.01649604	9.650526235	11.66656456	10.79025383	11.20440369	11.12797375	10.80435191
mmu-miR-28	7.211426	6.373129397	NA	5.960471516	7.306068716	NA	NA	NA	6.84510526	6.938197262	NA	NA	6.244658146	6.115041269	NA	NA	7.81574882	NA	5.64642787	NA	NA	NA	6.559497349	3.725977379	6.215522614	6.342001301	NA	NA	6.110348693	6.458809552	6.629276533	6.307608375	8.984456456	8.249472594	7.969034574	8.867456417	8.811317212	NA	NA	6.618862435	8.065290199	4.548160965	8.240684887	NA	9.811245935	6.310348512	NA	NA	NA
mmu-miR-28*	9.373030373	8.149677676	8.57880467	7.908655533	9.07176041	8.493840855	8.512770134	8.126470977	8.668983989	8.445829131	8.315827373	8.245527474	8.86711317	7.894914706	8.867462931	8.113748031	8.532541801	7.834646884	8.606921984	8.792339463	8.493960422	9.606603976	8.429022195	8.931955425	8.314122279	8.365596248	8.354715804	8.06013365	8.376573831	8.352188031	8.666516414	8.839343451	10.36822896	10.21809381	9.986570186	10.26250758	10.36677828	8.991291892	9.751798795	9.169328132	10.40998865	8.387959722	10.77368813	8.803672179	11.39197845	8.524650684	10.27140162	8.587585754	7.97545551
mmu-mir-290	8.926732884	8.677049283	7.606327174	9.397697598	8.362005246	8.157311821	8.469287342	8.364576415	8.38503717	8.357270334	7.138804175	8.217066339	8.877326138	8.684993895	7.396541172	8.089408128	8.892079251	8.555170344	7.995245186	NA	8.98147288	8.291356617	7.709614094	8.357600929	8.642702496	8.383961981	8.542063323	9.486629381	8.703170471	9.06220105	8.633207855	8.726670757	9.585984344	8.128942107	9.345812454	8.182660818	8.782618295	8.278737336	8.778618252	8.642139703	8.988343316	8.983466136	8.653115746	8.117838323	9.489841326	8.823472154	8.197831819	7.268866561	7.548179366
mmu-miR-290-5p	15.32106095	15.62159509	15.94625443	16.13442205	15.50843769	15.73069542	15.69558417	15.90871991	15.7501984	15.75519783	16.49388372	16.30801699	15.54241587	15.95571389	16.17538143	15.95038066	15.38559068	16.17823677	16.15769198	16.18259347	16.26315478	15.68237104	15.9627632	16.03076817	15.62854899	16.57703312	15.84771237	16.77968861	16.35762228	16.61509545	16.18292263	15.95893688	15.94070215	15.66041868	15.84236173	15.92358602	15.32723697	17.2171211	15.6252979	15.13186354	15.46302408	15.9520459	15.74666318	16.44461836	15.83284941	16.36045888	16.07233484	16.13791604	15.71553981
mmu-mir-291a	10.19020107	7.7399579875	10.14819205	7.5999049675	9.801135591	NA	9.832651742	9.504275268	9.098019278	9.894591331	11.15387047	10.1515594	NA	9.643662949	10.89247166	10.21796119	NA	7.8499671835	10.32801071	10.66123927	9.41975397	10.39150476	10.38576205	NA	7.93215444	9.201639849	10.10002885	10.20776203	9.595111629	7.9822637995	9.810052271	7.7171612715	NA	NA	NA	NA	10.10626368	10.29337619	9.893820852	8.3384433275	9.48511899	9.443684622	9.330482995	10.26814551	8.917834649	9.886263558	NA	12.39484246	10.63392437
mmu-mir-292	NA	NA	NA	NA	NA	NA	NA	NA	NA	NA	NA	NA	NA	NA	NA	NA	NA	NA	NA	NA	NA	NA	9.114040136	NA	NA	NA	NA	NA	NA	NA	NA	NA	NA	8.767710138	8.857456138	NA	8.635583791	9.298910745	NA	NA	NA	NA	NA	NA	NA	NA	NA	9.525386239	9.107910449
mmu-miR-293	8.125545978	8.15641985	7.759129754	8.870540108	8.426901428	8.314311579	8.119168514	8.087214833	7.866269277	7.910278847	8.490625543	8.10649031	8.624595452	8.659875692	7.973558429	8.082555977	8.421704259	8.442564439	8.244154794	7.943987637	9.056056198	8.816816528	7.793361887	8.110874745	7.766790977	8.366210884	7.583761596	8.300592568	8.261000918	8.812532488	7.736962496	8.173357096	7.5092038	7.744481547	7.875739555	7.834375275	7.749942237	7.930395999	7.07198517	8.212847723	8.309889254	8.446481627	7.577571761	8.47558954	8.385242423	8.778106801	7.724056671	NA	7.804343175
mmu-miR-293*	6.383640917	6.324145754	NA	5.824999588	6.723920905	7.209850971	6.049007784	7.290866244	7.059357031	6.775328316	5.648973793	NA	8.191109302	7.053896409	7.194819392	NA	8.842511944	7.03569101	5.764756217	6.709318062	7.712731165	7.43352575	7.161825758	7.060079044	5.436191829	6.534059996	6.693789033	6.299753174	6.341304324	6.360056522	6.64813687	6.945875998	7.56737673	6.776794824	8.296207799	7.168919154	7.544304497	5.456392455	5.972421732	NA	6.624088124	7.308992415	8.19139399	NA	NA	7.17662364	NA	NA	6.277896862
mmu-miR-294	6.556472614	6.441485311	6.960645762	6.990237535	NA	NA	6.209167473	6.737757499	6.360315893	6.670886966	NA	6.761287929	6.798632088	7.03259564	6.428467102	NA	4.749128243	7.268007441	6.068705462	6.606591738	4.947847244	6.045303167	6.923205833	6.005115399	7.110715955	7.240579765	6.676130794	6.881745556	6.54589225	7.100984742	6.039361723	6.728245931	6.880426873	6.577256937	NA	5.408607009	NA	NA	NA	NA	6.195880599	6.994040197	3.661787456	6.161199767	6.275562142	6.027134317	6.059160003	NA	NA
mmu-miR-294*	NA	NA	NA	NA	NA	NA	NA	NA	NA	NA	NA	NA	NA	NA	NA	NA	NA	NA	NA	NA	NA	NA	NA	NA	NA	NA	NA	NA	NA	NA	NA	NA	NA	NA	NA	NA	NA	NA	NA	NA	NA	NA	NA	NA	NA	NA	NA	NA	NA
mmu-miR-295	NA	NA	NA	NA	NA	NA	NA	NA	NA	NA	NA	NA	NA	NA	NA	NA	NA	NA	NA	NA	NA	NA	NA	NA	NA	NA	NA	NA	NA	NA	NA	NA	6.591899105	NA	NA	NA	NA	NA	NA	NA	NA	NA	NA	NA	NA	NA	NA	NA	NA
mmu-miR-295*	NA	NA	NA	NA	NA	NA	NA	NA	NA	NA	NA	NA	NA	NA	NA	NA	NA	NA	NA	NA	NA	NA	NA	NA	NA	NA	NA	NA	NA	NA	NA	NA	NA	NA	NA	NA	NA	NA	NA	NA	NA	NA	NA	NA	NA	NA	NA	NA	NA
mmu-mir-296	7.027667401	6.713756223	6.616702987	6.7402227135	7.132866734	7.408912234	6.886818294	6.997439321	7.605322002	6.8605476445	NA	7.230585169	7.2471982565	6.9982925955	NA	NA	7.58682238	6.8126112715	NA	NA	7.1258938435	7.602959191	5.8470512555	6.777872868	6.4479202545	6.3717986035	6.670206444	6.748189124	7.178922236	6.916359285	6.413507036	6.8390454685	6.0173882945	7.203784512	6.548683387	6.533764909	6.474684607	NA	NA	7.496080511	7.02320207	6.1844931395	7.556127144	6.947742271	8.231329748	6.58610114	NA	NA	NA
mmu-miR-297a	8.2618328255	8.3637817045	9.2063561765	8.565212536	8.1200817995	8.0994240345	8.960686867	9.0195864955	8.5451356595	8.7302069385	11.67171299	8.9403363185	8.488101358	8.9659883495	11.94970938	10.92840639	8.841943194	8.7429107885	11.3621047	11.97483227	7.997726718	10.89180114	9.3159134135	9.072843036	8.847622854	8.955774047	8.9762847575	9.1848652385	8.915848051	8.720708118	9.2272543515	8.6960433195	8.288428183	8.589857957	9.820306413	7.890046459	9.683185326	9.553366578	7.856177714	8.267565743	8.247942041	7.820507918	7.341862332	9.583833554	7.0775004195	7.5807563495	9.23836482	11.29011685	8.2305652065
mmu-mir-297a-1	NA	NA	NA	NA	NA	NA	NA	NA	NA	NA	NA	NA	NA	NA	NA	NA	NA	NA	NA	NA	NA	NA	NA	NA	NA	NA	NA	NA	NA	NA	NA	NA	NA	NA	NA	NA	NA	NA	NA	NA	NA	NA	NA	NA	NA	NA	NA	NA	NA
mmu-mir-297a-2	NA	NA	NA	NA	NA	NA	3.942924477	NA	NA	NA	NA	NA	NA	NA	NA	NA	NA	NA	NA	NA	NA	NA	NA	NA	NA	NA	NA	2.340939847	NA	NA	NA	NA	NA	NA	NA	NA	NA	NA	NA	NA	NA	NA	NA	NA	NA	NA	NA	NA	NA
mmu-mir-298	NA	NA	NA	NA	NA	NA	NA	NA	NA	4.447360205	NA	NA	NA	NA	NA	NA	NA	NA	NA	NA	NA	NA	NA	NA	NA	NA	NA	NA	NA	NA	NA	NA	NA	NA	NA	NA	NA	NA	NA	NA	NA	NA	NA	NA	NA	NA	NA	NA	NA
mmu-miR-298	7.059956271	6.950156714	6.97301515	7.995441839	NA	6.495876803	6.633124518	7.217878628	7.412784254	7.495575872	NA	7.47562819	7.412010236	7.652713976	6.901901226	NA	NA	7.481556215	6.896363287	NA	NA	6.321013299	7.171641557	8.015717201	7.714996208	7.792691752	7.317002909	8.11008613	7.57884178	7.753213286	7.017369939	7.641629968	6.902477054	7.738813669	NA	7.290900425	NA	8.44417846	NA	NA	6.826394925	7.179464949	NA	7.357843355	7.200198816	7.659383636	6.488850724	6.931451388	8.016614078
mmu-miR-299	NA	NA	NA	NA	NA	NA	NA	NA	NA	NA	NA	NA	NA	5.705010265	NA	NA	6.574713648	NA	NA	NA	NA	NA	NA	NA	NA	NA	NA	NA	NA	NA	NA	NA	NA	NA	NA	NA	NA	NA	NA	NA	NA	NA	NA	NA	NA	NA	NA	NA	NA
mmu-miR-299*	5.140452718	4.46715115	NA	5.195412529	NA	6.678505299	NA	NA	NA	6.59818364	NA	NA	NA	NA	NA	NA	NA	5.740053519	NA	NA	NA	NA	NA	NA	NA	NA	NA	6.380581896	NA	6.390771447	NA	5.938070838	NA	NA	NA	8.285150915	NA	NA	7.987072736	NA	NA	6.648096161	NA	NA	NA	6.331356645	NA	NA	NA
mmu-miR-29a	10.37965956	9.79531125	9.197774273	8.867481139	10.34395684	9.661751994	10.1623952	9.71408122	10.53159984	9.796721427	9.624514645	9.187848744	10.58089415	8.994242447	10.14503689	10.28978836	10.84084479	9.036419862	9.374711653	8.975417363	10.23546212	10.53802917	9.562936775	10.09401141	9.480347863	9.891603345	9.474460885	8.881608081	9.360792421	9.580024934	9.733571889	9.063318805	11.5797571	10.7026264	12.41641814	11.02414303	11.45442297	9.59722913	10.93361352	11.07164712	10.42482393	9.419570311	11.35208583	9.979733718	12.38325853	9.822740286	9.967772276	10.42889389	10.40728538
mmu-miR-29a*	8.800026613	8.266881558	9.105893917	9.194635815	8.724773623	7.896413724	8.638332963	8.046996175	8.073506577	8.049112817	9.045101601	9.041714275	8.842164302	9.257109961	9.671545594	7.761731299	7.063027576	8.698513083	9.400706372	9.342317737	8.949353404	8.805696838	8.963145972	9.014743714	9.138539614	9.493905818	9.323135077	9.932155482	9.200798855	8.470788338	9.021789526	8.81142799	8.774162318	9.474159131	7.797763718	9.007625574	9.490331033	9.944396798	8.753276301	7.568758141	9.197049988	8.657760726	9.052913958	10.24800267	8.573914097	9.402074144	9.976298092	11.29368956	10.25695772
mmu-miR-29b	10.9175613	10.176973	10.10070366	10.38854342	10.98897935	9.64090428	10.5706379	11.16693607	11.72734067	10.38972921	9.696751813	9.16830588	10.93209436	10.34756136	10.19349308	10.47300354	11.87940741	10.06700778	10.36384328	10.02842684	10.51949248	11.67818001	10.55455236	10.99150528	9.910268548	11.06055851	10.45383001	9.468504393	10.23784457	10.35794424	10.49549179	9.878278102	11.41674816	10.60070966	11.87794074	10.92342666	10.96942308	10.56209366	11.28457805	11.20171789	10.98020615	9.672349237	11.49435747	9.795019927	12.8252996	9.945322301	10.88782389	9.66120234	9.867302402
mmu-mir-29b-2	7.861709788	7.499906982	8.568878458	7.73029949	7.976925491	8.067045409	8.16785741	8.277854042	8.286955773	7.435906296	NA	7.392357565	8.026054723	7.474585373	7.164829292	8.050782941	8.296247762	8.206715293	8.299313051	8.189659972	8.631891444	8.364011077	8.608638838	8.028344663	8.624761949	8.385381265	8.940828295	8.013260764	8.909424209	8.364271316	8.634768925	7.706651999	6.899574911	7.835813416	NA	7.396337678	7.771297362	8.751862645	7.697736679	7.755631462	8.113011877	7.452853136	7.559790938	8.033859246	8.527677566	8.18102288	7.926936901	7.219921344	9.026202342
mmu-miR-29b*	6.828582997	NA	7.290115572	6.571275355	NA	NA	6.738680822	7.061601185	6.955372321	NA	NA	NA	6.54681608	6.8536384	NA	NA	6.372917291	6.935025793	NA	NA	NA	7.060182539	5.431892231	5.68644428	7.393882359	7.47847061	7.71118326	6.923081755	7.62445747	7.095916623	7.109480125	6.610776997	6.729617565	NA	NA	NA	NA	7.953928406	7.65354999	NA	6.780552498	NA	6.791386658	NA	7.256693615	NA	7.925680409	NA	NA
mmu-miR-29c	9.393709415	9.069386596	8.841435959	8.685598189	9.561792684	8.654197713	9.498164088	9.357787845	10.54104318	9.066681341	7.295849667	8.270353365	9.78530388	8.485437498	9.286703603	9.379856305	10.45034546	8.544021092	9.021822935	8.525473239	9.530391876	10.04748239	9.027258586	9.673637444	9.077472285	9.393391279	8.72288874	8.26702675	8.814523873	8.718027462	9.297426752	8.462393709	11.3146597	10.18911392	11.57289603	9.960266195	10.71455654	9.599342675	10.29014629	10.39638386	9.941882584	8.535890175	10.99658953	9.203012509	12.2112751	8.959375431	10.36397721	7.983477139	9.514534665
mmu-miR-29c*	7.741346425	7.289677183	7.437213985	6.741325905	7.868775012	7.555447534	7.619411888	7.388886568	7.833864807	7.442647802	NA	6.85531937	8.107647	7.177441357	NA	6.916647471	8.041912624	7.32113427	7.540486081	7.277310945	7.469295724	8.564167218	7.370351467	7.968953119	7.645095077	8.159496865	7.223237538	7.651122693	7.297560982	7.712630445	7.188962294	7.000483168	8.839411932	8.586582627	8.678677821	8.737909053	9.28661116	8.76531028	8.783470177	8.150376728	8.373935108	7.580731086	9.339233087	8.302974383	10.1033304	8.572294552	9.501394598	8.502592334	8.578345733
mmu-miR-300	NA	NA	NA	NA	NA	NA	NA	NA	NA	NA	NA	NA	NA	NA	NA	NA	NA	NA	NA	NA	NA	NA	NA	NA	NA	NA	NA	NA	NA	NA	NA	NA	NA	NA	NA	NA	NA	NA	NA	NA	NA	NA	NA	NA	NA	NA	NA	NA	NA
mmu-miR-300*	NA	NA	NA	5.567145626	NA	NA	NA	NA	NA	NA	NA	NA	NA	NA	NA	NA	NA	NA	NA	NA	NA	NA	NA	NA	NA	NA	NA	NA	NA	NA	6.933858768	NA	NA	NA	7.328921704	NA	6.680233639	NA	NA	NA	NA	NA	NA	NA	NA	NA	NA	NA	NA
mmu-mir-301a	5.558180817	6.984458326	NA	6.556966374	NA	6.915326905	5.762482027	6.3098247	NA	7.042398929	NA	6.003908869	6.240970171	5.999462053	NA	NA	7.250446893	5.945855149	NA	NA	6.847959462	6.512298099	NA	5.743626868	6.164952289	6.656289596	NA	6.658798682	5.980276246	6.9331307	NA	6.543076691	NA	NA	NA	NA	2.090981866	6.464821659	NA	NA	NA	5.958088163	NA	NA	NA	6.806828253	NA	NA	6.916417828
mmu-miR-301a	NA	NA	4.432309843	NA	NA	NA	NA	NA	NA	NA	NA	NA	NA	NA	NA	NA	6.394923784	NA	NA	NA	NA	NA	NA	NA	NA	NA	NA	NA	NA	NA	NA	NA	NA	NA	NA	NA	NA	NA	NA	NA	NA	NA	NA	NA	NA	NA	NA	NA	NA
mmu-miR-302a	4.947124291	5.511247717	6.934432086	6.210481208	NA	NA	6.127765602	5.976360801	6.436678354	7.382041562	NA	6.57617958	NA	6.50776425	3.436262234	NA	6.315389189	5.632791482	NA	6.144034525	NA	7.16424952	6.637111739	5.97608629	6.7507891	6.009190841	6.505616826	6.516870396	6.034680897	5.50196431	7.187267077	6.183941904	6.130557822	6.984752022	NA	5.18418732	5.379349203	7.118785028	NA	NA	NA	NA	6.065573685	NA	NA	NA	NA	6.344100669	NA
mmu-miR-302a*	NA	NA	NA	NA	NA	NA	NA	NA	NA	NA	NA	NA	NA	NA	5.971172273	NA	NA	NA	NA	NA	NA	NA	NA	NA	NA	NA	NA	NA	NA	NA	NA	NA	4.647083738	NA	NA	NA	NA	NA	NA	NA	NA	NA	NA	NA	NA	NA	NA	NA	NA
mmu-miR-30a	NA	NA	10.82342189	NA	12.07169151	11.4403607	11.21062064	10.71884797	NA	NA	10.4478278415	10.276978475	NA	11.31053642	NA	11.359182215	NA	10.537590395	NA	11.05395257	NA	NA	NA	NA	NA	NA	11.12834305	NA	NA	NA	11.30458031	11.04526022	NA	NA	13.3893005	NA	NA	NA	NA	12.63872366	NA	11.29871048	NA	11.32506575	NA	11.247974005	NA	12.043472905	NA
mmu-miR-30b	8.832189094	7.717261053	7.067616924	6.347713518	8.479770556	7.817652257	8.34162899	7.286067165	8.204497887	7.916733079	NA	NA	8.115630875	7.542421418	8.10501284	NA	8.926656103	6.864946474	7.365887368	NA	7.177946215	8.400705265	5.936376076	7.838035348	6.871402002	6.731048077	7.257786752	NA	6.208612392	6.499804725	7.259121274	7.040762572	10.03056901	9.143081706	9.963873207	9.85700383	10.38868787	8.331701363	9.820558432	9.438181659	9.51395716	7.719722508	10.00261021	7.409037815	10.86358797	7.864560923	9.458512098	NA	7.622336684
mmu-miR-30c	10.583032035	9.7247706805	9.720840973	9.8235914385	10.0714633735	8.6225381685	10.0039758885	10.2231280665	11.00143293	10.520360655	9.382620539	8.437837951	10.068364691	10.66195992	10.8460749	9.4105029735	11.157347085	8.428336696	9.355183076	9.334948769	8.763255992	10.348365172	10.247570593	10.0987387285	9.571133132	10.303168302	10.1683065185	8.620385313	9.707599828	8.1951155025	10.575369445	10.586920785	12.092422145	12.018270265	11.684308535	11.83947181	12.062490625	9.9870500635	12.23355266	10.981578165	11.94203893	10.81982844	12.56585577	10.328488425	12.145041265	8.7548815255	12.22260643	10.822046475	10.27088809
mmu-miR-30c-1*	6.795425131	7.38041366	7.779882242	8.236758471	7.486057806	7.337997245	7.576367499	7.713922611	7.215064557	7.366130602	NA	7.539264344	7.078236797	8.07488537	NA	NA	6.854491812	7.997170347	7.388858753	7.776396671	7.557740261	6.218462975	7.612511405	7.296451566	7.439719447	7.785830003	7.596396278	8.111535162	7.640272315	7.518453954	7.507189734	7.918733168	7.20352044	7.141925365	NA	7.032459757	NA	8.175482351	NA	NA	7.250797891	7.987538363	NA	7.961220318	6.040752316	7.347402713	NA	NA	7.771644906
mmu-miR-30c-2*	6.942242672	6.227340867	6.719668907	7.005866438	NA	NA	5.690526798	NA	6.948366621	5.438775083	NA	5.480695773	6.676055501	6.637400692	NA	NA	7.550039787	6.992846588	NA	NA	7.258039504	NA	NA	6.047581482	7.382360025	6.92550596	6.814213944	6.973343091	8.299494019	7.353480725	6.950135649	6.749375446	6.224282568	6.244014425	NA	NA	NA	NA	NA	NA	NA	5.909103674	NA	NA	NA	4.785387153	NA	NA	NA
mmu-mir-30d	NA	NA	NA	4.920923026	NA	NA	NA	NA	NA	3.949470287	NA	NA	NA	NA	NA	NA	5.559539621	NA	NA	NA	NA	NA	NA	NA	NA	5.591495531	NA	NA	5.852295862	NA	NA	NA	NA	NA	NA	4.595794066	NA	NA	NA	NA	7.035088562	NA	NA	NA	NA	5.295796323	NA	NA	NA
mmu-miR-30d	12.11544476	11.57974905	11.26511051	11.56774806	12.16418937	11.60967447	11.68032032	11.58172714	11.86186732	11.6764818	11.09803867	10.9183858	12.10006219	12.54026239	12.06340512	12.19923329	12.46826727	11.03230111	11.82898997	11.92539335	11.55338273	13.08878882	12.0651509	12.76379602	12.07086105	12.21969716	12.10679319	11.71754588	11.77537178	11.47566553	11.83906413	11.59931944	12.5706361	13.82033988	13.72504137	12.75035901	13.46684822	11.64722878	13.01322087	12.94157848	13.49636029	12.77552682	13.8162123	12.40202177	13.41517471	11.88182008	13.68596882	13.29600657	12.22324342
mmu-miR-30e	9.849217719	9.265062634	9.019321399	8.280707006	10.16606591	9.536835797	9.376769566	8.666863438	9.897261426	9.037081408	9.186954946	8.662862175	10.52717009	9.001953091	9.127288326	9.537877609	10.48745808	8.572095368	8.963452012	8.943932571	9.056883289	10.74291976	8.766201038	9.931922574	8.948387459	9.211721964	8.774537778	8.629252241	9.025781463	8.603020564	8.822897294	8.788813697	10.42214342	10.50144345	12.49773821	10.1067985	11.62633743	8.694384718	10.2323444	10.77848832	10.68573473	9.847553426	11.3869852	9.079592155	11.85621917	9.755232073	10.6215134	9.948394884	9.113240847
mmu-miR-31	9.655214395	11.5524908	9.005537257	11.05815713	9.908700661	10.4557913	9.405325633	9.53707015	9.630698445	9.259952595	10.1004867	9.649154264	10.45325393	10.24882248	9.200396129	10.17648635	11.21163698	10.51695046	9.633290778	9.661155797	10.03751427	10.13961461	9.72445836	9.357069322	9.203396177	9.225051042	9.460174737	8.617217784	9.992239209	9.464433648	9.046238744	9.673923134	9.306410684	9.487075326	10.89562875	9.503857326	9.978544365	8.598428047	9.130656393	10.48819373	9.997243414	10.57776382	9.88599628	9.132349095	8.822255757	8.028483746	9.206445956	9.116343682	9.131784109
mmu-miR-31*	NA	7.696663456	NA	6.056196403	NA	5.095904847	NA	5.918495416	6.363863805	6.710792727	NA	NA	6.61406499	6.122594401	NA	NA	7.183563976	5.420712604	NA	NA	NA	4.894996946	NA	NA	6.236117632	5.369522648	4.62082649	NA	6.080793394	5.789230125	NA	4.776385389	NA	5.322774634	NA	NA	NA	NA	NA	NA	NA	7.475280002	NA	NA	NA	NA	NA	NA	NA
mmu-mir-32	9.321815683	7.0084507655	7.761561759	6.79679759	9.553830833	8.376835742	9.016435899	8.005006408	7.6939219655	8.131269961	9.384532128	8.567936778	8.301687799	7.499059677	9.873183217	8.738943589	7.448630633	6.226078343	8.405919834	6.65058893	6.6988783895	7.9623216625	8.83885064	8.777268843	7.495311561	7.152711895	8.545494154	7.517868295	7.517538797	6.7372938785	8.124822114	7.1388889635	7.0387646865	8.79690938	5.513265817	9.062600212	8.538575615	7.3818717185	9.713319918	9.1978560915	8.877872891	7.452646227	9.52141937	9.154687505	7.6718129735	7.2058290155	9.45942634	9.765775001	8.677940554
mmu-mir-320	9.80210752	10.1266843	9.414594515	10.00948616	9.915832941	10.12683643	10.09890079	10.35724212	10.413615	10.07564316	11.26598287	10.36852165	10.26795326	10.11882154	10.37533989	11.08273744	9.845782817	10.76803977	10.7472541	9.583925147	11.9222362	10.30794561	10.64297738	10.2663306	10.21246677	9.55225643	10.20796453	10.61938301	9.62026431	10.76667785	10.37172424	10.64177571	10.10324955	9.519791561	10.0266725	9.150496499	9.415987111	11.45787785	9.910176005	10.22078627	8.532580617	9.296965443	9.596417567	9.400581961	9.966357486	10.65223312	9.874007038	9.386713531	9.639213003
mmu-miR-320	10.28100167	9.843241219	10.0014939	9.751685283	10.83471611	9.574637132	10.22085749	9.230245558	11.02569374	10.22642602	11.18495874	9.602323578	10.43915771	9.537674411	11.10832129	10.64647252	10.35387361	8.561898356	9.290098963	9.767292875	9.967007566	10.7734407	9.766834402	10.66984056	9.40573442	9.748033391	9.323194823	9.430154848	9.759919995	9.347229482	10.05883098	9.286946817	10.32744427	11.18741368	12.51480813	10.06530353	10.63965826	11.20965296	10.19611121	10.73180262	10.93996352	9.74232281	10.57866504	10.47633315	10.99247602	8.631400485	10.44025158	10.86795244	9.666449919
mmu-mir-321	11.2148344535	12.074118555	11.71957159	12.035800205	11.02770537	11.47296952	12.44353774	12.79396576	12.55802438	12.26631245	11.3079906	11.654149	10.14773361	11.969163405	11.329726275	11.59675685	10.80393527	12.347150215	11.428998905	9.7330480885	12.77001336	10.115238388	11.557882455	10.67740834	10.2418010745	10.231190735	10.4952201	11.0215345875	11.014425475	11.1904712445	11.467802195	12.708468635	11.37781502	9.1760451595	9.228272467	10.8695525425	9.0460734015	10.4848606155	10.265509322	11.240627615	12.832661685	11.27165187	9.553693535	9.358957661	11.69055172	12.66991136	9.907190786	8.9824600695	9.3393234835
mmu-miR-322	NA	NA	NA	NA	NA	NA	NA	NA	NA	NA	NA	NA	NA	NA	NA	NA	NA	NA	NA	NA	NA	NA	NA	NA	NA	NA	NA	NA	NA	NA	NA	NA	NA	NA	NA	NA	NA	NA	NA	NA	NA	NA	NA	NA	NA	NA	NA	NA	NA
mmu-miR-322*	NA	NA	NA	NA	NA	NA	NA	NA	NA	NA	NA	NA	NA	NA	NA	NA	NA	NA	NA	NA	NA	NA	NA	NA	NA	NA	NA	NA	NA	NA	NA	NA	NA	NA	NA	NA	NA	NA	NA	NA	NA	NA	NA	NA	NA	NA	NA	5.53722777	NA
mmu-mir-323	9.397983069	7.4389041535	10.30547078	10.09653855	9.1938681	7.8030780765	9.768280146	9.800169693	9.813954735	10.39073904	NA	9.533817655	9.181582194	8.968525039	8.5930864	8.700276114	8.435580806	9.388876638	9.343996399	8.646999886	8.754472636	8.864170834	10.95161214	10.40055529	9.940469561	9.873921563	11.04279332	10.58452693	10.77797729	10.19079754	11.35569106	10.5855011	9.226293132	8.668376685	7.875667857	8.808132684	8.656514152	9.671695465	9.307435693	8.888690117	10.11380594	9.447994903	8.625673071	9.535031966	8.910770397	10.52804359	9.311499567	8.941480008	10.91774202
mmu-mir-324	7.075635534	6.64324275	6.8735087	6.4964295735	7.306550935	7.017832091	NA	6.556068536	6.828107625	7.553211336	NA	6.9817914445	6.406363998	6.9927574955	7.829604253	7.363314895	6.8108094805	6.786840273	7.6651047165	7.527891218	6.1869522535	7.436095325	7.0168624235	7.126613093	NA	6.3244448345	6.928736604	6.5137603515	6.5946997805	6.5870605305	7.0526056605	6.2333365955	7.043697418	7.05596661	8.533589565	6.783951158	7.550300012	7.402784716	6.80922679	NA	7.3731076265	6.9190401035	NA	6.9869350885	7.129205961	6.489198004	NA	7.786147515	6.772942771
mmu-mir-325	NA	NA	NA	NA	NA	NA	NA	NA	NA	NA	NA	NA	NA	NA	NA	NA	NA	NA	NA	NA	NA	NA	NA	NA	NA	NA	NA	NA	NA	NA	NA	NA	NA	NA	NA	NA	NA	NA	NA	NA	NA	NA	NA	NA	NA	NA	NA	NA	NA
mmu-miR-325*	NA	6.167401873	NA	6.184270047	NA	NA	NA	NA	NA	NA	NA	NA	NA	6.075559031	NA	NA	NA	NA	NA	NA	NA	NA	NA	NA	5.096110027	NA	NA	NA	5.656727765	5.494932402	6.463751086	6.31152201	NA	NA	NA	NA	NA	NA	NA	NA	NA	NA	NA	NA	NA	NA	NA	NA	NA
mmu-mir-326	6.9901663	6.068313164	NA	6.803281977	NA	NA	NA	6.264394136	6.426135082	5.774872712	NA	NA	6.784671479	6.527448028	NA	6.566816859	6.447215505	6.274581235	6.503008193	NA	7.625244195	2.421391157	6.321590732	NA	6.0740106	5.683727569	6.420886771	6.685290396	6.89634773	6.727141533	5.527127833	6.913045662	NA	NA	NA	NA	NA	5.414657639	NA	NA	NA	NA	NA	NA	NA	NA	NA	NA	NA
mmu-miR-326	6.888427786	7.104009455	7.633856244	7.11624323	6.617194258	7.433193609	7.001456592	7.240752985	6.783905324	7.108792941	NA	7.926867836	7.528798164	7.07240198	NA	NA	7.782607132	7.989417933	7.479002328	NA	7.942156476	7.576281888	6.95070369	6.844530665	7.835215212	7.315323298	7.040794382	8.090304706	7.351732765	8.482042991	6.843372983	7.614006013	8.261599537	7.592940535	7.817772175	7.623358758	7.247126645	7.020818508	NA	7.097456421	7.806583842	6.971431292	NA	NA	6.582085219	8.532186493	NA	NA	6.400209676
mmu-mir-328	NA	5.728093396	NA	6.098346946	NA	NA	NA	NA	NA	NA	NA	NA	NA	NA	NA	NA	NA	NA	NA	NA	NA	NA	NA	NA	NA	NA	NA	NA	NA	NA	NA	NA	NA	NA	NA	NA	NA	NA	NA	NA	NA	NA	NA	NA	NA	NA	NA	NA	NA
mmu-miR-328	9.240492962	9.469675498	9.492023552	9.762763075	8.790096231	9.156172571	9.744267168	9.869326369	8.586788413	9.415205772	8.822272873	9.489577465	8.84129044	9.742224086	9.766091257	9.285811331	8.073892398	9.798286912	9.491791338	9.00184608	9.722851726	8.964076595	9.494523478	9.62882377	9.460592228	8.842019743	9.623371792	9.723885348	8.882093125	9.498830302	9.390191926	9.707015964	8.386937395	9.010489822	8.730185297	8.519661128	8.415433889	9.622995916	8.963836762	8.425896774	8.663176988	8.844552151	8.98589889	9.439312939	8.357031758	9.247014316	8.594041254	8.83822933	8.725122347
mmu-mir-329	NA	NA	5.438973708	6.07828012	NA	NA	NA	NA	NA	6.171749358	NA	NA	NA	NA	NA	NA	NA	5.424844394	NA	NA	NA	NA	NA	NA	NA	6.928610618	5.36048919	7.287797673	5.899217422	5.785492498	6.776054582	6.021751077	NA	NA	NA	NA	NA	NA	NA	NA	NA	NA	NA	NA	NA	NA	NA	NA	NA
mmu-miR-329	13.60987545	13.56368475	14.13845703	14.68087897	12.72909007	12.30021563	13.26870779	13.72708777	13.04065263	13.71237764	13.40869919	13.57844838	12.44203817	13.61505957	13.84555511	12.13866305	11.75654069	13.18640472	13.39360861	14.10145098	13.05762996	13.38743629	14.03316302	14.27382074	14.07536107	14.38414275	14.01964468	14.66276926	14.03019013	14.13026106	14.19597361	13.62541354	12.33081962	12.80866769	11.4910813	12.07999827	12.05389203	14.40235705	12.87843838	11.17806929	12.497521	12.79354138	12.10377712	13.65656334	12.20468496	12.89815415	13.13512468	14.3966862	13.8460572
mmu-mir-33	NA	6.959862707	NA	6.071050699	NA	NA	NA	NA	6.725558975	6.50389656	NA	NA	NA	NA	NA	3.845694969	6.737625973	5.745460054	NA	NA	NA	NA	NA	NA	3.796392278	4.050660901	6.681853042	NA	NA	NA	NA	6.128250605	5.834364533	NA	NA	NA	NA	NA	NA	NA	7.42992888	NA	NA	NA	NA	6.902863661	NA	NA	NA
mmu-miR-33	6.60159926	6.489234799	NA	4.752936389	NA	6.192926132	NA	7.382378037	7.201682044	6.740995673	NA	NA	5.801698754	6.854715933	NA	NA	8.281680932	7.401157652	NA	NA	8.445027422	4.175617592	NA	NA	6.248535241	NA	NA	NA	4.686040246	5.752668277	NA	6.677698508	5.995556532	NA	NA	6.274115642	NA	NA	NA	NA	6.07147173	NA	NA	NA	7.798184981	8.560599817	NA	NA	NA
mmu-miR-330	9.061679549	8.875428962	8.774190199	9.04917039	9.037333692	9.357296553	9.030371978	9.473647837	8.680986277	8.955714558	8.674504152	8.900532916	9.036389088	9.013223461	7.971902262	9.100538771	8.490234975	9.181014233	9.124792546	9.02065041	9.267667517	8.915231948	8.758287481	9.3226433	8.989934793	8.936646473	8.998578926	9.190015093	8.818372764	9.645554141	8.63500866	9.036958908	7.710426421	8.49830052	8.199572878	8.110386577	7.783608483	8.787574614	8.198813061	8.438061174	8.566349996	9.11069843	8.318544507	9.39997748	8.239683694	9.690158561	8.757411463	9.120757108	8.344578927
mmu-miR-330*	7.369807979	7.151498503	6.797571967	7.226861129	5.909990115	6.287155731	6.829596591	7.024172118	6.920638973	7.339510824	NA	6.163102735	6.49530974	6.567996217	6.782876699	NA	6.529474511	6.187045267	5.276359708	6.774404743	7.265818901	6.935037739	7.329900884	7.774371031	7.188409229	6.214933754	7.257605037	7.184645959	6.864611343	7.016727915	7.299562888	6.490169751	6.220957777	5.590437502	NA	6.22230134	7.128215739	6.990263225	5.891479918	NA	6.574153218	6.320059028	6.301268485	NA	6.703064749	6.973766428	6.946715639	6.935996241	6.38373015
mmu-mir-331	6.6978748805	8.321291991	8.268874472	7.022802143	8.809857235	8.162336954	7.80853717	8.271273047	6.719053012	7.1006772015	9.780295215	8.027777934	7.2349206495	6.906076809	8.904315718	8.621978936	6.048325337	7.699797864	8.432725153	8.566358596	8.688611016	8.664535182	8.672165437	8.292431998	6.0480305975	8.090975236	8.129546671	7.2208549915	7.718054291	6.8151530685	7.0776382775	6.566357422	6.9961184365	8.547487848	8.659476563	6.988021259	7.8187486275	7.874144406	7.839081456	8.527169222	7.894816232	5.5207396345	8.180886747	8.425622439	7.8242531715	7.701087139	7.773124514	7.817571486	7.607822105
mmu-mir-335	8.591206782	8.69658241	8.372365202	8.77151999	8.831567201	9.083166844	8.339950889	6.9268676505	8.454904544	9.093547343	9.058485718	8.150099512	8.841051063	8.933846132	8.593886322	8.956814834	7.7898033975	8.199565629	7.858364783	8.282133674	8.963806464	8.982369652	8.463549416	8.914675181	8.419102555	8.788078448	8.317534539	8.890133475	8.554868563	9.128491095	8.002243932	8.834446248	8.195429892	8.162534422	8.689114216	8.372787255	7.795137917	8.075907527	7.604492608	8.549579138	7.67022225	8.125433418	7.430814532	8.575338173	7.426854873	8.055006057	7.363411827	7.781987501	7.529262316
mmu-mir-337	6.882487497	6.0378221455	6.27985942	7.366133358	4.84758067	NA	7.534842814	7.44590128	7.058214841	7.520862601	NA	6.785487382	4.972201513	7.521839011	3.8896394795	NA	6.424486075	7.024287587	NA	7.829511851	3.58068159	6.381143419	5.982808662	7.525672549	7.366457717	7.631647899	7.265272605	6.920423758	6.724972528	6.788287822	7.31333934	7.716902578	7.382745437	7.966206616	NA	7.79470844	6.987152766	7.059880422	6.615947121	NA	6.350115422	7.066714402	7.230551752	7.46390402	6.11678122	5.824599209	6.418839346	7.336799109	6.902378003
mmu-mir-338	7.907773859	7.1797762425	9.074150644	7.542176023	8.549664293	9.090282315	8.878938767	8.0425171305	8.515955818	7.383537231	8.49094987	8.940647143	6.3371809415	7.2905687385	8.306712507	8.414998027	8.2219900685	7.588280721	8.911295316	8.4359163005	9.118693768	8.745373672	9.349519405	7.903834085	7.8379843615	7.601881184	8.826000582	9.017208809	7.4372171005	7.5341347185	8.81950831	7.3432064015	7.728530778	8.151545264	8.505170912	8.259859486	8.829326021	8.695808725	7.3575838845	8.81699163	8.06015697	9.173893955	8.174686546	9.210588532	8.9225930225	6.7050199355	8.728465636	8.985527992	9.418448824
mmu-mir-339	8.126950494	8.368207058	8.2457117745	7.685846541	8.080552629	8.0846689525	8.3772076205	8.2047018465	8.076178086	8.297100135	8.5032909915	8.171330211	8.033366821	8.208682293	8.404408359	8.475338298	8.135888206	8.444605978	8.0926962265	8.556510314	8.0623300295	8.0097573625	8.211715542	8.2282841875	8.33116573	8.0551191235	8.3996081595	8.018783336	8.237285509	8.389044734	8.0219263315	7.833898246	7.8152773005	7.9127560315	7.56451793	7.7026124675	8.162099629	8.307513195	8.160413867	7.9326505095	8.22676553	8.3732873135	8.081521387	8.4084607665	7.410588151	8.0796174325	8.2368534	8.5754146405	8.4455483405
mmu-mir-340	7.272894433	6.13333999	NA	5.328001659	7.187806917	7.057158993	6.410237175	NA	7.158764153	7.136252208	NA	NA	7.456523419	6.991722761	NA	NA	8.306370017	7.198148512	NA	NA	6.682549489	8.27279154	6.833093225	NA	6.334328049	6.880986283	NA	6.232442974	NA	6.292686975	NA	6.947405601	8.631267122	8.614533688	8.868713488	8.795620557	8.843847177	NA	8.247332347	8.19909784	8.393818429	6.520616454	9.348833726	6.742197041	8.708449944	7.214693374	8.527234572	NA	NA
mmu-mir-341	NA	6.592920983	NA	4.780449642	NA	NA	NA	NA	NA	NA	NA	NA	NA	NA	NA	NA	NA	NA	NA	NA	NA	NA	NA	NA	NA	5.87294064	NA	NA	5.804204972	NA	NA	NA	6.420983346	NA	NA	2.32840184	NA	NA	NA	7.527510701	NA	NA	NA	NA	NA	NA	NA	NA	NA
mmu-miR-341	7.667715962	7.308295076	7.692570868	7.399426507	8.604804033	7.408858534	8.577192008	7.633826381	8.253801726	8.308362372	7.672733719	7.742879612	7.803436856	7.466944119	8.982598282	8.28947105	8.069460441	7.125001917	8.305559171	7.300840377	7.542330548	6.94939229	7.37261346	7.568621142	7.243995322	6.800310803	7.992523848	7.665881266	7.214908215	6.870772862	7.679882688	7.216204062	8.007823689	9.228604767	8.193148121	7.332704709	8.438335453	7.100609694	8.264075905	8.287028475	6.691469895	7.484976589	8.709292281	7.777584787	7.587751595	7.032642688	7.741031274	NA	7.7473286
mmu-mir-342	11.73330089	9.007176869	9.538573961	9.312075104	11.90309102	12.27762022	9.7110984085	9.2991828275	11.99179506	9.455470148	11.62921809	9.681283204	11.86364663	9.0480448765	13.1232237	12.02156613	10.99578364	8.228634863	8.991770499	12.95366248	11.12244572	11.84879437	11.22818707	12.24518581	8.7910567045	9.190793542	8.7819487625	9.0454930415	8.2820646225	12.04249637	11.39908267	9.204810003	9.4429057375	13.6313947	12.80352103	9.637063687	12.5525709	10.0379503225	12.34381034	11.3865128	12.51264646	12.38485273	12.68549546	12.80990037	11.39756589	8.8929256865	13.20726725	12.95448185	9.5050005655
mmu-miR-344	7.575118927	7.156572349	7.807142023	7.140892615	7.272801401	6.848931009	7.505505543	7.23669356	7.400207109	7.529410832	NA	7.247297438	7.922266341	7.36167465	7.857278874	7.547375071	6.76266424	6.817948107	7.478177683	6.861604692	6.733959024	7.904180743	7.190159079	7.313047379	7.315682957	7.444405698	7.248237854	7.478932911	6.706162774	6.859504683	7.508700064	7.46677042	7.830266153	8.525147079	9.289909304	8.610102145	8.731486402	7.540953986	7.519656478	7.495116365	7.965086999	7.805702695	8.280869426	7.926165119	7.887118987	7.242066501	7.820969313	NA	8.082293254
mmu-mir-344-1	8.683679435	8.015185822	8.217418622	8.128527785	8.107485097	7.65868408	7.991094985	7.522192633	7.924577364	7.560609611	8.175818233	8.483113136	8.63729574	7.869278258	8.305539192	NA	7.256615796	7.83868545	7.213656343	7.844337241	8.267943625	8.51612327	8.062045595	8.019529926	8.736067301	8.367705036	8.233454826	9.269772299	8.676174035	8.76874451	8.255991161	7.824790815	8.625341741	8.184531448	8.085499533	8.37034221	8.872201892	9.254826924	8.026820875	7.65842447	8.12461684	8.256093136	7.682882795	8.696546451	8.559363118	9.075862651	8.520622272	NA	9.562835161
mmu-mir-345	7.142023907	7.1548953	7.726214393	6.934949793	7.941150117	7.596014332	6.873146392	7.042626601	7.486257173	7.3086420355	7.503932615	6.3595019035	7.4016926185	7.123129009	7.063253165	7.929354893	7.2305712815	6.8039002015	6.942051468	7.310650986	7.4990330965	7.165873481	5.309962606	7.266172904	7.074443464	7.325065024	6.8914429015	6.8594431675	6.6740002225	7.3484256675	6.3971736315	7.276299992	6.387161613	6.341371894	8.136837619	6.769475719	5.812573352	7.682967922	6.536766114	6.53098938	8.336366991	7.419402668	NA	7.490829638	6.502262223	6.5447350375	NA	NA	7.220285456
mmu-mir-346	NA	6.634469779	6.21606772	6.845304223	NA	6.62074836	NA	7.328904142	NA	5.90856567	NA	NA	4.656826284	6.76745039	NA	NA	4.717897529	7.208215329	NA	NA	NA	NA	NA	NA	6.23164482	6.249668777	6.666876645	6.181329347	NA	6.459145449	NA	6.705955863	NA	NA	NA	6.152322264	NA	NA	NA	NA	NA	NA	NA	NA	NA	NA	NA	NA	NA
mmu-miR-346	10.01770576	10.6417813	10.5184739	10.52211242	9.687263089	10.3883828	10.6615673	10.42661641	9.371534872	9.887489841	9.757227773	10.47623269	9.939315166	10.70591782	10.0677407	9.838184104	8.630462042	10.3178179	10.39605889	10.2436048	9.783113215	9.674016846	9.894785314	10.13194769	10.35997273	10.49543465	10.50028695	11.0326076	10.30326724	10.97119772	10.36121657	10.63185875	8.629809598	9.128377103	9.004588779	9.066921883	9.014249801	9.771331176	9.108819129	9.019095224	9.693110117	10.397473	9.338541717	9.932822483	9.043361035	10.25056293	9.489267073	10.52376605	9.878221015
mmu-mir-34a	NA	NA	NA	NA	NA	6.827776427	NA	NA	NA	NA	NA	NA	NA	NA	NA	NA	7.87450086	NA	6.531935334	6.315742932	NA	6.906451819	NA	5.927865756	NA	5.110769571	NA	NA	NA	6.065976347	NA	4.501268018	NA	6.848015077	NA	8.418969254	6.415282442	NA	NA	NA	NA	NA	NA	NA	7.000485968	NA	NA	NA	NA
mmu-miR-34a	8.879958875	8.458681698	7.906959293	7.564682683	8.938514643	9.038521278	9.269818049	9.047165138	9.651488661	9.412288736	8.458263869	7.950554071	9.633406426	9.065386053	9.571583664	9.348014366	10.59259666	8.58549546	9.765463534	10.12780887	8.747373153	10.58549361	10.10217794	9.557571182	8.849051983	9.532504422	9.462388928	7.658205332	8.79410855	8.168278805	9.38163697	8.900843389	9.446363317	9.63262694	10.21010483	10.285446	9.426335102	8.379951038	8.4501582	8.700844782	8.662419875	8.571354188	9.29551893	7.591669314	9.355125261	7.764748212	8.817911667	5.506866416	6.84172763
mmu-mir-34b	4.900463194	6.202659969	NA	5.761311924	NA	NA	NA	NA	5.9556654495	5.800234861	NA	NA	NA	6.627359732	NA	4.447019078	6.105567183	5.945732233	NA	NA	NA	NA	NA	NA	5.707683059	5.569001235	NA	5.784564045	6.412030583	5.250934411	NA	5.0023164755	5.592186566	5.222119044	NA	NA	NA	NA	NA	NA	NA	NA	5.609744162	NA	NA	NA	NA	NA	NA
mmu-miR-34c	NA	NA	NA	NA	NA	NA	NA	NA	NA	NA	NA	NA	NA	NA	NA	NA	NA	NA	NA	NA	NA	NA	NA	NA	NA	NA	NA	NA	NA	NA	NA	NA	NA	NA	NA	NA	NA	NA	NA	NA	NA	NA	NA	NA	NA	NA	NA	NA	NA
mmu-miR-34c*	7.803603899	7.382014079	7.667857693	6.842698513	8.065295874	7.554432015	7.778830482	7.98290993	7.780698857	8.518985372	8.839400946	7.207948805	7.735507048	7.307784986	8.41696694	7.509594117	8.080586382	6.956512798	7.700841323	8.24587684	7.516481234	7.6894688	7.860586641	7.402728693	7.074072198	6.997364319	7.272058955	7.854510944	7.194570416	7.156406412	7.544316836	7.402199302	NA	6.548637858	NA	7.495598385	NA	NA	8.097220224	6.95362392	6.797597837	NA	NA	7.045916831	6.805454528	5.651777287	7.701270793	6.484224575	6.245133811
mmu-mir-350	NA	NA	NA	NA	NA	NA	NA	NA	NA	NA	NA	NA	NA	NA	NA	NA	NA	NA	NA	NA	NA	NA	NA	NA	NA	NA	NA	NA	NA	NA	NA	NA	6.810592184	NA	NA	NA	NA	NA	NA	4.802252653	NA	NA	NA	NA	NA	NA	NA	NA	NA
mmu-miR-350	NA	NA	NA	NA	NA	NA	5.087548285	NA	5.960329854	6.236731041	NA	NA	NA	5.355491094	NA	NA	5.618156196	4.763562243	NA	NA	NA	NA	NA	5.825757171	5.502111656	NA	NA	NA	NA	NA	5.870993769	4.739141164	8.477465818	8.499941292	8.350360515	7.850034477	7.921382563	5.472940051	5.15502969	7.285108011	NA	7.033911221	6.655178387	NA	7.300298778	5.75816053	NA	NA	NA
mmu-mir-351	6.475153127	6.413668103	NA	6.874405484	NA	NA	7.045668296	7.289402086	NA	NA	NA	7.287783524	6.009587962	5.374055836	NA	NA	6.111463146	6.937498309	NA	NA	6.032181479	NA	NA	NA	6.754778651	6.842729247	6.275186165	7.590593288	6.773057909	7.312604216	6.639337851	7.02568619	7.527226256	NA	NA	NA	NA	NA	NA	NA	5.961578604	NA	NA	NA	NA	7.366233622	NA	NA	NA
mmu-miR-351	8.59300959	8.5629079	8.888563392	8.544354074	7.686315042	8.646190485	8.436594545	8.049586399	8.129739263	7.788757133	NA	8.795647206	8.007035243	8.414938873	6.90751788	NA	7.802031088	9.251086938	8.420751591	8.272922637	7.571894824	7.677218044	8.838610872	8.120341196	8.967531481	8.612221468	8.367157534	8.868862216	8.882661127	9.054369583	8.779983863	8.752252072	8.42420121	7.135782156	NA	7.565445347	NA	8.451772547	7.546573824	NA	7.982844025	8.955949822	7.952280286	8.377079351	7.358797618	9.396665701	7.083442211	NA	8.86166173
mmu-mir-361	10.82202461	10.16673778	10.28684488	9.799452994	11.07518591	10.52329487	10.67368277	10.13935721	10.88876398	10.89555591	10.33058768	10.40207866	10.66188902	10.05403181	11.36316389	10.98987421	10.28695258	9.483426309	10.59151005	11.53130915	9.353561262	11.22214299	10.7703103	11.20313352	10.23750318	10.09690202	10.32657826	9.918769592	10.0470593	9.847974399	10.42005226	10.41817082	10.27409019	11.93835748	11.99384668	11.16991153	12.15167073	10.2881097	11.64266528	11.05577782	11.41259102	10.85307654	11.85386644	11.00818916	10.51869538	9.433309127	11.61158193	11.84626814	11.11489965
mmu-mir-363	6.248679342	6.037699504	6.1439355	7.482112739	NA	NA	NA	6.167919164	7.156836233	6.023038695	NA	NA	NA	7.057722989	NA	NA	NA	NA	NA	NA	4.890589489	NA	NA	6.092417233	6.010362908	6.781432777	6.045042931	7.030632235	6.255530978	5.642604679	6.180397891	6.252299874	NA	6.30108677	NA	NA	NA	NA	NA	NA	NA	NA	NA	NA	NA	NA	NA	NA	NA
mmu-miR-363	NA	NA	NA	NA	NA	NA	NA	NA	NA	NA	NA	NA	NA	NA	NA	NA	NA	NA	NA	NA	NA	NA	NA	NA	NA	NA	NA	NA	NA	NA	NA	4.898755416	NA	NA	NA	NA	NA	NA	NA	NA	NA	NA	NA	NA	NA	NA	NA	NA	NA
mmu-miR-365	NA	5.057418926	NA	NA	NA	NA	NA	NA	NA	NA	NA	NA	NA	NA	NA	NA	NA	NA	NA	5.33999424	NA	NA	NA	NA	NA	NA	NA	NA	4.245301951	NA	NA	NA	NA	NA	NA	5.243678318	NA	NA	6.211815264	NA	NA	NA	NA	NA	NA	NA	NA	NA	NA
mmu-mir-365-1	NA	5.68088144	6.349415385	6.623921169	5.010570565	6.25116966	NA	6.310428525	NA	5.826137256	NA	6.630181906	7.038312764	6.548125361	NA	NA	NA	6.630421601	NA	NA	6.206760197	7.02543948	NA	6.257608135	5.863754143	6.392756164	NA	4.943451579	6.129781436	6.398539911	NA	6.444054969	7.022622365	NA	NA	6.294323272	5.198468271	7.125730483	NA	NA	7.099337875	7.282778086	NA	NA	NA	6.676355613	NA	NA	NA
mmu-mir-365-2	6.262032653	7.310243477	7.196703948	7.538448102	5.350395769	6.591093318	6.489418891	6.719848161	6.866517116	6.415180982	NA	6.645444961	NA	7.558774622	NA	NA	5.646692144	7.752175448	7.465215557	7.007661793	6.381498482	6.244184319	NA	NA	6.492219667	7.630946304	7.071212316	6.613931579	6.962474309	6.448350969	6.921106839	7.486243676	6.210969321	NA	NA	NA	NA	6.240788037	NA	5.656555666	6.924012701	7.276185813	NA	6.367316601	NA	NA	NA	NA	NA
mmu-mir-375	10.07790979	9.838235563	11.27611749	10.5135883	9.476211247	9.946301342	10.34836508	10.3105528	10.06215397	9.950693127	10.56934906	11.07374578	9.617819763	10.2897094	10.11024366	10.11902896	9.438897182	11.36775537	11.24585652	10.57793196	10.5924103	9.521495014	11.04897904	10.49807597	11.52710937	10.47423117	11.05826588	12.0724136	11.0858535	11.56415262	11.11577995	10.81827198	9.589594954	9.053496625	8.291422928	8.683956278	9.36233845	10.07313499	9.931008261	9.221292749	10.27271335	9.956181186	10.05914933	9.878347098	9.517972392	11.92635741	10.17232019	9.396011937	11.29670701
mmu-miR-376a	6.490941474	5.453167245	7.448573064	NA	NA	7.526879097	NA	4.077271741	7.17696128	6.53651078	NA	NA	6.503499476	NA	NA	NA	8.483202339	6.909170971	NA	NA	NA	7.376728608	5.632444092	NA	6.096419959	6.72827101	5.990717446	NA	6.853377899	4.741493836	NA	5.680576943	6.385013927	NA	NA	7.821414458	NA	NA	NA	6.67895182	NA	NA	NA	NA	7.602171497	NA	NA	NA	NA
mmu-miR-376a*	NA	NA	NA	NA	NA	NA	NA	NA	NA	NA	NA	NA	NA	NA	NA	NA	NA	NA	NA	NA	NA	NA	NA	NA	NA	NA	NA	NA	NA	NA	NA	NA	NA	NA	NA	NA	NA	NA	NA	6.82074989	NA	NA	NA	NA	NA	NA	NA	NA	5.46139032
mmu-miR-376b	6.43457089	5.799362701	NA	6.597789463	NA	6.667189885	NA	6.754631753	7.398238915	6.842430661	NA	NA	5.319928227	5.995960143	NA	NA	6.959385236	5.753047432	6.273415493	NA	NA	NA	7.173927949	6.36234114	7.126076093	7.215493233	6.580434422	6.530206038	7.231178757	6.205731018	7.63590406	6.416681173	7.674030478	NA	NA	NA	NA	5.345640804	NA	6.672502001	NA	NA	NA	NA	NA	NA	5.107707912	NA	NA
mmu-miR-376b*	NA	NA	NA	NA	NA	5.198889451	NA	NA	NA	NA	NA	NA	NA	NA	NA	NA	NA	NA	NA	NA	NA	NA	NA	NA	NA	NA	NA	NA	NA	NA	NA	4.978117439	NA	NA	NA	NA	NA	NA	NA	NA	NA	3.058861191	NA	NA	NA	NA	NA	NA	NA
mmu-mir-377	NA	4.731165731	NA	5.568126918	NA	NA	NA	NA	NA	NA	NA	NA	NA	NA	NA	NA	NA	NA	NA	NA	NA	4.503263865	NA	NA	5.587935959	5.710227447	NA	NA	6.242443354	6.535829795	NA	6.334763606	6.867643405	5.801585371	5.458297561	5.907286353	NA	NA	NA	NA	NA	NA	NA	NA	NA	NA	NA	NA	NA
mmu-miR-377	8.474721779	8.095380114	7.829864704	7.883671059	8.178902945	9.248464325	8.077303895	7.729404601	8.615506327	8.698770585	8.219478048	8.019894636	8.356551668	8.255612985	8.703381213	NA	9.189942012	8.415297708	8.428021386	9.225415214	8.204281152	9.037160489	8.862988052	9.424224175	8.66182069	8.587959306	8.273693347	8.02143283	8.897798426	7.8950002	7.8583609	7.596254609	8.00845231	8.258977427	7.402681649	9.085482491	8.592504171	8.14304389	8.557024655	8.087652975	8.450979735	8.798089241	7.578189095	8.421446646	8.002063149	8.174486431	7.336113064	8.493448585	8.312828958
mmu-miR-378	8.294353257	6.625419554	7.647074602	6.952243843	8.487235377	7.609941164	8.374652578	6.97054352	8.329925818	7.271333687	NA	6.406234711	8.408962013	NA	NA	NA	8.570853752	6.601663657	7.915573246	NA	7.170357152	8.266901926	7.600768004	7.86730682	7.233951059	7.406921875	6.857180536	NA	7.273391266	7.08667552	7.392514201	7.081787608	8.635279897	8.016080167	8.841928218	8.128336282	8.308373815	NA	8.450069731	7.468204594	9.051632804	7.21913732	8.834323806	4.46003652	9.761345201	6.322177724	7.729796804	NA	6.904887607
mmu-mir-379	NA	NA	NA	NA	NA	NA	NA	NA	NA	NA	NA	3.252837894	NA	NA	NA	NA	NA	NA	NA	NA	NA	NA	NA	NA	NA	NA	NA	NA	NA	NA	NA	NA	6.749166891	7.011315689	6.586474819	6.523753785	NA	NA	NA	NA	NA	NA	5.917142277	NA	NA	NA	NA	NA	4.628961654
mmu-miR-380-3p	NA	NA	NA	NA	NA	NA	NA	NA	NA	NA	NA	NA	NA	NA	NA	NA	NA	NA	NA	NA	NA	NA	NA	NA	NA	NA	NA	NA	NA	NA	NA	NA	NA	NA	NA	NA	NA	NA	NA	NA	NA	NA	NA	NA	NA	NA	NA	NA	NA
mmu-miR-380-5p	NA	NA	NA	NA	NA	NA	NA	NA	NA	NA	NA	NA	NA	NA	NA	NA	NA	NA	NA	NA	NA	NA	NA	NA	NA	NA	NA	NA	NA	NA	NA	NA	NA	NA	NA	NA	NA	NA	NA	NA	NA	NA	NA	NA	NA	NA	NA	NA	NA
mmu-mir-381	5.254924908	NA	NA	6.08046714	NA	6.299330833	NA	NA	NA	NA	NA	NA	NA	4.695891354	NA	NA	7.102887468	NA	NA	NA	5.721548873	NA	NA	NA	6.175358465	6.2043629	NA	NA	5.127369595	6.961942404	5.589485426	6.792979985	5.774834707	6.377634562	6.518797309	NA	NA	NA	NA	NA	NA	NA	NA	NA	NA	6.124668113	NA	NA	NA
mmu-miR-381	NA	NA	NA	NA	NA	NA	NA	NA	NA	NA	NA	NA	NA	NA	NA	NA	NA	NA	NA	NA	NA	NA	NA	NA	NA	NA	NA	NA	NA	NA	NA	NA	NA	NA	NA	NA	NA	NA	NA	NA	NA	NA	NA	NA	NA	NA	NA	NA	NA
mmu-mir-383	7.699218208	7.329726663	7.216445105	6.935481136	NA	6.702875406	7.182993881	6.670809457	7.311702583	7.393934819	NA	6.843597329	7.340232383	7.151118772	6.122023918	NA	6.708717437	7.186488746	NA	6.186134657	7.103497119	NA	7.399758748	7.054866381	7.081324793	7.04159274	7.195905604	7.124143816	7.344955339	6.801498169	6.954132819	7.48021169	6.286796609	NA	NA	6.816664669	5.323036539	NA	6.072024724	7.235865197	7.40501588	5.916094436	NA	7.602455421	4.833897933	6.596617991	NA	NA	6.664499363
mmu-miR-383	8.234570368	7.778504509	8.733823761	9.232377925	7.658779525	7.685728034	8.488172213	7.361128278	8.50745166	7.366896187	NA	7.930758362	6.986403031	7.506056439	8.180857295	6.999573632	7.180544481	7.45995236	7.765971087	6.437297665	8.072136769	6.496740195	8.021577576	7.200918161	8.205076596	7.700697442	8.488823181	7.779297179	7.858708245	7.492919462	8.672388781	8.000923077	7.755034844	7.552013391	NA	6.671180383	NA	9.596125938	7.231417704	NA	NA	7.602925123	7.478615428	7.256471026	6.573196914	7.314876505	8.526554752	7.800670305	6.752734904
mmu-mir-384	NA	NA	NA	NA	NA	NA	NA	NA	NA	NA	NA	NA	NA	NA	NA	NA	NA	NA	5.076883894	NA	NA	NA	NA	NA	NA	NA	NA	NA	NA	NA	NA	NA	NA	NA	5.809590887	NA	NA	NA	NA	NA	NA	NA	NA	NA	NA	NA	NA	NA	NA
mmu-mir-409	NA	NA	NA	5.741609515	NA	4.492727603	NA	NA	NA	NA	NA	NA	NA	NA	NA	NA	NA	NA	NA	NA	NA	NA	NA	NA	NA	5.979220229	NA	NA	NA	NA	NA	5.489574741	NA	NA	NA	5.544924576	NA	NA	NA	NA	NA	NA	NA	NA	NA	6.075917444	NA	NA	NA
mmu-miR-409-3p	NA	6.119362909	NA	5.183929264	NA	7.214585438	NA	6.086732828	6.386857339	7.088189971	NA	6.246271602	NA	6.402092164	NA	NA	6.293902083	7.270451163	NA	NA	NA	NA	6.738525149	6.509358	6.587699504	6.218027471	5.707271246	6.112636485	6.62510249	5.927356627	5.864558187	6.900551979	6.934393974	NA	NA	8.199876238	NA	6.694977952	NA	NA	7.077203056	6.604081512	NA	7.676067684	7.55101503	6.998439841	NA	NA	NA
mmu-mir-410	6.808542712	7.760413548	7.317653725	7.245012861	7.469925547	6.885095205	7.080847751	7.809521124	6.722804777	7.234513497	NA	7.118116517	7.287567938	7.370898133	NA	7.62629646	6.453777381	7.46464509	7.316996492	NA	7.216676529	7.575836034	5.958655721	6.642853007	6.600572158	6.727502155	7.196886007	7.197864102	7.052831161	7.467091125	6.636882146	7.387818796	6.311099443	NA	NA	6.589641438	NA	NA	NA	NA	7.41353304	6.823013959	NA	NA	5.772218795	5.769501219	NA	NA	6.594884464
mmu-miR-410	6.829077018	6.874187949	5.964402423	7.004962504	NA	6.954851074	6.436941266	5.756144113	6.905186596	6.753090943	NA	NA	7.041020504	7.422407164	NA	NA	7.786643321	7.529057328	6.566689416	6.684650702	6.732989205	7.189717363	7.024650758	7.82864799	7.196406245	7.630969101	7.040731221	7.074546928	7.875071063	7.544272068	7.454005025	7.069118524	6.541362714	6.298907339	NA	8.377358174	7.006623019	7.704742865	NA	NA	8.016793545	7.413539632	5.220270676	7.669192616	7.106819468	6.515198745	NA	NA	6.407180441
mmu-miR-411	NA	NA	NA	NA	NA	NA	NA	NA	NA	NA	NA	NA	NA	NA	NA	NA	NA	NA	NA	NA	NA	NA	NA	NA	NA	NA	NA	NA	NA	NA	NA	NA	NA	NA	NA	NA	NA	NA	NA	NA	NA	NA	NA	NA	NA	5.801085934	NA	NA	NA
mmu-miR-411*	NA	NA	NA	NA	NA	NA	NA	NA	NA	NA	NA	NA	NA	NA	NA	NA	NA	7.113078894	NA	NA	NA	NA	NA	NA	NA	NA	NA	NA	NA	NA	NA	NA	4.843252013	NA	NA	6.713408481	NA	NA	NA	NA	NA	NA	NA	NA	NA	NA	NA	NA	NA
mmu-mir-412	NA	NA	NA	NA	NA	NA	NA	NA	NA	NA	NA	NA	NA	NA	NA	NA	NA	NA	NA	NA	NA	NA	NA	NA	NA	NA	NA	NA	NA	NA	NA	NA	NA	NA	NA	NA	NA	NA	NA	NA	NA	NA	NA	NA	NA	NA	NA	NA	NA
mmu-miR-425	7.553457368	7.555705368	6.940981935	7.89350867	8.194169637	7.268624452	7.950899622	8.054072152	8.614106286	7.810908012	NA	7.479851334	8.142934895	8.166391265	7.145974225	NA	9.320583265	8.094812617	7.760618217	NA	7.272256263	7.427234335	7.270424492	6.089655348	6.970919219	7.798128447	7.408678154	6.536540109	7.342384594	7.446986503	7.278665525	7.795152241	9.04917924	9.862737879	8.266830459	8.810623984	8.944792815	7.82388961	8.037655873	9.217539051	8.748821032	8.38681565	9.347299743	7.650294792	9.532459301	8.274634927	8.170198699	7.519621055	6.969606568
mmu-miR-425*	6.481878843	6.880953866	6.840911656	7.67529549	NA	6.414119794	4.612795227	6.893477817	7.565306493	7.01596544	NA	4.997775955	7.026827749	7.291003658	7.073459984	NA	6.937927938	7.413186853	5.870398103	7.50528477	6.363895024	NA	6.727948279	7.120942272	8.291618454	7.933097857	8.35442431	8.475017023	9.167525827	7.979480806	8.60964138	7.513191172	8.190653364	7.650305528	NA	NA	NA	7.93599022	NA	NA	7.090984048	7.240490243	6.825486745	NA	7.107473398	6.778554501	NA	5.123049748	7.096519634
mmu-mir-429	NA	NA	NA	NA	NA	NA	NA	NA	NA	NA	NA	NA	NA	NA	NA	NA	NA	NA	NA	NA	NA	NA	NA	NA	NA	NA	NA	NA	NA	6.759687175	NA	NA	NA	NA	NA	NA	NA	NA	NA	NA	NA	NA	NA	NA	NA	NA	NA	NA	NA
mmu-miR-429	NA	NA	NA	4.969385101	NA	NA	NA	NA	NA	NA	NA	NA	NA	NA	NA	NA	NA	NA	NA	NA	NA	NA	NA	NA	NA	NA	NA	NA	NA	NA	NA	5.764114487	NA	NA	NA	NA	NA	NA	NA	NA	NA	NA	NA	NA	NA	NA	NA	NA	NA
mmu-miR-431	NA	NA	NA	NA	7.095862338	NA	NA	NA	NA	NA	NA	NA	2.638553638	5.404102605	NA	NA	NA	NA	NA	NA	NA	NA	NA	NA	NA	3.723660201	NA	NA	NA	NA	NA	NA	4.069233489	NA	NA	NA	NA	NA	NA	NA	NA	NA	NA	NA	NA	NA	NA	NA	NA
mmu-miR-431*	NA	NA	NA	NA	NA	5.267000237	NA	NA	NA	NA	NA	NA	NA	NA	NA	NA	NA	NA	NA	NA	5.083136861	NA	NA	5.389576818	NA	5.578576961	NA	4.146296867	5.769605912	5.069269352	NA	5.400309423	NA	NA	NA	NA	NA	NA	NA	NA	NA	NA	NA	NA	NA	NA	NA	NA	NA
mmu-miR-433	7.264071597	7.130852134	7.433999982	6.883299424	7.47823979	7.374451829	7.302222397	7.381484685	7.430519716	7.885004869	7.521237074	7.897325254	7.335113409	7.367258194	8.119546437	7.399097321	6.814098281	7.179370495	7.673436022	7.843700672	7.556124443	8.177668182	8.070895622	8.020508979	7.624776886	7.459406485	7.586650558	7.525831393	7.252675131	7.62111678	7.181071986	7.396622063	7.528799054	7.605618552	6.428153772	7.73428288	7.591916664	7.631895481	7.171686655	NA	6.591978961	6.908539285	6.645887626	7.23248348	6.896162425	7.071910824	6.682506755	7.592540197	6.666120263
mmu-miR-433*	NA	NA	NA	5.309273351	NA	NA	NA	NA	NA	NA	NA	NA	NA	NA	NA	NA	NA	5.575824744	NA	NA	NA	NA	NA	NA	NA	NA	NA	NA	NA	NA	NA	NA	NA	NA	NA	NA	NA	NA	NA	NA	NA	NA	NA	NA	NA	NA	NA	NA	NA
mmu-mir-434	NA	NA	NA	NA	NA	5.910969751	NA	NA	NA	NA	NA	NA	5.516655956	NA	NA	NA	NA	NA	NA	NA	NA	NA	NA	NA	NA	NA	NA	NA	NA	NA	NA	NA	NA	NA	NA	NA	NA	NA	NA	NA	NA	NA	NA	NA	NA	NA	NA	NA	NA
mmu-mir-448	NA	5.902803573	NA	NA	NA	6.883494527	6.715403195	6.059435304	NA	NA	NA	NA	5.489326861	NA	NA	NA	NA	NA	NA	NA	6.345494152	5.594033877	NA	6.128636187	6.130575552	6.818329933	NA	NA	6.393338563	6.297387296	NA	5.284127558	NA	NA	NA	NA	NA	NA	NA	NA	NA	6.019468672	NA	NA	NA	NA	NA	NA	5.287456503
mmu-miR-448	7.621090677	7.907941356	8.775257505	8.264783982	7.679666568	8.349320148	8.09648596	8.832963561	7.66839551	7.607696497	NA	10.32312993	8.675935934	8.047303532	5.940393877	8.069590988	7.480145439	9.881965972	9.858634365	9.631059998	9.746637167	8.559037135	9.459990776	8.53370509	9.824789731	8.936379393	9.306265799	10.535331	9.131370183	9.734798628	8.599797893	9.294390661	8.168607337	8.447610894	7.733788217	8.325245024	8.376681718	9.803544328	8.155277535	7.99336778	7.876473842	8.960865462	8.448212995	8.981243646	7.277777526	9.921656305	8.999736887	8.179443887	9.309328747
mmu-mir-449a	6.835861348	6.059220312	7.535876621	6.415296052	7.517257543	7.078712569	7.071283743	6.803902944	6.814376378	7.151939943	NA	6.728717446	6.421969285	6.840903229	7.269921656	NA	5.967285913	6.314786587	6.446868399	7.127148275	NA	NA	6.017244827	6.558960167	6.687358599	6.171657853	6.062598195	6.689752197	5.566887167	6.316786336	6.131120329	6.563415686	6.836183314	NA	NA	NA	NA	NA	NA	NA	NA	6.400441798	NA	NA	NA	NA	NA	NA	6.238455031
mmu-miR-449a	6.892193781	7.231629784	8.0475893	7.710059862	3.559363287	5.386284096	7.244785626	7.229496897	7.376714687	7.438652334	NA	7.226290908	6.292041287	7.495829505	6.312870145	NA	NA	6.621841891	NA	5.39402439	NA	NA	6.735116094	2.388142755	7.28477799	7.082774176	7.276778122	7.144730067	7.027489261	6.418256889	6.958421263	7.703123144	6.370933251	6.948754166	7.342971301	7.660287593	NA	7.033274028	NA	6.262997607	6.557142283	7.42890702	7.823287526	NA	6.068576051	5.760979091	8.054347103	NA	7.083922842
mmu-mir-450a-1	9.426212673	8.827528822	9.283116137	8.269074695	9.592163774	8.971641438	9.39712991	8.908479997	8.547086153	9.089190529	10.01577117	9.600977151	9.251160794	8.865785411	10.19288865	9.812482795	8.147085026	8.59904867	9.090957946	9.816399794	9.075974361	9.623590173	9.238704707	9.222374313	9.101228156	8.766122632	9.174550754	9.294918192	9.178405647	9.340323367	9.197912109	7.89154949	8.116311181	8.255895802	8.812882111	8.263449632	9.282112828	8.862382488	8.87261502	8.906263813	8.846561332	8.627014854	8.839532306	8.932597748	8.172184649	8.28649862	8.843033977	10.16956349	9.21833163
mmu-miR-451	7.6455130315	7.994147434	4.7411016565	6.979980648	8.922560014	9.391353907	8.891710848	8.063183375	10.0724913	7.757818209	NA	6.48202342	6.5038636295	7.627041013	8.502637566	7.745021804	8.376388311	7.549312158	8.61908665	8.219810009	7.981193674	8.500209982	8.955648232	7.441364469	8.707006495	8.240625844	7.1594154425	6.323830955	8.809106872	7.099651804	7.872850212	6.6973079315	7.663725835	8.8484055755	11.96128983	9.0599188345	11.67885452	NA	10.86171735	9.7691797655	9.551018153	7.209528418	10.39349045	8.166248503	9.974087632	9.17646873	10.40491112	10.36414784	10.12624734
mmu-mir-452	NA	NA	NA	NA	NA	NA	NA	NA	NA	NA	NA	NA	NA	NA	NA	NA	NA	NA	NA	NA	NA	NA	NA	NA	NA	NA	5.434461436	NA	NA	NA	NA	NA	NA	3.95901353	NA	NA	NA	NA	NA	NA	NA	NA	NA	NA	NA	NA	6.106505454	NA	NA
mmu-miR-452	NA	7.160808076	NA	6.967227785	NA	6.332426965	6.887738788	NA	6.83293522	6.119128482	NA	NA	7.129605342	7.376006833	NA	NA	7.755153746	7.326596732	NA	NA	7.031881435	NA	NA	3.832778419	7.332687345	7.742449344	7.027496258	7.969469962	7.680493325	7.984212307	6.97337238	7.417120788	6.868021937	6.321694939	NA	NA	NA	7.277052894	NA	NA	7.8485949	7.787699126	NA	NA	NA	7.181501224	NA	8.074947478	NA
mmu-miR-463	NA	NA	NA	NA	NA	2.940063014	NA	NA	4.947721138	NA	NA	NA	NA	NA	NA	NA	NA	NA	NA	NA	NA	NA	NA	NA	NA	4.524640829	NA	NA	3.08884431	NA	NA	NA	NA	NA	NA	NA	NA	NA	NA	NA	NA	NA	NA	NA	NA	NA	NA	NA	NA
mmu-miR-463*	NA	NA	NA	NA	NA	5.925870511	NA	NA	NA	NA	NA	NA	NA	NA	NA	NA	NA	NA	NA	NA	NA	NA	NA	5.642376575	NA	4.61153215	NA	NA	NA	NA	NA	5.494726976	NA	NA	NA	NA	NA	NA	NA	NA	NA	NA	NA	NA	NA	NA	NA	NA	NA
mmu-mir-464	NA	NA	NA	NA	NA	NA	NA	NA	NA	NA	NA	NA	NA	NA	NA	NA	NA	NA	NA	NA	NA	NA	NA	NA	4.840349501	NA	NA	NA	NA	NA	NA	2.135674163	5.233850305	NA	NA	NA	NA	NA	NA	NA	NA	NA	NA	NA	NA	NA	NA	NA	NA
mmu-miR-464	NA	NA	NA	NA	NA	NA	NA	NA	NA	NA	NA	NA	NA	NA	NA	NA	NA	NA	NA	NA	NA	NA	NA	NA	NA	NA	NA	NA	NA	NA	NA	NA	5.648370444	NA	NA	NA	NA	NA	NA	NA	NA	NA	NA	NA	NA	NA	NA	NA	NA
mmu-miR-465a-3p	NA	NA	NA	NA	NA	NA	NA	NA	NA	NA	NA	NA	NA	NA	NA	NA	NA	NA	NA	NA	NA	NA	NA	NA	4.860121187	6.010610259	NA	NA	NA	NA	NA	NA	NA	NA	NA	NA	NA	NA	NA	NA	NA	NA	NA	6.418338118	NA	NA	NA	NA	NA
mmu-miR-465a-5p	NA	NA	NA	NA	NA	NA	NA	NA	NA	NA	NA	NA	NA	NA	NA	NA	NA	NA	NA	NA	NA	NA	NA	NA	NA	5.676349777	NA	NA	NA	NA	NA	NA	NA	NA	NA	NA	NA	NA	NA	NA	NA	NA	NA	NA	1.852137941	NA	NA	NA	NA
mmu-miR-466a-3p	6.5811963115	6.8521510615	NA	5.344630169	NA	6.863002691	6.8345005075	6.419610452	6.230272959	6.982139595	7.073234146	NA	6.3837387325	6.7004591295	NA	NA	7.1622578685	4.766591871	6.390399473	NA	6.493537072	NA	NA	5.870479471	5.7968531945	5.858073874	6.209634618	5.967859092	5.3959026765	5.338497433	6.765573097	6.767067049	7.318718717	NA	7.423642024	7.4093851865	6.805335844	NA	7.5917852725	NA	7.090060523	5.958416074	NA	NA	5.579611851	NA	NA	NA	5.997795366
mmu-miR-466a-5p	3.414557764	NA	NA	5.0515659575	NA	NA	NA	NA	NA	NA	NA	NA	NA	5.817648125	NA	NA	NA	NA	NA	NA	NA	NA	NA	NA	5.138820436	NA	NA	NA	4.76085783	6.146560215	5.151986392	5.6594238835	NA	6.371908357	NA	6.028071755	NA	NA	NA	NA	NA	NA	NA	NA	NA	3.204153734	NA	NA	NA
mmu-miR-467a	NA	3.862886525	NA	6.74643241	NA	6.373320972	NA	6.248088232	NA	NA	NA	NA	5.822123988	NA	NA	NA	NA	NA	NA	NA	NA	7.222285955	NA	NA	6.308776512	NA	NA	NA	5.784627052	6.42831765	NA	6.389592645	NA	NA	NA	7.021409003	NA	NA	NA	NA	NA	6.252526693	NA	NA	NA	NA	NA	NA	NA
mmu-miR-467d*	6.269811316	4.778671199	NA	3.168284316	NA	6.341325732	5.733695916	NA	NA	NA	NA	NA	6.300240335	5.803464812	NA	NA	6.179073483	NA	NA	5.057503348	NA	5.191466763	NA	NA	5.761587656	NA	NA	NA	5.376907659	5.113690272	NA	5.611241279	NA	NA	NA	NA	NA	NA	NA	NA	NA	NA	NA	NA	NA	NA	NA	NA	NA
mmu-mir-468	NA	7.053752225	NA	7.13073883	NA	5.201229152	5.499407362	NA	NA	5.647969969	NA	NA	NA	6.605472362	NA	NA	5.784557544	6.745626801	6.526936766	NA	NA	NA	NA	7.206741212	6.100530249	NA	NA	NA	5.972675147	6.581602552	5.968243141	7.132630424	NA	NA	NA	NA	NA	4.417217397	NA	NA	NA	6.617020761	NA	NA	NA	NA	NA	NA	NA
mmu-miR-468	6.574566923	6.033026368	7.383260653	6.617986829	NA	NA	NA	NA	NA	6.345197861	NA	NA	6.731733258	NA	NA	NA	NA	NA	NA	NA	NA	NA	NA	2.459826676	6.307164432	6.34781572	NA	5.684272592	6.314317808	5.564532002	5.752466238	6.793444193	5.550475303	5.30030162	NA	6.859252065	NA	NA	NA	NA	NA	NA	NA	NA	5.082632633	4.952047327	NA	NA	NA
mmu-mir-469	8.132120874	7.868354652	8.062186043	8.147618805	8.512341331	8.096273815	8.008533092	8.203663411	8.385526999	7.58718066	9.066683407	8.67941413	9.006762944	7.743231602	7.799605294	8.598489038	8.843294768	8.416509909	8.264680919	7.232450301	9.983279321	8.993725559	8.466679157	8.251117669	8.618057854	7.797206954	8.288728039	9.13395263	9.090231679	9.081023238	8.715979236	7.959514784	8.750371998	8.133612178	8.829246187	8.48198669	8.980739398	8.857216712	8.39703232	9.187647472	8.524298099	7.952816494	8.563525332	8.050624554	9.310990617	8.601642272	7.645752486	NA	8.456222164
mmu-miR-470	NA	NA	4.231674842	6.469662512	NA	NA	NA	NA	NA	NA	NA	NA	NA	6.442810743	NA	NA	NA	NA	NA	NA	NA	NA	NA	NA	NA	NA	NA	6.339967107	NA	6.094834659	NA	NA	NA	NA	NA	NA	NA	NA	NA	NA	NA	NA	NA	NA	NA	NA	NA	NA	NA
mmu-miR-470*	5.985632812	6.066683411	NA	5.824545768	8.262165796	7.211556823	7.638944726	NA	5.869037163	6.405039066	NA	7.420251009	7.116229655	6.087391524	8.116337928	NA	7.035047294	NA	6.813501004	7.980154165	NA	7.994479096	NA	NA	6.865806366	6.125314065	6.198911372	5.802601743	6.142011495	NA	7.224883563	NA	6.953884981	7.205588322	8.372314265	7.487325172	7.915299828	3.994988625	6.981443718	NA	6.832894058	7.082063403	7.559673207	7.677272667	7.83409031	NA	NA	7.725503561	8.402113839
mmu-mir-471	NA	NA	NA	5.82342537	NA	NA	NA	NA	NA	NA	NA	NA	NA	5.520308242	NA	NA	NA	NA	NA	NA	NA	NA	NA	NA	NA	4.858161038	NA	NA	NA	NA	NA	NA	NA	NA	NA	NA	NA	NA	NA	NA	NA	NA	NA	NA	NA	NA	NA	NA	NA
mmu-miR-483	8.917749182	8.617194066	9.183369135	9.794974136	8.643784318	8.287632772	8.655392808	8.084933676	8.06149506	8.163011511	8.562153697	9.41115397	8.281966073	8.719791799	8.915628196	7.98871676	7.908804347	9.104852846	8.46023106	8.71298412	8.979653038	8.625153584	8.829660469	8.780294004	8.949084249	9.288320143	8.801482077	9.999224662	9.217192662	9.704408534	8.987269315	8.543243285	9.328544086	8.964132841	8.895926223	8.775369708	9.227835456	9.807624118	8.992539592	7.560772589	9.072134135	8.932462919	8.700870135	9.266228721	8.51067364	9.688634778	8.799165658	9.491696385	9.503609458
mmu-miR-483*	10.00592012	10.39207937	11.52331606	11.37338413	9.457069105	9.772882078	10.80274854	10.64553899	10.5401503	10.43812488	10.72491101	11.6929379	10.20842103	10.8723031	11.48533516	10.43161857	8.724185512	11.1677938	10.97489207	10.90310761	10.72909676	10.36232095	11.585536	11.05209533	11.35551609	10.90138784	11.12268479	11.74074741	10.76152513	10.8973872	11.3429238	10.97358502	9.618859743	10.64837913	9.884777132	9.403070457	9.326956136	11.23561842	10.25848737	8.90103554	9.230650873	10.25047846	10.32173066	10.94788694	9.563974924	10.85366313	10.25830176	11.09205121	11.111387
mmu-miR-484	8.868640209	8.474595371	8.283407064	7.540393587	9.048750133	8.84079179	8.632094916	8.403515927	8.482267345	9.018002544	8.099566576	8.4510768	8.616364167	9.034159053	8.803173937	8.693280929	9.042092108	7.902292339	8.484681641	7.289049768	8.309072779	8.802793181	8.564470948	8.722958071	8.099729383	7.96220788	8.194398002	7.216361638	7.975821523	7.680572179	8.223998486	7.828759879	8.890566651	9.059410711	9.299201803	9.534542187	10.1706388	8.627853155	9.218411857	9.808103035	9.797543441	8.541317721	9.437261142	8.523284435	9.853111735	8.118678923	8.586670936	NA	7.585190593
mmu-miR-485	NA	6.909533736	NA	6.399267854	6.212099167	6.790654591	5.794412055	NA	6.433718301	NA	6.500696813	NA	7.24506114	5.750201025	NA	NA	7.556615827	7.526956926	NA	NA	7.852225939	NA	NA	NA	6.687893841	7.010072523	5.906076731	7.25779457	7.236619269	8.069334088	NA	7.352415971	NA	NA	NA	NA	NA	NA	NA	NA	NA	7.141610338	NA	NA	5.689185419	8.075734247	NA	NA	NA
mmu-miR-485*	NA	4.124795881	NA	5.691909453	NA	NA	NA	3.970054153	NA	5.411402978	NA	NA	4.67803189	6.996572101	NA	NA	NA	5.129503218	NA	NA	NA	7.179658136	NA	NA	5.094852474	NA	NA	2.229250772	NA	5.149728822	NA	NA	7.165175584	6.394549551	NA	7.141171158	NA	NA	NA	NA	NA	NA	NA	NA	NA	NA	NA	NA	NA
mmu-mir-486	6.244723935	6.58305002	NA	7.377879507	7.2923045	6.917597082	6.708189917	7.39586222	6.775463345	7.197658477	NA	7.729086069	6.347143533	6.349061247	6.667002775	NA	NA	6.752019024	7.197534936	NA	NA	2.676895518	6.109784319	6.938905011	6.94257017	6.137790161	7.100349221	7.486107421	6.78757259	7.151135252	7.122400076	7.129317454	NA	NA	NA	NA	NA	NA	7.41298899	NA	NA	6.821111494	NA	6.676172977	NA	7.382346552	NA	NA	7.826253605
mmu-miR-486	8.674235323	8.495028142	7.072502645	8.240922304	8.757988899	9.24231664	8.704010137	8.71537249	8.46676532	8.364435027	8.508699029	8.351846745	8.598055321	8.340736963	8.974910836	8.507962591	8.541269539	8.472768639	8.439857295	8.539088484	9.111832236	8.965767568	8.121644837	8.641292902	8.750484524	8.500043219	7.845579768	8.588417158	8.28558233	9.165964012	8.346332923	8.679038583	8.873380967	13.65119823	11.13741878	10.24084242	11.34756545	7.872468578	11.93197369	13.30223071	9.026377481	8.131092221	9.544966174	8.758264916	10.30856128	8.84201827	9.955215952	10.85696241	8.48156923
mmu-miR-7a	9.164065162	9.831207089	10.19935134	10.13777215	9.011636555	9.105477851	9.701661198	9.867294832	9.392284473	9.835691055	8.624289234	9.474415034	9.383207123	9.896369915	9.462707085	8.976284182	9.001651441	9.779184276	9.78815069	9.866046416	9.586021424	9.200122745	10.00419271	9.877045662	10.14366064	10.24129752	10.14784299	10.87263778	10.38802007	10.05667676	10.28063353	10.39226632	9.211467227	9.172075485	7.719584523	8.544658194	8.05837572	9.586721295	8.764862627	8.165064038	8.696975886	9.606970113	8.501701205	9.387379088	8.290958976	9.291591635	8.927100286	9.338245197	10.00189733
mmu-mir-7a-1	NA	6.194794325	NA	7.242303198	NA	NA	NA	5.575354157	NA	6.098751944	NA	NA	NA	5.889540263	5.963663513	NA	NA	6.307628055	NA	NA	NA	NA	NA	NA	6.052333698	6.572862197	NA	5.184400161	5.680860577	5.91899469	NA	6.967316397	7.85433018	8.227106416	NA	7.076503393	NA	NA	6.54273282	NA	NA	7.187043878	NA	NA	7.206260018	NA	NA	NA	NA
mmu-mir-7a-2	9.220612659	9.099488975	9.737704449	8.906119104	9.08717846	8.158953814	9.402268767	8.845143863	8.749122178	9.533823436	9.635627513	9.355034565	8.350079074	8.993754306	10.31982974	8.932077531	7.629992161	8.631953663	9.296396699	9.803744327	8.442367672	8.752233674	9.165901728	9.407883143	9.832881788	8.760698263	9.48908797	9.323539501	8.971471147	8.799473889	9.289416807	8.32163375	8.639723457	9.239270947	8.092280383	8.54536034	8.85041624	9.488499692	9.187691289	8.053634573	9.024576789	8.98549306	8.973262153	9.699470305	7.818616331	8.434210103	9.767049304	11.11109722	9.81970753
mmu-miR-7a*	NA	6.394275996	NA	5.456591079	NA	NA	6.309589732	NA	NA	7.140179563	NA	NA	6.162564629	6.800794897	NA	NA	7.467462572	5.808615604	NA	NA	NA	NA	NA	NA	5.568744022	6.204932242	NA	NA	NA	5.687556603	NA	6.946864633	8.01375975	7.579870906	NA	8.032875715	NA	NA	NA	6.044346296	6.753255894	7.434492475	8.223211249	NA	7.763222026	NA	NA	NA	NA
mmu-mir-7b	7.029788649	7.5719086615	6.4066223265	7.104021533	6.593883772	6.299364789	7.165517846	6.576538369	6.55029542	7.2384041735	NA	6.167887202	6.157318299	7.5103992735	1.817819962	NA	7.2818224305	7.060645892	4.8122222635	NA	6.392390636	7.4146755025	7.703890869	7.471312573	7.0889029845	7.239354772	6.9159678805	6.720747622	7.3000944585	7.0970367165	6.5294597385	6.8441591585	5.904886745	6.979876636	NA	7.238721014	6.72657995	6.543692503	NA	NA	8.135462143	7.107408914	3.85254972	7.423519969	7.23556923	6.6555771675	NA	6.625462057	7.463223332
mmu-miR-9	6.644661214	NA	7.010211461	6.490590201	7.683176273	6.937874415	NA	7.194311665	6.975243236	6.083557914	8.310822333	NA	7.145310259	NA	7.935374484	NA	7.4604504855	6.687695695	NA	8.275315028	5.145292011	6.61618993	5.18560984	6.522232785	6.0956193715	6.751297423	4.448032992	6.990286508	6.4523889335	4.165729426	5.9236904135	7.04567777	7.617743674	6.848719269	7.573738676	7.2009994265	7.5360422945	NA	7.0479719605	7.654340974	6.622568106	8.024320524	7.9598444405	NA	7.768131716	NA	5.745291703	7.888385904	NA
mmu-miR-9*	6.758180344	6.698730113	7.8108780155	6.465831847	7.146556826	7.6842622455	7.091624941	6.902156618	7.479597313	7.198873105	10.1301981	7.027228718	7.016737871	6.278366947	8.438349468	9.801545096	7.412975909	6.664931554	NA	7.8235488285	6.763863751	7.2335473455	6.5209393665	7.053522939	7.1512508025	7.361800585	7.217756762	7.31972376	6.6267093165	5.804835151	6.6396901	7.2024581805	7.5399726505	8.017460701	8.6541475945	7.622331088	7.895511636	8.201433509	7.92488353	8.275967839	7.972550008	8.3075221595	8.54881614	8.853137122	7.690090909	6.689524981	8.045792752	8.6873740025	7.281081005
mmu-miR-92a	12.5561468	13.04343779	12.350539435	13.18074826	13.32048804	12.385459405	13.17064834	12.29605456	12.664095635	13.00054323	12.852291515	12.91567013	12.575798645	12.37497441	13.577435535	12.467957945	11.777977245	11.751880835	12.352858225	12.002357785	11.81246502	11.776715105	11.940426685	12.288092405	12.38010187	11.90681975	12.44211968	12.121233395	11.42770196	11.6649406	12.10724657	12.506144665	12.798758615	14.482009715	13.507641645	12.61222389	13.378500185	13.03878657	13.249115435	13.492418875	12.28436863	13.305711125	13.1932169	13.5551788	12.252394165	12.13202524	13.12990438	14.212909365	13.11166762
mmu-mir-92a-1	NA	NA	NA	NA	NA	NA	NA	NA	NA	NA	NA	NA	NA	NA	NA	NA	NA	NA	NA	NA	NA	NA	NA	NA	NA	NA	NA	NA	NA	NA	NA	NA	NA	NA	NA	NA	NA	NA	NA	NA	NA	NA	NA	NA	NA	NA	NA	NA	NA
mmu-miR-92a*	NA	NA	NA	NA	NA	NA	NA	NA	NA	NA	NA	NA	NA	NA	NA	NA	NA	NA	NA	NA	NA	NA	NA	NA	NA	NA	NA	NA	NA	NA	NA	NA	7.151430399	5.970906117	NA	NA	NA	NA	NA	NA	NA	NA	NA	NA	NA	NA	NA	NA	NA
mmu-miR-93	8.778770937	9.612894965	8.934241107	10.09455347	9.168311269	8.344487365	9.064639402	9.43957813	9.87505067	10.08216201	8.340077052	8.992303412	9.188417091	10.34338379	9.561136534	8.488370086	9.697038371	9.312911201	8.735802127	9.000997517	7.746830138	8.892614423	9.276601309	9.371652305	9.084728168	9.72647453	9.228455882	8.292492896	9.09803946	8.611065909	9.111089738	10.32944423	11.77586696	12.66074732	12.11494843	11.98129941	11.43300627	10.75341	10.93039623	10.38978274	10.37444267	10.54936705	10.7641619	9.951814379	9.902150926	8.960411636	10.16385951	9.991842493	9.508486593
mmu-miR-93*	8.09232756	8.090131857	8.247842116	8.234360083	8.142132914	7.823314754	8.546534046	8.503266959	7.917040583	8.231499113	9.126926595	8.466061272	8.098998943	8.273990061	8.87253628	9.06621314	7.326973727	8.201083246	8.484120069	8.761859854	8.138319982	8.46054125	8.326770154	8.333300772	8.271716473	8.173443441	8.246060467	8.317734946	7.964452378	8.055750443	8.345329462	8.30642459	7.568443355	8.265113365	8.112105358	7.978230594	8.017266435	8.020617122	7.943959897	7.94292446	8.347368801	8.178761841	8.481792044	8.92420912	7.4730858	7.77115002	8.967636276	9.069642911	7.993256995
mmu-mir-96	6.975528139	NA	NA	NA	NA	6.309324616	NA	NA	NA	5.23550868	NA	NA	NA	NA	NA	NA	NA	NA	NA	NA	NA	NA	NA	NA	NA	NA	NA	NA	NA	5.361644514	NA	NA	NA	NA	NA	NA	NA	NA	NA	NA	NA	NA	NA	NA	NA	5.227131089	NA	NA	NA
mmu-miR-96	8.430711162	8.336211921	7.812104729	8.787968461	7.685675472	7.635040837	7.95193734	7.734532731	8.367408941	8.283277541	NA	7.375583929	8.124359945	7.989143452	8.49774259	NA	8.787812618	8.016020342	7.923256745	8.290670399	8.068820903	8.321779067	8.70078442	8.492430231	8.620376036	8.900260606	8.36894909	8.761472568	8.722878382	8.723838252	8.982843695	8.838711858	11.00277085	11.07111508	10.69704292	10.90141015	10.54697116	9.163757772	10.05473209	9.862867088	9.664799596	9.003935759	9.617146785	8.313722981	9.023684657	8.450684309	8.056899441	NA	7.940645646
mmu-mir-98	5.96237826	6.587900754	NA	6.197977023	5.717994615	4.612677878	6.311757456	NA	NA	NA	NA	NA	NA	NA	NA	NA	6.117811455	NA	NA	NA	NA	NA	NA	NA	NA	NA	NA	NA	NA	NA	NA	5.76543683	7.255656081	8.085779077	NA	NA	6.84696123	NA	NA	NA	NA	7.055642588	NA	NA	NA	NA	NA	5.459845725	5.565301297
mmu-miR-99a	10.33273651	8.419065107	9.086189088	7.820869088	10.51347607	10.17345578	10.27883329	9.249471459	10.4089327	9.463822594	9.660982655	9.238629036	10.79470805	7.446292988	9.540662123	8.976664248	11.56403654	8.254796858	9.511545149	8.535231606	10.0340701	9.896547366	9.469149694	9.764496333	9.606032954	9.424259217	9.556499656	8.264121061	9.558231386	8.985102176	9.563580759	8.994552989	11.01278256	9.995439102	11.13721436	11.3771758	11.49868202	8.802312421	11.21852196	11.13571535	9.992971912	9.041285227	10.73538333	9.435484588	11.8713874	9.170733862	10.55269881	8.908518681	9.833662099
mmu-miR-99b	10.90199518	10.3463653	10.53133525	9.902348164	10.95636945	10.63365906	10.48405165	10.72063961	10.79517825	10.85901224	9.952879414	9.932853933	10.75371189	10.42355772	11.02271863	10.38150124	11.11619447	10.23855123	11.06969806	11.28275882	9.963961262	11.60339717	10.54690397	11.51325995	10.68385892	11.0157821	10.68813123	10.47016388	10.14305005	10.23909817	10.71754843	10.11114937	11.49095929	12.48262893	12.25383141	12.13988308	12.45027031	10.31372558	12.25606069	11.63819091	12.25993869	10.62207977	12.76789006	11.22191061	12.03552716	10.42684593	12.50930515	11.62755826	11.06900135
mmu-miR-99b*	8.274237878	8.301048635	7.901117936	8.175139836	9.248307429	8.668522009	8.104208742	8.428362351	9.188340016	8.44857933	6.936760535	8.069090659	9.16254504	8.533682781	8.355125847	8.652716796	8.992942301	8.948412671	8.695198951	8.58881199	8.149189278	9.608226144	7.987060812	8.988311123	8.203726476	8.433187713	8.021112858	7.707581431	8.046574004	8.220097262	7.822465331	7.884407371	9.025820394	9.586859399	10.5211438	8.884139889	10.4291487	7.887436266	9.171053835	9.802843307	9.655213074	8.094204671	10.23276097	7.905827161	9.751670045	8.367523114	9.615266903	NA	7.611870444
[truncated: 103 more columns]
