# Supplementary material for: Integrative analysis for identification of key miRNA-mRNA regulatory axes in esophageal cancer and preliminary validation of the regulatory role of miR-15b-5p/BTG2 therein
Source: PeerJ. 2026 Jan 28;14:e20538. doi: 10.7717/peerj.20538 (PMC12860276; doi:10.7717/peerj.20538)
Supplement: Supplemental Information 1 — All the raw data, result images and running codes in this paper, including qRT-PCR data and cell behavior measurements. [file peerj-14-20538-s001.zip › Supplementary files 1/result 5/miRNA_GSE13937/GSE13937_sample.txt]

Acc	Desc	Title	Type	Platform	Organism	Source	rows	file	Data_col1	Data_col2	cohort	hybridization date	tissue type	histology	barrett's esophagus	chemoradiation therapy	alcohol consumption	smoking	ptnm stage	nodal involvement	survival days	death due to cancer	DataProcessing
GSM426055	Y2069_1n	Patient 1n	RNA	GPL8835	Homo sapiens	SCC patient, non-cancerous	3765	GSM426055-tbl-1.txt	1,ID_REF,	2,VALUE,Normalized signal intensity	Japanese	62706	Non_Cancerous	squamous cell carcinoma	No	No	Yes	Yes	IV	Yes	483	Yes	Mean intensity spot values for each sample were extracted for spots that were not flagged by the image quantification software GenePix (version Pro 6.0.1.00). In addition, spots were removed if their background intensities were higher than their respective foreground intensities, and if quadruplicate intensity spot values differed by more than 1 (on a log2 scale). The remaining spots were then no…
GSM426056	Y2070_1t	Patient 1t	RNA	GPL8835	Homo sapiens	SCC patient, cancerous	3765	GSM426056-tbl-1.txt	1,ID_REF,	2,VALUE,Normalized signal intensity	Japanese	62706	Cancerous	squamous cell carcinoma	No	No	Yes	Yes	IV	Yes	483	Yes	Mean intensity spot values for each sample were extracted for spots that were not flagged by the image quantification software GenePix (version Pro 6.0.1.00). In addition, spots were removed if their background intensities were higher than their respective foreground intensities, and if quadruplicate intensity spot values differed by more than 1 (on a log2 scale). The remaining spots were then no…
GSM426057	Y2071_2n	Patient 2n	RNA	GPL8835	Homo sapiens	SCC patient, non-cancerous	3765	GSM426057-tbl-1.txt	1,ID_REF,	2,VALUE,Normalized signal intensity	Japanese	62706	Non_Cancerous	squamous cell carcinoma	No	Yes	No	No	II	No	136	No	Mean intensity spot values for each sample were extracted for spots that were not flagged by the image quantification software GenePix (version Pro 6.0.1.00). In addition, spots were removed if their background intensities were higher than their respective foreground intensities, and if quadruplicate intensity spot values differed by more than 1 (on a log2 scale). The remaining spots were then no…
GSM426058	Y2072_2t	Patient 2t	RNA	GPL8835	Homo sapiens	SCC patient, cancerous	3765	GSM426058-tbl-1.txt	1,ID_REF,	2,VALUE,Normalized signal intensity	Japanese	62706	Cancerous	squamous cell carcinoma	No	Yes	No	No	II	No	136	No	Mean intensity spot values for each sample were extracted for spots that were not flagged by the image quantification software GenePix (version Pro 6.0.1.00). In addition, spots were removed if their background intensities were higher than their respective foreground intensities, and if quadruplicate intensity spot values differed by more than 1 (on a log2 scale). The remaining spots were then no…
GSM426059	Y2073_3n	Patient 3n	RNA	GPL8835	Homo sapiens	SCC patient, non-cancerous	3765	GSM426059-tbl-1.txt	1,ID_REF,	2,VALUE,Normalized signal intensity	Japanese	62706	Non_Cancerous	squamous cell carcinoma	No	Yes	Yes	Yes	IV	Yes	952	No	Mean intensity spot values for each sample were extracted for spots that were not flagged by the image quantification software GenePix (version Pro 6.0.1.00). In addition, spots were removed if their background intensities were higher than their respective foreground intensities, and if quadruplicate intensity spot values differed by more than 1 (on a log2 scale). The remaining spots were then no…
GSM426060	Y2074_3t	Patient 3t	RNA	GPL8835	Homo sapiens	SCC patient, cancerous	3765	GSM426060-tbl-1.txt	1,ID_REF,	2,VALUE,Normalized signal intensity	Japanese	62706	Cancerous	squamous cell carcinoma	No	Yes	Yes	Yes	IV	Yes	952	No	Mean intensity spot values for each sample were extracted for spots that were not flagged by the image quantification software GenePix (version Pro 6.0.1.00). In addition, spots were removed if their background intensities were higher than their respective foreground intensities, and if quadruplicate intensity spot values differed by more than 1 (on a log2 scale). The remaining spots were then no…
GSM426061	Y2075_4n	Patient 4n	RNA	GPL8835	Homo sapiens	SCC patient, non-cancerous	3765	GSM426061-tbl-1.txt	1,ID_REF,	2,VALUE,Normalized signal intensity	Japanese	62706	Non_Cancerous	squamous cell carcinoma	No	No	Yes	Yes	II	Yes	931	No	Mean intensity spot values for each sample were extracted for spots that were not flagged by the image quantification software GenePix (version Pro 6.0.1.00). In addition, spots were removed if their background intensities were higher than their respective foreground intensities, and if quadruplicate intensity spot values differed by more than 1 (on a log2 scale). The remaining spots were then no…
GSM426062	Y2076_4t	Patient 4t	RNA	GPL8835	Homo sapiens	SCC patient, cancerous	3765	GSM426062-tbl-1.txt	1,ID_REF,	2,VALUE,Normalized signal intensity	Japanese	62706	Cancerous	squamous cell carcinoma	No	No	Yes	Yes	II	Yes	931	No	Mean intensity spot values for each sample were extracted for spots that were not flagged by the image quantification software GenePix (version Pro 6.0.1.00). In addition, spots were removed if their background intensities were higher than their respective foreground intensities, and if quadruplicate intensity spot values differed by more than 1 (on a log2 scale). The remaining spots were then no…
GSM426063	Y2077_5n	Patient 5n	RNA	GPL8835	Homo sapiens	SCC patient, non-cancerous	3765	GSM426063-tbl-1.txt	1,ID_REF,	2,VALUE,Normalized signal intensity	Japanese	62706	Non_Cancerous	squamous cell carcinoma	No	Yes	No	Yes	III	Yes	213	Yes	Mean intensity spot values for each sample were extracted for spots that were not flagged by the image quantification software GenePix (version Pro 6.0.1.00). In addition, spots were removed if their background intensities were higher than their respective foreground intensities, and if quadruplicate intensity spot values differed by more than 1 (on a log2 scale). The remaining spots were then no…
GSM426064	Y2078_5t	Patient 5t	RNA	GPL8835	Homo sapiens	SCC patient, cancerous	3765	GSM426064-tbl-1.txt	1,ID_REF,	2,VALUE,Normalized signal intensity	Japanese	62706	Cancerous	squamous cell carcinoma	No	Yes	No	Yes	III	Yes	213	Yes	Mean intensity spot values for each sample were extracted for spots that were not flagged by the image quantification software GenePix (version Pro 6.0.1.00). In addition, spots were removed if their background intensities were higher than their respective foreground intensities, and if quadruplicate intensity spot values differed by more than 1 (on a log2 scale). The remaining spots were then no…
GSM426065	Y2079_6n	Patient 6n	RNA	GPL8835	Homo sapiens	SCC patient, non-cancerous	3765	GSM426065-tbl-1.txt	1,ID_REF,	2,VALUE,Normalized signal intensity	Japanese	62706	Non_Cancerous	squamous cell carcinoma	No	Yes	Yes	No	II	No	966	No	Mean intensity spot values for each sample were extracted for spots that were not flagged by the image quantification software GenePix (version Pro 6.0.1.00). In addition, spots were removed if their background intensities were higher than their respective foreground intensities, and if quadruplicate intensity spot values differed by more than 1 (on a log2 scale). The remaining spots were then no…
GSM426066	Y2080_6t	Patient 6t	RNA	GPL8835	Homo sapiens	SCC patient, cancerous	3765	GSM426066-tbl-1.txt	1,ID_REF,	2,VALUE,Normalized signal intensity	Japanese	62706	Cancerous	squamous cell carcinoma	No	Yes	Yes	No	II	No	966	No	Mean intensity spot values for each sample were extracted for spots that were not flagged by the image quantification software GenePix (version Pro 6.0.1.00). In addition, spots were removed if their background intensities were higher than their respective foreground intensities, and if quadruplicate intensity spot values differed by more than 1 (on a log2 scale). The remaining spots were then no…
GSM426067	Y2081_7n	Patient 7n	RNA	GPL8835	Homo sapiens	SCC patient, non-cancerous	3765	GSM426067-tbl-1.txt	1,ID_REF,	2,VALUE,Normalized signal intensity	Japanese	62706	Non_Cancerous	squamous cell carcinoma	No	Yes	Yes	Yes	III	Yes	444	Yes	Mean intensity spot values for each sample were extracted for spots that were not flagged by the image quantification software GenePix (version Pro 6.0.1.00). In addition, spots were removed if their background intensities were higher than their respective foreground intensities, and if quadruplicate intensity spot values differed by more than 1 (on a log2 scale). The remaining spots were then no…
GSM426068	Y2082_7t	Patient 7t	RNA	GPL8835	Homo sapiens	SCC patient, cancerous	3765	GSM426068-tbl-1.txt	1,ID_REF,	2,VALUE,Normalized signal intensity	Japanese	62706	Cancerous	squamous cell carcinoma	No	Yes	Yes	Yes	III	Yes	444	Yes	Mean intensity spot values for each sample were extracted for spots that were not flagged by the image quantification software GenePix (version Pro 6.0.1.00). In addition, spots were removed if their background intensities were higher than their respective foreground intensities, and if quadruplicate intensity spot values differed by more than 1 (on a log2 scale). The remaining spots were then no…
GSM426069	Y2083_8n	Patient 8n	RNA	GPL8835	Homo sapiens	SCC patient, non-cancerous	3765	GSM426069-tbl-1.txt	1,ID_REF,	2,VALUE,Normalized signal intensity	Japanese	62706	Non_Cancerous	squamous cell carcinoma	No	No	Yes	Yes	0	No	1003	No	Mean intensity spot values for each sample were extracted for spots that were not flagged by the image quantification software GenePix (version Pro 6.0.1.00). In addition, spots were removed if their background intensities were higher than their respective foreground intensities, and if quadruplicate intensity spot values differed by more than 1 (on a log2 scale). The remaining spots were then no…
GSM426070	Y2084_8t	Patient 8t	RNA	GPL8835	Homo sapiens	SCC patient, cancerous	3765	GSM426070-tbl-1.txt	1,ID_REF,	2,VALUE,Normalized signal intensity	Japanese	62706	Cancerous	squamous cell carcinoma	No	No	Yes	Yes	0	No	1003	No	Mean intensity spot values for each sample were extracted for spots that were not flagged by the image quantification software GenePix (version Pro 6.0.1.00). In addition, spots were removed if their background intensities were higher than their respective foreground intensities, and if quadruplicate intensity spot values differed by more than 1 (on a log2 scale). The remaining spots were then no…
GSM426071	Y2085_9n	Patient 9n	RNA	GPL8835	Homo sapiens	SCC patient, non-cancerous	3765	GSM426071-tbl-1.txt	1,ID_REF,	2,VALUE,Normalized signal intensity	Japanese	62706	Non_Cancerous	squamous cell carcinoma	No	Yes	Yes	Yes	III	Yes	1085	No	Mean intensity spot values for each sample were extracted for spots that were not flagged by the image quantification software GenePix (version Pro 6.0.1.00). In addition, spots were removed if their background intensities were higher than their respective foreground intensities, and if quadruplicate intensity spot values differed by more than 1 (on a log2 scale). The remaining spots were then no…
GSM426072	Y2086_9t	Patient 9t	RNA	GPL8835	Homo sapiens	SCC patient, cancerous	3765	GSM426072-tbl-1.txt	1,ID_REF,	2,VALUE,Normalized signal intensity	Japanese	62706	Cancerous	squamous cell carcinoma	No	Yes	Yes	Yes	III	Yes	1085	No	Mean intensity spot values for each sample were extracted for spots that were not flagged by the image quantification software GenePix (version Pro 6.0.1.00). In addition, spots were removed if their background intensities were higher than their respective foreground intensities, and if quadruplicate intensity spot values differed by more than 1 (on a log2 scale). The remaining spots were then no…
GSM426073	Y2087_10n	Patient 10n	RNA	GPL8835	Homo sapiens	SCC patient, non-cancerous	3765	GSM426073-tbl-1.txt	1,ID_REF,	2,VALUE,Normalized signal intensity	Japanese	62706	Non_Cancerous	squamous cell carcinoma	No	Yes	No	Yes	II	No	1092	No	Mean intensity spot values for each sample were extracted for spots that were not flagged by the image quantification software GenePix (version Pro 6.0.1.00). In addition, spots were removed if their background intensities were higher than their respective foreground intensities, and if quadruplicate intensity spot values differed by more than 1 (on a log2 scale). The remaining spots were then no…
GSM426074	Y2088_10t	Patient 10t	RNA	GPL8835	Homo sapiens	SCC patient, cancerous	3765	GSM426074-tbl-1.txt	1,ID_REF,	2,VALUE,Normalized signal intensity	Japanese	62706	Cancerous	squamous cell carcinoma	No	Yes	No	Yes	II	No	1092	No	Mean intensity spot values for each sample were extracted for spots that were not flagged by the image quantification software GenePix (version Pro 6.0.1.00). In addition, spots were removed if their background intensities were higher than their respective foreground intensities, and if quadruplicate intensity spot values differed by more than 1 (on a log2 scale). The remaining spots were then no…
GSM426075	Y2089_11n	Patient 11n	RNA	GPL8835	Homo sapiens	SCC patient, non-cancerous	3765	GSM426075-tbl-1.txt	1,ID_REF,	2,VALUE,Normalized signal intensity	Japanese	62706	Non_Cancerous	squamous cell carcinoma	No	Yes	Yes	Yes	IV	Yes	341	Yes	Mean intensity spot values for each sample were extracted for spots that were not flagged by the image quantification software GenePix (version Pro 6.0.1.00). In addition, spots were removed if their background intensities were higher than their respective foreground intensities, and if quadruplicate intensity spot values differed by more than 1 (on a log2 scale). The remaining spots were then no…
GSM426076	Y2090_11t	Patient 11t	RNA	GPL8835	Homo sapiens	SCC patient, cancerous	3765	GSM426076-tbl-1.txt	1,ID_REF,	2,VALUE,Normalized signal intensity	Japanese	62706	Cancerous	squamous cell carcinoma	No	Yes	Yes	Yes	IV	Yes	341	Yes	Mean intensity spot values for each sample were extracted for spots that were not flagged by the image quantification software GenePix (version Pro 6.0.1.00). In addition, spots were removed if their background intensities were higher than their respective foreground intensities, and if quadruplicate intensity spot values differed by more than 1 (on a log2 scale). The remaining spots were then no…
GSM426077	Y2091_12n	Patient 12n	RNA	GPL8835	Homo sapiens	SCC patient, non-cancerous	3765	GSM426077-tbl-1.txt	1,ID_REF,	2,VALUE,Normalized signal intensity	Japanese	62706	Non_Cancerous	squamous cell carcinoma	No	Yes	Yes	Yes	III	Yes	591	Yes	Mean intensity spot values for each sample were extracted for spots that were not flagged by the image quantification software GenePix (version Pro 6.0.1.00). In addition, spots were removed if their background intensities were higher than their respective foreground intensities, and if quadruplicate intensity spot values differed by more than 1 (on a log2 scale). The remaining spots were then no…
GSM426078	Y2092_12t	Patient 12t	RNA	GPL8835	Homo sapiens	SCC patient, cancerous	3765	GSM426078-tbl-1.txt	1,ID_REF,	2,VALUE,Normalized signal intensity	Japanese	62706	Cancerous	squamous cell carcinoma	No	Yes	Yes	Yes	III	Yes	591	Yes	Mean intensity spot values for each sample were extracted for spots that were not flagged by the image quantification software GenePix (version Pro 6.0.1.00). In addition, spots were removed if their background intensities were higher than their respective foreground intensities, and if quadruplicate intensity spot values differed by more than 1 (on a log2 scale). The remaining spots were then no…
GSM426079	Y2093_13n	Patient 13n	RNA	GPL8835	Homo sapiens	SCC patient, non-cancerous	3765	GSM426079-tbl-1.txt	1,ID_REF,	2,VALUE,Normalized signal intensity	Japanese	62806	Non_Cancerous	squamous cell carcinoma	No	No	Yes	Yes	II	Yes	1062	Yes	Mean intensity spot values for each sample were extracted for spots that were not flagged by the image quantification software GenePix (version Pro 6.0.1.00). In addition, spots were removed if their background intensities were higher than their respective foreground intensities, and if quadruplicate intensity spot values differed by more than 1 (on a log2 scale). The remaining spots were then no…
GSM426080	Y2094_13t	Patient 13t	RNA	GPL8835	Homo sapiens	SCC patient, cancerous	3765	GSM426080-tbl-1.txt	1,ID_REF,	2,VALUE,Normalized signal intensity	Japanese	62806	Cancerous	squamous cell carcinoma	No	No	Yes	Yes	II	Yes	1062	Yes	Mean intensity spot values for each sample were extracted for spots that were not flagged by the image quantification software GenePix (version Pro 6.0.1.00). In addition, spots were removed if their background intensities were higher than their respective foreground intensities, and if quadruplicate intensity spot values differed by more than 1 (on a log2 scale). The remaining spots were then no…
GSM426081	Y2095_14n	Patient 14n	RNA	GPL8835	Homo sapiens	SCC patient, non-cancerous	3765	GSM426081-tbl-1.txt	1,ID_REF,	2,VALUE,Normalized signal intensity	Japanese	62806	Non_Cancerous	squamous cell carcinoma	No	No	Yes	Yes	0	No	1826	No	Mean intensity spot values for each sample were extracted for spots that were not flagged by the image quantification software GenePix (version Pro 6.0.1.00). In addition, spots were removed if their background intensities were higher than their respective foreground intensities, and if quadruplicate intensity spot values differed by more than 1 (on a log2 scale). The remaining spots were then no…
GSM426082	Y2096_14t	Patient 14t	RNA	GPL8835	Homo sapiens	SCC patient, cancerous	3765	GSM426082-tbl-1.txt	1,ID_REF,	2,VALUE,Normalized signal intensity	Japanese	62806	Cancerous	squamous cell carcinoma	No	No	Yes	Yes	0	No	1826	No	Mean intensity spot values for each sample were extracted for spots that were not flagged by the image quantification software GenePix (version Pro 6.0.1.00). In addition, spots were removed if their background intensities were higher than their respective foreground intensities, and if quadruplicate intensity spot values differed by more than 1 (on a log2 scale). The remaining spots were then no…
GSM426083	Y2097_15n	Patient 15n	RNA	GPL8835	Homo sapiens	SCC patient, non-cancerous	3765	GSM426083-tbl-1.txt	1,ID_REF,	2,VALUE,Normalized signal intensity	Japanese	62806	Non_Cancerous	squamous cell carcinoma	No	No	Yes	Yes	II	Yes	1826	No	Mean intensity spot values for each sample were extracted for spots that were not flagged by the image quantification software GenePix (version Pro 6.0.1.00). In addition, spots were removed if their background intensities were higher than their respective foreground intensities, and if quadruplicate intensity spot values differed by more than 1 (on a log2 scale). The remaining spots were then no…
GSM426084	Y2098_15t	Patient 15t	RNA	GPL8835	Homo sapiens	SCC patient, cancerous	3765	GSM426084-tbl-1.txt	1,ID_REF,	2,VALUE,Normalized signal intensity	Japanese	62806	Cancerous	squamous cell carcinoma	No	No	Yes	Yes	II	Yes	1826	No	Mean intensity spot values for each sample were extracted for spots that were not flagged by the image quantification software GenePix (version Pro 6.0.1.00). In addition, spots were removed if their background intensities were higher than their respective foreground intensities, and if quadruplicate intensity spot values differed by more than 1 (on a log2 scale). The remaining spots were then no…
GSM426085	Y2099_16n	Patient 16n	RNA	GPL8835	Homo sapiens	SCC patient, non-cancerous	3765	GSM426085-tbl-1.txt	1,ID_REF,	2,VALUE,Normalized signal intensity	Japanese	62806	Non_Cancerous	squamous cell carcinoma	No	No	Yes	No	II	Yes	414	Yes	Mean intensity spot values for each sample were extracted for spots that were not flagged by the image quantification software GenePix (version Pro 6.0.1.00). In addition, spots were removed if their background intensities were higher than their respective foreground intensities, and if quadruplicate intensity spot values differed by more than 1 (on a log2 scale). The remaining spots were then no…
GSM426086	Y2100_16t	Patient 16t	RNA	GPL8835	Homo sapiens	SCC patient, cancerous	3765	GSM426086-tbl-1.txt	1,ID_REF,	2,VALUE,Normalized signal intensity	Japanese	62806	Cancerous	squamous cell carcinoma	No	No	Yes	No	II	Yes	414	Yes	Mean intensity spot values for each sample were extracted for spots that were not flagged by the image quantification software GenePix (version Pro 6.0.1.00). In addition, spots were removed if their background intensities were higher than their respective foreground intensities, and if quadruplicate intensity spot values differed by more than 1 (on a log2 scale). The remaining spots were then no…
GSM426087	Y2102_19n	Patient 19n	RNA	GPL8835	Homo sapiens	SCC patient, non-cancerous	3765	GSM426087-tbl-1.txt	1,ID_REF,	2,VALUE,Normalized signal intensity	Japanese	62806	Non_Cancerous	squamous cell carcinoma	No	Yes	No	No	II	Yes	1745	No	Mean intensity spot values for each sample were extracted for spots that were not flagged by the image quantification software GenePix (version Pro 6.0.1.00). In addition, spots were removed if their background intensities were higher than their respective foreground intensities, and if quadruplicate intensity spot values differed by more than 1 (on a log2 scale). The remaining spots were then no…
GSM426088	Y2103_19t	Patient 19t	RNA	GPL8835	Homo sapiens	SCC patient, cancerous	3765	GSM426088-tbl-1.txt	1,ID_REF,	2,VALUE,Normalized signal intensity	Japanese	62806	Cancerous	squamous cell carcinoma	No	Yes	No	No	II	Yes	1745	No	Mean intensity spot values for each sample were extracted for spots that were not flagged by the image quantification software GenePix (version Pro 6.0.1.00). In addition, spots were removed if their background intensities were higher than their respective foreground intensities, and if quadruplicate intensity spot values differed by more than 1 (on a log2 scale). The remaining spots were then no…
GSM426089	Y2104_20n	Patient 20n	RNA	GPL8835	Homo sapiens	SCC patient, non-cancerous	3765	GSM426089-tbl-1.txt	1,ID_REF,	2,VALUE,Normalized signal intensity	Japanese	62806	Non_Cancerous	squamous cell carcinoma	No	Yes	Yes	No	IV	Yes	126	Yes	Mean intensity spot values for each sample were extracted for spots that were not flagged by the image quantification software GenePix (version Pro 6.0.1.00). In addition, spots were removed if their background intensities were higher than their respective foreground intensities, and if quadruplicate intensity spot values differed by more than 1 (on a log2 scale). The remaining spots were then no…
GSM426090	Y2105_20t	Patient 20t	RNA	GPL8835	Homo sapiens	SCC patient, cancerous	3765	GSM426090-tbl-1.txt	1,ID_REF,	2,VALUE,Normalized signal intensity	Japanese	62806	Cancerous	squamous cell carcinoma	No	Yes	Yes	No	IV	Yes	126	Yes	Mean intensity spot values for each sample were extracted for spots that were not flagged by the image quantification software GenePix (version Pro 6.0.1.00). In addition, spots were removed if their background intensities were higher than their respective foreground intensities, and if quadruplicate intensity spot values differed by more than 1 (on a log2 scale). The remaining spots were then no…
GSM426091	Y2106_21n	Patient 21n	RNA	GPL8835	Homo sapiens	SCC patient, non-cancerous	3765	GSM426091-tbl-1.txt	1,ID_REF,	2,VALUE,Normalized signal intensity	Japanese	62806	Non_Cancerous	squamous cell carcinoma	No	Yes	Yes	Yes	IV	Yes	271	Yes	Mean intensity spot values for each sample were extracted for spots that were not flagged by the image quantification software GenePix (version Pro 6.0.1.00). In addition, spots were removed if their background intensities were higher than their respective foreground intensities, and if quadruplicate intensity spot values differed by more than 1 (on a log2 scale). The remaining spots were then no…
GSM426092	Y2107_21t	Patient 21t	RNA	GPL8835	Homo sapiens	SCC patient, cancerous	3765	GSM426092-tbl-1.txt	1,ID_REF,	2,VALUE,Normalized signal intensity	Japanese	62806	Cancerous	squamous cell carcinoma	No	Yes	Yes	Yes	IV	Yes	271	Yes	Mean intensity spot values for each sample were extracted for spots that were not flagged by the image quantification software GenePix (version Pro 6.0.1.00). In addition, spots were removed if their background intensities were higher than their respective foreground intensities, and if quadruplicate intensity spot values differed by more than 1 (on a log2 scale). The remaining spots were then no…
GSM426093	Y2108_22n	Patient 22n	RNA	GPL8835	Homo sapiens	SCC patient, non-cancerous	3765	GSM426093-tbl-1.txt	1,ID_REF,	2,VALUE,Normalized signal intensity	Japanese	62806	Non_Cancerous	squamous cell carcinoma	No	No	Yes	Yes	I	No	1694	No	Mean intensity spot values for each sample were extracted for spots that were not flagged by the image quantification software GenePix (version Pro 6.0.1.00). In addition, spots were removed if their background intensities were higher than their respective foreground intensities, and if quadruplicate intensity spot values differed by more than 1 (on a log2 scale). The remaining spots were then no…
GSM426094	Y2109_22t	Patient 22t	RNA	GPL8835	Homo sapiens	SCC patient, cancerous	3765	GSM426094-tbl-1.txt	1,ID_REF,	2,VALUE,Normalized signal intensity	Japanese	62806	Cancerous	squamous cell carcinoma	No	No	Yes	Yes	I	No	1694	No	Mean intensity spot values for each sample were extracted for spots that were not flagged by the image quantification software GenePix (version Pro 6.0.1.00). In addition, spots were removed if their background intensities were higher than their respective foreground intensities, and if quadruplicate intensity spot values differed by more than 1 (on a log2 scale). The remaining spots were then no…
GSM426095	Y2110_25n	Patient 25n	RNA	GPL8835	Homo sapiens	SCC patient, non-cancerous	3765	GSM426095-tbl-1.txt	1,ID_REF,	2,VALUE,Normalized signal intensity	Japanese	62806	Non_Cancerous	squamous cell carcinoma	No	No			IV	Yes	237	Yes	Mean intensity spot values for each sample were extracted for spots that were not flagged by the image quantification software GenePix (version Pro 6.0.1.00). In addition, spots were removed if their background intensities were higher than their respective foreground intensities, and if quadruplicate intensity spot values differed by more than 1 (on a log2 scale). The remaining spots were then no…
GSM426096	Y2111_25t	Patient 25t	RNA	GPL8835	Homo sapiens	SCC patient, cancerous	3765	GSM426096-tbl-1.txt	1,ID_REF,	2,VALUE,Normalized signal intensity	Japanese	62806	Cancerous	squamous cell carcinoma	No	No			IV	Yes	237	Yes	Mean intensity spot values for each sample were extracted for spots that were not flagged by the image quantification software GenePix (version Pro 6.0.1.00). In addition, spots were removed if their background intensities were higher than their respective foreground intensities, and if quadruplicate intensity spot values differed by more than 1 (on a log2 scale). The remaining spots were then no…
GSM426097	Y2112_26n	Patient 26n	RNA	GPL8835	Homo sapiens	SCC patient, non-cancerous	3765	GSM426097-tbl-1.txt	1,ID_REF,	2,VALUE,Normalized signal intensity	Japanese	62806	Non_Cancerous	squamous cell carcinoma	No	No	Yes	No	I	No	1512	No	Mean intensity spot values for each sample were extracted for spots that were not flagged by the image quantification software GenePix (version Pro 6.0.1.00). In addition, spots were removed if their background intensities were higher than their respective foreground intensities, and if quadruplicate intensity spot values differed by more than 1 (on a log2 scale). The remaining spots were then no…
GSM426098	Y2113_26t	Patient 26t	RNA	GPL8835	Homo sapiens	SCC patient, cancerous	3765	GSM426098-tbl-1.txt	1,ID_REF,	2,VALUE,Normalized signal intensity	Japanese	62806	Cancerous	squamous cell carcinoma	No	No	Yes	No	I	No	1512	No	Mean intensity spot values for each sample were extracted for spots that were not flagged by the image quantification software GenePix (version Pro 6.0.1.00). In addition, spots were removed if their background intensities were higher than their respective foreground intensities, and if quadruplicate intensity spot values differed by more than 1 (on a log2 scale). The remaining spots were then no…
GSM426099	Y2114_23n	Patient 23n	RNA	GPL8835	Homo sapiens	SCC patient, non-cancerous	3765	GSM426099-tbl-1.txt	1,ID_REF,	2,VALUE,Normalized signal intensity	Japanese	62806	Non_Cancerous	squamous cell carcinoma	No	No	Yes	Yes	III	Yes	1682	No	Mean intensity spot values for each sample were extracted for spots that were not flagged by the image quantification software GenePix (version Pro 6.0.1.00). In addition, spots were removed if their background intensities were higher than their respective foreground intensities, and if quadruplicate intensity spot values differed by more than 1 (on a log2 scale). The remaining spots were then no…
GSM426100	Y2115_23t	Patient 23t	RNA	GPL8835	Homo sapiens	SCC patient, cancerous	3765	GSM426100-tbl-1.txt	1,ID_REF,	2,VALUE,Normalized signal intensity	Japanese	62806	Cancerous	squamous cell carcinoma	No	No	Yes	Yes	III	Yes	1682	No	Mean intensity spot values for each sample were extracted for spots that were not flagged by the image quantification software GenePix (version Pro 6.0.1.00). In addition, spots were removed if their background intensities were higher than their respective foreground intensities, and if quadruplicate intensity spot values differed by more than 1 (on a log2 scale). The remaining spots were then no…
GSM426101	Y2116_24n	Patient 24n	RNA	GPL8835	Homo sapiens	SCC patient, non-cancerous	3765	GSM426101-tbl-1.txt	1,ID_REF,	2,VALUE,Normalized signal intensity	Japanese	62806	Non_Cancerous	squamous cell carcinoma	No	No			I	No	1612	No	Mean intensity spot values for each sample were extracted for spots that were not flagged by the image quantification software GenePix (version Pro 6.0.1.00). In addition, spots were removed if their background intensities were higher than their respective foreground intensities, and if quadruplicate intensity spot values differed by more than 1 (on a log2 scale). The remaining spots were then no…
GSM426102	Y2117_24t	Patient 24t	RNA	GPL8835	Homo sapiens	SCC patient, cancerous	3765	GSM426102-tbl-1.txt	1,ID_REF,	2,VALUE,Normalized signal intensity	Japanese	62806	Cancerous	squamous cell carcinoma	No	No			I	No	1612	No	Mean intensity spot values for each sample were extracted for spots that were not flagged by the image quantification software GenePix (version Pro 6.0.1.00). In addition, spots were removed if their background intensities were higher than their respective foreground intensities, and if quadruplicate intensity spot values differed by more than 1 (on a log2 scale). The remaining spots were then no…
GSM426103	Y2118_28N	Patient 28N	RNA	GPL8835	Homo sapiens	SCC patient, non-cancerous	3765	GSM426103-tbl-1.txt	1,ID_REF,	2,VALUE,Normalized signal intensity	Japanese	62906	Non_Cancerous	squamous cell carcinoma	No	No	Yes	Yes	I	No	1430	No	Mean intensity spot values for each sample were extracted for spots that were not flagged by the image quantification software GenePix (version Pro 6.0.1.00). In addition, spots were removed if their background intensities were higher than their respective foreground intensities, and if quadruplicate intensity spot values differed by more than 1 (on a log2 scale). The remaining spots were then no…
GSM426104	Y2119_28T	Patient 28T	RNA	GPL8835	Homo sapiens	SCC patient, cancerous	3765	GSM426104-tbl-1.txt	1,ID_REF,	2,VALUE,Normalized signal intensity	Japanese	62906	Cancerous	squamous cell carcinoma	No	No	Yes	Yes	I	No	1430	No	Mean intensity spot values for each sample were extracted for spots that were not flagged by the image quantification software GenePix (version Pro 6.0.1.00). In addition, spots were removed if their background intensities were higher than their respective foreground intensities, and if quadruplicate intensity spot values differed by more than 1 (on a log2 scale). The remaining spots were then no…
GSM426105	Y2126_34n	Patient 34n	RNA	GPL8835	Homo sapiens	SCC patient, non-cancerous	3765	GSM426105-tbl-1.txt	1,ID_REF,	2,VALUE,Normalized signal intensity	Japanese	62906	Non_Cancerous	squamous cell carcinoma	No	Yes	Yes	Yes	IV	Yes	693	No	Mean intensity spot values for each sample were extracted for spots that were not flagged by the image quantification software GenePix (version Pro 6.0.1.00). In addition, spots were removed if their background intensities were higher than their respective foreground intensities, and if quadruplicate intensity spot values differed by more than 1 (on a log2 scale). The remaining spots were then no…
GSM426106	Y2127_34t	Patient 34t	RNA	GPL8835	Homo sapiens	SCC patient, cancerous	3765	GSM426106-tbl-1.txt	1,ID_REF,	2,VALUE,Normalized signal intensity	Japanese	62906	Cancerous	squamous cell carcinoma	No	Yes	Yes	Yes	IV	Yes	693	No	Mean intensity spot values for each sample were extracted for spots that were not flagged by the image quantification software GenePix (version Pro 6.0.1.00). In addition, spots were removed if their background intensities were higher than their respective foreground intensities, and if quadruplicate intensity spot values differed by more than 1 (on a log2 scale). The remaining spots were then no…
GSM426107	Y2128_35n	Patient 35n	RNA	GPL8835	Homo sapiens	SCC patient, non-cancerous	3765	GSM426107-tbl-1.txt	1,ID_REF,	2,VALUE,Normalized signal intensity	Japanese	62906	Non_Cancerous	squamous cell carcinoma	No	No	Yes	Yes	III	Yes	805	No	Mean intensity spot values for each sample were extracted for spots that were not flagged by the image quantification software GenePix (version Pro 6.0.1.00). In addition, spots were removed if their background intensities were higher than their respective foreground intensities, and if quadruplicate intensity spot values differed by more than 1 (on a log2 scale). The remaining spots were then no…
GSM426108	Y2129_35t	Patient 35t	RNA	GPL8835	Homo sapiens	SCC patient, cancerous	3765	GSM426108-tbl-1.txt	1,ID_REF,	2,VALUE,Normalized signal intensity	Japanese	62906	Cancerous	squamous cell carcinoma	No	No	Yes	Yes	III	Yes	805	No	Mean intensity spot values for each sample were extracted for spots that were not flagged by the image quantification software GenePix (version Pro 6.0.1.00). In addition, spots were removed if their background intensities were higher than their respective foreground intensities, and if quadruplicate intensity spot values differed by more than 1 (on a log2 scale). The remaining spots were then no…
GSM426109	Y2130_36n	Patient 36n	RNA	GPL8835	Homo sapiens	SCC patient, non-cancerous	3765	GSM426109-tbl-1.txt	1,ID_REF,	2,VALUE,Normalized signal intensity	Japanese	62906	Non_Cancerous	squamous cell carcinoma	No	No	Yes	No	II	No	826	No	Mean intensity spot values for each sample were extracted for spots that were not flagged by the image quantification software GenePix (version Pro 6.0.1.00). In addition, spots were removed if their background intensities were higher than their respective foreground intensities, and if quadruplicate intensity spot values differed by more than 1 (on a log2 scale). The remaining spots were then no…
GSM426110	Y2131_36t	Patient 36t	RNA	GPL8835	Homo sapiens	SCC patient, cancerous	3765	GSM426110-tbl-1.txt	1,ID_REF,	2,VALUE,Normalized signal intensity	Japanese	62906	Cancerous	squamous cell carcinoma	No	No	Yes	No	II	No	826	No	Mean intensity spot values for each sample were extracted for spots that were not flagged by the image quantification software GenePix (version Pro 6.0.1.00). In addition, spots were removed if their background intensities were higher than their respective foreground intensities, and if quadruplicate intensity spot values differed by more than 1 (on a log2 scale). The remaining spots were then no…
GSM426111	Y2132_37n	Patient 37n	RNA	GPL8835	Homo sapiens	SCC patient, non-cancerous	3765	GSM426111-tbl-1.txt	1,ID_REF,	2,VALUE,Normalized signal intensity	Japanese	62906	Non_Cancerous	squamous cell carcinoma	No	No	Yes	Yes	IV	Yes	623	No	Mean intensity spot values for each sample were extracted for spots that were not flagged by the image quantification software GenePix (version Pro 6.0.1.00). In addition, spots were removed if their background intensities were higher than their respective foreground intensities, and if quadruplicate intensity spot values differed by more than 1 (on a log2 scale). The remaining spots were then no…
GSM426112	Y2133_37t	Patient 37t	RNA	GPL8835	Homo sapiens	SCC patient, cancerous	3765	GSM426112-tbl-1.txt	1,ID_REF,	2,VALUE,Normalized signal intensity	Japanese	62906	Cancerous	squamous cell carcinoma	No	No	Yes	Yes	IV	Yes	623	No	Mean intensity spot values for each sample were extracted for spots that were not flagged by the image quantification software GenePix (version Pro 6.0.1.00). In addition, spots were removed if their background intensities were higher than their respective foreground intensities, and if quadruplicate intensity spot values differed by more than 1 (on a log2 scale). The remaining spots were then no…
GSM426113	Y2134_38n	Patient 38n	RNA	GPL8835	Homo sapiens	SCC patient, non-cancerous	3765	GSM426113-tbl-1.txt	1,ID_REF,	2,VALUE,Normalized signal intensity	Japanese	62906	Non_Cancerous	squamous cell carcinoma	No	Yes	Yes	Yes	II	No	261	No	Mean intensity spot values for each sample were extracted for spots that were not flagged by the image quantification software GenePix (version Pro 6.0.1.00). In addition, spots were removed if their background intensities were higher than their respective foreground intensities, and if quadruplicate intensity spot values differed by more than 1 (on a log2 scale). The remaining spots were then no…
GSM426114	Y2135_38t	Patient 38t	RNA	GPL8835	Homo sapiens	SCC patient, cancerous	3765	GSM426114-tbl-1.txt	1,ID_REF,	2,VALUE,Normalized signal intensity	Japanese	62906	Cancerous	squamous cell carcinoma	No	Yes	Yes	Yes	II	No	261	No	Mean intensity spot values for each sample were extracted for spots that were not flagged by the image quantification software GenePix (version Pro 6.0.1.00). In addition, spots were removed if their background intensities were higher than their respective foreground intensities, and if quadruplicate intensity spot values differed by more than 1 (on a log2 scale). The remaining spots were then no…
GSM426115	Y2136_39n	Patient 39n	RNA	GPL8835	Homo sapiens	SCC patient, non-cancerous	3765	GSM426115-tbl-1.txt	1,ID_REF,	2,VALUE,Normalized signal intensity	Japanese	62906	Non_Cancerous	squamous cell carcinoma	No	Yes	No	Yes	II	No	434	No	Mean intensity spot values for each sample were extracted for spots that were not flagged by the image quantification software GenePix (version Pro 6.0.1.00). In addition, spots were removed if their background intensities were higher than their respective foreground intensities, and if quadruplicate intensity spot values differed by more than 1 (on a log2 scale). The remaining spots were then no…
GSM426116	Y2137_39t	Patient 39t	RNA	GPL8835	Homo sapiens	SCC patient, cancerous	3765	GSM426116-tbl-1.txt	1,ID_REF,	2,VALUE,Normalized signal intensity	Japanese	62906	Cancerous	squamous cell carcinoma	No	Yes	No	Yes	II	No	434	No	Mean intensity spot values for each sample were extracted for spots that were not flagged by the image quantification software GenePix (version Pro 6.0.1.00). In addition, spots were removed if their background intensities were higher than their respective foreground intensities, and if quadruplicate intensity spot values differed by more than 1 (on a log2 scale). The remaining spots were then no…
GSM426117	Y2138_40n	Patient 40n	RNA	GPL8835	Homo sapiens	SCC patient, non-cancerous	3765	GSM426117-tbl-1.txt	1,ID_REF,	2,VALUE,Normalized signal intensity	Japanese	62906	Non_Cancerous	squamous cell carcinoma	No	No	Yes	Yes	I	No	378	No	Mean intensity spot values for each sample were extracted for spots that were not flagged by the image quantification software GenePix (version Pro 6.0.1.00). In addition, spots were removed if their background intensities were higher than their respective foreground intensities, and if quadruplicate intensity spot values differed by more than 1 (on a log2 scale). The remaining spots were then no…
GSM426118	Y2139_40t	Patient 40t	RNA	GPL8835	Homo sapiens	SCC patient, cancerous	3765	GSM426118-tbl-1.txt	1,ID_REF,	2,VALUE,Normalized signal intensity	Japanese	62906	Cancerous	squamous cell carcinoma	No	No	Yes	Yes	I	No	378	No	Mean intensity spot values for each sample were extracted for spots that were not flagged by the image quantification software GenePix (version Pro 6.0.1.00). In addition, spots were removed if their background intensities were higher than their respective foreground intensities, and if quadruplicate intensity spot values differed by more than 1 (on a log2 scale). The remaining spots were then no…
GSM426119	Y2140_41n	Patient 41n	RNA	GPL8835	Homo sapiens	SCC patient, non-cancerous	3765	GSM426119-tbl-1.txt	1,ID_REF,	2,VALUE,Normalized signal intensity	Japanese	62906	Non_Cancerous	squamous cell carcinoma	No	No	Yes	Yes	II	No	419	No	Mean intensity spot values for each sample were extracted for spots that were not flagged by the image quantification software GenePix (version Pro 6.0.1.00). In addition, spots were removed if their background intensities were higher than their respective foreground intensities, and if quadruplicate intensity spot values differed by more than 1 (on a log2 scale). The remaining spots were then no…
GSM426120	Y2141_41t	Patient 41t	RNA	GPL8835	Homo sapiens	SCC patient, cancerous	3765	GSM426120-tbl-1.txt	1,ID_REF,	2,VALUE,Normalized signal intensity	Japanese	62906	Cancerous	squamous cell carcinoma	No	No	Yes	Yes	II	No	419	No	Mean intensity spot values for each sample were extracted for spots that were not flagged by the image quantification software GenePix (version Pro 6.0.1.00). In addition, spots were removed if their background intensities were higher than their respective foreground intensities, and if quadruplicate intensity spot values differed by more than 1 (on a log2 scale). The remaining spots were then no…
GSM426121	Y2142_52n	Patient 52n	RNA	GPL8835	Homo sapiens	ADC patient, non-cancerous	3765	GSM426121-tbl-1.txt	1,ID_REF,	2,VALUE,Normalized signal intensity	US	60606	Non_Cancerous	adenocarcinoma	No	No	No	No	IV	Yes	21	Yes	Mean intensity spot values for each sample were extracted for spots that were not flagged by the image quantification software GenePix (version Pro 6.0.1.00). In addition, spots were removed if their background intensities were higher than their respective foreground intensities, and if quadruplicate intensity spot values differed by more than 1 (on a log2 scale). The remaining spots were then no…
GSM426122	Y2143_52t	Patient 52t	RNA	GPL8835	Homo sapiens	ADC patient, cancerous	3765	GSM426122-tbl-1.txt	1,ID_REF,	2,VALUE,Normalized signal intensity	US	60606	Cancerous	adenocarcinoma	No	No	No	No	IV	Yes	21	Yes	Mean intensity spot values for each sample were extracted for spots that were not flagged by the image quantification software GenePix (version Pro 6.0.1.00). In addition, spots were removed if their background intensities were higher than their respective foreground intensities, and if quadruplicate intensity spot values differed by more than 1 (on a log2 scale). The remaining spots were then no…
GSM426123	Y2144_55n	Patient 55n	RNA	GPL8835	Homo sapiens	SCC patient, non-cancerous	3765	GSM426123-tbl-1.txt	1,ID_REF,	2,VALUE,Normalized signal intensity	US	60606	Non_Cancerous	squamous cell carcinoma	No	No	Yes	Yes	I	No	1118	Yes	Mean intensity spot values for each sample were extracted for spots that were not flagged by the image quantification software GenePix (version Pro 6.0.1.00). In addition, spots were removed if their background intensities were higher than their respective foreground intensities, and if quadruplicate intensity spot values differed by more than 1 (on a log2 scale). The remaining spots were then no…
GSM426124	Y2145_55t	Patient 55t	RNA	GPL8835	Homo sapiens	SCC patient, cancerous	3765	GSM426124-tbl-1.txt	1,ID_REF,	2,VALUE,Normalized signal intensity	US	60606	Cancerous	squamous cell carcinoma	No	No	Yes	Yes	I	No	1118	Yes	Mean intensity spot values for each sample were extracted for spots that were not flagged by the image quantification software GenePix (version Pro 6.0.1.00). In addition, spots were removed if their background intensities were higher than their respective foreground intensities, and if quadruplicate intensity spot values differed by more than 1 (on a log2 scale). The remaining spots were then no…
GSM426125	Y2146_56n	Patient 56n	RNA	GPL8835	Homo sapiens	SCC patient, non-cancerous	3765	GSM426125-tbl-1.txt	1,ID_REF,	2,VALUE,Normalized signal intensity	US	60606	Non_Cancerous	squamous cell carcinoma	No	No	Yes	Yes	II	No	1826	No	Mean intensity spot values for each sample were extracted for spots that were not flagged by the image quantification software GenePix (version Pro 6.0.1.00). In addition, spots were removed if their background intensities were higher than their respective foreground intensities, and if quadruplicate intensity spot values differed by more than 1 (on a log2 scale). The remaining spots were then no…
GSM426126	Y2147_56t	Patient 56t	RNA	GPL8835	Homo sapiens	SCC patient, cancerous	3765	GSM426126-tbl-1.txt	1,ID_REF,	2,VALUE,Normalized signal intensity	US	60606	Cancerous	squamous cell carcinoma	No	No	Yes	Yes	II	No	1826	No	Mean intensity spot values for each sample were extracted for spots that were not flagged by the image quantification software GenePix (version Pro 6.0.1.00). In addition, spots were removed if their background intensities were higher than their respective foreground intensities, and if quadruplicate intensity spot values differed by more than 1 (on a log2 scale). The remaining spots were then no…
GSM426127	Y2148_57n	Patient 57n	RNA	GPL8835	Homo sapiens	ADC patient, non-cancerous	3765	GSM426127-tbl-1.txt	1,ID_REF,	2,VALUE,Normalized signal intensity	US	60606	Non_Cancerous	adenocarcinoma	No	Yes	Yes	Yes	IIB	Yes	29	Yes	Mean intensity spot values for each sample were extracted for spots that were not flagged by the image quantification software GenePix (version Pro 6.0.1.00). In addition, spots were removed if their background intensities were higher than their respective foreground intensities, and if quadruplicate intensity spot values differed by more than 1 (on a log2 scale). The remaining spots were then no…
GSM426128	Y2149_57t	Patient 57t	RNA	GPL8835	Homo sapiens	ADC patient, cancerous	3765	GSM426128-tbl-1.txt	1,ID_REF,	2,VALUE,Normalized signal intensity	US	60606	Cancerous	adenocarcinoma	No	Yes	Yes	Yes	IIB	Yes	29	Yes	Mean intensity spot values for each sample were extracted for spots that were not flagged by the image quantification software GenePix (version Pro 6.0.1.00). In addition, spots were removed if their background intensities were higher than their respective foreground intensities, and if quadruplicate intensity spot values differed by more than 1 (on a log2 scale). The remaining spots were then no…
GSM426129	Y2150_58n	Patient 58n	RNA	GPL8835	Homo sapiens	ADC patient, non-cancerous	3765	GSM426129-tbl-1.txt	1,ID_REF,	2,VALUE,Normalized signal intensity	US	60606	Non_Cancerous	adenocarcinoma	Yes	Yes	Yes	No	0	No	1826	No	Mean intensity spot values for each sample were extracted for spots that were not flagged by the image quantification software GenePix (version Pro 6.0.1.00). In addition, spots were removed if their background intensities were higher than their respective foreground intensities, and if quadruplicate intensity spot values differed by more than 1 (on a log2 scale). The remaining spots were then no…
GSM426130	Y2151_58t	Patient 58t	RNA	GPL8835	Homo sapiens	ADC patient, cancerous	3765	GSM426130-tbl-1.txt	1,ID_REF,	2,VALUE,Normalized signal intensity	US	60606	Cancerous	adenocarcinoma	Yes	Yes	Yes	No	0	No	1826	No	Mean intensity spot values for each sample were extracted for spots that were not flagged by the image quantification software GenePix (version Pro 6.0.1.00). In addition, spots were removed if their background intensities were higher than their respective foreground intensities, and if quadruplicate intensity spot values differed by more than 1 (on a log2 scale). The remaining spots were then no…
GSM426131	Y2152_59n	Patient 59n	RNA	GPL8835	Homo sapiens	ADC patient, non-cancerous	3765	GSM426131-tbl-1.txt	1,ID_REF,	2,VALUE,Normalized signal intensity	US	60606	Non_Cancerous	adenocarcinoma	No	Yes	No	Yes	IIB	Yes	856	Yes	Mean intensity spot values for each sample were extracted for spots that were not flagged by the image quantification software GenePix (version Pro 6.0.1.00). In addition, spots were removed if their background intensities were higher than their respective foreground intensities, and if quadruplicate intensity spot values differed by more than 1 (on a log2 scale). The remaining spots were then no…
GSM426132	Y2153_59t	Patient 59t	RNA	GPL8835	Homo sapiens	ADC patient, cancerous	3765	GSM426132-tbl-1.txt	1,ID_REF,	2,VALUE,Normalized signal intensity	US	60606	Cancerous	adenocarcinoma	No	Yes	No	Yes	IIB	Yes	856	Yes	Mean intensity spot values for each sample were extracted for spots that were not flagged by the image quantification software GenePix (version Pro 6.0.1.00). In addition, spots were removed if their background intensities were higher than their respective foreground intensities, and if quadruplicate intensity spot values differed by more than 1 (on a log2 scale). The remaining spots were then no…
GSM426133	Y2154_61n	Patient 61n	RNA	GPL8835	Homo sapiens	ADC patient, non-cancerous	3765	GSM426133-tbl-1.txt	1,ID_REF,	2,VALUE,Normalized signal intensity	US	60606	Non_Cancerous	adenocarcinoma	Yes	Yes	No	No	0	No	390	Yes	Mean intensity spot values for each sample were extracted for spots that were not flagged by the image quantification software GenePix (version Pro 6.0.1.00). In addition, spots were removed if their background intensities were higher than their respective foreground intensities, and if quadruplicate intensity spot values differed by more than 1 (on a log2 scale). The remaining spots were then no…
GSM426134	Y2155_61t	Patient 61t	RNA	GPL8835	Homo sapiens	ADC patient, cancerous	3765	GSM426134-tbl-1.txt	1,ID_REF,	2,VALUE,Normalized signal intensity	US	60606	Cancerous	adenocarcinoma	Yes	Yes	No	No	0	No	390	Yes	Mean intensity spot values for each sample were extracted for spots that were not flagged by the image quantification software GenePix (version Pro 6.0.1.00). In addition, spots were removed if their background intensities were higher than their respective foreground intensities, and if quadruplicate intensity spot values differed by more than 1 (on a log2 scale). The remaining spots were then no…
GSM426135	Y2156_62n	Patient 62n	RNA	GPL8835	Homo sapiens	SCC patient, non-cancerous	3765	GSM426135-tbl-1.txt	1,ID_REF,	2,VALUE,Normalized signal intensity	US	60606	Non_Cancerous	squamous cell carcinoma	No	Yes	Yes	Yes	II	No	1147	Yes	Mean intensity spot values for each sample were extracted for spots that were not flagged by the image quantification software GenePix (version Pro 6.0.1.00). In addition, spots were removed if their background intensities were higher than their respective foreground intensities, and if quadruplicate intensity spot values differed by more than 1 (on a log2 scale). The remaining spots were then no…
GSM426136	Y2157_62t	Patient 62t	RNA	GPL8835	Homo sapiens	SCC patient, cancerous	3765	GSM426136-tbl-1.txt	1,ID_REF,	2,VALUE,Normalized signal intensity	US	60606	Cancerous	squamous cell carcinoma	No	Yes	Yes	Yes	II	No	1147	Yes	Mean intensity spot values for each sample were extracted for spots that were not flagged by the image quantification software GenePix (version Pro 6.0.1.00). In addition, spots were removed if their background intensities were higher than their respective foreground intensities, and if quadruplicate intensity spot values differed by more than 1 (on a log2 scale). The remaining spots were then no…
GSM426137	Y2158_63n	Patient 63n	RNA	GPL8835	Homo sapiens	SCC patient, non-cancerous	3765	GSM426137-tbl-1.txt	1,ID_REF,	2,VALUE,Normalized signal intensity	US	70606	Non_Cancerous	squamous cell carcinoma	No	Yes	Yes	No	0	No	1826	No	Mean intensity spot values for each sample were extracted for spots that were not flagged by the image quantification software GenePix (version Pro 6.0.1.00). In addition, spots were removed if their background intensities were higher than their respective foreground intensities, and if quadruplicate intensity spot values differed by more than 1 (on a log2 scale). The remaining spots were then no…
GSM426138	Y2159_63t	Patient 63t	RNA	GPL8835	Homo sapiens	SCC patient, cancerous	3765	GSM426138-tbl-1.txt	1,ID_REF,	2,VALUE,Normalized signal intensity	US	70606	Cancerous	squamous cell carcinoma	No	Yes	Yes	No	0	No	1826	No	Mean intensity spot values for each sample were extracted for spots that were not flagged by the image quantification software GenePix (version Pro 6.0.1.00). In addition, spots were removed if their background intensities were higher than their respective foreground intensities, and if quadruplicate intensity spot values differed by more than 1 (on a log2 scale). The remaining spots were then no…
GSM426139	Y2160_64n	Patient 64n	RNA	GPL8835	Homo sapiens	ADC patient, non-cancerous	3765	GSM426139-tbl-1.txt	1,ID_REF,	2,VALUE,Normalized signal intensity	US	70606	Non_Cancerous	adenocarcinoma	Yes	No		No	III	Yes	283	Yes	Mean intensity spot values for each sample were extracted for spots that were not flagged by the image quantification software GenePix (version Pro 6.0.1.00). In addition, spots were removed if their background intensities were higher than their respective foreground intensities, and if quadruplicate intensity spot values differed by more than 1 (on a log2 scale). The remaining spots were then no…
GSM426140	Y2161_64t	Patient 64t	RNA	GPL8835	Homo sapiens	ADC patient, cancerous	3765	GSM426140-tbl-1.txt	1,ID_REF,	2,VALUE,Normalized signal intensity	US	70606	Cancerous	adenocarcinoma	Yes	No		No	III	Yes	283	Yes	Mean intensity spot values for each sample were extracted for spots that were not flagged by the image quantification software GenePix (version Pro 6.0.1.00). In addition, spots were removed if their background intensities were higher than their respective foreground intensities, and if quadruplicate intensity spot values differed by more than 1 (on a log2 scale). The remaining spots were then no…
GSM426141	Y2162_65n	Patient 65n	RNA	GPL8835	Homo sapiens	ADC patient, non-cancerous	3765	GSM426141-tbl-1.txt	1,ID_REF,	2,VALUE,Normalized signal intensity	US	70606	Non_Cancerous	adenocarcinoma	No	Yes	Yes	Yes	I	No	1456	Yes	Mean intensity spot values for each sample were extracted for spots that were not flagged by the image quantification software GenePix (version Pro 6.0.1.00). In addition, spots were removed if their background intensities were higher than their respective foreground intensities, and if quadruplicate intensity spot values differed by more than 1 (on a log2 scale). The remaining spots were then no…
GSM426142	Y2163_65t	Patient 65t	RNA	GPL8835	Homo sapiens	ADC patient, cancerous	3765	GSM426142-tbl-1.txt	1,ID_REF,	2,VALUE,Normalized signal intensity	US	70606	Cancerous	adenocarcinoma	No	Yes	Yes	Yes	I	No	1456	Yes	Mean intensity spot values for each sample were extracted for spots that were not flagged by the image quantification software GenePix (version Pro 6.0.1.00). In addition, spots were removed if their background intensities were higher than their respective foreground intensities, and if quadruplicate intensity spot values differed by more than 1 (on a log2 scale). The remaining spots were then no…
GSM426143	Y2166_67n	Patient 67n	RNA	GPL8835	Homo sapiens	SCC patient, non-cancerous	3765	GSM426143-tbl-1.txt	1,ID_REF,	2,VALUE,Normalized signal intensity	US	70706	Non_Cancerous	squamous cell carcinoma	No	No	Yes	Yes	I	No	677	No	Mean intensity spot values for each sample were extracted for spots that were not flagged by the image quantification software GenePix (version Pro 6.0.1.00). In addition, spots were removed if their background intensities were higher than their respective foreground intensities, and if quadruplicate intensity spot values differed by more than 1 (on a log2 scale). The remaining spots were then no…
GSM426144	Y2167_67t	Patient 67t	RNA	GPL8835	Homo sapiens	SCC patient, cancerous	3765	GSM426144-tbl-1.txt	1,ID_REF,	2,VALUE,Normalized signal intensity	US	70706	Cancerous	squamous cell carcinoma	No	No	Yes	Yes	I	No	677	No	Mean intensity spot values for each sample were extracted for spots that were not flagged by the image quantification software GenePix (version Pro 6.0.1.00). In addition, spots were removed if their background intensities were higher than their respective foreground intensities, and if quadruplicate intensity spot values differed by more than 1 (on a log2 scale). The remaining spots were then no…
GSM426145	Y2168_68n	Patient 68n	RNA	GPL8835	Homo sapiens	ADC patient, non-cancerous	3765	GSM426145-tbl-1.txt	1,ID_REF,	2,VALUE,Normalized signal intensity	US	70606	Non_Cancerous	adenocarcinoma	No	Yes	No	Yes	0	No	554	Yes	Mean intensity spot values for each sample were extracted for spots that were not flagged by the image quantification software GenePix (version Pro 6.0.1.00). In addition, spots were removed if their background intensities were higher than their respective foreground intensities, and if quadruplicate intensity spot values differed by more than 1 (on a log2 scale). The remaining spots were then no…
GSM426146	Y2169_68t	Patient 68t	RNA	GPL8835	Homo sapiens	ADC patient, cancerous	3765	GSM426146-tbl-1.txt	1,ID_REF,	2,VALUE,Normalized signal intensity	US	70706	Cancerous	adenocarcinoma	No	Yes	No	Yes	0	No	554	Yes	Mean intensity spot values for each sample were extracted for spots that were not flagged by the image quantification software GenePix (version Pro 6.0.1.00). In addition, spots were removed if their background intensities were higher than their respective foreground intensities, and if quadruplicate intensity spot values differed by more than 1 (on a log2 scale). The remaining spots were then no…
GSM426147	Y2172_70n	Patient 70n	RNA	GPL8835	Homo sapiens	ADC patient, non-cancerous	3765	GSM426147-tbl-1.txt	1,ID_REF,	2,VALUE,Normalized signal intensity	US	70606	Non_Cancerous	adenocarcinoma	No	No	Yes	No	IIA	No	1826	No	Mean intensity spot values for each sample were extracted for spots that were not flagged by the image quantification software GenePix (version Pro 6.0.1.00). In addition, spots were removed if their background intensities were higher than their respective foreground intensities, and if quadruplicate intensity spot values differed by more than 1 (on a log2 scale). The remaining spots were then no…
GSM426148	Y2173_70t	Patient 70t	RNA	GPL8835	Homo sapiens	ADC patient, cancerous	3765	GSM426148-tbl-1.txt	1,ID_REF,	2,VALUE,Normalized signal intensity	US	70706	Cancerous	adenocarcinoma	No	No	Yes	No	IIA	No	1826	No	Mean intensity spot values for each sample were extracted for spots that were not flagged by the image quantification software GenePix (version Pro 6.0.1.00). In addition, spots were removed if their background intensities were higher than their respective foreground intensities, and if quadruplicate intensity spot values differed by more than 1 (on a log2 scale). The remaining spots were then no…
GSM426149	Y2174_71n	Patient 71n	RNA	GPL8835	Homo sapiens	ADC patient, non-cancerous	3765	GSM426149-tbl-1.txt	1,ID_REF,	2,VALUE,Normalized signal intensity	US	70606	Non_Cancerous	adenocarcinoma	Yes	No	No	Yes	I	No	1826	No	Mean intensity spot values for each sample were extracted for spots that were not flagged by the image quantification software GenePix (version Pro 6.0.1.00). In addition, spots were removed if their background intensities were higher than their respective foreground intensities, and if quadruplicate intensity spot values differed by more than 1 (on a log2 scale). The remaining spots were then no…
GSM426150	Y2175_71t	Patient 71t	RNA	GPL8835	Homo sapiens	ADC patient, cancerous	3765	GSM426150-tbl-1.txt	1,ID_REF,	2,VALUE,Normalized signal intensity	US	70706	Cancerous	adenocarcinoma	Yes	No	No	Yes	I	No	1826	No	Mean intensity spot values for each sample were extracted for spots that were not flagged by the image quantification software GenePix (version Pro 6.0.1.00). In addition, spots were removed if their background intensities were higher than their respective foreground intensities, and if quadruplicate intensity spot values differed by more than 1 (on a log2 scale). The remaining spots were then no…
GSM426151	Y2176_72n	Patient 72n	RNA	GPL8835	Homo sapiens	SCC patient, non-cancerous	3765	GSM426151-tbl-1.txt	1,ID_REF,	2,VALUE,Normalized signal intensity	US	70706	Non_Cancerous	squamous cell carcinoma	No	Yes	Yes	Yes	II	No	117	No	Mean intensity spot values for each sample were extracted for spots that were not flagged by the image quantification software GenePix (version Pro 6.0.1.00). In addition, spots were removed if their background intensities were higher than their respective foreground intensities, and if quadruplicate intensity spot values differed by more than 1 (on a log2 scale). The remaining spots were then no…
GSM426152	Y2177_72t	Patient 72t	RNA	GPL8835	Homo sapiens	SCC patient, cancerous	3765	GSM426152-tbl-1.txt	1,ID_REF,	2,VALUE,Normalized signal intensity	US	70706	Cancerous	squamous cell carcinoma	No	Yes	Yes	Yes	II	No	117	No	Mean intensity spot values for each sample were extracted for spots that were not flagged by the image quantification software GenePix (version Pro 6.0.1.00). In addition, spots were removed if their background intensities were higher than their respective foreground intensities, and if quadruplicate intensity spot values differed by more than 1 (on a log2 scale). The remaining spots were then no…
GSM426153	Y2180_74n	Patient 74n	RNA	GPL8835	Homo sapiens	ADC patient, non-cancerous	3765	GSM426153-tbl-1.txt	1,ID_REF,	2,VALUE,Normalized signal intensity	US	70606	Non_Cancerous	adenocarcinoma	No	Yes	Yes	Yes	I	No	1651	No	Mean intensity spot values for each sample were extracted for spots that were not flagged by the image quantification software GenePix (version Pro 6.0.1.00). In addition, spots were removed if their background intensities were higher than their respective foreground intensities, and if quadruplicate intensity spot values differed by more than 1 (on a log2 scale). The remaining spots were then no…
GSM426154	Y2181_74t	Patient 74t	RNA	GPL8835	Homo sapiens	ADC patient, cancerous	3765	GSM426154-tbl-1.txt	1,ID_REF,	2,VALUE,Normalized signal intensity	US	70706	Cancerous	adenocarcinoma	No	Yes	Yes	Yes	I	No	1651	No	Mean intensity spot values for each sample were extracted for spots that were not flagged by the image quantification software GenePix (version Pro 6.0.1.00). In addition, spots were removed if their background intensities were higher than their respective foreground intensities, and if quadruplicate intensity spot values differed by more than 1 (on a log2 scale). The remaining spots were then no…
GSM426155	Y2182_75n	Patient 75n	RNA	GPL8835	Homo sapiens	ADC patient, non-cancerous	3765	GSM426155-tbl-1.txt	1,ID_REF,	2,VALUE,Normalized signal intensity	US	70606	Non_Cancerous	adenocarcinoma	Yes	No	Yes	Yes	IIA	No	295	Yes	Mean intensity spot values for each sample were extracted for spots that were not flagged by the image quantification software GenePix (version Pro 6.0.1.00). In addition, spots were removed if their background intensities were higher than their respective foreground intensities, and if quadruplicate intensity spot values differed by more than 1 (on a log2 scale). The remaining spots were then no…
GSM426156	Y2183_75t	Patient 75t	RNA	GPL8835	Homo sapiens	ADC patient, cancerous	3765	GSM426156-tbl-1.txt	1,ID_REF,	2,VALUE,Normalized signal intensity	US	70706	Cancerous	adenocarcinoma	Yes	No	Yes	Yes	IIA	No	295	Yes	Mean intensity spot values for each sample were extracted for spots that were not flagged by the image quantification software GenePix (version Pro 6.0.1.00). In addition, spots were removed if their background intensities were higher than their respective foreground intensities, and if quadruplicate intensity spot values differed by more than 1 (on a log2 scale). The remaining spots were then no…
GSM426157	Y2184_78n	Patient 78n	RNA	GPL8835	Homo sapiens	ADC patient, non-cancerous	3765	GSM426157-tbl-1.txt	1,ID_REF,	2,VALUE,Normalized signal intensity	US	70606	Non_Cancerous	adenocarcinoma	Yes	No	Yes	Yes	III	Yes	1826	No	Mean intensity spot values for each sample were extracted for spots that were not flagged by the image quantification software GenePix (version Pro 6.0.1.00). In addition, spots were removed if their background intensities were higher than their respective foreground intensities, and if quadruplicate intensity spot values differed by more than 1 (on a log2 scale). The remaining spots were then no…
GSM426158	Y2185_78t	Patient 78t	RNA	GPL8835	Homo sapiens	ADC patient, cancerous	3765	GSM426158-tbl-1.txt	1,ID_REF,	2,VALUE,Normalized signal intensity	US	70706	Cancerous	adenocarcinoma	Yes	No	Yes	Yes	III	Yes	1826	No	Mean intensity spot values for each sample were extracted for spots that were not flagged by the image quantification software GenePix (version Pro 6.0.1.00). In addition, spots were removed if their background intensities were higher than their respective foreground intensities, and if quadruplicate intensity spot values differed by more than 1 (on a log2 scale). The remaining spots were then no…
GSM426159	Y2186_79n	Patient 79n	RNA	GPL8835	Homo sapiens	ADC patient, non-cancerous	3765	GSM426159-tbl-1.txt	1,ID_REF,	2,VALUE,Normalized signal intensity	US	70706	Non_Cancerous	adenocarcinoma	Yes	No	Yes	Yes	IIA	No	1826	No	Mean intensity spot values for each sample were extracted for spots that were not flagged by the image quantification software GenePix (version Pro 6.0.1.00). In addition, spots were removed if their background intensities were higher than their respective foreground intensities, and if quadruplicate intensity spot values differed by more than 1 (on a log2 scale). The remaining spots were then no…
GSM426160	Y2187_79t	Patient 79t	RNA	GPL8835	Homo sapiens	ADC patient, cancerous	3765	GSM426160-tbl-1.txt	1,ID_REF,	2,VALUE,Normalized signal intensity	US	70706	Cancerous	adenocarcinoma	Yes	No	Yes	Yes	IIA	No	1826	No	Mean intensity spot values for each sample were extracted for spots that were not flagged by the image quantification software GenePix (version Pro 6.0.1.00). In addition, spots were removed if their background intensities were higher than their respective foreground intensities, and if quadruplicate intensity spot values differed by more than 1 (on a log2 scale). The remaining spots were then no…
GSM426161	Y2188_81n	Patient 81n	RNA	GPL8835	Homo sapiens	SCC patient, non-cancerous	3765	GSM426161-tbl-1.txt	1,ID_REF,	2,VALUE,Normalized signal intensity	US	70706	Non_Cancerous	squamous cell carcinoma	No	No	No	Yes	II	Yes	911	Yes	Mean intensity spot values for each sample were extracted for spots that were not flagged by the image quantification software GenePix (version Pro 6.0.1.00). In addition, spots were removed if their background intensities were higher than their respective foreground intensities, and if quadruplicate intensity spot values differed by more than 1 (on a log2 scale). The remaining spots were then no…
GSM426162	Y2189_81t	Patient 81t	RNA	GPL8835	Homo sapiens	SCC patient, cancerous	3765	GSM426162-tbl-1.txt	1,ID_REF,	2,VALUE,Normalized signal intensity	US	70706	Cancerous	squamous cell carcinoma	No	No	No	Yes	II	Yes	911	Yes	Mean intensity spot values for each sample were extracted for spots that were not flagged by the image quantification software GenePix (version Pro 6.0.1.00). In addition, spots were removed if their background intensities were higher than their respective foreground intensities, and if quadruplicate intensity spot values differed by more than 1 (on a log2 scale). The remaining spots were then no…
GSM426163	Y2190_82n	Patient 82n	RNA	GPL8835	Homo sapiens	ADC patient, non-cancerous	3765	GSM426163-tbl-1.txt	1,ID_REF,	2,VALUE,Normalized signal intensity	US	71106	Non_Cancerous	adenocarcinoma	Yes	No	Yes	Yes	I	No	631	Yes	Mean intensity spot values for each sample were extracted for spots that were not flagged by the image quantification software GenePix (version Pro 6.0.1.00). In addition, spots were removed if their background intensities were higher than their respective foreground intensities, and if quadruplicate intensity spot values differed by more than 1 (on a log2 scale). The remaining spots were then no…
GSM426164	Y2191_82t	Patient 82t	RNA	GPL8835	Homo sapiens	ADC patient, cancerous	3765	GSM426164-tbl-1.txt	1,ID_REF,	2,VALUE,Normalized signal intensity	US	71106	Cancerous	adenocarcinoma	Yes	No	Yes	Yes	I	No	631	Yes	Mean intensity spot values for each sample were extracted for spots that were not flagged by the image quantification software GenePix (version Pro 6.0.1.00). In addition, spots were removed if their background intensities were higher than their respective foreground intensities, and if quadruplicate intensity spot values differed by more than 1 (on a log2 scale). The remaining spots were then no…
GSM426165	Y2192_83n	Patient 83n	RNA	GPL8835	Homo sapiens	SCC patient, non-cancerous	3765	GSM426165-tbl-1.txt	1,ID_REF,	2,VALUE,Normalized signal intensity	US	71106	Non_Cancerous	squamous cell carcinoma	No	No	Yes	Yes	II	No	249	Yes	Mean intensity spot values for each sample were extracted for spots that were not flagged by the image quantification software GenePix (version Pro 6.0.1.00). In addition, spots were removed if their background intensities were higher than their respective foreground intensities, and if quadruplicate intensity spot values differed by more than 1 (on a log2 scale). The remaining spots were then no…
GSM426166	Y2193_83t	Patient 83t	RNA	GPL8835	Homo sapiens	SCC patient, cancerous	3765	GSM426166-tbl-1.txt	1,ID_REF,	2,VALUE,Normalized signal intensity	US	71106	Cancerous	squamous cell carcinoma	No	No	Yes	Yes	II	No	249	Yes	Mean intensity spot values for each sample were extracted for spots that were not flagged by the image quantification software GenePix (version Pro 6.0.1.00). In addition, spots were removed if their background intensities were higher than their respective foreground intensities, and if quadruplicate intensity spot values differed by more than 1 (on a log2 scale). The remaining spots were then no…
GSM426167	Y2194_84n	Patient 84n	RNA	GPL8835	Homo sapiens	ADC patient, non-cancerous	3765	GSM426167-tbl-1.txt	1,ID_REF,	2,VALUE,Normalized signal intensity	US	71106	Non_Cancerous	adenocarcinoma	Yes	No	No	Yes	0	No	1826	No	Mean intensity spot values for each sample were extracted for spots that were not flagged by the image quantification software GenePix (version Pro 6.0.1.00). In addition, spots were removed if their background intensities were higher than their respective foreground intensities, and if quadruplicate intensity spot values differed by more than 1 (on a log2 scale). The remaining spots were then no…
GSM426168	Y2195_84t	Patient 84t	RNA	GPL8835	Homo sapiens	ADC patient, cancerous	3765	GSM426168-tbl-1.txt	1,ID_REF,	2,VALUE,Normalized signal intensity	US	71106	Cancerous	adenocarcinoma	Yes	No	No	Yes	0	No	1826	No	Mean intensity spot values for each sample were extracted for spots that were not flagged by the image quantification software GenePix (version Pro 6.0.1.00). In addition, spots were removed if their background intensities were higher than their respective foreground intensities, and if quadruplicate intensity spot values differed by more than 1 (on a log2 scale). The remaining spots were then no…
GSM426169	Y2196_85n	Patient 85n	RNA	GPL8835	Homo sapiens	ADC patient, non-cancerous	3765	GSM426169-tbl-1.txt	1,ID_REF,	2,VALUE,Normalized signal intensity	US	71106	Non_Cancerous	adenocarcinoma	No	Yes	Yes	Yes	IIA	No	264	Yes	Mean intensity spot values for each sample were extracted for spots that were not flagged by the image quantification software GenePix (version Pro 6.0.1.00). In addition, spots were removed if their background intensities were higher than their respective foreground intensities, and if quadruplicate intensity spot values differed by more than 1 (on a log2 scale). The remaining spots were then no…
GSM426170	Y2197_85t	Patient 85t	RNA	GPL8835	Homo sapiens	ADC patient, cancerous	3765	GSM426170-tbl-1.txt	1,ID_REF,	2,VALUE,Normalized signal intensity	US	71106	Cancerous	adenocarcinoma	No	Yes	Yes	Yes	IIA	No	264	Yes	Mean intensity spot values for each sample were extracted for spots that were not flagged by the image quantification software GenePix (version Pro 6.0.1.00). In addition, spots were removed if their background intensities were higher than their respective foreground intensities, and if quadruplicate intensity spot values differed by more than 1 (on a log2 scale). The remaining spots were then no…
GSM426171	Y2198_86n	Patient 86n	RNA	GPL8835	Homo sapiens	SCC patient, non-cancerous	3765	GSM426171-tbl-1.txt	1,ID_REF,	2,VALUE,Normalized signal intensity	US	71106	Non_Cancerous	squamous cell carcinoma	No	Yes		Yes	0	No	31	Yes	Mean intensity spot values for each sample were extracted for spots that were not flagged by the image quantification software GenePix (version Pro 6.0.1.00). In addition, spots were removed if their background intensities were higher than their respective foreground intensities, and if quadruplicate intensity spot values differed by more than 1 (on a log2 scale). The remaining spots were then no…
GSM426172	Y2199_86t	Patient 86t	RNA	GPL8835	Homo sapiens	SCC patient, cancerous	3765	GSM426172-tbl-1.txt	1,ID_REF,	2,VALUE,Normalized signal intensity	US	71106	Cancerous	squamous cell carcinoma	No	Yes		Yes	0	No	31	Yes	Mean intensity spot values for each sample were extracted for spots that were not flagged by the image quantification software GenePix (version Pro 6.0.1.00). In addition, spots were removed if their background intensities were higher than their respective foreground intensities, and if quadruplicate intensity spot values differed by more than 1 (on a log2 scale). The remaining spots were then no…
GSM426173	Y2601_87n	Patient 87n	RNA	GPL8835	Homo sapiens	ADC patient, non-cancerous	3765	GSM426173-tbl-1.txt	1,ID_REF,	2,VALUE,Normalized signal intensity	US	71106	Non_Cancerous	adenocarcinoma	Yes	No	Yes	Yes	IIA	No	1826	No	Mean intensity spot values for each sample were extracted for spots that were not flagged by the image quantification software GenePix (version Pro 6.0.1.00). In addition, spots were removed if their background intensities were higher than their respective foreground intensities, and if quadruplicate intensity spot values differed by more than 1 (on a log2 scale). The remaining spots were then no…
GSM426174	Y2602_87t	Patient 87t	RNA	GPL8835	Homo sapiens	ADC patient, cancerous	3765	GSM426174-tbl-1.txt	1,ID_REF,	2,VALUE,Normalized signal intensity	US	71106	Cancerous	adenocarcinoma	Yes	No	Yes	Yes	IIA	No	1826	No	Mean intensity spot values for each sample were extracted for spots that were not flagged by the image quantification software GenePix (version Pro 6.0.1.00). In addition, spots were removed if their background intensities were higher than their respective foreground intensities, and if quadruplicate intensity spot values differed by more than 1 (on a log2 scale). The remaining spots were then no…
GSM426175	Y2603_88n	Patient 88n	RNA	GPL8835	Homo sapiens	SCC patient, non-cancerous	3765	GSM426175-tbl-1.txt	1,ID_REF,	2,VALUE,Normalized signal intensity	US	71106	Non_Cancerous	squamous cell carcinoma	No	Yes			0	No	1826	No	Mean intensity spot values for each sample were extracted for spots that were not flagged by the image quantification software GenePix (version Pro 6.0.1.00). In addition, spots were removed if their background intensities were higher than their respective foreground intensities, and if quadruplicate intensity spot values differed by more than 1 (on a log2 scale). The remaining spots were then no…
GSM426176	Y2604_88t	Patient 88t	RNA	GPL8835	Homo sapiens	SCC patient, cancerous	3765	GSM426176-tbl-1.txt	1,ID_REF,	2,VALUE,Normalized signal intensity	US	71106	Cancerous	squamous cell carcinoma	No	Yes			0	No	1826	No	Mean intensity spot values for each sample were extracted for spots that were not flagged by the image quantification software GenePix (version Pro 6.0.1.00). In addition, spots were removed if their background intensities were higher than their respective foreground intensities, and if quadruplicate intensity spot values differed by more than 1 (on a log2 scale). The remaining spots were then no…
GSM426177	Y2605_89n	Patient 89n	RNA	GPL8835	Homo sapiens	ADC patient, non-cancerous	3765	GSM426177-tbl-1.txt	1,ID_REF,	2,VALUE,Normalized signal intensity	US	71106	Non_Cancerous	adenocarcinoma	No	Yes	Yes	Yes	0	No	357	Yes	Mean intensity spot values for each sample were extracted for spots that were not flagged by the image quantification software GenePix (version Pro 6.0.1.00). In addition, spots were removed if their background intensities were higher than their respective foreground intensities, and if quadruplicate intensity spot values differed by more than 1 (on a log2 scale). The remaining spots were then no…
GSM426178	Y2606_89t	Patient 89t	RNA	GPL8835	Homo sapiens	ADC patient, cancerous	3765	GSM426178-tbl-1.txt	1,ID_REF,	2,VALUE,Normalized signal intensity	US	71106	Cancerous	adenocarcinoma	No	Yes	Yes	Yes	0	No	357	Yes	Mean intensity spot values for each sample were extracted for spots that were not flagged by the image quantification software GenePix (version Pro 6.0.1.00). In addition, spots were removed if their background intensities were higher than their respective foreground intensities, and if quadruplicate intensity spot values differed by more than 1 (on a log2 scale). The remaining spots were then no…
GSM426179	Y2607_90n	Patient 90n	RNA	GPL8835	Homo sapiens	ADC patient, non-cancerous	3765	GSM426179-tbl-1.txt	1,ID_REF,	2,VALUE,Normalized signal intensity	US	71106	Non_Cancerous	adenocarcinoma	No	Yes	Yes	Yes	IIB	Yes	638	Yes	Mean intensity spot values for each sample were extracted for spots that were not flagged by the image quantification software GenePix (version Pro 6.0.1.00). In addition, spots were removed if their background intensities were higher than their respective foreground intensities, and if quadruplicate intensity spot values differed by more than 1 (on a log2 scale). The remaining spots were then no…
GSM426180	Y2608_90t	Patient 90t	RNA	GPL8835	Homo sapiens	ADC patient, cancerous	3765	GSM426180-tbl-1.txt	1,ID_REF,	2,VALUE,Normalized signal intensity	US	71106	Cancerous	adenocarcinoma	No	Yes	Yes	Yes	IIB	Yes	638	Yes	Mean intensity spot values for each sample were extracted for spots that were not flagged by the image quantification software GenePix (version Pro 6.0.1.00). In addition, spots were removed if their background intensities were higher than their respective foreground intensities, and if quadruplicate intensity spot values differed by more than 1 (on a log2 scale). The remaining spots were then no…
GSM426181	Y2609_91n	Patient 91n	RNA	GPL8835	Homo sapiens	ADC patient, non-cancerous	3765	GSM426181-tbl-1.txt	1,ID_REF,	2,VALUE,Normalized signal intensity	US	71106	Non_Cancerous	adenocarcinoma	Yes	Yes	Yes	Yes	IIA	No	442	Yes	Mean intensity spot values for each sample were extracted for spots that were not flagged by the image quantification software GenePix (version Pro 6.0.1.00). In addition, spots were removed if their background intensities were higher than their respective foreground intensities, and if quadruplicate intensity spot values differed by more than 1 (on a log2 scale). The remaining spots were then no…
GSM426182	Y2610_91t	Patient 91t	RNA	GPL8835	Homo sapiens	ADC patient, cancerous	3765	GSM426182-tbl-1.txt	1,ID_REF,	2,VALUE,Normalized signal intensity	US	71106	Cancerous	adenocarcinoma	Yes	Yes	Yes	Yes	IIA	No	442	Yes	Mean intensity spot values for each sample were extracted for spots that were not flagged by the image quantification software GenePix (version Pro 6.0.1.00). In addition, spots were removed if their background intensities were higher than their respective foreground intensities, and if quadruplicate intensity spot values differed by more than 1 (on a log2 scale). The remaining spots were then no…
GSM426183	Y2611_93n	Patient 93n	RNA	GPL8835	Homo sapiens	ADC patient, non-cancerous	3765	GSM426183-tbl-1.txt	1,ID_REF,	2,VALUE,Normalized signal intensity	US	71106	Non_Cancerous	adenocarcinoma	Yes	No	Yes	Yes	IIA	No	1083	Yes	Mean intensity spot values for each sample were extracted for spots that were not flagged by the image quantification software GenePix (version Pro 6.0.1.00). In addition, spots were removed if their background intensities were higher than their respective foreground intensities, and if quadruplicate intensity spot values differed by more than 1 (on a log2 scale). The remaining spots were then no…
GSM426184	Y2612_93t	Patient 93t	RNA	GPL8835	Homo sapiens	ADC patient, cancerous	3765	GSM426184-tbl-1.txt	1,ID_REF,	2,VALUE,Normalized signal intensity	US	71106	Cancerous	adenocarcinoma	Yes	No	Yes	Yes	IIA	No	1083	Yes	Mean intensity spot values for each sample were extracted for spots that were not flagged by the image quantification software GenePix (version Pro 6.0.1.00). In addition, spots were removed if their background intensities were higher than their respective foreground intensities, and if quadruplicate intensity spot values differed by more than 1 (on a log2 scale). The remaining spots were then no…
GSM426185	Y2613_94n	Patient 94n	RNA	GPL8835	Homo sapiens	ADC patient, non-cancerous	3765	GSM426185-tbl-1.txt	1,ID_REF,	2,VALUE,Normalized signal intensity	US	71106	Non_Cancerous	adenocarcinoma	No	Yes	Yes	Yes	0	No	1826	No	Mean intensity spot values for each sample were extracted for spots that were not flagged by the image quantification software GenePix (version Pro 6.0.1.00). In addition, spots were removed if their background intensities were higher than their respective foreground intensities, and if quadruplicate intensity spot values differed by more than 1 (on a log2 scale). The remaining spots were then no…
GSM426186	Y2614_94t	Patient 94t	RNA	GPL8835	Homo sapiens	ADC patient, cancerous	3765	GSM426186-tbl-1.txt	1,ID_REF,	2,VALUE,Normalized signal intensity	US	71106	Cancerous	adenocarcinoma	No	Yes	Yes	Yes	0	No	1826	No	Mean intensity spot values for each sample were extracted for spots that were not flagged by the image quantification software GenePix (version Pro 6.0.1.00). In addition, spots were removed if their background intensities were higher than their respective foreground intensities, and if quadruplicate intensity spot values differed by more than 1 (on a log2 scale). The remaining spots were then no…
GSM426187	Y2615_95n	Patient 95n	RNA	GPL8835	Homo sapiens	SCC patient, non-cancerous	3765	GSM426187-tbl-1.txt	1,ID_REF,	2,VALUE,Normalized signal intensity	US	71306	Non_Cancerous	squamous cell carcinoma	No	No		Yes	II	No	1826	No	Mean intensity spot values for each sample were extracted for spots that were not flagged by the image quantification software GenePix (version Pro 6.0.1.00). In addition, spots were removed if their background intensities were higher than their respective foreground intensities, and if quadruplicate intensity spot values differed by more than 1 (on a log2 scale). The remaining spots were then no…
GSM426188	Y2616_95t	Patient 95t	RNA	GPL8835	Homo sapiens	SCC patient, cancerous	3765	GSM426188-tbl-1.txt	1,ID_REF,	2,VALUE,Normalized signal intensity	US	71306	Cancerous	squamous cell carcinoma	No	No		Yes	II	No	1826	No	Mean intensity spot values for each sample were extracted for spots that were not flagged by the image quantification software GenePix (version Pro 6.0.1.00). In addition, spots were removed if their background intensities were higher than their respective foreground intensities, and if quadruplicate intensity spot values differed by more than 1 (on a log2 scale). The remaining spots were then no…
GSM426189	Y2617_96n	Patient 96n	RNA	GPL8835	Homo sapiens	ADC patient, non-cancerous	3765	GSM426189-tbl-1.txt	1,ID_REF,	2,VALUE,Normalized signal intensity	US	71306	Non_Cancerous	adenocarcinoma	Yes	No	No	No	IIA	No	453	Yes	Mean intensity spot values for each sample were extracted for spots that were not flagged by the image quantification software GenePix (version Pro 6.0.1.00). In addition, spots were removed if their background intensities were higher than their respective foreground intensities, and if quadruplicate intensity spot values differed by more than 1 (on a log2 scale). The remaining spots were then no…
GSM426190	Y2618_96t	Patient 96t	RNA	GPL8835	Homo sapiens	ADC patient, cancerous	3765	GSM426190-tbl-1.txt	1,ID_REF,	2,VALUE,Normalized signal intensity	US	71306	Cancerous	adenocarcinoma	Yes	No	No	No	IIA	No	453	Yes	Mean intensity spot values for each sample were extracted for spots that were not flagged by the image quantification software GenePix (version Pro 6.0.1.00). In addition, spots were removed if their background intensities were higher than their respective foreground intensities, and if quadruplicate intensity spot values differed by more than 1 (on a log2 scale). The remaining spots were then no…
GSM426191	Y2619_97n	Patient 97n	RNA	GPL8835	Homo sapiens	ADC patient, non-cancerous	3765	GSM426191-tbl-1.txt	1,ID_REF,	2,VALUE,Normalized signal intensity	US	71306	Non_Cancerous	adenocarcinoma	Yes	Yes	Yes	Yes	0	No	1826	No	Mean intensity spot values for each sample were extracted for spots that were not flagged by the image quantification software GenePix (version Pro 6.0.1.00). In addition, spots were removed if their background intensities were higher than their respective foreground intensities, and if quadruplicate intensity spot values differed by more than 1 (on a log2 scale). The remaining spots were then no…
GSM426192	Y2620_97t	Patient 97t	RNA	GPL8835	Homo sapiens	ADC patient, cancerous	3765	GSM426192-tbl-1.txt	1,ID_REF,	2,VALUE,Normalized signal intensity	US	71306	Cancerous	adenocarcinoma	Yes	Yes	Yes	Yes	0	No	1826	No	Mean intensity spot values for each sample were extracted for spots that were not flagged by the image quantification software GenePix (version Pro 6.0.1.00). In addition, spots were removed if their background intensities were higher than their respective foreground intensities, and if quadruplicate intensity spot values differed by more than 1 (on a log2 scale). The remaining spots were then no…
GSM426193	Y2623_99n	Patient 99n	RNA	GPL8835	Homo sapiens	ADC patient, non-cancerous	3765	GSM426193-tbl-1.txt	1,ID_REF,	2,VALUE,Normalized signal intensity	US	71306	Non_Cancerous	adenocarcinoma	Yes	No	Yes	Yes	IIA	No	1704	No	Mean intensity spot values for each sample were extracted for spots that were not flagged by the image quantification software GenePix (version Pro 6.0.1.00). In addition, spots were removed if their background intensities were higher than their respective foreground intensities, and if quadruplicate intensity spot values differed by more than 1 (on a log2 scale). The remaining spots were then no…
GSM426194	Y2624_99t	Patient 99t	RNA	GPL8835	Homo sapiens	ADC patient, cancerous	3765	GSM426194-tbl-1.txt	1,ID_REF,	2,VALUE,Normalized signal intensity	US	71306	Cancerous	adenocarcinoma	Yes	No	Yes	Yes	IIA	No	1704	No	Mean intensity spot values for each sample were extracted for spots that were not flagged by the image quantification software GenePix (version Pro 6.0.1.00). In addition, spots were removed if their background intensities were higher than their respective foreground intensities, and if quadruplicate intensity spot values differed by more than 1 (on a log2 scale). The remaining spots were then no…
GSM426195	Y2625_100n	Patient 100n	RNA	GPL8835	Homo sapiens	ADC patient, non-cancerous	3765	GSM426195-tbl-1.txt	1,ID_REF,	2,VALUE,Normalized signal intensity	US	71306	Non_Cancerous	adenocarcinoma	Yes	Yes	Yes	Yes	0	No	1683	No	Mean intensity spot values for each sample were extracted for spots that were not flagged by the image quantification software GenePix (version Pro 6.0.1.00). In addition, spots were removed if their background intensities were higher than their respective foreground intensities, and if quadruplicate intensity spot values differed by more than 1 (on a log2 scale). The remaining spots were then no…
GSM426196	Y2626_100t	Patient 100t	RNA	GPL8835	Homo sapiens	ADC patient, cancerous	3765	GSM426196-tbl-1.txt	1,ID_REF,	2,VALUE,Normalized signal intensity	US	71306	Cancerous	adenocarcinoma	Yes	Yes	Yes	Yes	0	No	1683	No	Mean intensity spot values for each sample were extracted for spots that were not flagged by the image quantification software GenePix (version Pro 6.0.1.00). In addition, spots were removed if their background intensities were higher than their respective foreground intensities, and if quadruplicate intensity spot values differed by more than 1 (on a log2 scale). The remaining spots were then no…
GSM426197	Y2627_102n	Patient 102n	RNA	GPL8835	Homo sapiens	ADC patient, non-cancerous	3765	GSM426197-tbl-1.txt	1,ID_REF,	2,VALUE,Normalized signal intensity	US	71306	Non_Cancerous	adenocarcinoma	Yes	Yes	Yes		IIA	No	270	Yes	Mean intensity spot values for each sample were extracted for spots that were not flagged by the image quantification software GenePix (version Pro 6.0.1.00). In addition, spots were removed if their background intensities were higher than their respective foreground intensities, and if quadruplicate intensity spot values differed by more than 1 (on a log2 scale). The remaining spots were then no…
GSM426198	Y2628_102t	Patient 102t	RNA	GPL8835	Homo sapiens	ADC patient, cancerous	3765	GSM426198-tbl-1.txt	1,ID_REF,	2,VALUE,Normalized signal intensity	US	71306	Cancerous	adenocarcinoma	Yes	Yes	Yes		IIA	No	270	Yes	Mean intensity spot values for each sample were extracted for spots that were not flagged by the image quantification software GenePix (version Pro 6.0.1.00). In addition, spots were removed if their background intensities were higher than their respective foreground intensities, and if quadruplicate intensity spot values differed by more than 1 (on a log2 scale). The remaining spots were then no…
GSM426199	Y2629_104n	Patient 104n	RNA	GPL8835	Homo sapiens	ADC patient, non-cancerous	3765	GSM426199-tbl-1.txt	1,ID_REF,	2,VALUE,Normalized signal intensity	US	71306	Non_Cancerous	adenocarcinoma	No	Yes	Yes	Yes	0	No	421	Yes	Mean intensity spot values for each sample were extracted for spots that were not flagged by the image quantification software GenePix (version Pro 6.0.1.00). In addition, spots were removed if their background intensities were higher than their respective foreground intensities, and if quadruplicate intensity spot values differed by more than 1 (on a log2 scale). The remaining spots were then no…
GSM426200	Y2630_104t	Patient 104t	RNA	GPL8835	Homo sapiens	ADC patient, cancerous	3765	GSM426200-tbl-1.txt	1,ID_REF,	2,VALUE,Normalized signal intensity	US	71306	Cancerous	adenocarcinoma	No	Yes	Yes	Yes	0	No	421	Yes	Mean intensity spot values for each sample were extracted for spots that were not flagged by the image quantification software GenePix (version Pro 6.0.1.00). In addition, spots were removed if their background intensities were higher than their respective foreground intensities, and if quadruplicate intensity spot values differed by more than 1 (on a log2 scale). The remaining spots were then no…
GSM426201	Y2631_105n	Patient 105n	RNA	GPL8835	Homo sapiens	ADC patient, non-cancerous	3765	GSM426201-tbl-1.txt	1,ID_REF,	2,VALUE,Normalized signal intensity	US	71306	Non_Cancerous	adenocarcinoma	No	Yes	Yes	Yes	IV	Yes	1774	No	Mean intensity spot values for each sample were extracted for spots that were not flagged by the image quantification software GenePix (version Pro 6.0.1.00). In addition, spots were removed if their background intensities were higher than their respective foreground intensities, and if quadruplicate intensity spot values differed by more than 1 (on a log2 scale). The remaining spots were then no…
GSM426202	Y2632_105t	Patient 105t	RNA	GPL8835	Homo sapiens	ADC patient, cancerous	3765	GSM426202-tbl-1.txt	1,ID_REF,	2,VALUE,Normalized signal intensity	US	71306	Cancerous	adenocarcinoma	No	Yes	Yes	Yes	IV	Yes	1774	No	Mean intensity spot values for each sample were extracted for spots that were not flagged by the image quantification software GenePix (version Pro 6.0.1.00). In addition, spots were removed if their background intensities were higher than their respective foreground intensities, and if quadruplicate intensity spot values differed by more than 1 (on a log2 scale). The remaining spots were then no…
GSM426203	Y2635_107n	Patient 107n	RNA	GPL8835	Homo sapiens	ADC patient, non-cancerous	3765	GSM426203-tbl-1.txt	1,ID_REF,	2,VALUE,Normalized signal intensity	US	71306	Non_Cancerous	adenocarcinoma	No	Yes	Yes	Yes	III	Yes	1676	No	Mean intensity spot values for each sample were extracted for spots that were not flagged by the image quantification software GenePix (version Pro 6.0.1.00). In addition, spots were removed if their background intensities were higher than their respective foreground intensities, and if quadruplicate intensity spot values differed by more than 1 (on a log2 scale). The remaining spots were then no…
GSM426204	Y2636_107t	Patient 107t	RNA	GPL8835	Homo sapiens	ADC patient, cancerous	3765	GSM426204-tbl-1.txt	1,ID_REF,	2,VALUE,Normalized signal intensity	US	71306	Cancerous	adenocarcinoma	No	Yes	Yes	Yes	III	Yes	1676	No	Mean intensity spot values for each sample were extracted for spots that were not flagged by the image quantification software GenePix (version Pro 6.0.1.00). In addition, spots were removed if their background intensities were higher than their respective foreground intensities, and if quadruplicate intensity spot values differed by more than 1 (on a log2 scale). The remaining spots were then no…
GSM426205	Y2637_108n	Patient 108n	RNA	GPL8835	Homo sapiens	ADC patient, non-cancerous	3765	GSM426205-tbl-1.txt	1,ID_REF,	2,VALUE,Normalized signal intensity	US	71306	Non_Cancerous	adenocarcinoma	Yes	Yes	Yes	Yes	III	Yes	1150	No	Mean intensity spot values for each sample were extracted for spots that were not flagged by the image quantification software GenePix (version Pro 6.0.1.00). In addition, spots were removed if their background intensities were higher than their respective foreground intensities, and if quadruplicate intensity spot values differed by more than 1 (on a log2 scale). The remaining spots were then no…
GSM426206	Y2638_108t	Patient 108t	RNA	GPL8835	Homo sapiens	ADC patient, cancerous	3765	GSM426206-tbl-1.txt	1,ID_REF,	2,VALUE,Normalized signal intensity	US	71306	Cancerous	adenocarcinoma	Yes	Yes	Yes	Yes	III	Yes	1150	No	Mean intensity spot values for each sample were extracted for spots that were not flagged by the image quantification software GenePix (version Pro 6.0.1.00). In addition, spots were removed if their background intensities were higher than their respective foreground intensities, and if quadruplicate intensity spot values differed by more than 1 (on a log2 scale). The remaining spots were then no…
