# Supplementary material for: Integrative analysis for identification of key miRNA-mRNA regulatory axes in esophageal cancer and preliminary validation of the regulatory role of miR-15b-5p/BTG2 therein
Source: PeerJ. 2026 Jan 28;14:e20538. doi: 10.7717/peerj.20538 (PMC12860276; doi:10.7717/peerj.20538)
Supplement: Supplemental Information 1 — All the raw data, result images and running codes in this paper, including qRT-PCR data and cell behavior measurements. [file peerj-14-20538-s001.zip › Supplementary files 1/result 5/miRNA_GSE13937/KNN/KNN_succed.txt]

Names	GSM426055	GSM426056	GSM426057	GSM426058	GSM426059	GSM426060	GSM426061	GSM426062	GSM426063	GSM426064	GSM426066	GSM426067	GSM426068	GSM426069	GSM426070	GSM426071	GSM426072	GSM426073	GSM426074	GSM426075	GSM426076	GSM426077	GSM426078	GSM426079	GSM426080	GSM426081	GSM426082	GSM426083	GSM426084	GSM426085	GSM426086	GSM426087	GSM426088	GSM426089	GSM426090	GSM426091	GSM426092	GSM426093	GSM426094	GSM426095	GSM426096	GSM426097	GSM426098	GSM426099	GSM426100	GSM426101	GSM426102	GSM426103	GSM426104
hsa-let-7a	9.284856304	9.588908698	9.930527784	10.4448076	9.145651173	9.561123325	9.347665891	9.681753009	9.803473354	9.582272899	9.440541177	9.378491967	9.847065213	9.665056343	9.442941472	10.35151791	10.14866516	9.544287984	9.127688397	10.12948868	8.74768467	9.336656025	8.736373701	9.830044558	9.804114909	10.19228589	10.15439403	10.01881465	9.842910727	9.907087712	9.963682411	10.74836725	10.10977628	9.392860718	10.37818078	9.532622382	10.5026079	10.20410231	9.9227258	10.05057589	9.902513137	9.977468061	9.626859098	10.03511693	10.2333565	9.837662409	8.7521294	10.07842439	9.709962114
hsa-let-7a-2	6.693376727	7.007623112	6.822872206	6.072229244	6.805337311	7.788128844	7.781964872	7.758959824	7.089290961	6.428636561	7.205672515	8.050750677	7.02495983	6.933675312375	7.17492437	7.997767586	7.892787202	6.474318089	7.633566354	8.131466103	6.888229048	7.817282121	6.564620169	7.19642131	7.03481332	6.762806839	5.912009695	7.317169112	6.86314003	7.430418634	6.848603715	7.368459816	5.608095097	6.605712818	6.87284506	6.36565091166667	5.319084534	6.509079542	6.516938673	7.390001986	7.253751909	5.44487689	7.10260177957143	6.041906608	8.025001665	7.66007972433333	7.197548308	7.26353706	6.76009454478571
hsa-let-7b	11.62309257	11.96958461	11.81482709	12.00022891	11.75546538	11.82314504	11.51466896	11.59099922	11.61484666	11.50403526	11.83255454	11.79457183	11.96937719	11.72820668	11.61407377	11.77637477	11.50187713	11.41440056	11.44564216	12.36142041	11.53264083	11.04843573	11.53389922	11.74880974	11.65370584	12.10253322	12.28107596	12.11126455	12.43904895	11.79098964	12.27912928	11.69948743	11.49340164	12.20201822	11.14368858	10.81918147	11.91044615	10.84057188	12.08100912	11.79554185	11.87167812	11.0991298	11.76695309	11.45160876	12.16458676	10.97430324	11.53970606	11.72204252	12.15754258
hsa-let-7c	8.867491586	9.097891554	9.923404015	10.04922976	8.88717589	8.852621983	9.050681495	9.221913959	9.755835971	9.437341336	9.180792341	7.77125508	9.758054578	9.997317837	9.25793210744444	9.076759104	9.043515593	9.004389545	9.430236532	8.374276136	7.937296684	8.586437162	8.36144867	9.951620634	9.180510537	10.0747381	9.421419657	9.651595673	8.762406605	9.521267762	9.943939952	10.75762072	10.54504811	9.875391676	10.63217765	9.188710571	11.16975002	10.76482115	8.446550805	10.25555994	10.23895938	10.57513649	10.0028022	10.0229313	8.970680283	10.19304517	9.566009841	10.26408917	9.727579532
hsa-let-7d	8.0792122635	8.3528457275	8.319594986	8.997660392	8.1686665705	7.816800746	8.0666819205	8.1191219675	8.9586550305	8.5908643075	7.42392103	8.102751324	8.8181723795	8.5378856405	8.491073092	8.831434072	7.9813340785	8.037734201	8.701294658	8.4927125945	8.250182561	8.352783382	8.0925909485	8.4555905315	8.2475455575	8.66118458	7.7460225405	8.2660914275	7.829308242	8.254381911	8.402456235	10.0004711915	9.494104807	8.629351753	9.714244729	8.7782795795	9.1708104765	9.394628029	8.825286131	9.212453805	9.1294143515	9.5511540125	8.7805355475	9.578053271	8.429859314	9.445801201	7.94067608	8.9562013025	8.228598412
hsa-let-7e	9.155650414	9.709687122	10.71521767	10.27728964	9.351005689	9.716522401	9.707823289	10.11098168	9.622544996	9.430367379	10.31396972	9.245200089	10.15151788	9.180260606	9.054324977	9.48373897	10.65750563	10.44182255	10.28109523	9.455714866	8.845547999	9.63087677	8.947130809	9.880031602	10.11958266	10.72760052	11.76881388	10.07236437	10.14846224	10.27337683	10.81674826	10.1839699	10.08523342	9.394682264	10.01097175	9.378120709	10.49286694	9.892661949	9.168250023	10.18581954	9.946598874	9.551510773	10.06352086	9.728065536	10.5152589	10.35717759	9.632733396	10.91041766	10.95199363
hsa-let-7f	7.1979172185	7.313970667	7.046530476	7.484451163	7.516471572	7.141571817	7.141237228	7.4385876815	7.682427667	8.0472370545	6.361909786	6.9993690775	7.724340935	7.755744047	6.6428814895	8.603670806	6.8601396505	7.640784345	7.0493839596	7.237449159	6.662933223	6.9164801425	3.324028045	6.8090600255	6.3427781965	7.038525494	6.585979051	6.3115422615	6.793278727	6.5237854785	7.2843364455	8.901905262	7.6521788545	7.084726587	8.683121943	8.0488890115	6.718259376	8.1759184055	8.0051374505	7.7303904095	7.8139133225	8.3606727485	5.84277417	8.4879719825	6.489331572	7.811942987	9.415529207	6.9801535175	6.191050845
hsa-let-7f-1	7.728365996	8.179545158	7.712303158	7.377476873	7.854840862	8.037111993	8.059218923	8.090575952	7.138959381	7.419501956	7.928004724	7.897179176	7.993920577	7.34993725438889	8.058439265	9.361439393	8.425271738	8.155725139	7.305682323	9.165113035	7.584452646	8.159339721	7.57049381	7.609931735	7.169785775	7.080248483	7.496089147	7.674357004	7.983992931	7.514861938	7.825453061	7.824746496	7.69319327861111	5.652953959	7.80892354	7.890135365	7.4795948415	7.326012949	8.731382404	8.235185427	7.873518455	7.151403295	7.6200160525625	8.348518397	8.937701904	7.396283537	7.71378836	7.867543729	7.199415437
hsa-let-7g	7.5712813545	7.1160432655	8.466434804	7.089066568	8.657404825	7.354072146	7.667451265	7.5116590905	7.884105613	8.05566468	5.596408682	7.5403653495	8.457178013	8.675807617	8.312122473	9.056193591	7.5188948295	8.361314209	8.336417284	7.659292711	8.561444301	9.009173295	8.665279507	5.823569526	6.4696120605	6.5586721695	8.109591754	6.640237508	7.20882891	8.678750109	7.108375661	9.0332704825	8.216943597	8.1422203755	8.7680748815	7.790514717	9.137568375	9.458673966	8.960674672	7.8514642125	9.293628927	7.9670490725	8.953045639	9.3500675165	7.7876969685	9.272541573	8.62553898764286	8.819478824	8.397858839
hsa-let-7i	8.51323271	9.06139331	10.26911074	10.0267128	8.610443855	8.537619638	9.12558788	9.474192696	9.460603767	9.645889503	9.543897269	7.145539189	9.960401436	9.671888798	7.977239113	8.095079423	9.89524496	9.365930368	9.644895335	8.055684027	8.044119362	9.1496075495	8.851502624	9.473390422	9.670564304	9.619508874	9.8088762115	9.385081023	8.715559053	9.552976229	10.02742366	9.525216638	9.5894855	9.129523076	9.779741136	8.447483414	9.677267694	9.66109689	7.551195672	8.642483458	9.383180344	9.65929443	9.5764661345	9.300267576	8.9355016995	9.3137493985	8.313036393	8.688537151	8.97177365
hsa-let-7i*	8.1990300325	5.035304386	7.744920245	5.21099401	8.4537678715	7.185779957	7.960547616	7.15949583	8.209672198	6.2068194245	4.491652278	9.164735003	6.0054995825	8.135681247	7.847542797	9.291450961	7.079182292	7.5912520925	8.3772671575	7.5949526225	9.6332341655	8.354206684	8.416787067	8.3870354445	8.4526047865	8.4922413875	6.468671324	8.110148622	6.457270934	7.95022058	4.931443812	10.637820315	10.245258976	9.9991649735	10.34814285	10.44968619	8.198222178	12.59570523	9.3096128195	9.859826909	6.122275642	11.22324508	7.623312854	11.82431428	7.414635879	10.0208531205	8.519936708	7.9965780305	7.8946234265
hsa-miR-1	6.162948869	4.722781408	6.658941468	4.854673235	7.920769293	5.8515646867	5.84196678066667	7.22635924	5.484613199	5.455176099	5.884209434	6.693527225	4.8837618695	6.280500074	6.439593922	6.313725466	5.6069530975	6.510722073	6.315742932	6.559651541	7.604555088	6.706920935	6.508511071	6.189780089	5.491117074	5.394911102	5.193337784	4.546609511	5.827012727	6.389849962	5.024497916	7.815143696	7.293866344	6.6923967	8.249020386	8.018922255	8.85798562187013	8.968470939	6.889001021	7.86041137	7.347855644	8.267875559	9.07005053579481	9.07412517	6.331356645	7.037113755	7.222818555	5.757440338	8.79204757907959
hsa-mir-1-1	5.652323724	6.2855834554	4.383945486	5.803417945	6.577582054	5.83982939428572	6.31860501425	5.94131163266667	6.92613506	6.8159404688	6.886324716	6.623491782	6.01095252125	7.147136466	9.20796161940508	6.68876972225	5.841349613	7.521048682	6.669573656	7.075217321	5.62923098133333	8.66770115303395	5.538770269	6.480335072	5.67206272875	5.49300935666667	5.563724733	3.721623104	6.07531486233333	5.789173419	5.937750700125	5.201988208	6.148666954	7.042577581	6.65584516	5.751275515	6.634691951	6.031712611	6.229933894	6.76236300266667	6.60459836825	7.0391486175	9.07005053579481	5.935097099	6.61239857	9.30176328833002	5.48908154933333	6.407370668	4.766410712
hsa-mir-1-2	10.43166549	8.7832825645	9.887255383	8.1760538255	10.712676215	9.934639285	10.345764345	9.9755340765	10.689059845	9.882745475	9.361510305	10.53160358	8.5048790435	10.403792505	9.8721266345	11.605468865	9.444974239	10.426641615	10.2034068475	9.8490127125	11.15908951	10.16013068	10.409471875	9.9898846085	10.373173525	10.335806078	9.097026085	9.8582600945	8.767917738	10.413937155	9.2963218255	11.604911085	11.540049325	11.623853805	12.181505715	11.982198435	9.5734238755	12.022567195	11.50813948	11.50181536	9.828288913	12.095725785	10.40821595	12.025525605	9.8702537185	11.843813125	10.665449745	10.300062406	9.9945796235
hsa-miR-100	6.5564383265	5.3079066665	3.523864359	4.125727507	7.58619539	6.135033193	6.038570365	6.0477008105	7.434822261	6.6603823405	6.58189839	7.144592359	6.092603611	7.096291351	6.760862318	8.126839573	6.215475297	8.230372157	6.73915637425	5.4875687825	6.810577402	2.183057535	3.674718653	5.906707675	6.03259427708333	5.81870680633333	6.28655554766667	6.810556043	5.7027151	6.14162452	4.830586498	8.8311947715	8.595736144	8.7871947925	7.9829589165	8.4299146265	8.85798562187013	8.0279512395	8.593233354	6.356486929	6.611114613	7.639961806	6.160717193	8.765669145	5.768778668	6.93507038433333	9.58064887220923	4.412890037	6.406034094
hsa-miR-100*	7.584865114	4.884562556	6.189910953	4.790704637	8.100927864	7.144379838	7.579805328	6.534028608	8.079864843	6.937821657	4.630722103	8.271773954	4.24869862	5.375451116	7.410888826875	9.517015023	6.331106673	7.49421424	7.35634385025	7.455951712	8.312252079	7.944542567	7.305883253	6.921546544	6.82109553	6.369361962	5.998909029	6.495180158	5.849310236	6.830012026	6.336612554	8.808965355	8.648566104	9.977319115	7.144449961	9.864293118	7.4302068722	9.272496644	9.44990854	8.886287498	6.72339811	9.479370516	7.337578591	10.17595243	7.454495428	8.949384635	8.01843369	6.548972333	6.9466890101
hsa-miR-101	12.100144185	11.999171885	12.12388749	12.155171735	12.132594875	12.16499825	11.9030563	12.238783955	12.17399887	12.59679344	12.301825445	12.06064037	13.09835837	12.31816399	11.663699375	11.80393687	12.17236761	12.27851559	12.98610259	11.34284721	12.378412215	12.008575415	12.48648027	12.307675885	12.461149615	12.139923925	12.789562095	11.959248485	12.599047185	11.845420145	12.44659104	12.14674724	13.55555648	13.16198385	12.77794058	12.938032235	12.857738385	12.451474365	12.644643235	12.70969654	13.134089555	12.98800703	13.14286541	12.68270322	12.225196505	13.10157539	12.84521605	12.354735615	12.464665825
hsa-mir-101-2	7.245051347	6.4904044615	6.45534039816667	6.2408749885	7.6288504485	7.477783035	6.9790675595	7.3007255745	7.514888014	7.0311746695	7.063417846	8.066015193	6.757304335	7.428266548	7.9858962295	8.8151618255	6.7797912985	5.91087853	6.47059673	7.4756439615	8.3189882275	5.981981926	7.3453013925	6.9673824405	6.935461857	6.1342975265	6.244531621	6.7407524585	6.714714683	6.527052177	6.642823497	8.777074386	8.213370939	9.326451403	8.856862027	8.678284693	7.266636286	7.296184912	8.690799188	8.088418688	7.123864159	8.471551673	6.836794823	8.7393870165	7.5134089385	8.764911386	9.58064887220923	6.922911215	6.862347822
hsa-miR-101*	5.975509369	5.86921393	4.021812564	4.950997396	5.818628259	6.355816231	5.589512279	4.584939739	5.017027262	6.403940514	6.755051289	5.73854335	5.349783899	5.308011594	9.20796161940508	6.649517262	6.2773865685	8.71839394862499	9.01812388059068	6.973911479	6.0422020295	6.5297237145	8.50400177657308	5.7385635949375	5.177616673	5.99185746433333	6.16753984733333	5.71665288066667	6.572095379	5.587816918	4.884071246	7.381764357	7.044104434	6.730023217	7.704659647	7.96977065	6.586708681	8.174362507	9.27468466660251	5.821833794	7.300173176	5.714947101	9.07005053579481	6.4916050792	3.190994732	9.30176328833002	6.983734623	5.763942812	8.79204757907959
hsa-miR-103	9.6246466455	10.359753937	9.2754535075	10.88474948	10.51971474	9.5828851465	9.8997807265	9.803270937	10.589203985	10.0892807615	9.500450284	10.15908635	10.2547957895	9.9714198805	10.179948665	11.324750565	10.1060103255	9.5673670785	9.2362857445	9.39344512	9.5849243125	10.0531061385	9.55014574	9.6413301325	9.8685502615	9.7415658315	8.245095764	9.8480678675	8.962734725	9.546539733	10.058968397	10.2408297065	11.15571791	10.3826059	9.776870505	9.957087328	8.791101121	9.326866719	10.787930615	9.542498866	10.92903652	10.0441044595	9.647354899	9.9234893785	8.268150669	9.382498562	9.809550074	9.7688953495	9.0192056285
hsa-miR-105	9.360706488	10.28631733	9.49078086	10.9323493	10.07657372	9.254331913	9.669489667	9.962558228	10.6300589	10.4785782	9.403018888	9.897254356	10.65217863	9.963080317	9.689736982	10.72593035	10.21445874	9.528604266	9.700821941	8.537100328	9.108596959	9.991706432	9.566532367	9.919405922	10.42988844	9.87532697	9.08533422	9.928008299	9.005564851	9.722977337	10.45940931	10.23381746	11.35871924	10.70451299	9.993317235	9.560978878	8.954529074	9.024461895	9.529555497	8.715780766	9.983400971	8.995735288	8.701949494	8.678419197	8.580256665	8.498423939	8.822691681	8.553973193	8.215214551
hsa-miR-105*	6.391992668625	6.899996263	6.39374089128571	6.163409479	6.04365394	7.242505781	7.982441631	8.167953804	7.937518238	7.91903581	6.613877337	7.691153184	7.390492098	6.9684622155	7.400610415	9.176778218	8.207707062	6.684788292	7.3803573145	9.393918862	5.71365353333333	7.410203329	5.95445712366667	6.435885411	5.994103212	6.8076734314	6.381478329	6.082506427	7.140251467	5.967367437	7.609566666	7.673256195	6.130630792	6.1125696465	6.753738122	3.135381491	6.438996336	6.961034266	6.860418906	6.9366261256	5.506409041	5.9233647185	6.676172977	6.410122578	6.287132119	9.30176328833002	7.197548308	6.8661001656	6.129776264
hsa-miR-106a	6.54834488133333	5.67774465633333	5.807461836	5.515014876	8.85470681077789	6.1856527965	4.303398339	5.143380959	6.27634964	5.99193772	8.6135227770661	5.9185925526	5.316282865	9.13261318296247	7.3173726975	7.24205023683333	5.2710051595	6.24353762866667	2.859330319	5.30492823875	5.585318023875	6.22685558	5.062752883	5.495233605	5.361382859	5.779170734	2.229250772	5.555188866	5.121810907	5.626623405	0.397430432	6.261757576	6.997570121	6.765090685	6.01679239266667	8.013120395	8.85798562187013	6.19662935766667	7.222081535	6.561146838	6.31452466333333	6.980453981	7.503018107	5.558482841	0.006127827	5.668251867	6.8557705815	5.971971163	6.103064395
hsa-miR-106a*	11.731920525	11.732495705	11.62794104	11.36331238	11.897967525	11.73827977	11.58007025	11.710556415	11.791860085	12.093212655	11.827939895	11.869802325	12.822857695	12.0678094	12.25386167	12.09123059	12.128678135	12.14610542	12.759504115	11.6516484	12.643629055	11.521686965	12.38581841	12.03231301	12.119584305	11.464563045	12.144917885	11.880550145	12.33142804	11.49463557	11.826651625	11.78005284	13.445244695	13.30744589	12.45062177	12.737938365	12.061997935	12.1398147	12.89697691	12.781194005	12.604311245	12.716100055	12.598503965	11.889421695	12.109443735	12.30119521	12.71464778	11.988110485	12.36967424
hsa-miR-106b	9.5581121	8.934906364	9.990253713	10.56676886	9.997427443	10.03777784	9.88493523	10.34812193	10.78431677	10.53490301	9.687411139	10.46990117	10.51408801	10.760944	9.251441834	11.27177787	10.5746396	10.47693792	11.2829463	9.489468529	10.30225425	10.82394633	10.86211252	11.60252003	11.72826514	10.89562632	10.8046946	10.8414627	9.536880452	11.0512757	10.52478265	11.77134628	12.52126591	11.09570744	12.46842345	10.82675351	10.6347417	12.77932781	11.53826474	11.53651164	11.3943115	12.53812263	10.93486949	11.35700955	10.12776141	12.62891354	11.16168661	11.68937921	10.95065387
hsa-miR-106b*	5.778489793875	1.75555929	7.094604788	5.95322706955556	6.429746908	6.171106403	6.21021198166667	6.60692534516667	6.376230871	6.606032075	6.757194306	6.430989729	6.16020306075	8.109641975	9.20796161940508	6.02188187	4.452222083	8.71839394862499	6.735943258	6.1958849465	7.822614892	5.61248950633333	7.347954651	6.64182252	6.545803623	5.01150625666667	6.31139505166667	5.606641551	6.0870644342	5.9455859527	5.72798182	6.927134052	8.283548333	7.93514292	8.377843131	7.286740086	6.320649955	8.079990225	6.873778194	7.787077861	5.855677468	8.716969189	7.440899254	7.130133802	6.579832144	5.5392644345	7.888385904	5.453886096	6.271478405
hsa-mir-107	10.39802987	9.643947105	10.12163795	10.97678484	11.09265252	10.84377789	10.88904348	10.66068006	11.44599967	10.43873864	9.857778561	10.83585521	10.88362923	10.92741387	10.40693155	11.97128685	10.72482801	10.57981988	11.02345408	10.78784208	10.44758637	11.50547049	11.19561315	11.71340194	12.01130772	11.17689582	11.07561649	11.46062977	10.4850284	11.23020844	10.06120357	11.61078841	12.05940043	11.29236069	11.64807885	10.9276624	9.894971841	12.01065758	11.84108473	11.11104254	11.14571133	11.78682054	10.95224445	11.26630672	10.55236197	11.72098536	11.12938241	11.76564708	11.00206411
hsa-miR-107	7.246630361	5.847590288	5.781227949	6.324765981	7.606386853	7.260650905	7.329694802	6.971262157	8.092295945	7.174367976	7.088357229	7.441893432	6.139479279	7.428266548	6.992112788	8.902717735	6.031732096	6.63324603733333	6.85565874475	6.317050338	7.248873002	7.5639649	6.221423103	7.013474619	6.916322218	6.171864338	6.460070397	6.972531631	6.56978735244444	6.423840187	5.954955484	8.151665207	8.244245927	8.857565232	7.962074035	8.493595037	6.247807287	8.379019822	8.577416323	7.677412559	7.119398326	7.399046185	4.936725648	8.027258385	6.98213291507143	7.3922190958	9.58064887220923	6.969333254	6.13781789475
hsa-miR-10a	9.711011091	10.03661783	10.10192115	10.16402366	9.547829246	9.837928177	9.824229097	9.908618408	9.254029402	9.732155515	10.25662961	9.573400554	10.08103101	9.185788225	9.967124442	9.499406541	10.16103796	9.584330931	10.30939655	9.504233913	9.911183792	9.587370232	9.733557379	9.387395237	10.12161383	9.806813015	10.18632898	9.862074978	10.37135119	9.433525882	10.12296166	8.942297915	9.364429523	9.498016292	9.257398328	9.123825298	9.534109333	8.917137593	9.631659192	10.53566876	10.33421775	9.081928331	9.884323812	8.614357525	9.921359535	9.422061334	10.07362917	9.990799005	10.45670044
hsa-miR-10a*	8.2760376685	7.968266131	8.495563261	7.377300882	8.6054686755	7.777382948	8.4991557695	7.965675521	7.7957553645	8.263548185	8.622613868	7.882482159	8.1111704925	9.4095713075	8.6859747565	7.8009203605	7.522641701	8.439508222	8.5271594805	7.7367355525	8.495361191	8.5160503805	8.5945456615	9.089476909	7.9040218955	8.7394114925	8.309764756	8.3512660945	7.9763707255	8.2790014995	7.3655572585	8.7157099075	9.620205402	8.876658122	8.6579623235	9.81896647	8.9784211515	9.3250799	9.028486393	9.263638327	8.753500751	9.2356387065	9.3346432345	7.8729148815	8.636532522	9.460234014	10.667679925	9.7230143425	10.147769405
hsa-miR-10b	8.884852861	8.469710151	8.987631235	7.21656823	9.498458848	8.957511345	8.777805182	8.447280229	8.443905978	8.471434937	8.823586545	9.201845085	8.234535914	9.745669785	10.11778039	8.395756953	7.764311643	8.880165742	9.133876758	8.973682135	9.524930222	8.937026003	8.914518801	9.163950899	8.27664893	8.824702123	8.527280513	8.32451518	8.398186705	8.580087006	7.652482179	8.655267331	9.61477946	10.48772862	8.538156564	10.33011348	8.963552576	9.027229568	10.13356775	9.374074019	9.010370886	9.376649643	10.00480179	8.431232195	9.121857631	9.659810404	10.83124206	9.748262603	9.988040149
hsa-miR-10b*	7.745221796	7.7602773055	7.53941614	7.4882928835	7.7938662225	7.5547226375	8.003885378	7.50885191	7.402456767	7.851757085	7.4223983285	6.5083441205	7.533090646	9.212200973	8.2541009245	7.832656808	7.5843833805	8.551180279	7.560946212	7.1902781415	7.707788098	7.708731232	7.8870454245	7.7435448355	7.4874909415	7.283274509	7.3286428285	7.3960542155	7.295736707	7.746129169	7.543776113	8.637515311	8.600176865	9.446336113	10.15432129	8.7361916585	9.230800468	9.373655349	9.521825934	8.962775536	8.0636658365	10.5829485	7.399310283	8.9816679125	7.8292418855	9.650806834	7.249112242	7.149773522	7.748655478
hsa-miR-122	11.01585755	9.2937707575	10.56466371	9.114267832	10.933987375	10.66082358	11.132829075	10.42111982	10.49664924	10.8246519	9.913187577	10.320541381	8.896114353	11.240808325	9.821843227	11.34342093	9.844535306	10.895518795	10.115668575	10.0578406855	11.34893464	10.433840145	11.43963469	10.849134785	10.61800718	10.86050698	9.727876237	10.0127701725	9.6080134105	10.679477725	9.8492323365	12.4127306	12.407244835	11.99132523	13.04512315	12.61455302	11.053452935	12.953453575	11.861855245	12.485152625	10.35213229	12.77107814	10.988956315	12.523433225	10.1428763405	12.48652666	11.174232755	10.815186565	10.0994583765
hsa-miR-124	6.7414823455	5.732395429	5.36445012	3.477076351	7.06374438466667	6.419599449	6.81518479	6.11209571716667	6.862836806	5.7075210374	8.6135227770661	6.206799122	5.69974016066667	9.13261318296247	7.046964139	7.4258339	5.923077543625	6.489508812	2.859330319	5.683166243	6.718309907	5.9732114725	6.6148118255	5.802241615	6.35852227175	5.9684075995	6.051664809	5.874711467	6.181848098	5.65592245333333	5.37878458175	6.504812622	6.83864884466667	6.931267328	6.541457807	6.905474867	6.196005159	6.397692612	5.160354676	6.561146838	6.9776287	7.165468287	6.567326512	6.969291721	8.52283767574904	5.668251867	7.0624040735	6.407370668	8.79204757907959
hsa-mir-124-1	12.72301896	12.4533699	12.45417851	12.50195993	12.6853308	12.799591	12.33986696	12.24952377	12.89271965	11.86288538	12.07793981	12.76758536	12.2788683	12.2506139	12.47717104	13.12651882	12.45736454	11.92558035	11.8433656	13.02893526	11.91559045	12.82543929	12.85703082	12.87697789	13.14478328	12.12978304	12.84242217	13.16278688	12.68400175	12.97833031	11.52516967	12.43084592	12.45018722	13.58270476	12.3309696	12.46293405	13.81546508	12.57347167	13.27650359	12.17182137	12.32521186	12.19565586	12.68120971	12.79595749	12.1911699	12.14565618	12.65475059	11.93197566	12.74796473
hsa-mir-125a	7.350115549	7.020844805	7.336903803	6.218663371	8.281235877	7.569574444	7.881723277	8.169069249	8.654267987	7.708477101	7.137624679	7.714311513	8.177263997	7.60293062	7.57610312828571	9.201975371	7.867101044	8.139268091	7.4612554405625	7.424541973	6.48998432	8.334802592	7.007561103	7.897400697	7.600719713	7.684870082	4.123651427	7.425229687	6.093287294	7.829293714	6.957535188	9.645333442	8.992010634	8.757686396	9.26558021	8.23945915	7.85428647455	9.446048304	9.320545672	9.167573547	8.782359909	9.335962078	8.451244834	9.321321951	7.82440673	7.959044635	8.0770709369	8.054312928	7.463133389
hsa-miR-125b	8.126176772	7.200575606	6.687383094	7.0948942159	8.037289355	7.999968646	7.596124415	8.111735346	8.529593843	7.525749138	7.35721640394444	8.026669181	7.914085666	7.7249547355625	6.85514618	9.783285365	8.064208989	7.901040444	7.50781367978571	7.965900014	7.083161984	8.295557003	7.523044019	7.829253916	7.826085716	7.625670603	6.495019251	8.007808398	6.365841211	7.824903813	6.328299093	9.356941711	8.466259995	8.603936686	8.942675224	8.33997635	6.499387835	9.19383421	9.177187421	8.983854971	8.749991262	9.078189656	7.37255577	9.159309325	8.145473191	7.790600149	7.7549298421	7.76997265	7.726105136
hsa-miR-125b-2*	12.131144725	11.769597915	11.885731155	11.06465155	12.446244785	12.337601765	11.95132899	12.084120285	12.688679555	11.360921405	11.35613135	12.457491015	12.025459	11.739510485	12.084115415	12.980735345	12.09528794	11.706255825	11.374606635	12.42781559	11.79101492	12.575148125	12.320046485	12.62520351	12.878503095	12.001166145	12.160698045	13.07383611	12.01352154	12.45007019	11.12440399	12.37059452	11.96773134	13.299397675	11.63059728	11.818355295	11.494296985	12.271468305	13.099411685	11.91636249	11.97418982	12.062849145	12.241454375	12.31089601	11.7170193	11.569485755	12.02846354	11.626948205	11.990596795
hsa-mir-126	8.404840078	7.684131684	7.493298655	7.991461975	8.369906472	8.132711633	7.977102034	8.0711868	7.867783519	7.924310508	7.889641404	8.286104381	7.176397417	7.7050018573125	6.12224536	8.754704552	7.753045473	7.547192967	7.0785956	8.126795907	8.099107528	7.47245666	8.185130253	7.706212718	7.621637099	7.56724162	7.797582746	7.944288749	8.050794447	7.764713234	8.263408168	8.86275798	9.290301013	9.35242188	9.399397838	9.722021269	8.085432011	9.043212279	9.25925841	9.297584412	7.822650808	9.248931527	8.011382465	9.436774397	8.158683218	8.021623547	7.96706778733333	7.740095101	7.464510963
hsa-miR-126	8.4621900875	8.621084448	7.742700625	8.555101197	9.024909175	8.6784983685	8.408387566	8.3017632005	8.370951026	9.1043397565	8.2028636295	8.8178629265	9.1981699835	8.583924901	8.389049204	8.682733793	8.3120595035	8.365893383	9.136531636	7.0585205565	9.1757888675	7.843325037	8.740495007	8.0062058125	8.2021245705	7.731654593	7.9098226445	7.6003210055	8.7107645845	7.845745759	8.9311012955	9.100480377	10.265489817	9.9145472855	9.597059857	10.73330347	9.2731339545	11.538889065	9.693160244	9.8036774435	9.470157713	10.629218305	9.172883805	9.938120716	9.0248760915	9.999775811	10.25176229	8.5236913865	8.031789674
hsa-mir-126*	8.645777645	7.567942226	7.870923652	7.643667789	8.389751256	8.038550156	8.398620462	7.86514916	7.505667587	8.079290609	8.4953802	8.570184798	7.736957818	8.211302885	8.332889819	8.182474714	7.722366413	8.2064422	7.98938378135	8.383013102	8.960986941	7.995178072	8.628619839	7.996319351	7.375746001	7.669925139	8.248313439	7.507674244	8.333371938	8.015736605	7.809556177	8.943543856	7.893403523	8.208951309	9.1883158	9.451267967	8.581200167	9.344070245	9.202457628	9.045617698	7.849166437	8.141981085	8.941825653	9.06126422	8.487736636	8.439590557	8.253240899	7.588158201	7.244490847
hsa-miR-126*	5.193609708	6.310879143	5.821185166	5.512425099	5.538246581	5.881501062	6.31783045966667	6.5605182445	6.50962879	3.422893671	8.6135227770661	6.0220399744	5.771087336	9.13261318296247	7.046964139	6.47215648983333	6.93770902325	6.526936766	2.859330319	6.0143301975	6.2409744045	3.912320405	5.704910206	6.31250151075	6.1724969292	3.737996436	6.579963828	6.3338775238	6.43003514985714	5.6412157675	5.868375995	6.756198682	6.888558562	7.296462723	5.371199787	7.652167982	6.1855729015	7.218453642	7.546318389	7.023078295	6.56150468366667	6.668823727	9.07005053579481	6.809009561	7.938279622	7.19247574525	9.58064887220923	5.8474135855	6.105468859
hsa-mir-127	8.225769609	8.492350419	8.605583632	8.064204256	8.729633645	8.248752178	8.636532166	8.425449162	8.825638097	8.221482137	8.257015621	9.262660665	8.590836352	9.331393144	9.011042856	9.392407805	8.267158659	8.281090898	8.421148446	8.863073996	9.222139201	8.961560438	9.174101811	8.46327444	8.70567485	8.466539517	8.470418605	9.082257225	8.515108639	8.669518461	7.671459777	8.074139774	8.562527219	9.072981654	8.026302312	8.963432905	8.31117709	8.239835359	9.095613896	8.490348863	8.467685333	8.288736994	8.428625686	8.512341442	8.272340745	7.296813082	9.073906341	7.928023338	8.416453102
hsa-miR-128	7.654309839	7.979546094	7.554453508	9.074481247	7.53832142	7.848669511	7.836992164	8.647339796	8.499675999	8.225499966	8.806346821	8.355844976	8.506955891	8.151661187	7.325017179	7.732858131	7.888896366	7.676632979	7.616158279	8.839134993	8.492895825	8.158136328	8.847949412	8.533987409	8.427859926	8.141274873	8.169337747	8.323980404	8.39516946	8.640658261	8.294768655	7.822988789	9.531206962	8.335087074	8.194257036	8.092160293	8.945043846	8.334881506	7.538453168	7.937142729	7.979543091	8.335072259	9.317433331	8.761304674	8.281170078	8.207118015	8.989631232	7.813269483	8.768842198
hsa-mir-128-1	7.249744269	6.632409337	6.510112412	6.169005505	6.759409745	6.62989233	6.475186753	7.039252199	6.5220802515	7.4475326125	6.062520614	7.168546009	6.621824152	7.302884302	6.956778481	7.3605709355	6.600678001	6.413150576	5.547124011	7.0104148535	7.488702862	6.985803738	6.750873887	6.582836111	6.752043736	6.405330109	6.807839472	6.471863552	6.875360123	7.040992879	6.696628455	7.794643549	7.169304847	7.0684961415	7.004621531	7.518243422	7.726269796	5.922983746	6.642267955	6.307146614	6.550830979	6.042923004	7.077380713	6.7602917835	6.3239687385	7.3617218225	7.192135491	6.204542823	6.994906327
hsa-mir-128-2	11.30979052	11.09588681	11.43416077	11.9019225	11.58596261	11.51200079	11.15734061	10.51759308	11.39071636	11.53838233	11.16177312	11.44919806	11.29348318	11.30797775	10.65348274	11.48792013	11.41857683	11.54844009	12.01742318	10.42353215	12.06702687	11.16930626	12.21880008	11.3873892	11.36650527	11.30489325	10.91476427	11.01363979	11.81867769	11.51097097	11.59307442	11.6177971	12.13333393	12.56047786	12.14123914	11.80579384	11.40266433	12.12691121	11.57365148	12.23001919	11.95310889	12.38094588	12.09840927	12.14147803	11.1047809	12.07149643	11.89818906	11.73795639	11.20669763
hsa-mir-129-2	6.46088355725	6.12349155616667	6.5859361835	5.602585317	4.825205539	5.02168112	7.521245327	5.970167281	5.4071197935	5.92637359025	6.7329845685	6.960640733	5.94312562575	9.13261318296247	9.20796161940508	6.15655784216667	6.147093381	8.71839394862499	6.009363317	5.7774475363	6.5815047798	8.66770115303395	6.29914668266667	6.003753159	6.09940367722222	4.940566008	5.905397882	5.63332032583333	5.71948532272222	6.2960054795	4.958927805	6.192712591	5.62894192725	6.00883454275	6.39501685525	5.0065289195	7.0960305615	6.7056531415	4.619421831	7.238255399	6.72287151	9.24316251877634	5.283820826	7.155952137	6.23954406675	1.899274223	9.58064887220923	3.474443459	5.71477969
hsa-miR-129-5p	9.62621588	9.936517246	9.314034127	10.50443263	10.02983262	10.35512992	9.519340445	9.13299286	9.744461506	10.03972386	8.931379434	9.907450211	10.06271704	9.367326157	10.27981444	10.5452085	9.95377227	9.901940172	10.25660748	9.616162787	10.84945661	9.728728801	10.97841107	9.911907122	10.02387085	9.581551304	9.078552421	9.526379369	10.39616045	9.589964454	10.16315052	9.892393476	10.31788654	11.31171271	10.19463561	10.13860296	8.992629985	9.995721426	10.65347542	10.71618467	10.50959161	10.75508329	10.11073356	10.43797413	10.54943489	9.827692562	9.440674272	9.467867862	9.444681216
hsa-miR-129*	9.138776134	9.254086571	9.02445624	9.118381695	9.084379167	9.324138728	8.853192761	9.123293335	8.771511299	8.894279052	9.294283863	8.843643688	9.083176533	9.622940425	9.679116274	8.938828584	8.591059442	8.762167599	8.623987451	9.61214087	9.323497939	9.489491427	9.454181464	9.090064985	8.69728309	8.772108803	8.922867207	8.608667423	9.238635619	9.039710966	8.784404204	8.22544551	8.748887777	9.252058558	8.813313936	9.165655574	9.602169857	9.029998727	9.146145947	8.346811943	8.683249567	8.805766923	9.285559782	8.811881717	9.14601992	8.8959791	9.393456649	8.607729916	8.701268636
hsa-miR-130a	7.537378954	7.410553755	7.180196185	6.707004828	8.319775026	8.641051227	7.765920335	7.612168012	7.70581453	7.888052585	6.931199447	8.485267659	7.788696281	7.579783283	7.687187187	9.009810233	7.978037095	7.674252373	8.169414767	8.081942985	8.994386779	7.764322288	8.293104202	7.541639536	7.423841595	7.2595507	6.741886371	7.370004038	7.743363395	7.224971732	7.081964252	9.144556615	9.077630733	10.20673632	9.65219191	10.2034216	7.441847367	8.610212744	9.34489095	9.977856652	8.08958593	9.457019553	8.122817072	9.90918185	9.266808035	9.054713775	8.1396362566	8.052377794	6.996864166
hsa-miR-130a*	6.973233589	7.493577419	6.965558611	7.165745013	7.498435735	7.676339616	6.934827194	7.310197988	7.419424798	7.543074028	5.949155231	7.985044956	7.095845544	6.599049889	8.06018189	7.848827803	6.795569181	6.3334182038	6.626228682	7.589153432	8.084677887	6.682203012	7.551327148	6.869282472	7.056661216	6.952886733	6.861488827	7.013161932	7.575626919	7.031802881	7.705342402	6.299891534	7.006365513	8.059870284	7.364336682	7.541327899	6.394037317	6.992257369	8.419151022	7.533869532	7.714801566	7.575377029	7.821543193	8.156888926	8.008993767	7.3209791	9.58064887220923	6.637128235	7.309869729
hsa-miR-130b	9.139911091	5.87236476	9.945207048	5.207954846	10.08049591	7.406409634	8.999311764	8.136758591	9.669642001	5.819080934	6.782292495	9.908466063	7.24118502566667	9.798730021	8.039797637	8.675946756	7.118586031	9.270897862	9.678115794	7.952722723	11.3143548	9.450297021	10.56430794	8.805121062	9.511379005	9.53151165	7.828962938	8.853234838	6.614343949	9.854798379	5.687732064	11.18043151	12.23149205	11.91474073	11.34295617	12.01009185	9.852108858	11.37117501	10.68225447	12.70349535	6.565600483	13.2068557	10.51945116	13.03798361	7.828265344	12.6598412	10.98850874	9.774788131	9.524652284
hsa-miR-130b*	9.122433746	7.606552857	9.667668532	7.32746616838889	9.627517768	7.072959732	8.692058103	7.499936973	9.28665852	7.93789861011111	8.068209586	9.744551809	5.80095221	9.480861339	8.28393676	8.792802196	6.993532032	9.216493934	9.440381302	8.006682549	11.19752906	9.35805248	10.41115712	8.503169148	9.100459369	8.84799373	7.567103383	8.706505243	6.813099949	9.732903919	5.604402768	11.30457609	12.25518374	11.73829596	11.37024712	12.14982131	9.628282823	14.86408701	10.79687458	12.68379078	5.937639574	13.02035172	10.27962591	12.99762564	7.516498116	12.40335693	10.80679109	9.669840831	9.060835517
hsa-miR-132	8.630631089	9.276962692	8.363734843	8.655652383	9.004648689	8.905854562	8.834831479	8.733686554	8.462741885	8.700317008	9.225715863	9.540353052	9.084999983	8.677545842	9.444877921	8.941822881	6.4175051275	9.031657315	9.06869864	9.795591307	9.795488688	8.610820422	8.183473704	8.982445198	9.505043609	8.759490626	9.390325319	8.876437119	10.13362888	8.668142173	9.397055324	7.515919947	8.368108568	9.130725347	8.215817665	8.540321671	8.574500256	8.318110915	9.131517991	8.759073475	9.069640161	8.337345859	8.947901071	8.17658944	9.491535034	7.305133516	8.81745344	8.072182283	9.190385224
hsa-miR-132*	7.103940458	5.756616635	6.042059849	5.478595845	7.274737738	5.82343783	6.433577785	6.40276608	6.471170589	5.786448232	6.5999516116	7.161472966	5.865017057	7.32764763525	7.56286345083333	7.611420834	5.730560851	6.83652656971429	7.05252890925	6.179663987	8.118550769	6.935363069	7.513338083	6.399706871	6.359652337	6.088569747	5.241086016	6.092043638	5.781817167	6.062607247	5.499451086	8.495696251	8.446431072	9.239161542	8.356675418	9.232800554	6.99895224366667	10.62817846	8.436884768	9.358778595	6.017469207	9.329633044	6.2560107408	9.702279893	5.363724428	8.261363014	7.323278418	6.030819469	6.3880907256
hsa-miR-133a	6.613542541	6.933416815	5.38003193	6.31366849	6.054440622	7.556412114	6.78778853425	6.308210603	6.67633552692857	6.296582822	6.788399325	6.639087577	6.643608352	7.333277177	6.85703283325	7.210029496	6.62771347	5.449903719	6.58274944	6.74770495	7.264449428	4.363246128	6.764026704	6.18445406	6.157215398	6.92024955	6.667269438	7.063504036	7.003106523	6.244122606	7.060182791	6.722691504	6.39556343	8.057281482	7.093766101	5.9055992674	6.484872032	9.17462028910589	7.945222819	7.571393187	7.470139339	6.582892724	8.124226158	7.186190551	7.490894163	7.460756779	7.015501947	7.0115359085	7.05051170875
hsa-mir-133a-2	6.8793025595	6.9044466075	5.675935008	6.917060764	8.221987822	7.508275605	7.849118766	6.889471109	7.42498013	7.6181095635	6.705756151	7.471778076	6.6538700275	8.573243764	7.8728576995	7.0068962705	6.919986236	7.528956947	6.5623824265	7.8059258795	7.550850818	7.3840325895	7.2658434135	7.251681742	7.0826300535	6.3526360065	7.2583282365	6.6073199705	6.6651552345	7.0475391585	6.907393434	7.9256532635	8.0415526635	9.006744774	7.592773136	8.495092923	7.4700589735	8.683922066	8.113291783	7.219894669	7.581663002	7.509688948	7.540548312	7.439042849	6.6870364235	7.581562293	8.169182183	6.317975837	6.939194263
hsa-mir-133b	6.958052973	6.856626404	4.673486773	6.971166128	7.20263066414286	6.80081521428571	7.4842505979375	6.731554061	7.011345394	5.678033292	5.507331749	5.569972601	6.344695704	7.5163874628	7.6297878157	6.246090481	6.923140217	5.64667489	6.96246434508333	6.286434141	7.45008824366667	6.43101716	7.1328462180625	7.159245414	7.553524063	7.213554398	6.988260814	6.971819736	6.229952179	6.993715874	7.125112214	8.292155163	8.070950569	8.072194464	7.784430998	7.378802096	7.401896	7.677429883	7.999921439	5.959396798	7.392667392	7.9487029	6.779025712	6.718501483	5.550200527	7.4396396589	7.78775829233333	6.8191011105	6.956887202
hsa-mir-134	8.793670553	9.972398903	11.02689112	9.512157687	9.817012147	11.17485815	9.193242723	10.64394125	8.628478311	9.349393315	11.79084291	11.01494167	9.644055774	8.803316005	11.14787609	10.35798033	12.03378362	11.85920124	11.51937087	12.20679715	10.13398248	9.90292276	8.864488394	11.04656309	10.95728973	10.41709	11.98485057	10.86612234	12.03233228	9.398101074	10.86092121	9.192459466	8.184672275	9.550200203	8.810996221	9.48171993	10.57437715	8.944553369	10.78862977	9.655755841	11.10810914	9.710354978	10.02476087	8.846562827	12.88084478	10.686614	9.59176132	10.59102487	11.32751229
hsa-miR-134	6.47340912033333	6.272523505	5.409229553	6.317596526875	8.85470681077789	5.673122574	6.5103263445	6.371536784	4.960801084	3.864015239	6.348627033	6.260945768	6.3742032	9.13261318296247	9.20796161940508	5.816314676	7.923090118	6.7361052655	9.01812388059068	6.062100668	5.591371295	5.2038149465	7.206741212	6.747441923	6.264201749	-0.235190388	7.428480732	6.058498976	6.482182217	6.02791573275	6.375628322	7.479859002	6.694251675	8.007411314	6.327776373	7.251205749	6.057376898	6.766766803	7.652300024	5.650056008	7.048024618	8.537792916	6.567326512	8.17993975	7.938279622	8.290687357	7.141073524	8.71858597487133	8.79204757907959
hsa-miR-135a	8.2734861075	8.1553412685	8.2339335425	8.759860021	7.660624224	9.979465788	8.4265692705	8.664154281	8.3051509735	8.277353375	7.5780064855	8.1216032705	8.09363591	7.5269700495	10.34788208	8.548207534	8.613556211	8.6137510625	8.0834362385	8.7059289155	8.719648371	7.9497995555	8.545484809	8.222237537	8.645048792	8.517740271	8.254640545	8.6938864885	8.8511954235	8.5051706665	8.1556700575	7.7362413365	8.0190356655	7.562535756	7.479373282	7.0163420885	8.0630346605	7.355631742	9.54468126	8.3671254605	8.6677995185	8.787521562	8.7034833245	8.046654817	8.7177871645	8.804998194	8.140973194	8.178938767	8.6853029805
hsa-mir-135a-2	7.176600004	5.52675247	4.021812564	3.95119384	7.57222568	5.954362343	6.417819285	5.18673982	6.640494789	6.54098028375	8.6135227770661	6.649953814	5.2121696025	4.107212353	7.046964139	7.980392015	6.2061334762	5.069020904	2.859330319	6.7404458	6.48148794466667	6.5297237145	8.50400177657308	5.640841153	5.511602736	5.736563799	4.662529515	6.05471813	6.510909647	5.1652444825	4.354681873	7.666869707	6.313765766	6.767316044	6.209521795	4.685079673	6.196005159	7.237169169	7.289489309	7.239399122	7.26273827066667	6.783660417	6.567326512	6.853624834	7.552327007	6.6616033705	6.90381966633333	6.3053890435	8.79204757907959
hsa-miR-135a*	9.290770064	7.319047163	8.171100449	6.041505573	9.777340819	9.286232551	8.919981339	8.62281327	7.1677494245	8.5636121	8.209370619	9.116505014	6.999397785	9.023900531	9.2379126	6.590828849	8.136320733	8.816539221	8.543943258	8.765830263	9.705148777	8.932957973	9.611694393	8.382154372	8.662158523	7.857337297	7.9926473383125	7.995821969	7.815247118	9.088223468	7.428236036	7.278930619	10.74960811	12.19020906	10.5069568	10.83130771	8.381908569	10.81298975	11.45841678	10.39750161	8.846268909	10.91029871	9.919992715	7.9670090725	8.45483671	10.07614025	9.617966614	9.209355622	9.182968928
hsa-miR-135b	8.321922649	8.659021812	7.096023087	8.269583557	8.315625832	7.648050274	7.818305857	8.007256905	9.154691289	8.681040262	7.50275892	8.016392184	8.586418824	7.8324254213	8.08002959908333	10.44232633	7.559650911	7.592823123	6.6178386315	7.295361692	5.059293937	7.927691804	6.575300904	7.831927401	8.384578267	7.485429386	8.167150007	7.822298129	8.09570108	7.471344165	9.275972104	9.169523357	6.456961985	7.371412583	8.147564791	8.33031815308333	6.876332108	7.57180561625	7.016455611	7.2883481351875	9.199719165	8.0246732034375	6.49232209	7.042652211	8.470285646	7.86641476258333	6.578718146	6.576227573	6.252807378
hsa-miR-135b*	8.214851234	7.829454645	7.050750437	6.487450718	7.042120273	8.733651441	8.195499159	10.14915419	9.344822378	8.002054371	7.861204768	9.130949888	7.824502705	7.94922179	8.07094552	9.889947173	9.604667733	8.143241958	8.655674616	9.209937076	7.020228327	7.469376874	7.161165292	8.743003696	10.61150276	9.685113653	8.362950664	8.729484965	10.72144021	7.805330674	7.625442988	8.801996941	9.383146346	8.7302009048	9.711024916	8.243313736	8.076445752	7.813563089	8.308937263	6.846651796	8.651945956	8.21772918	8.647327467	8.017796786	9.223604173	8.446612622	8.23999947775	9.631461157	9.920101882
hsa-miR-136	11.23549065	9.167876695	10.31811685	8.385204748	11.18854515	10.29112837	10.20821107	9.522829501	10.54211149	8.436207537	9.460215347	11.75835221	7.52330917	9.291771112	10.01420812	11.52528602	9.815582145	10.19602012	9.572482208	10.85492789	11.06800121	10.05156781	10.5683041	9.949497299	10.68427679	10.09006675	10.13718284	11.139844	9.879547975	10.81174166	9.019846895	12.11267331	10.6361476	11.98125493	11.91933653	11.81000012	10.1886036	11.15368202	11.72663928	12.03297313	9.9398169	10.97568202	9.995078919	13.2740434	11.03420952	11.06602958	9.402024395	9.746628568	9.503169575
hsa-miR-136*	14.14988969	12.11888878	13.6525885	11.67707825	13.66443672	12.31430626	13.41454351	12.6099266	13.44663455	12.1187351	11.94708673	13.49643433	11.0904285	13.89448116	12.65831628	13.11544201	12.48149424	13.24881483	13.29457184	12.56604269	14.89660028	13.09185347	14.00871253	13.28800219	13.60755958	13.53078159	12.98651098	13.02439634	12.46474745	13.95339294	12.12878251	15.1321263	14.83330044	15.02171539	14.99092279	15.04668659	13.80792199	15.34480384	13.91750312	15.27616093	12.67872423	15.53855293	13.42854629	15.16829409	13.56925814	15.2347266	13.3517847	13.15543008	13.47351129
hsa-miR-137	11.33506216	11.84805035	10.50409989	10.08436059	11.4794594	12.16295018	10.96012624	12.68956954	11.45095183	11.66123164	10.89332614	11.97089502	10.90744388	11.4734981	11.90274658	12.19796559	12.37466657	11.123614	12.00596715	11.85429357	11.8181322	10.63188915	11.38957885	10.44393476	12.08460171	11.05167662	10.92066052	10.57465182	11.64714035	10.41108788	10.45899405	11.64048711	11.42518036	12.73828961	12.07040621	12.12629967	12.27364844	11.03725455	11.48162933	11.39558365	11.40850025	11.41945113	12.49716939	12.1710614	12.14790808	10.96135234	11.01655062	10.98626152	12.06046695
hsa-miR-138	6.167052942	6.718608634	6.48624545	7.268160255	7.09635530628571	6.57289432	6.620797632	7.144325053	6.7619992160625	6.960356631	7.487077338	6.601004724	6.778224201	6.7479668035	7.41401595525	5.851564817	7.822193268	5.975716253	6.7255101715	5.538726223	5.5856294	6.72236408166667	7.074385582	7.258756339	7.679698674	7.332814938	8.068693714	7.154403743	8.039800995	6.960546894	7.647521163	6.1928114936	7.489864304	7.83726063	6.925877695	6.5012724795	5.9775327998	7.333668791	7.25701200366667	5.342023844	7.097927623	6.582892724	6.91753590633333	6.76291161875	8.580332244	7.0191941845	7.141073524	7.1658236765	7.506744452
hsa-mir-139	10.20955243	11.37008998	10.21725985	9.95766115	10.59990526	11.04185497	10.33145653	12.12776068	10.96141188	11.53733372	10.60349336	11.01896667	11.20293858	10.7998382	11.05972252	10.87732397	11.9261513	10.84343589	11.7353689	10.81863474	10.38763546	10.21567716	10.13262801	9.864942894	11.54599797	10.27630965	10.30045243	9.75553096	10.74000175	9.545110551	10.47949081	10.58181561	10.3446283	9.754494732	11.58913886	10.10236899	11.51445957	9.636478258	10.01096576	10.13399175	11.2782005	9.653093203	11.55863891	9.000917023	11.48173148	9.528976298	10.05958509	10.16348361	11.54349014
hsa-mir-140	6.227521721	5.659220157	7.027064128	5.661621032	6.603553746	6.47959253	6.939314252	6.126367524	7.187507027	6.622478779	4.78628927	7.00389872	6.261223834	6.3764555685	6.8090455575	6.816973365	5.565436082	6.986046462	6.1186399	6.392207937	6.066816695	4.769237112	6.562460125	6.577976329	6.245797503	3.925683885	6.62691385075	6.566784167	6.480813163	6.35981828266667	5.886932106	6.58067634414286	6.81211021366667	9.38516452896967	4.9766723615	7.3211152635	6.891516358	5.456415266	5.1976218755	6.304352307	4.91677378	9.24316251877634	9.07005053579481	4.757127057	5.1172649275	6.870006836	9.58064887220923	5.120514956	5.5331022815
hsa-mir-141	7.50619143	7.364557653	7.211453791	7.261064865	7.61924476	7.771734956	7.507839342	7.828510622	7.802886497	7.491702596	7.578614957	7.922039172	7.145790721	7.269528285	7.970411514	8.787284197	7.2619272	6.702038005	6.617328186	8.052401466	8.292589597	7.453819442	7.658218508	7.116763154	7.19025482	6.893338624	6.896908116	7.123315429	7.549848815	7.418523019	6.827978868	7.514875646	7.285528548	7.895774227	8.064786034	8.002390265	6.902055108	6.851016264	7.766103688	7.70212951	6.826930823	7.823272793	7.933171536	8.879906834	7.784706919	7.4066668602	7.431694265	7.487054266	7.129001817
hsa-miR-141	8.0087750345	6.5586645605	4.8604035585	5.315331973	8.887473867	9.1515704365	7.7996858945	9.4638327355	9.658197721	9.6439943675	7.4299321855	8.1515734685	6.793850614	8.167390971	9.0618647925	10.959524465	7.543237098	7.6529921665	9.481736591	8.857361943	8.055736411	7.108192806	7.028392116	7.0675614765	8.563346108	7.2173605875	7.946786187	6.917564104	7.980034902	6.636919438	7.4095318815	9.25886997	7.590352922	8.090433375	9.1278415445	8.0215338545	8.281414067	7.493900274	9.6360397945	7.0195774545	7.227656356	7.7072564835	7.426190727	9.0834800055	6.705187456	7.022878753	8.1246019176	6.6725224775	7.8839218385
hsa-mir-142	6.370240795	5.49228942	6.764772329	5.594346457	6.966313263	5.98741480183333	6.63151678266667	6.176521700875	6.61939328633333	5.990708781	8.6135227770661	5.656041086	5.6845107495	6.062620772	9.20796161940508	5.9880657092	6.289808943375	6.526936766	9.01812388059068	5.76991116566667	2.432005891	6.604756416	5.277328896	5.6319756431	5.870810736	5.93116145425	5.3007086755	5.16010757866667	5.565518485	6.015835522	5.909055832375	5.89271226133333	7.600590691	5.652405088	6.183501751	9.22541658226237	4.417217397	6.031712611	4.7011653275	8.80866973591403	6.3182447165	9.24316251877634	9.07005053579481	6.351831472	5.673727292	3.773144364	9.58064887220923	4.62747163933333	8.79204757907959
hsa-miR-143	7.313584977	6.825736394	6.156652689	6.38557288	7.850595964	7.85928488	6.303779883	8.598800846	8.455886635	8.352581963	7.308222607	7.207807873	6.753839955	7.60499787283333	7.437762433	9.472268692	7.325987217	7.63114261415	8.168270787	7.637988261	7.625624776	6.397631396	7.192203191	6.845458894	8.013609596	6.888047387	7.29781331	6.656488846	7.498233301	5.658291543	7.291043865	8.950042087	8.187009288	7.886243526	9.054755751	8.627327739	6.613616297	7.357824838	8.791343162	7.971511579	7.641858568	8.675538473	7.13741166	9.465475501	7.821988042	7.352263663	8.0939416195	6.047070527	6.963807386
hsa-miR-144	8.239145123	7.05952952	7.582243819	6.788832247	7.574353548	6.397878786	7.507658922	6.795386525	7.235251283	7.344411601	7.9094651	7.403682135	6.946206462	7.628094473	7.1831802705	6.773543135	6.682886425	6.950866269	7.876607386	6.666179774	7.612173828	7.510749277	7.945811964	8.076701772	6.758548277	7.530098763	7.93659832	7.561630916	7.375359786	7.523315519	6.63752545	7.601819666	7.579520702	7.53985099225	7.467107964	8.396056631	7.606441766	7.534582595	7.23612772266667	7.39045283	7.152582489	6.727294995	7.605612828	6.759692085	6.940944758	7.731467694	7.607651086	7.953388864	7.695434543
hsa-miR-144*	7.029524427	7.362797834	7.591345419	7.865818339	7.585584172	7.023630871	7.795107806	8.040646422	7.357580181	7.588517453	6.502130537	7.266222954	7.683662184	7.697138212	7.4927514295	6.973618066	8.231002281	7.621833722	6.78191126485714	7.34535922805556	6.995038128	7.31773431	7.767887466	7.733934841	7.484025938	7.095068053	7.660010177	6.898617283	7.743331119	7.633474685	7.846983434	6.805233888	7.067663011	7.08843315228571	6.202719189	7.53213394707143	6.870144355	7.005918353	7.39889254733333	7.044319662	7.640641039	7.38567260575	7.36258023	7.190814781	7.234075385	7.19494444908333	7.667689226	6.442081234	6.715764545
hsa-miR-145	8.973193809	8.655205043	9.090448262	7.99614664	8.421404842	8.823335719	9.225734164	11.47297632	9.720798455	8.91707732	7.891151937	9.332946254	8.467345123	10.07346654	9.062680322	10.07876809	9.663542811	9.227657335	8.44378276	9.656571257	8.299384402	9.536284699	8.983272227	8.684981591	9.463455197	10.09923251	9.150192806	8.631599036	9.664745878	8.879255587	8.53764813	9.770505034	9.463427296	8.217070071	10.08735839	8.955921371	9.015156297	10.02525059	8.886748875	9.110379838	8.577301447	9.57043259	10.00296253	9.304336793	9.073813361	9.214505497	8.728762828	10.26178008	10.31139374
hsa-miR-146a	7.263084407	7.012864036	6.6954894918	6.59138753	7.456827526	6.242899964	6.868569329	8.07684571	7.41091264	7.116496481	7.02094189914286	7.150700478	7.195629562	6.798081201	7.526228322	8.979434337	6.912286506	6.575592012	6.1284290992	7.715820422	6.482131551	4.812220497	6.722118531	6.348224578	6.930376349	6.200519538	6.29803635311111	5.084347634	6.869220077	5.650773278	6.265432698	7.858132477	7.41905054594444	8.0101678045625	7.681153651	7.697273096	5.249241419	7.656858298	7.185291477	6.509510294	7.220857754	7.373191116	6.83685677333333	8.342911513	7.291005443	7.79307706266667	9.58064887220923	6.44021011883333	6.5183723322
hsa-mir-146b	7.523075713	8.324276075	8.37225959	7.984746393	7.955478744	8.170454747	8.339101802	8.762340919	8.078867698	8.399010565	8.023000708	7.356551843	8.243636433	8.079197026	8.770576666	7.94723874	9.034888671	8.606414754	8.085925634	8.552498525	7.671570561	8.621990695	7.610688376	9.067785086	8.217285125	9.020339651	8.773703917	8.557017698	9.019288095	9.198788544	8.334981445	8.442187666	8.313028896	7.822341695	7.81832047	6.618438008	8.639926278	8.415278951	8.284218809	8.332741043	8.079624489	8.034423454	8.061574945	8.00403346	8.934524271	8.34734096	8.55553920721429	8.528338987	9.053085528
hsa-miR-146b-5p	8.447835794	8.45202373	6.804995763	8.060415475	8.387750589	9.719399726	7.720104552	7.814761228	8.347623942	9.208112356	6.817372567	8.67154452	8.427755426	7.57788816	8.552645719	10.05587816	8.377983425	7.459694177	8.933652698	8.684979945	9.349215241	7.82328098	8.130856572	7.909159719	7.869028936	7.446386961	7.704200606	8.014114997	8.387681767	7.030631463	8.271474887	9.118336413	9.14595708	10.19193873	9.903815288	10.3745392	6.489529371	8.46698013	10.11148517	9.778070336	9.124928243	9.99345574	8.090634108	10.36352019	8.752898416	8.475353686	8.181870128	7.7856111	7.241370021
hsa-mir-147	6.850781458	5.9801307185	5.082874032	6.742811849	4.069087751	5.1608135348	5.338360528	6.24960514575	5.288623433	5.9722531931	8.6135227770661	4.924893375	5.7922761801	6.815184331	5.247791679	6.884634766	5.45019410925	6.526936766	6.13451349	5.7394031001	4.96774891	5.972408719	6.1107966665	6.282716245	6.14008567085714	5.779170734	6.42583467525	6.2778426714	6.03982504572222	5.626623405	5.98452671577778	4.956058752	6.55240339625	5.053582302	8.8943944107214	9.22541658226237	5.991610223	4.601556813	7.894942661	7.300223812	6.3182447165	6.401852547	9.07005053579481	6.639001869	0.006127827	5.911154571	9.58064887220923	5.514908008	5.461160879
hsa-miR-147	6.23156506928571	6.109122781	6.1439355	5.962461956125	6.01445389666667	6.177698289	3.800807808	6.08640509933333	6.4548342712	6.956454363	6.348627033	6.8081818395	6.79273199466667	7.147136466	6.566816859	6.363771206	6.057965424	7.521048682	9.01812388059068	6.106263185	4.103557859	6.40845011	5.396240345	5.95652600383333	5.962563147	5.759784415	6.42654912133333	5.669426696	5.7159914632	5.92220782566667	6.07145282383333	7.123755114375	6.641933626	7.55085666	6.52198446183333	7.0691650215	6.4867828885	7.672967262	6.83244525966667	7.03782633833333	5.551304184	8.095404302	9.07005053579481	7.3980358638	6.529830664	7.914657805	5.895301885	8.71858597487133	7.08744687
hsa-miR-148a	5.05829294975	5.4609235682	4.973172778	5.7002907028125	6.251287623	6.372261873	6.5727545775	6.113128122	6.208604027	6.21087465766667	7.453832343	5.754637784	5.89163875225	9.13261318296247	6.566816859	6.567614617	6.7398046575	6.503008193	5.863538502	7.625244195	5.32293851075	6.321590732	5.0986697435	5.91421453425	4.428541714	5.55931501333333	5.388328997	5.2419821328	5.90105507811111	5.27703768542857	5.98215485338889	7.209206966	5.817270046	5.48175857	6.287163128	6.836309963	5.414657639	9.17462028910589	7.459144442	5.97730831	6.5233897095	7.369993192	9.07005053579481	8.535152585	5.1783072845	6.885283348	7.015501947	6.407370668	7.08744687
hsa-miR-148a*	9.660694654	11.18850249	10.01285734	10.42245872	9.88986743	10.91614886	10.12671361	12.49165513	10.93007582	11.00968186	10.19953638	10.67798467	10.84441022	11.28545	11.01440255	9.86859769	11.57959857	10.48561848	12.27145175	11.56791105	10.81505937	10.01024682	10.30727594	9.490200881	11.6966582	11.05456075	10.34107585	10.44662364	11.65806702	9.998155073	10.22057463	9.154135135	9.920600554	9.470674764	10.80320029	9.712728623	11.70646443	8.955163326	9.053715727	9.77891119	11.0522671	9.521011065	11.32367182	8.706666052	11.7240137	9.121471632	10.44827848	11.01385441	12.60618819
hsa-miR-148b	7.0448175715	7.3989668945	7.3584737275	7.3951077105	6.8138820545	7.5599241945	7.0609964785	8.1756763865	8.207955365	8.2743085125	7.0850360175	7.7886312345	8.387373041	7.597009114	7.3275052052	9.5116913765	8.659537598	7.375650087	8.0499396575	7.1711781915	7.5844613775	7.4343553715	7.3043392605	8.0256296545	8.6151405015	7.56753004	7.451572819	7.6647459585	7.9520691485	6.9629563205	8.160057831	9.2790412045	10.860465945	8.203448547	9.694604659	9.2649688235	7.851553881	9.1133823445	9.762921393	8.4081676475	8.8524415705	9.544841738	8.262455995	10.0272531265	8.943262103	9.1217807735	8.2596114695	8.2723396745	7.589074755
hsa-miR-148b*	6.552377044	7.057168046	6.76906239171428	6.873140795	7.051066845	7.21332754688889	6.95657243211111	6.830299606	6.73944287795	6.91877347455	6.83978466928571	7.210594086	6.383382591	6.58301198366667	7.103804589625	7.046548242	7.141561201	6.769457757	6.67352690525	7.50713452807143	7.176348584	6.46328595605556	7.268091436	5.519947704	6.672793227	6.60448809944444	6.13700086	6.757126331	6.578873462	6.3035591	6.815533	6.324541192	6.76571306414286	7.5588405989	6.800653401	7.2348910875	6.58181669166667	6.8313544794	7.4914769105	6.4805791	6.669883864	6.88191015866667	7.2202826436	7.31562963511111	7.114127814	6.1269555825	6.64115112133333	6.92507707357143	5.882131266
hsa-miR-149	6.992787061	7.327930151	6.184969203	6.713317916	7.560411242	7.513583182	6.933598969	7.513828565	7.163584614	7.73808663	7.1033032405	7.318153738	8.159380631	7.249072521	7.066597309	8.78713625	7.758163019	5.975163595	7.339810241375	6.483960442	5.913251116	6.961017295	6.637920621	7.291167757	7.645081573	6.572089088	6.06859695	6.310685407	7.124595181	6.294082342	8.1564435	8.900844953	10.94071859	8.181700049	8.988069141	9.145993308	8.060961244	7.972393045	9.652798294	8.215277016	8.671567642	8.761702211	7.470771771625	9.417086753	8.647657449	8.105517901	7.88961626225	7.396743762	7.109925127125
hsa-miR-150	9.379652767	9.839728393	8.708291159	9.6545038335	9.309755905	9.734697817	9.385759385	10.0524621255	9.9787234345	10.26486412	8.937288285	9.4070399955	10.52133228	9.198324543	9.0329261105	10.814330505	9.976594129	9.209129738	9.4538839045	9.256632774	8.9227511305	9.2915166755	8.8998008205	9.269060148	9.9047748135	9.509263379	9.0811470835	9.326774441	9.8965729105	9.0734835765	10.158799505	10.262359115	10.440630425	9.526175	10.42227028	9.8938439835	8.6104141765	9.9344650805	10.653117405	9.6402044265	10.46412699	10.16255745	9.2214175885	10.57678554	9.5805206735	9.12993421	8.4921306485	9.0570281205	8.782102992
hsa-mir-151	6.34448107683333	5.52888972383333	5.340377016	5.942703677	6.49103274575	4.31702699	3.800271027	6.526630619	6.488999756	6.1813141224	8.6135227770661	6.3775683455	3.775803089	6.747606957	6.439593922	6.9584723446	5.898466009	8.71839394862499	9.01812388059068	6.559651541	5.092049325	6.706920935	5.49530114133333	5.805045362	5.5310866532	5.116347263	5.15373117825	3.391170393	5.354585681	5.006140904	5.959744347	6.97694826833333	6.89055760733333	6.736815634	7.1710967008	8.081419379	3.720479724	7.36326973766667	7.391971841	7.20915856725	7.347855644	7.334864053	9.07005053579481	7.07759089325	5.080308684	7.037113755	9.58064887220923	6.082405503	8.79204757907959
hsa-mir-152	6.560560069	6.862368536	6.403422899	6.243721282	7.09097668588889	7.025076293	7.2753954645	6.874554232	6.812737559	7.581138	6.8492265385625	5.443255756	7.735054105	6.53728591141667	7.3268234845	7.356168781	7.092331617	6.363024426	6.7041369597	6.9116570035	6.98319193178572	6.651070053	7.14316243695	6.242010282	7.275155848	6.611599753	6.46285053327778	6.254158735	6.901934899	6.283081022	7.352633773	7.580759009	6.929467228	7.84508093125	7.551687079	7.654674526375	7.005191151	7.8250419835	6.535335136	7.13291599335	7.329292819	7.05495533122222	7.02854336592857	7.245715267	6.729373361	7.550470405125	7.526930585	6.674668946	5.268768918
hsa-miR-152	10.55325712	11.53137634	10.17258994	12.2527084	11.49916607	10.77515983	10.81637693	10.75110153	11.51213544	11.3614424	10.76075781	11.01114621	11.61090855	10.96093236	11.05479318	12.02155775	10.7888402	10.51803142	10.19461597	10.00649546	10.51459646	11.19597406	10.52496598	10.67891664	11.08563354	10.90218428	9.680193778	10.8759287	9.956008508	10.35264988	11.27172759	11.09022029	11.81531269	11.25682478	10.77246118	10.94742982	10.41637367	10.09508515	11.70856747	10.14451343	11.93069874	10.90059755	10.78718483	11.18827884	10.75214486	10.50789465	10.92583807	10.64381393	9.899171059
hsa-miR-153	7.16220478	6.911231126	6.39965083233333	6.163964164	6.61486553	7.24177797	6.898770349	7.306143135	7.79999743	7.435607773	7.113296612	7.360146351	6.754833379	7.2382099518	7.17130645	9.501147607	7.331175816	6.85547202733333	6.293539848125	7.462651153	7.4998490075	7.013134195	6.533412649	6.908110481	6.615985135	4.918555971	6.024944024	6.513293274	7.137409741	6.37806010816667	6.541370881	7.868357876	7.437038642	8.324786131	8.089427496	7.860137728	6.7316071005625	7.418955271	9.066069801	7.350742291	7.373855018	5.406358577	7.10752311714286	8.802650186	7.882276513	8.1732368395	8.169182183	6.162285651	6.8145349082
hsa-mir-153-1	9.0701784615	9.9756850955	8.3197169435	9.319804559	9.2276331625	10.810685915	8.7233504895	9.440375334	9.3609422325	10.07971563	8.600474947	9.608941487	9.093762471	9.0565671215	9.57535361	9.96849579	9.914890686	8.7486636235	9.577195394	9.362390615	9.5011716935	8.3937369375	9.2767197555	8.540694936	9.0981669915	8.0435858055	8.106138444	8.8211249845	9.120618279	8.220161078	9.4207375565	8.9768063415	9.569127334	10.719838615	10.13986559	10.65776633	9.9659891875	8.8965303855	9.736090294	9.9250334855	10.46604418	10.110327365	9.8270227625	10.08982528	9.7445467395	8.895076187	8.3450198585	8.7128769385	9.019860923
hsa-miR-154	7.79540312	7.071794153	6.97225204055	7.2229194	7.305460958	7.24398596566667	7.820871226	6.718135158	7.272368733	7.067574866	6.47001857	7.508579509	7.059456189	7.088220062	7.139784004	7.215144836	6.807793182	7.048885378	7.406618421375	6.796701458	8.132738709	5.99461633	7.135301424	7.327567882	7.282450324	7.083557956	7.22920029	6.897000176	7.114545626	7.320703581	7.051585251	9.111876595	8.114464586	7.986464448	7.994063228	8.63640379	7.29719460166667	8.201927111	7.624275373	8.463986051	6.729062354	8.712944066	8.097562679	9.078847261	6.884351546	8.008906071	8.7003606362	6.524883066	6.524052874
hsa-miR-154*	6.481721683	4.952974382	6.2499655155	5.97956761842857	7.226054448	6.05261286416667	5.995679119	5.5251395455	6.00103999	6.372386774	8.6135227770661	6.6625662745	6.0219378438	5.732714256	7.060300519	6.6136437898	6.1724844385	6.359859466	6.004587248	5.703006813	5.279990848	6.64632047525	4.700063457	5.53482607121429	6.4662367868	5.65197706675	5.696152789	5.196059706125	4.71829003	5.805654994	5.79749244492857	7.51540847	6.611144592	6.730023217	6.389625131	6.298282851	8.85798562187013	9.17462028910589	9.27468466660251	7.095922431	6.2489400635	7.021587299	9.07005053579481	6.98624839166667	5.609683711	3.773144364	6.439518254	4.064786508	8.79204757907959
hsa-miR-155	9.928839265	10.58147121	9.851351296	10.4622648	10.18287516	11.06181464	9.72291614	10.16770779	10.18014567	10.93424351	9.932360574	10.38892787	10.57876391	10.36205201	10.1731611	9.92638511	10.3688165	9.975777636	10.58432571	10.21557212	10.72508016	9.835129658	10.75958935	9.55927697	10.24983991	9.730684161	9.344723892	9.989105674	9.61378688	9.574929701	10.51462693	9.943640548	10.78753442	11.32049136	10.82028142	11.11547155	12.00790013	10.40466482	10.68138708	10.72382796	11.39939956	11.00382245	11.25504048	10.60541609	11.01696011	10.65293176	11.03953697	10.30371673	10.78100354
hsa-miR-15a	9.796977285	10.51522692	9.757051284	10.26390054	9.814977833	10.61719667	9.612707702	9.972791453	9.739905727	11.01778452	9.954662264	9.93110975	10.43313157	10.3895347	9.919594722	9.299826087	10.13637928	9.725421602	10.46417233	9.558042475	10.42590601	9.87215139	10.62390745	9.545688176	9.959993914	9.235414416	9.189382174	9.634367116	9.654328977	9.432982153	10.53481948	9.519321567	10.52250664	10.91418755	10.77059863	11.11022931	11.5032532	10.04588927	9.767260289	10.51966189	11.07352118	10.9143149	11.23693565	10.16652775	10.63069745	10.38501086	10.66463829	10.12123916	10.28650946
hsa-miR-15a*	6.683817776	6.6950214385	6.155553186	6.027862764	7.09701939241667	8.455066811	6.544321799	5.841952871	5.123814114	7.1381960505	6.5119525130625	6.829082681	6.140599293	7.682664808625	7.3645029945	6.689286623	5.8591618225	6.2728212726875	5.666216732	6.9221494279375	8.221879545	5.816080712	6.458862064	5.671729211	6.1191795405	5.6084214335	5.14384848	6.56695248	6.129094149	5.900830729	6.356329621	5.677511248	7.617727185	9.01510142	8.955299177	9.708756088	7.24208118035714	7.053815518	8.469687423	8.255216235	7.357266371	8.474812948	6.77876264675	9.342291132	6.0770423275	7.8480648201	6.36671535	7.340941865	6.8501125435
hsa-miR-15b	5.68178109	7.44372501	6.820512138	6.245586706	6.036753978	6.31012584733333	6.699975756	5.97953751435714	6.4781732858	6.34986734194444	6.02448521025	6.69080649608333	6.212346719	5.308011594	9.20796161940508	6.8593485815	6.427697139875	3.658130422	6.347868485	6.48346434564286	6.608095637	6.05052833116667	5.293548845	5.549279898	6.5337255818125	6.07200909275	6.25024073066667	6.03147535411111	4.871561084	5.010097308	5.259134747	6.9097068393	6.2461336996	6.450012707	6.029364428	4.58804491466667	6.49728442925	7.096935507	7.496080511	6.937726132	6.66962905825	6.84125036666667	6.9746180085	5.8569892736	6.22614832485714	6.03902559	5.954826447	6.018466392	5.98104182825
hsa-miR-15b*	7.926743744	8.264370021	7.834446883	8.736055546	7.638817006	7.913226855	7.729382556	7.916893321	7.354478203	7.507847324	7.862980302	7.226899449	7.161384008	8.210521113	7.929114918625	7.433164702	8.364485886	8.111904822	6.918661314	6.927319888	7.37122712	7.466670027	7.784948602	7.941624411	8.065320385	8.101510894	8.391977573	8.265026337	8.241499094	7.826980497	8.091088679	7.029997427	7.202849642	7.17335794816667	7.570451688	6.70631359	7.841622498	7.187113248	7.557739019	7.833962689	8.010856024	6.965011757	7.590317303	7.162857129	7.861116903	6.256913465	7.76577292033333	7.943657301	7.993284614
hsa-miR-16	8.043751977	9.16144835	6.854120335	8.293841822	8.731289654	10.1037927	7.967656151	8.651302465	8.84711004	9.615222551	7.791745119	8.98516995	8.247837634	8.580331956	8.742748555	9.671195529	8.852337888	8.142774052	8.998169993	8.956927566	9.247073366	8.154193263	8.725489489	7.845914814	8.681062683	7.429103781	7.488687105	8.123295339	8.408934269	7.770813879	8.593375627	8.465031494	8.755233216	9.849426334	9.340690734	9.897382283	9.364623107	8.479125204	9.461097303	9.306531882	9.878848629	9.417725567	8.920330448	9.4931423	9.236945184	7.988972956	8.58957539916667	7.637186947	8.11156679
hsa-miR-16-1*	8.066122104	9.028388754	8.104606965	8.540669916	8.925828589	9.592411359	8.340526944	8.435566573	8.647891549	9.844510493	8.169229268	8.838040891	9.026765463	9.31831538	8.660452834	8.525461151	8.788714025	8.385467388	9.508387318	7.982663708	9.271788939	8.277022627	9.354895322	7.725215614	7.896708415	6.996580786	6.850896318	7.673454234	7.567929603	7.052811245	9.113561762	8.796191697	9.871910449	10.21414113	9.798511375	10.47722593	10.35243136	9.285792435	9.180210358	9.659386303	9.978533302	10.4182655	10.21827732	9.614849397	9.428233721	9.841176698	9.493521545	8.534616549	8.218606905
hsa-miR-16-2*	6.692256754	7.769758857	6.707215207	7.923248328	7.3435987635	6.911399218	6.578132212	7.28498049745	7.151186281	7.983270774	6.68498283	7.13424737945	7.728284595	7.2775157495	7.374429947	8.544308803	5.547981173	6.74375321316667	6.934099634	7.37983245425	6.993154973625	7.10511123621428	6.72404177494444	7.0173070399	7.06695730875	6.59096489705	7.02272694125	6.7608063305	6.005010298	6.66915707672222	7.544876915	7.900090638	7.406349442	7.45821214991667	7.5733052502	7.56835370008333	7.456700102	7.11219780791667	7.65190700921429	7.3427468295	7.768303278	5.617648479	7.46028258333333	6.312383253	7.360640284	7.1503968555	6.931451388	6.76984290295	6.96157661775
hsa-miR-17	6.460005949	7.294572593	6.06445452	6.442804783	7.246582037	5.735326816	6.920818337	5.793325466	6.932533887	7.327255811	6.89701486333333	7.494138768	6.514756534	6.36132191	6.758562617	6.758602301	6.459734758	6.22020518325	6.735154283	5.89325304083333	7.172600447	5.57441721	7.107604564	6.605448899	5.833984825	6.134223774	6.64227368771429	6.496061409	6.923980092	5.657671027	6.468643579	5.642256446	6.817644051	6.776576662	6.583722417	4.696508873	5.24516950233333	5.144217933	7.817189393	6.902022322	7.254406942	6.836457072	6.39116399	6.833915569	5.267388396	9.30176328833002	7.1834672885	6.7212729725	6.040269324
hsa-miR-17*	9.234339344	9.371772551	9.043492734	9.817345347	8.862982095	8.832101747	9.115321354	9.502130347	9.090261677	9.351821899	8.861312412	8.870661624	9.463962294	9.113845865	8.779739217	8.513429437	8.666120171	8.530697466	9.163212508	9.042271167	9.614832104	9.518197288	10.12144748	9.075061651	9.321093811	9.212430909	9.30603362	9.172903651	9.178542503	9.491605694	9.336969825	7.628259544	9.073129518	8.256209695	8.7965588	8.598856435	8.802345154	8.716555971	8.073251982	8.843430841	8.830034637	8.661289744	9.527175992	8.656589623	8.544904872	9.268844775	9.431626446	8.783605296	8.802850883
hsa-miR-181a	7.525370031	7.582268195	7.272911541	7.92817746	8.060951616	7.784503084	7.120716124	7.565559773	7.882004428	7.562528655	7.572999515	7.890902494	7.959997592	7.369250387	6.001961903	8.427499409	7.549017622	7.375292354	6.498295127	8.421197309	8.055986843	7.447408201	7.337833252	7.33386308	7.198531438	7.293731497	6.998948601	7.451664097	7.86871677	7.177984527	7.818950653	7.22596007	8.529038604	6.541505741	7.593764537	7.270594322	7.13463639311111	7.150809074	8.705793058	7.506024658	7.457879878	7.400859524	6.769026877	8.078081536	7.528352015	7.630042533375	6.755526919	6.095339271	7.14177322444444
hsa-miR-181a-2*	7.990797501	8.142144685	8.539166187	9.059405471	7.887852745	7.699136625	8.640265712	8.545787119	8.687399907	8.596047931	8.709248735	8.32045755	8.54837044	9.18745268	8.854908664	7.495737919	8.590129832	8.498922964	7.991269468	8.521211123	8.445254097	8.827102548	9.206245319	8.666838072	8.391557806	8.190852393	8.226081564	8.370062664	8.314096518	8.596252308	8.855001217	8.280897026	9.367699728	9.460388207	8.508050143	8.364479077	9.237368625	8.826309288	8.17684337	8.07480371	8.26147342	8.328265015	8.80458987	8.366415376	7.960659983	7.340374558	8.292573828	8.013655478	8.353407542
hsa-miR-181a*	6.976818595	6.854710377	4.989239746	6.528196424	7.299256235	6.594094076	5.791301911	6.573824685	7.536429886	7.2324359603	7.34061874	7.312472071	7.033503178	7.497916108	7.6693950835	7.337625924	6.859143698	7.102208059	6.9341410535	6.386628653	8.21324854	6.883167529	7.515586061	6.245793423	5.955616764	5.859091557	5.797652684	6.25643875	6.231539703	6.350414973	7.053507774	8.393980975	8.364232169	9.454924801	8.356423234	8.771480221	7.408942294	8.223597815	7.972034065	8.971304698	7.149358186	9.105443981	7.383577656	9.993007314	7.451623625	8.803570609	7.98960150733333	5.388698364	6.215165665
hsa-mir-181b	6.424012391	6.710871076	6.1157028	5.80156145	6.5186385135	6.455881724	6.5391190114	6.130441668	6.36885791983333	6.790099362	6.318817089	7.0912651285	5.9782564365	5.49930231133333	7.587781256	6.641617158	5.412507101	7.12763159	9.01812388059068	4.626222237	5.780177491	6.51947890833333	6.2084645142	6.072718962875	5.6328898149	6.426876165	5.952354797	5.6622575229	5.388761866	6.3074483425	5.7757024996875	7.16657979166667	6.7581107082	6.99640750233333	6.80535098916667	7.00227963233333	5.626969462	6.45773107466667	6.7575209525	6.304352307	6.409196275	7.18080496166667	9.07005053579481	6.19834605466667	5.648394435	7.654954874	6.969041741	5.120514956	5.403340018
hsa-miR-181b	6.852266228	7.510517987	6.479997	7.244982241	7.307904794	7.146838211	6.839765536	7.924631795	6.763489098	6.80568012	7.563525457	7.576501171	8.195390081	7.65349358775	6.748268311	7.296246999	6.872949662	7.719326012	6.719232204	7.404149039	9.684744354	7.094187808	8.850409477	6.468453206	6.784920207	6.8403119339375	6.532323478	6.850342747	7.565438689	6.088783075	7.012365313	7.75307696	9.66231738	10.4084023	9.76438263	10.96975546	8.767370629	10.5506316	9.275788079	11.05019861	7.915442779	11.61984345	8.532661145	11.56502641	8.690164624	11.02060546	9.881748196	7.097553088875	6.414038354
hsa-mir-181b-1	5.539686416	6.560503411	6.265480917	7.227665376	6.8086637148	6.7234101865	6.06352175516667	6.240386436	6.479521616	5.66599540466667	6.5885136935	5.799119265	7.052913782	9.13261318296247	7.185250193	6.133776966	7.135354247	5.926936237	7.007661793	6.3100272484	6.1235002166	6.02846931725	6.561577712	6.703822504	6.59222695	6.915726895	7.112805363	6.838420294	7.117882156	6.108710205	7.347511305	6.850737788	5.81921379566667	5.619426475	6.2814987305	9.22541658226237	6.3370573392	7.5709727655	5.656555666	6.15149677	6.982169367	6.38766495933333	6.367316601	6.472742309	5.552307373	8.0160566785	9.58064887220923	6.742845227	6.5444323264
hsa-mir-181b-2	6.824589271	7.436204859	4.848433797	7.837122664	7.251531909	3.932679701	6.941668211	6.642448729	7.979217703	7.34987095	4.76816994	7.501209342	7.257913773	7.5271450828	7.52346415716667	8.496586196	6.814508466	3.920430456	5.7474589505	7.26848821975	6.983077514	6.51847359521429	6.562458172	6.852038246	7.188285856	6.321877506	6.4681370407	6.405346848	4.487005891	6.114929686	7.033906614	8.530357046	8.426842446	6.677428386	7.692408078	6.647983819	6.7928058503	7.710602563125	7.022439293	7.1878184211875	7.835273206	7.69672291	7.43663931375	7.806395514	6.78652543	7.503094899	8.169182183	6.752981171	7.054634089
hsa-mir-181c	6.313899816	6.408587471	4.021812564	5.20823506028571	6.77477652925	6.05650157157143	6.417819285	5.839117683	6.446358616	6.43552172733333	8.6135227770661	6.44442715866667	5.2121696025	9.13261318296247	7.046964139	6.979664725	6.62817494233333	5.800478119	4.5875366255	5.80683706775	7.077416404	6.22685558	5.927865756	5.94839172425	6.532925745	5.8708813915	8.31323914705354	4.371551373	5.482168395	5.1652444825	3.702920781	7.209765163	6.445409067	7.360668344	7.677400261	4.814589568	8.85798562187013	6.314370776	7.289489309	6.9117686494	5.90754375333333	6.783660417	9.07005053579481	7.189403405	7.0488862225	5.668251867	9.58064887220923	6.407370668	8.79204757907959
hsa-miR-181c	10.9893925	10.25013567	10.15602264	10.43306931	10.6391783	10.12281287	10.62211951	10.50101715	10.99391228	10.55325552	9.771524787	10.39607767	10.56944764	10.81939856	10.39699408	11.24151546	9.660383471	10.10349822	9.860006775	9.832919419	10.61281116	10.10029989	10.15724212	9.412126217	10.29841797	9.626879292	9.419477813	10.20695454	9.735799451	10.27846664	9.923474427	11.2624538	11.63289143	11.35040877	11.40668468	11.3307143	10.23270791	10.95308773	10.85141672	11.48066262	10.47131389	11.39119423	10.73711906	11.78409042	9.711526821	10.71784019	9.893439493	10.20542716	9.538284507
hsa-mir-181d	6.3256642252	6.197136519	7.027064128	5.8607417755	6.635184383	5.95023568905556	6.790207671	5.476447334	6.74659465	5.9131027345	4.78628927	6.71710598325	6.024402933	7.444899543	6.557790596	5.7600310725	6.00351187307143	6.737777637	6.212042893	6.190956814	6.211752962	6.547984482	6.283460438	6.781249125	6.163431462	5.7951863615	6.786496406	6.056670221	5.645846625	6.691610263	5.571620331	7.567461621	4.886912644	6.298260337	6.2143852865	7.003928489	6.891516358	3.815895025	9.27468466660251	8.80866973591403	5.810612739	9.24316251877634	9.07005053579481	4.9266670745	5.119843385	6.870006836	9.58064887220923	5.120514956	5.977711597
hsa-miR-181d	7.8690803115	7.0875836485	8.453444279	8.4532010035	7.145825746	8.132554826	7.9224085855	8.0440845325	8.26735875	8.275784039	8.711224182	8.148418164	8.190703779	9.066161949	9.33814352	11.753115035	7.6680531075	8.464800978	7.573229929	7.920303156	9.24736916	8.146221344	7.9441656285	6.936534668	7.541123852	7.2950274875	8.319402402	7.1956132255	7.659227366	8.101952058	9.213935737	8.0760432965	8.7585822015	9.1943436085	8.553550791	8.5567268445	8.0338488995	7.74746433	8.491558546	7.874173752	8.1257421535	8.109380705	8.210854289	8.5046885845	7.617547835	8.301999284	9.019965611	7.709439166	8.25883107
hsa-mir-182	7.7897799475	7.5708792535	8.054095303	8.4050203625	7.842021236	8.531116231	7.8356704825	8.600207518	8.6374625155	8.122389366	6.6092507165	7.788684998	6.9811657545	7.663012909	8.436293443	7.886301574	7.592248269	8.026857955	8.426046439	9.635135516	8.0738210915	8.433419733	7.7352483675	7.213949765	7.212864405	7.313314372	7.8622112995	7.136954959	7.4038864125	7.773805238	7.5471251565	8.2951950075	8.6027119965	8.9942906565	7.5585371275	8.7224717145	9.549314436	9.394791829	7.9572576665	8.8369411235	7.8216144235	8.5963732555	8.595517175	9.2960812055	7.137337993	8.548490187	7.837443194	6.430816637	8.56073815
hsa-miR-182*	8.180032373	8.368181036	7.062285711	6.410093122	9.442594189	8.812288735	8.194695832	7.804585338	9.128844659	8.543105506	7.750160694	8.907369354	7.223889175	7.571848223	8.634618987	9.335863412	8.487268629	8.082017996	7.281306453	7.059676486	8.407956263	7.262852165	7.904493935	6.808399012	7.125878072	6.488648944	6.80144542561111	6.901727232	7.150670777	7.058800615	7.139985825	8.660839348	8.589898309	10.13504494	8.260838804	8.749839199	6.06009393	8.323161458	8.968681596	8.808324981	8.075561886	8.435661044	7.157394193	9.468316255	8.010250883	7.37486016	7.931937142	7.076816605	7.18646323583333
hsa-miR-183	6.21139528	6.448026549	5.445006954	6.394027795	6.951717896	5.772454137	5.8542389475	6.4687825372	6.321577059	6.986438305	6.728870606	6.310372699	6.0760431024	9.13261318296247	7.288367151	6.48326266466667	6.4232270488	5.482001092	6.522283792	6.25023627675	6.525667968	8.66770115303395	5.049064333	5.693017435	6.42562688385714	4.865271095	6.47407740133333	5.397289344	5.533449712	5.948996112	5.913158494	7.124524519	6.44382664	7.269054251	6.802542937	4.531177632	6.511316709	6.145526074	9.27468466660251	6.937726132	6.648227616	9.24316251877634	6.64713256733333	3.148981826	7.265431097	9.30176328833002	5.9169606835	6.349065001	3.975022001
hsa-miR-183*	8.993992072	8.8312939	8.916789808	8.648170525	9.321325103	9.527127415	9.844602994	8.904877535	9.217811912	9.422063669	9.941507558	9.187155471	9.0643365845	10.090734214	9.7960223855	9.634448535	8.106038876	9.5297402545	9.7655860035	9.369940851	9.86417361	9.7863342705	9.902762094	9.021523302	8.162088547	8.528954135	8.5978441	9.232738123	9.275019349	9.6569975715	8.555114448	8.52993866	8.626168401	8.8135724775	7.865674335	9.53710766	9.5014622415	9.021204229	9.0252564	8.9602327525	8.139448275	9.0258884585	9.464303211	8.4728549395	8.8553397405	9.1308482265	10.733569365	8.746602912	9.8148383645
hsa-mir-184	6.1763144	5.419296202	5.862522183	6.5760415835	6.7813193016	6.89224863266667	6.330987451	4.17406154	6.539703285	6.104170041	6.86131121	6.548549872	6.512585229	6.416321578	6.369304273	7.241280763	5.643035647	7.134514604	6.587984448	6.2408608699	6.852922767	6.17118037175	5.9516078105	6.9418438835	5.8269184595	4.552398253	6.09320864475	5.851817883	5.82937175	6.483494025	6.027687066	8.109858635	6.440090367	6.809354681	7.229070719	6.741203667	7.3423193105	7.7465499175	5.8563416742	6.747238172	5.2704243085	7.612702241	6.7991653095	7.613728431	6.5309110155	5.139100069	9.58064887220923	7.200954819	6.886464555
hsa-miR-184	9.360273008	9.286034462	8.591572322	9.368283827	8.857433167	8.877911146	9.229382712	9.662605346	9.891997671	9.706364699	8.884591405	9.122893777	10.0053609	8.944429877	8.919884687	10.15388631	9.527336684	8.864929814	8.957189975	8.852966869	8.671337162	8.698957972	8.691992956	9.176365949	9.773770286	9.273921039	8.621576364	9.183743572	9.310391932	8.786996793	9.708973012	10.47505768	9.995950415	9.373111288	10.7228999	9.755451872	8.573194426	9.555083368	9.979266803	9.638096068	9.89441626	9.960720402	9.085553991	10.85638753	9.840463325	9.347837124	8.235877588	9.460162448	9.058269766
hsa-miR-185	6.810430308	5.72536191	6.12316974	5.11062432	7.226873143	6.52223414957143	6.363485974	6.367373273	6.992809441	6.54414308	6.30248557	5.684179462	6.05039610575	6.416321578	6.369304273	6.990219236	5.58039744483333	6.267139464	5.666026818	6.228457162	5.876840578	6.25142345533333	6.51918641216667	6.111407693	5.901488794	5.744690879	6.5158883325	5.710720136	5.604664718	6.37234784571429	5.964856982	6.960037275	7.10946479475	7.372350647	6.203190277	6.569349354	6.8024471145	6.64791603	6.95807305133333	5.844550367	6.430570484875	6.1278007665	6.20303916	7.191110772	6.2759360264	5.6437400675	5.49955272	6.578257347	5.2186082132
hsa-miR-185*	7.2517408065	6.9353961	7.71401528	7.388305187	7.062355302	6.523338743	7.001022825	7.0818267405	7.635880814	7.406431669	6.9704699215	7.328222079	7.4391098775	7.274630942	6.220195433	8.128898533	6.6273168635	6.536933859	8.841229446	7.558171401	7.622223466	7.310166626	7.068879455	6.740116692	6.6527436555	6.792842443	6.7208386395	6.8654655645	6.6686017575	7.0632464125	7.3980046305	7.812963828	6.7640601495	8.1417910285	6.9774506305	7.213993003	8.765318872	6.676820956	8.597722484	8.0117435215	6.9727929075	7.60234401	8.8144296455	7.525224703	7.099618609	7.8951974675	10.73170479	7.658282594	6.890499912
hsa-miR-186	6.671078356	5.172112769	6.75317075983333	6.655241109	7.33613208633333	6.1219531	6.618880628	6.897253205	6.597519878	6.930898876	6.58249674325	5.781264373	5.897124479	6.843121617	6.369304273	5.702926733	3.328906737	6.360141946	7.1676690765	5.51555642275	6.637240816	6.3334308948	6.830866639	6.43712091366667	5.580856985	5.602138016	6.07863361766667	6.128503334	5.553445937	6.267442403375	6.707314352	6.781891992375	6.96517489216667	7.462407414	6.90878546133333	6.869332414	6.302375144	7.108454238	7.0294771415	6.00700588033333	6.49658418675	4.663672467	6.20303916	5.817630413	4.7169357	5.1234039905	9.58064887220923	6.221466308	5.97682992866667
hsa-mir-187	8.098400646	7.921077006	7.826319902	8.213788412	6.858248126	7.398231194	7.827176676	8.027703763	7.544685464	8.292832638	7.884153436	7.041715612	7.79229895	7.800299312	8.181967808	6.713270515	7.537451628	7.82679623	7.799229785	6.588004039	7.469359703	8.259806331	8.371402261	8.014936621	8.13278651	8.275629274	8.160916751	7.178747051	7.773717675	8.047119993	7.691418806	7.149332344	7.632608547	7.88456027378572	7.599488555	6.197449317	7.880902468	7.108913222	7.5183515655625	4.524671268	7.431519133	7.996089364	8.34825374	6.876623777	7.525090901	7.924788831	8.25272706066667	7.756919473	7.686705385
hsa-miR-187	2.440092953	4.843472696	7.481230044	6.499017926	5.92557315866667	5.852043531	5.79393046666667	5.463683565	6.383758368	6.6315276742	6.57617958	6.20858809525	6.1256311425	5.648027963	9.20796161940508	6.51451911214286	5.518006717125	6.531935334	6.2298887285	6.321245465	6.9615405936	6.637111739	5.90990307233333	5.84944866542857	5.4104752625	6.860856831	6.181353782	5.70711243833333	5.9400846884	6.1780960595	5.717076444	6.90247331657143	6.952668147	7.00308215466667	6.93508854475	6.744327929	6.06569956466667	5.15502969	7.37690157833333	6.798153081	6.31905995	6.7261657406	9.07005053579481	7.521874891	6.30739372566667	6.0121917085	6.344100669	8.71858597487133	8.79204757907959
hsa-mir-188	11.17408277	11.24347908	11.75667254	11.60484638	11.23020028	10.73481075	11.58168572	11.002391	11.03046488	11.56030031	12.19117908	10.88389429	11.3794252	12.29147187	11.51656619	9.887199852	11.10381708	11.5644736	11.60363674	11.33930151	11.30151392	11.67355833	11.20538914	11.93385199	10.61046195	11.32281766	12.13758871	10.81676692	11.1943389	11.50174336	11.22934018	11.19701085	11.48383068	10.95206971	10.9168058	11.74650072	12.73285434	11.68496189	10.73182586	11.20290387	11.03172371	11.40912928	12.52109754	10.97046089	11.44561908	12.20761972	13.57577217	12.20510052	12.42810854
hsa-miR-18a	8.630000995	8.647167783	8.33371431	8.732319701	8.813729921	8.55168917	8.533999655	8.424225651	8.582766043	9.094345199	9.273391104	8.772838632	8.387554085	9.340775737	9.025509982	7.860118682	8.617532347	8.394189762	8.680794112	9.006104828	9.196159601	8.963973813	8.939132214	8.56854426	8.646499113	8.386869665	8.864428283	8.496463108	8.498508657	8.786886917	8.369916413	8.019828634	8.393505127	8.783039531	8.454692086	8.602143822	8.759757424	8.398618611	8.649668623	8.810950782	8.267524254	8.724090975	8.895574134	8.710031024	8.857986188	8.366423523	9.52133107	8.809859264	8.855434584
hsa-miR-18b	8.029250793	8.642798516	7.757811271	7.977502682	8.092770072	9.890690918	8.187589051	7.434816534	8.414664423	9.582001842	7.13523804	8.061370682	8.712089727	7.638778561	7.244157961	9.610243036	8.618895597	7.876803225	9.313855424	7.638091054	8.975276927	7.595640863	8.545046725	7.642321829	8.270036789	7.269144182	7.026703571	7.214683754	7.015552046	7.848739395	9.13118869	9.463820764	8.240726289	9.499751386	10.92117067	9.993135623	8.8322379	9.853168397	9.312725151	8.905326864	9.532657785	9.814352912	8.844180122	10.75107204	9.172475797	8.894140613	8.19101888441667	8.261741457	7.44514769
hsa-miR-18b*	8.405179467	8.973247146	8.098447119	8.42082163	7.926028232	10.11934824	7.713435597	7.608424655	8.596219162	9.839992428	7.760626279	8.065972222	8.992689923	6.478265381	8.30010466366667	9.837556835	8.838463343	7.9409296	9.632336126	7.347830212	9.137513968	7.587717191	8.856148515	7.801010092	8.391901117	7.680751134	6.833280407	7.573828392	7.575100053	8.132378677	9.316485548	9.766483029	8.660640273	9.715532468	11.38502311	9.860942658	9.151691105	10.21684982	9.225235401	9.21593729	9.923185763	10.02886597	9.382455978	10.86487114	9.307808994	8.603155081	6.912218797	8.630688671	6.909375658
hsa-miR-190	7.8298640125	8.048155782	6.9661351985	7.533175091	7.582680017	8.685013648	7.2642923045	7.5472019015	7.8963542855	8.689885828	7.35934588	7.8041241105	8.1078738215	7.681126767	7.30465810561111	8.5776884975	8.003276132	7.658572385	8.389948265	7.744521465	8.4155026245	7.2031640115	7.855734632	7.526547541	7.8036372995	7.359205427	7.3153493665	7.255905385	7.2603900385	7.378306561	8.2564343015	8.5160989625	7.524594635	9.054924651	9.215657542	8.6033082885	7.6966955205	8.3138680285	7.950596652	8.02500221	8.2240751985	8.092199645	7.970520423	9.2517333285	8.126532096	8.628663496	8.1647778516	7.392929202	7.780442006
hsa-miR-191	7.279286375	7.146844123	7.04147222133333	7.293275833	6.834962301	7.351129751	7.051247202	6.144669046	7.37279833	7.055213535	6.86274891772222	7.371764017	5.727532418	6.85750104875	6.6902908405	8.114949327	6.731857897	7.3185995835	7.005711997	7.3645622574375	6.959071299	6.2239285191	7.276527149	7.049715264	7.241953503	6.69754451	6.944280484	6.842150699	6.593335871	4.278861609	6.919856946	7.062760667	7.327973359	7.316235436	6.661565217	6.77294983642857	6.545014726	6.579455112	7.591024817	7.005031993	7.172895142	6.462122334	7.06170494828571	7.701938573	6.912396452	6.148380066	6.359189706	7.243141249	5.960722398
hsa-mir-192	7.42371357	7.538289503	6.658957361	8.017537739	7.849230786	6.9799563775	7.3077439755	7.080866309	8.3686996805	7.721205428	7.174036278	7.681717193	6.9024937595	7.21483857966667	7.184179506625	9.5600279785	7.117092192	6.994248716	5.801512619	6.9124972955	7.696312509	6.543021149	6.6819280095	6.9753537285	7.496588249	6.4719724085	6.415727283	7.0014219265	6.8698937305	6.019480684	7.343709428	8.556361038	7.7160599555	7.3304010215	8.080446297	7.637461293	7.172359982125	7.267258366	7.849173284	7.2602973375	7.7990029645	7.2716835065	7.09939152066667	9.008611819	7.394449626	8.33350617625	9.58064887220923	6.695049358	7.170073915
hsa-miR-192	8.98676472	8.8410048035	8.0806658395	8.4272384125	9.1011475475	7.439985231	8.7030103225	7.85098425	9.6992100915	8.947055842	8.1031234725	8.6519973855	8.7954639455	8.6219434165	8.2216639025	10.050034116	7.739129192	7.720192974	4.607398905	7.7380907325	6.688710578	8.294174449	6.9193315225	8.513583243	7.7202291745	8.3716380855	8.1958076895	8.2718897845	7.819316399	7.8042000745	9.194507456	9.529493104	7.601669868	7.011984301	6.934005379	8.7143817475	7.016404185	4.580994797	7.326073234	5.970588944	9.1198132055	7.771305918	7.640038294	7.15121498366667	7.684792084	7.62391673766667	6.578718146	7.702859856	7.10982442466667
hsa-mir-193a	8.12160696	8.244581439	6.813464058	7.598473134	8.28554399	8.093859242	7.505515128	7.730548675	7.861170837	8.372286494	8.314705695	8.191990405	7.689589259	7.224084674	7.936818816	8.171609744	7.459975682	7.378050973	7.51426976616667	8.387923606	7.842593953	7.745551776	7.528563636	7.735977001	7.519741658	7.360707752	7.704557937	7.724438236	8.262051921	7.385887359	8.025892213	7.32222362	7.936366352	7.91178195122222	7.253530903	8.002182226	6.921116698	7.7221491372	7.555597449	7.072680308	8.164070523	6.711739477	8.014711003	7.90259902475	8.127595939	6.96052024	8.8166885865	7.392333032	7.08895009
hsa-miR-193b	9.583444775	9.634071699	8.031332636	8.380358122	9.382131173	7.911366196	9.123198472	7.798107252	9.750470938	9.462305828	8.164809111	9.060454372	9.416890477	9.235856864	9.056896936	10.58925863	8.204250154	7.610220179	7.35101988775	8.395045484	7.189593719375	8.457337402	7.136231266	8.531415146	8.070848776	8.461003523	7.992485027	8.40751551	8.747348112	7.674290356	8.904831076	9.564811651	7.82967803277778	8.40153140433333	7.861702321	8.87330566975	6.922703089	6.7946205382	8.219261956	6.93575736183333	8.97897087	7.148313756	6.582786914	7.48384783971428	8.178104877	7.5760821085	6.827902513	7.577787913	7.13614747033333
hsa-miR-193b*	7.017539462	7.277289443	7.153972995	6.915938476	7.07721149	6.078244203	5.452550669	6.883605368	6.725216115	6.825189867	6.531582426	6.775037876	7.196477272	9.13261318296247	7.185250193	6.740243103	6.366124972	5.87669119133333	6.44335855	7.307295673	6.590775909	7.334800152	7.148647045	6.846729746	6.872897029	7.162170292	6.94261808	7.201685342	7.333264554	7.357999576	7.295495829	6.6992629354	5.311105878	6.08967627966667	7.490471853	5.966264238	5.459833654	7.096935507	7.984803723	6.560820533	7.204253298	6.582892724	7.179494133	6.1929451884	6.208679944	6.923577273	9.58064887220923	7.305169547	6.6252330315
hsa-miR-194	11.97760299	9.797416135	11.3091184	8.178003238	12.59180605	10.69317767	8.13457465	9.057837317	9.650996451	8.85028931	11.99305095	12.53892564	9.231459754	11.32958844	12.86427343	12.67933515	9.589736105	7.386523495	8.73769040285714	10.90894399	8.39609171144444	11.62696212	7.58254675	6.7092980955	9.815560948	10.99109496	9.099996597	11.0709665	7.8602082245	10.8556847	11.09037759	9.6266250065	8.642775524	6.2930047605	6.5632256	7.427598028	6.722580701	8.115608618	8.87663137888889	8.15167038944444	11.07109852	8.496326724	2.834279656	5.84489901	7.3726372815	7.959692122	7.7825766058	10.78420757	6.719363091
hsa-mir-194-1	11.1086864	10.34079857	11.65985796	11.35664508	10.57535222	9.922678806	11.09506087	10.2036882	10.73828041	10.99405014	10.94310035	10.1293676	10.43858542	11.62691629	10.73122685	9.430932313	10.30286621	10.75226655	10.37913795	11.4713952	11.11955251	12.03576201	11.86316567	11.49291027	9.850530646	11.61582257	11.37149313	11.46581509	11.28760667	11.77669992	10.81862317	11.49936578	11.64072161	10.9763165	10.21188436	11.47612817	12.89113984	11.5357473	10.61017225	10.57925825	10.27224345	11.10478226	11.87089825	11.12264696	11.73589369	11.27261434	13.08522335	11.50412529	11.41570847
hsa-miR-194*	6.251076537	6.18410394907143	6.1157028	4.563307828	5.858433957	5.9783178768125	6.44519048	5.8602071285	7.250946195	6.79645861175	5.736020188	6.459069797	5.97734804816667	9.13261318296247	7.23168197133333	8.121598015	5.630050228	6.808570201	2.859330319	6.358045155	6.320609038	6.573966818	5.9410936265	5.99036442964286	4.838315273	5.736563799	5.719996903	5.290046808	5.92656079866667	5.66099585	6.171193968	6.560596516	6.91924652	6.25791990366667	6.3574990114	6.5824255542	6.634691951	6.99561797233333	6.99285588166667	6.75402741725	7.0232359042	7.40396872233333	9.07005053579481	7.40054843666667	6.072336305	6.2767676075	5.459845725	5.565301297	4.766410712
hsa-miR-195	15.07789097	13.36612106	14.94121539	14.49092327	15.44783959	13.94972836	15.31593972	12.57585962	15.01323304	13.09543298	15.62351329	14.66605457	13.18669276	14.97419254	15.3148276	14.65683852	13.18689431	14.49695964	9.772087626	13.96014149	7.227985023	14.99462851	10.49818142	14.88282066	13.42891473	14.5932161	13.16144715	15.2200988	13.90369729	14.59974078	14.88165711	14.75721441	11.95884473	9.224664465	10.06808206	9.87907798	10.1616982	11.38993439	7.891563056	6.089837108	14.65118448	11.60265205	10.09225014	8.103370206	12.18199376	8.524763139	12.0280473805	14.7627411	9.488887809
hsa-mir-196-1	8.199554572	8.406372066	8.20305989	9.053558896	8.286045508	7.916242033	8.135380791	8.103487658	8.598733309	7.7541443983	7.82638896	8.638798388	8.133041494	8.155044401	8.623590001	8.938302071	7.77302026	7.994741534	7.5831440439	8.998059265	7.639817118	8.106993416	7.796146697	7.935809494	8.100327411	8.293849312	8.018185418	7.99069034	7.954202634	8.348035271	8.388691361	8.604113105	7.493232642	7.550106759	7.412827416	7.69956195442857	8.8269826	6.674068359	7.848553163	7.998298595	8.509808459	6.17239952	8.089844829	7.782006183	7.978024883	7.84672474155555	7.52838838433333	8.417460166	7.744273814
hsa-miR-196a	6.834715617	6.155439363	5.777752773	6.374516613	7.623632544	5.327414974	7.156096301	5.471208666	7.936051636	6.579797088	5.148841125	7.208492724	6.24754034995	6.734944811	7.089388868375	8.44611141	5.687511014	6.245809674	5.90489705175	5.738352899	7.3234432748	6.624744551	4.996408677	6.798112644	5.871215323	6.581011748	5.852642597	6.26507852	5.931892681	6.56104114	6.991367015	8.044509102	6.79565354	7.9939205297	6.278751002	7.49638976371429	5.819487833	5.432813008	7.413616321	7.4784695	7.777183125	6.95827524883333	7.11838519483333	6.583989481	6.53551976141667	7.77405562	7.489141503	6.76615603742857	7.0497406915
hsa-mir-196a-1	13.55080444	14.09470858	13.06851281	14.37389051	13.54330698	12.29805388	14.15068279	13.73904738	13.62545072	13.77314692	13.41949731	13.75720911	13.81669134	13.9264146	13.91317552	14.11497865	12.10579016	12.8097078	8.536372233	12.80877709	7.91476027	13.74099207	11.07772032	13.4437313	13.06870098	13.11984354	13.61390854	12.81307637	12.68442472	12.99325059	13.61663201	14.01649213	10.68042348	7.700220566	12.40159596	9.297003399	14.56894017	11.25082352	9.507860018	7.696070828	14.2494591	11.61626352	13.05542442	8.803581439	13.05314057	9.823816729	9.022920998	13.94501649	11.41670987
hsa-mir-196a-2	6.978469873	7.045795711	7.363747119	7.546599489	6.861689148	5.517538027	7.142356639	7.640401386	7.297594406	7.456259807	6.95945075	5.915433545	7.451760746	7.495751695	7.1603207464	6.387285669	7.312830826	6.742109579	6.395156933	6.820530816	6.496488311	6.921995304	7.188437939	7.702954359	7.357114318	7.541566802	7.860587546	7.799941727	7.708950061	7.562510215	7.681899506	7.380719968	7.166745164	6.92329088871429	6.762731284	7.4173324084375	8.048733035	7.649129366	7.23984125441667	6.851891881	7.572788395	7.413272553	7.045946013	7.843051086	7.251787403	7.29740386	7.551175376	7.052568259	7.397101415
hsa-mir-196b	9.492578702	9.475860334	9.330577935	9.881438052	9.669161196	9.540638399	9.449303994	9.599814743	9.492193486	9.529973806	9.288844406	10.06287192	10.54210987	9.161443982	10.24783295	10.20499935	9.32219267	9.403270992	8.700777061	10.00055789	9.250500656	9.609925957	9.099077636	8.92460454	9.023897581	8.943441298	9.171184285	9.427822424	9.064519671	9.098815673	9.419930945	9.359444305	8.589490572	8.598631184	8.714207113	7.705586405	9.235464955	11.64883517	9.050736595	8.77723598	9.258195852	8.230437869	9.203948211	8.40612688	9.405604389	8.038094999	5.529111367	9.121693891	8.25921102
hsa-miR-196b	10.11131549	11.18450035	10.45486744	12.10624323	10.8347334	9.978136535	10.63423393	10.48638343	11.10950089	10.58942617	10.18659428	10.3258452	10.94832501	10.19720421	9.30113909	10.69365808	10.2301526	9.846165445	10.02750514	9.017754042	9.11898156	10.59588638	9.665186206	10.55417306	11.10225395	10.93026845	9.454908154	10.46031564	9.518199088	10.46204976	11.11030993	10.99075008	11.76310201	10.18053328	10.33193959	10.19369428	9.852112531	10.12964379	10.03661129	8.911713427	11.88386074	10.44197066	10.24055524	9.951123871	9.597807892	9.985272725	10.13255954	10.76630946	9.926620147
hsa-miR-197	9.804188038	10.35316098	9.279203483	10.82857724	10.37536223	9.525710456	9.816210556	9.717559881	10.60481412	10.17664457	9.561633943	10.30916331	10.19162969	9.533383877	9.952928622	10.88451007	9.631363098	9.375783895	9.119188154	9.16185469	9.431809169	10.08578311	9.533546491	9.25977754	9.532360387	9.374253636	8.318495899	9.633338291	8.879005895	9.360521595	10.26817332	10.21242617	10.82235774	9.770831088	9.732450759	9.831881751	9.118929492	9.227235318	10.48860754	9.198962011	10.4835407	9.800181521	9.477438038	10.22268077	9.588925357	9.593840779	9.759288783	9.465270885	8.711775221
hsa-miR-198	11.24971802	13.65747751	11.046546705	13.527578915	11.35503451	13.697712495	10.871521165	12.5382716	11.83560768	13.404450505	12.63457112	12.60929495	13.04881145	10.074694986	11.4202755	12.742743185	13.871713325	11.667704265	13.347672495	11.76302241	13.47289388	11.14621253	12.983909425	11.98275249	13.57612592	11.344101095	12.887500275	12.3555406	13.83619305	11.09461684	13.33914289	11.994933355	12.486445765	11.9364049	13.634280165	11.797574805	12.230547925	10.3201188	10.702219935	11.980993145	13.38158308	11.725541225	12.24830504	11.911979725	13.77075885	10.85119373	10.74572425	10.990576545	11.70695745
hsa-mir-199a-1	6.4163899875	7.179066938	5.92624632785714	6.520700546	7.410238297	7.303210818	6.370969505	6.884033805	6.370629103	6.690052399	6.8065400828	5.897278444	7.148619066	9.13261318296247	6.071283949	6.815612957	7.366743563	6.3960803004	6.44335855	6.65540824657143	6.926080835	5.504086354	6.86492163083333	5.950101893	7.11791796	6.6050483385	6.879633453	6.02470829	7.022714363	6.28029821	7.068393355	5.430373748	6.98333636933333	7.947271056	7.0191953314	5.966264238	5.88160349425	9.17462028910589	7.965013271	6.8345189645	7.708679342	6.4923726355	7.46385208625	6.463211337	8.062102092	6.923577273	9.58064887220923	6.96683966433333	7.014128854
hsa-mir-199a-2	9.943776331	10.16829311	9.432085888	10.09568095	10.65348076	9.632039818	10.12154534	8.608680417	10.91722207	10.18821981	9.885035345	9.842479133	9.212451336	9.617334374	9.972413992	10.74866138	8.75547759	9.290290072	8.474887722	9.05040531	8.401128997	9.064731023	8.852954959	8.852417024	8.536633001	8.855738123	8.096852447	9.413143163	8.486904216	8.839120806	9.693097235	9.686628819	8.320475547	9.116675401	8.369417668	9.256252486	8.447144154	8.833168557	8.830675393	9.333619082	10.43585409	9.539915975	8.242930746	9.923535645	8.982916308	8.073843001	7.707628318	9.00546301	7.536547654
hsa-mir-199b	6.996633551	6.859337377	7.36471348	6.634893466	6.44536526825	6.9286530786875	7.332765822	6.034271769	7.243568079	6.764850863	6.83008011485714	6.838382448	7.032771488	6.093706740875	6.896597641	6.46684408	6.271041724	6.56515233416667	4.204905361	5.917592452	6.60330569857143	6.202910119	6.467715517	7.355660502	6.89584278	6.208933444	6.161446263	6.151591309	6.326878701	7.139000553	6.59137218	6.934230759	6.530363126	7.333807819	6.909421078	6.607730069	6.9018490189375	7.34059526275	7.31792415175	5.60529382	5.586163765	6.747464403	7.09610049466667	8.076396722	6.74216515308333	6.08520634225	6.68490766833333	6.94815565	6.694102184
hsa-miR-19a	6.539367407	6.184035617	5.671061216	6.220058786	7.264265573	6.175158957	7.146516108	5.998394892	7.223715942	6.735548592	6.8781589565	6.254968475	5.336412496	6.416321578	6.714802396	8.028211306	5.34337755825	6.489508812	6.26955813133333	5.681969677	6.351585892	6.573966818	6.2128253812	5.751872799	6.221757187625	5.736563799	6.59233671933333	5.296242028	5.572657091	5.66099585	5.98414853	6.6086347274	6.878202033	6.518797309	6.359727196	6.615991553	8.85798562187013	7.351992136	9.27468466660251	6.304352307	7.475196261	5.842629883	6.20303916	7.286010451	5.78730516725	9.30176328833002	7.015501947	6.3998618275	5.921670863
hsa-miR-19b	9.052397231	8.830838269	9.468980027	7.856587897	9.043941017	10.33765897	9.177751974	8.815790835	8.46472416	8.819182973	10.17107692	9.572950284	8.327497809	7.96394851	9.900752417	8.991981943	9.481996572	9.3099672	8.903880977	9.829287656	9.232777747	10.01932297	9.21421774	10.3669255	9.159808128	10.02058947	9.484559825	9.669473468	9.746112039	9.700972124	8.920802133	9.415490535	8.936730011	10.28929951	9.859371991	10.45706626	8.552082551	9.542029182	9.912383835	9.106710962	9.347773173	9.486137461	9.198045369	9.943527631	10.43550454	8.965567788	9.3279738776	10.25636756	8.95900682
hsa-miR-200b	10.42529035	10.38594952	10.02146644	10.08326425	9.848475159	10.00482513	10.03171365	9.969740279	10.09157104	9.948759845	10.68711983	9.96279685	10.00730471	9.751856662	10.31847004	8.432109799	9.52377818	9.38504328	9.390731849	9.517624586	9.668073139	9.645516465	10.25193495	10.2930952	10.45807176	9.978467569	10.47306715	10.3528766	10.11933025	10.42696205	9.773993171	10.0037385	9.91309942	10.06971383	9.75883712	10.10095988	10.10399898	9.141874955	9.867940124	9.44909251	9.701552718	9.432724904	10.1935213	9.262712617	9.552120843	9.145715812	10.82796214	10.42528266	10.42251077
hsa-miR-200b*	10.57823879	10.69111018	10.12515172	9.479056263	10.06690729	11.98911806	10.00414921	9.127191498	9.843863059	11.34315729	9.931266168	9.773212699	9.733255224	9.525724191	9.870957406	9.964036169	9.975301363	9.783640216	11.37341613	8.772953523	11.06562978	9.663728525	10.79242087	9.646967954	9.815489748	9.848243439	8.796310128	10.10957992	9.031057289	10.47474642	10.58216243	10.82540324	10.64539482	11.22193703	12.41086152	12.1440892	11.03348714	11.46431459	11.09387026	11.8718915	11.23311774	11.5169406	11.21880678	12.02928239	10.46854736	10.82943055	11.08797389	10.32171816	9.755199645
hsa-miR-200c	6.55357787216667	6.2798778035	6.7698370145	6.276658614625	6.5084895188	6.3607090698	7.165239607	6.9086746985	6.99661796166667	6.249807815	6.96634919983333	6.23174307291667	6.6169256595	7.309471596	5.032945201	8.058159891	6.26469990975	6.76463140966667	8.841229446	6.383374717	6.294986188	6.9555730355	6.6092475945	5.7604437116875	5.8288619655	6.2410360068	6.7208386395	4.664855254	3.715273379	6.0649851235	4.527757724	5.561940565	7.26676118764286	7.548151559	5.389869324	7.908476391	8.51248017033334	6.66428079225	6.643426732	7.6081162377	7.3853602691	8.20178904733333	8.8144296455	6.86131146171429	5.469512504	8.03901111925	10.1285455145	7.81573210066667	6.890499912
hsa-miR-200c*	7.119125777	6.938922704	7.60775540725	7.817343825	5.654433505	7.721909503	7.057197286	6.848759112	7.636039643	7.652368121	6.692364188	7.189158069	7.263445237	8.3018147515	4.01756224	11.36747751	6.983698587	5.937597181	8.1694170142	6.564474604	7.433291977	7.134363086	7.179094834	6.93505244	7.181292408	6.308019215	6.344990581	6.530045623	6.655627526	6.905566913	8.507345517	7.98029957	8.335177791	8.640019672	8.714727532	9.076602552	6.722608831	7.991119819	8.571294114	7.883436949	7.870659734	8.456478982	7.91517766	8.609435171	7.011829681	7.419402557	9.0411218488	6.935613234	6.75793639
hsa-miR-202	6.734756897	7.584901713	7.09489779866667	5.535709438	7.131148373	8.158284815	6.594121301	6.27132956	6.371692779	5.949558422	8.2797907	7.667643066	7.590437245	5.321554208	6.684893755	7.866835331	9.071931034	6.370999589	7.557231642	7.73810101	8.137241053	7.06791607583333	7.55612016715	6.446126141	6.235375306	4.34964535	6.9937823497	5.853013648	6.10571222	7.0612302643	6.402668026	8.026202225	9.054864922	8.430503865	8.156974313	7.957566039	7.55389124716667	7.689210587	9.573113679	6.116194737	6.725437397	7.901087869	7.6893381643125	8.314365165	8.785367184	8.770441798	8.7574414155	6.872324528	7.3225112088125
hsa-miR-202*	5.61376474	6.861962835	5.958723322	4.9822229975	6.58594376	6.4108052295	7.12450821	2.877844406	6.773550701	6.252347838	3.858501389	6.473678081	5.849732652	7.540471296	7.046964139	7.565830536	5.9818696875	3.658130422	4.4319587835	6.403305922	7.020776791	6.22685558	5.293548845	4.432085534	6.001337826	1.43466965	6.477757145	5.4605880756	3.746892136	5.423064982	6.160610841	6.3334875525	5.8722428286	7.177127379	5.5345027554	7.0373951705	8.85798562187013	6.397692612	6.483778311	6.229058199	6.17481179175	6.987160204	5.79545877	7.39667853333333	5.08784034266667	5.403675968	5.954826447	5.906383185	8.79204757907959
hsa-mir-203	7.324324157	7.1085135555	7.124479058	6.9579805345	7.685821932	6.6941295915	7.179600035	6.6438541515	7.783363468	7.0136462735	6.943052256	7.476565391	7.368827379	7.530261448	7.065567546	8.3715625795	6.8144573725	7.001299735	7.679467217	7.205370225	7.923948842	7.20433925	7.6475629825	7.156347055	6.475934304	6.8182552835	6.2655331545	7.073626973	6.4363018105	7.249438295	7.079439618	9.138741144	8.619682178	8.097602888	9.474443994	8.613919697	8.401722967	8.7795668285	8.102971983	8.483493102	8.0588641655	9.479261488	8.649831263	10.54131552	7.5050609075	8.790280936	8.713588962	7.05477012	7.1698483275
hsa-miR-203	6.602944981	4.960956137	6.355995531	6.531737824	6.63267973116667	5.581834796	6.823851697	6.065781836	7.1845686318	5.445437404	6.562632548	6.728945434	5.958475956	5.308011594	9.20796161940508	7.02536022	6.650821817	6.526936766	9.01812388059068	5.9160460268	6.2577692915	6.312211063	6.2569937298	5.97402066	5.417590264	5.26044072	4.664621494	6.06403723985714	5.544696976	5.9736105828	5.995214252	6.895404019	6.35859101766667	9.38516452896967	6.5911638014	5.530348017	5.87564894133333	6.9259277774	3.944058975	6.701845091	6.197005991	9.24316251877634	9.07005053579481	6.44209535	4.121568105	9.30176328833002	4.7152089165	4.064786508	6.886464555
hsa-mir-204	8.193072104	8.086699365	7.902173648	7.477685432	7.688091595	8.316211069	8.144301574	10.3254630575	7.670852703	7.896169597	8.570579844	8.040087546	7.876328229	10.040338991	7.650090908	8.783643578	8.924795067	7.95064427	9.323518036	8.746218295	8.1468418	8.2053179	7.856977907	8.225523811	7.884575501	7.900822594	8.185098774	7.909082376	8.957481007	7.770810055	8.178325971	8.416263506	7.410146067	7.483737812	8.584221414	8.287529539	7.440617949	8.29786142	7.6236518	8.466681869	8.363683958	7.456789471	11.32086766	8.330530826	10.33910229	11.67032873	11.75073797	7.673106384	9.471324223
hsa-miR-204	8.320506509	8.500899668	8.328978041	8.935511376	8.363883217	8.661987804	8.559489372	9.101814447	8.33801316	8.900118317	8.055499521	7.670716783	8.142607015	7.869203126	8.374953898	7.396184492	8.521397785	8.149760409	8.229857072	6.4951077485	7.782138319	8.166939168	8.656799647	8.339097174	8.612729304	8.47351103	8.506528227	8.164317439	8.611619735	8.382296068	8.591597939	7.726195137	8.182372447	8.2588890748	7.838530818	7.363989077	8.532122375	7.318934488	6.995106455	7.734531687	8.181186651	7.831408296	8.303534255	7.382168448	6.7956510685	7.831472211	8.058401588	8.207787554	8.635864025
hsa-miR-205	6.677998747	7.232372427	6.331634468	6.698626834	7.247572187	7.526928455	6.028228825	6.706597253	7.146627305	7.724074739	6.91016574325	7.055768093	7.046679999	6.133333814	7.3467149282	8.641464277	7.185186725	6.63707086242857	6.514810481	6.711153582	7.850522631	6.81596014655556	6.927405616	6.420453091	6.601514536	6.225171379	6.255928939	6.189572494	6.819634917	6.58095978	7.000603444	7.985255617	7.072881644	7.833292898	8.52705191	7.691248951	6.70584210478571	7.589685042	7.698625683	8.224857126	6.808471976	7.412959706	7.44762303983333	9.625859436	7.891193617	8.03270471975	7.931937142	6.59054793722222	6.91436655642857
hsa-mir-206	9.248153455	8.195889434	8.080452338	8.150515436	10.09047451	8.51444951	8.873418846	8.614690888	9.933321077	9.15981524	8.238735947	10.01709091	8.023783843	9.367098165	10.10103394	9.687447703	8.593444768	9.134569365	8.225696286	8.890014276	8.445811021	8.930801054	7.999400249	8.681992753	8.256717862	8.363886964	7.897716778	8.612434507	8.045554754	8.169943524	7.617169652	9.027742737	7.865003325	9.81400247	7.922978534	8.316633227	8.657314523	7.532623434	8.542591467	7.653396718	8.351400118	7.689645244	7.33124767	7.792890369	8.186299033	6.981965518	7.326271247	8.065885373	7.41286592
hsa-miR-206	13.0922114	12.49477351	12.44550155	13.25351506	13.45777212	12.39808318	12.77583373	12.56920445	13.49947895	12.94250697	12.66904307	13.13779892	12.31184082	12.99106136	13.429373	13.00604841	12.26581609	12.88383688	12.1277988	12.40446226	11.9633115	11.86021237	11.45618599	12.50253515	12.48448613	12.52127074	12.42360677	12.44875655	12.20101786	12.39197044	12.1881844	12.40353969	11.6367086	12.71787729	11.63526865	11.38895807	12.7928298	11.80029117	11.86160775	11.42557705	12.62520415	11.56956468	12.14758425	11.52122692	12.70759647	12.11845494	12.37891224	12.51807779	12.06529973
hsa-miR-208a	11.35598535	10.45572853	10.13498385	10.1619598	11.01715791	9.996584069	10.59720106	9.683165098	10.25998731	10.32410246	10.38628795	10.21792238	10.41148075	10.75263274	10.47208626	10.97936292	10.02528347	10.25793595	8.633010843	10.4938444	9.398051661	9.701653651	9.004847884	9.625463083	8.9715174	9.351652608	9.187463085	9.871104884	9.150687873	9.107194673	9.013677785	11.37897824	8.722156743	9.737891476	9.951700458	9.295892406	10.2769907	9.985683207	10.30106523	9.662990998	9.822645604	9.070212716	9.322546008	9.804512248	10.22866976	8.550777684	9.66757113572222	9.017954742	8.306082582
hsa-miR-20a	11.77788492	10.79308573	10.53551693	10.93981478	11.18494337	9.71566321	10.93333461	10.0549615	10.65571559	10.93124055	10.69496443	10.71324896	11.24149032	11.64368215	10.48921996	10.60495529	10.22257559	10.49296269	9.162562879	9.915361679	9.199057472	9.805124734	8.72853809	10.04279769	9.502031162	10.04232386	10.16961734	9.864014641	9.913322189	9.600391031	10.23601342	11.35382967	8.899665668	9.556619298	10.23000876	9.32384029	10.63619182	10.36487718	9.650342389	9.371912956	10.42606666	9.510419402	9.885978212	9.837890044	10.53092125	9.826405567	10.1250042281667	9.427277098	8.722465295
hsa-miR-20b	10.83658274	12.47145059	10.96976642	10.95891403	11.04436415	12.19158379	9.942943539	11.58365241	10.82694329	10.48483009	13.19807362	11.03647034	13.50864745	10.38407823	10.96880526	11.21427598	14.18699849	11.89647288	12.12722705	11.15446412	11.76424923	9.306966014	10.16052777	10.87885403	11.8512106	10.02250622	10.18054703	10.38635596	11.18335165	9.323454483	11.74416089	12.271469	13.64250827	10.92265297	12.05931172	10.85370664	10.01208221	11.41360624	12.83485493	10.8667192	11.73180766	11.78413375	11.85719604	11.3696298	12.84565521	13.17116534	11.43083991	10.93714295	11.41341372
hsa-miR-20b*	8.423526314	10.06780584	7.288214391	6.49050378	8.852954348	8.942414527	8.020065563	8.071690691	8.529341938	9.114208363	9.091291017	8.933841832	9.491959706	7.9606576469	9.116453197	10.10649688	9.957299078	7.947589556	7.463222288	8.296934088	8.190634258	7.488211881	7.185027554	7.57170474	7.703857354	7.160086163	6.794306365	7.299702275	8.757814621	6.878214301	9.246844577	9.232288881	9.484274953	8.903922182	8.61027244	8.127818769	8.45050335	8.070763775	10.11071181	6.496958322	9.532812618	8.495838437	8.034957115	8.427717449	9.424291892	8.746746256	8.2637747055	7.403363205	7.510876694
hsa-miR-21	14.30175964	14.53694795	13.95761037	14.45034707	14.12315461	13.87536444	13.7675274	14.22670545	14.58839008	15.05741514	14.1246498	14.25384888	14.81011454	14.89569911	13.76624408	14.67954301	14.55956012	14.07247357	14.90113653	13.52985333	14.28339953	14.00755955	14.29786653	14.89813589	14.56007956	14.43799927	14.23052322	14.29449717	14.56498054	14.29263314	14.64831066	14.94148024	14.96732167	15.00804964	15.08753634	14.99110215	14.15861258	15.40648378	14.07789622	15.19979563	15.05905596	15.62344799	14.56115329	14.85416594	14.26858153	15.41226791	14.89516402	15.00701362	14.82919351
hsa-miR-21*	14.56219921	14.37843447	13.92156394	14.63796772	13.93254888	14.07600662	13.76488929	14.06654982	14.37382942	11.36236178	14.23614465	14.27155715	14.42320802	14.67519027	13.79029025	14.38354426	14.39721266	14.3597326	15.01915906	13.58656485	14.88056046	14.31208607	14.40167821	15.07171314	14.58312506	14.58257022	14.78109191	14.39646757	14.32911693	14.24286202	14.471149	15.08916779	15.4042924	14.93262431	15.01143895	15.13183778	13.83883106	15.00618528	14.23344578	14.93257922	14.8444708	15.30532038	14.37697921	14.62894458	14.14120578	15.03866162	15.0631686	14.84952199	14.68171301
hsa-miR-210	12.79560098	13.095822885	12.29393329	12.905860215	12.88082742	12.985055515	12.754668285	12.398803495	13.006228325	12.869117395	12.283159735	13.01237241	12.991278795	12.72960651	12.891654935	13.51261947	12.787476805	12.549249465	13.004955055	12.46462632	13.293509595	12.600264495	13.021836695	12.79920315	12.834794405	12.573200675	12.317751825	12.94032992	12.67102476	12.851658785	12.5511101	13.06714203	12.990125395	14.12427432	12.67918304	13.223223465	12.178386585	12.833009265	13.05639189	13.516446305	13.09964862	13.415232905	12.3115228	13.839702835	13.083693885	12.89247245	12.711663645	12.44458736	12.325514065
hsa-mir-211	7.010291392	6.934113989	6.8190525092	5.947557751	7.410023347	6.950567247	6.952139273	6.446432342	7.55505932	7.231340673	6.9282831525	7.445147165	6.345611607	6.14325193133333	7.167225046	9.134196419	6.673375499	6.830708625	6.339667617	7.239797196	7.523846324	6.62073654	6.82606764725	7.032209343	5.175206206	6.348805044	6.308589315	6.283265182	6.568352389	6.170432652	6.064063902	7.863755019	7.247048709	8.915913001	7.634345669	8.197787925	6.9136536742	6.825491007	8.354652621	8.306570681	7.14077833	8.306785933	7.290839783	8.506606109	6.992843742	8.269483503	9.58064887220923	6.198189949	6.845963979
hsa-miR-211	10.33050891	11.14067313	9.817682578	10.27376823	10.62579802	10.31545064	10.87483161	10.61267114	10.73243292	11.39119386	10.32942645	10.66305326	10.53433157	11.66206782	11.15247291	10.90316244	10.33615877	10.63874945	10.23139933	10.1593056	9.87644488	10.23739546	9.963926889	10.48297003	9.956644125	10.41864307	9.504217329	9.803627531	9.997004369	10.19394238	10.5745244	10.46431894	12.14750236	11.26302834	10.08047165	11.08214804	9.781868301	10.72897115	11.18165488	10.11935799	10.52540033	10.55944658	9.987435465	10.38517552	10.14620622	10.22179702	11.10454526	10.27710422	10.50561247
hsa-mir-212	7.926756641	6.976262641	7.145018034	5.704177366	7.870636539	7.782163626	7.159670485	8.445406251	8.462117103	7.425852268	6.676230547	7.881189393	7.957232709	7.731991468	7.601810509	9.708223853	7.626931193	7.850017171	6.061290941	7.902939978	6.784857168	8.516727517	7.267352945	7.724324523	7.55584828	7.166866158	5.600940212	7.518156816	6.424364468	7.805832607	6.249581732	9.493513604	8.276573214	8.065164185	9.142430619	8.08515567	6.763914924	8.952711796	9.3059774	9.152872974	8.417947647	8.919258355	7.391011413	9.423375278	7.972697455	8.30147967215	7.89069184866667	7.662037163	6.03068058
hsa-miR-212	12.30852673	11.36921828	12.05991429	11.36040138	12.42998038	11.88473492	12.15456077	12.47805007	13.01023944	12.97283607	10.81634623	12.37310246	11.65256851	13.11577074	12.17654792	12.96569257	11.26450017	11.85396863	12.86499644	11.29941728	12.89146047	12.94060214	12.57708629	11.87842892	12.53295226	12.07658718	10.79245743	12.00164194	10.763972	12.64983379	13.07209919	12.34234848	12.91496853	13.6435852	12.87053382	13.12073948	12.01521974	13.45132746	13.10727373	12.5645201	11.65336082	13.33875378	11.66040739	13.08312884	10.83661561	12.76716904	12.71440787	11.95617354	11.78959892
hsa-miR-214	6.6596925456	6.51910992671429	4.021812564	5.603144068125	7.25192600066667	5.5946275585	5.9464893808	5.971429223	6.541490626	6.5538113838	6.318817089	6.112620025	5.97557492758333	6.815184331	7.046964139	6.865700911	6.33735311585714	5.797978835	2.859330319	6.36717244066667	6.5158472932	4.894076148	6.21966739733333	6.635730182	6.17746406008333	8.37870398639285	6.457087781	4.96244998321429	6.228260006	4.669493115	6.326527386375	6.40614305428571	5.76160511166667	5.88418208433333	5.12346253466667	5.9318692655	5.525954674	6.7473140595	7.21746241866667	6.744481302	6.73520801	6.401852547	9.07005053579481	6.474767696	7.06017425075	5.668251867	7.222818555	6.407370668	5.3720611545
hsa-mir-215	7.837717132	6.432248423	6.669808704	5.686602317	7.397208923	6.805757463	7.815305503	6.263047689	7.500289401	7.456558592	6.819721114	6.80093265	6.38652277614286	7.467652274	6.87335686975	6.603178853	7.144515863	7.47144187	5.272286489	8.141820334	6.940021856	7.998405094	6.96902112	6.940817556	6.4203582492	6.177588855	6.553725375	5.13050819	6.397726959	7.26752355	5.938374501	7.704825229	5.880225356	7.210498496	7.323410852	7.962766494	6.849581106	7.166504363	7.2584943	6.9328947404	6.017958883	6.925381246	4.010699956	8.207164371	7.67846909	6.167365153	6.359189706	7.472871061	7.0185506255
hsa-miR-215	6.462197051	6.53882679	5.859529056	7.067310217	6.014850535	6.28551656025	6.6080467766	6.042342339	6.204509095	6.518866777	6.7907828996	5.771660986	6.40621834	6.00427066766667	6.071283949	6.293785617	5.739351176	7.129319319	6.515619345	6.39931612916667	5.9665374844	6.5866893215	6.275254754	6.743730928	6.939045668	6.353581356	6.13193547	6.682407469	6.359499619	6.739055956	7.044196789	6.825605925	7.233822279	7.554889539	7.213483046	4.9286056602	7.538575942	5.274520419	7.219882168	6.87074278714286	6.426208654	7.3862824725	6.023198912	5.84384078242857	5.665402821	9.30176328833002	7.015501947	6.951600077	6.55003135516667
hsa-mir-216a	12.78902514	12.47489213	12.97908616	12.50709862	12.96297768	12.5046384	13.36147251	13.5402781	13.67916141	13.82622212	11.90005511	13.15342622	13.48681902	13.98745818	12.67672628	13.61998801	12.98417669	13.08483001	14.04767142	12.23812545	13.5213623	13.77922376	13.5068278	13.34904763	14.13498545	13.61875382	12.12365337	13.26798744	12.10899036	13.79185813	13.48863465	13.68556218	14.61029974	13.92590433	14.04105369	13.53846201	13.2639212	14.41038226	13.47339511	13.2399041	13.5019667	14.58212609	13.17035395	13.48082622	12.03899692	14.704216	14.53055624	14.11474602	14.08960321
hsa-miR-216a	9.748989348	9.949669086	8.8069811	9.600078904	9.794588829	9.206122044	9.897545868	10.17850868	10.54415704	10.0825406	8.802409355	10.30341446	9.824299424	10.02370035	10.15595436	11.28453351	10.07518216	9.789413771	10.0319904	9.759258645	10.07225207	10.52957263	9.950717503	10.70091926	10.58498214	10.40615082	10.01625857	10.5913817	10.12244864	10.52150474	9.825046498	10.95387625	11.31584322	10.91077739	10.43670163	10.9535194	8.937018657	10.63196886	10.16938685	10.06126189	10.21119013	10.75554688	8.592381415	10.39295543	9.564542921	10.28599306	9.835523774	10.06797028	9.765424382
hsa-mir-217	9.709854988	10.07057229	8.697857768	9.725917785	9.506842445	9.068343527	9.363662584	8.120837453	9.982859238	9.253676167	8.104686654	9.808501926	9.791512185	8.825420888	9.295223599	11.65574707	9.852469132	9.286501624	9.341989427	9.673615243	9.528217741	10.06061577	9.532719751	10.73084707	10.58387045	10.4066746	10.0444352	10.72051734	10.25856848	9.178199519	9.440817838	11.19819335	11.04365874	10.29341024	10.64187554	10.96202408	9.440579123	10.49102074	10.16397518	10.613853	10.53413453	11.17031176	8.679961477	11.07816618	10.30807199	10.92897632	9.380763281	10.20915591	9.415747718
hsa-miR-217	6.19268154	6.257754495	6.5768694125	5.512974985	7.142759907	6.60747979	6.8308948828	6.58331778557143	6.899567651	6.441459636	7.655867998	7.005985194	6.726571564	4.246209733	7.228522052	8.864406033	6.2810742562	6.35090950233333	6.1721274325	6.435478446	7.071718935	6.26450839716667	5.9393513508	7.081680589	6.489954322	6.527170917	5.67172899233333	5.525043418	6.280514871	6.073399043375	5.403586175	8.150529829	7.627507194	7.707148434	7.914931328	8.132006617	5.92601605325	7.20908965371429	7.27953984185714	7.934549654	7.265220472	7.967347384	6.732027805	9.087447528	5.89365259	7.77405562	9.58064887220923	7.546176671	8.79204757907959
hsa-miR-218	6.30814934	5.554045488	6.3972861868	6.650843881	7.18438371107143	7.2110468601875	6.7938670096875	7.150592731	6.990745352	7.337575976	4.866772733	6.272756574	5.888708023	7.17538496935714	7.5643516783	7.248552474	6.219845188	6.08662638821429	6.76103779814286	6.764275949	6.907823287	6.483228394	5.697905468	6.378416999	6.294718343	5.447747179	5.879388989	5.817081267	6.524673743	5.519021302	6.087126058	7.575238299	7.75357221	7.555095413	7.722516118	7.346083868	7.252549675	6.917842691	7.7921900585	7.212120897	6.620411384	7.61665806	7.17255076341667	7.276674813	6.283956031	7.331440602875	7.39078539175	6.4633145805	6.853077911
hsa-miR-218-2*	6.64828195285714	5.694830793	6.61679374866667	4.861626605	7.707733243625	7.024690424	7.03682798	3.746529515	7.4794419796	6.589803649	6.632837892	7.4646818018	5.8016257415	6.6959650305	7.127168716625	7.317527906	4.876006745	5.60840951066667	6.12476130933333	6.7284798667	7.0626149373	6.5986826598	6.4981967505	5.063583963	6.2830532514	6.011426131375	6.31009305	5.547411305	6.919256227	6.454274911	6.047463186	8.802821877	8.433887857	8.346405255	8.540170686	7.859781986	5.541272067	8.11915104	8.074124439	7.963343516	7.776865844	7.2955396382	5.8867602355	6.893272017	6.953493002625	6.9520057275	9.58064887220923	7.04208089	6.862347822
hsa-mir-219-1	10.85552427	10.40003879	10.35891152	10.28343812	10.97067139	10.01812603	11.22004393	10.94923249	11.69143872	10.45971801	9.678028177	10.94731445	10.47044302	10.43193536	9.89671441	11.43127347	9.670066453	10.2285965	9.710553959	10.7913628	11.11636471	10.4389178	10.93860162	10.42987957	10.89597686	10.48768765	9.616586405	10.28842023	10.37914651	10.95266094	9.926249129	11.5549039	11.01904693	11.93146963	11.25105295	11.37371634	10.45525158	11.64947654	11.11086522	10.71584325	9.579398358	11.83309727	10.12522808	12.49916783	9.991779312	10.71743685	10.2671777	10.21766222	10.2493336
hsa-mir-219-2	9.157169801	9.308377121	9.423262995	9.990632054	8.685024599	8.455428748	9.179620746	8.520762645	8.464706047	8.892312938	9.43875803	8.560608222	9.191738375	9.678440579	6.806114653	8.422873514	9.426120412	9.031793237	9.357908628	8.468029251	8.625058981	9.131193925	9.477710996	9.287625115	9.964287436	9.246953934	9.777772065	9.354033926	9.351248408	9.188658498	9.152836639	8.383495668	8.918206408	7.405833719	8.961227467	8.73245163	9.963457827	8.733807494	7.528872766	8.370252949	9.032301721	8.426479722	9.395209345	8.601821363	9.156795073	9.460673547	10.17210595	9.452894172	9.811425812
hsa-miR-22	10.28865825	9.557644198	9.269232755	9.558094975	10.20731915	9.233719581	10.0146811	10.23358852	10.91686127	9.597712291	8.603487325	10.34223966	9.757204649	9.688384987	10.05580643	11.74404734	9.50172888	9.727363374	9.340444411	10.08170589	10.74587534	9.808178383	10.21940921	9.132301431	10.23598246	9.431512921	8.680029573	9.434089031	9.014643627	9.524608591	9.112772107	10.79975674	9.929078346	11.35670251	10.30087169	10.3557807	9.87834932	10.7146003	10.94115287	10.64297371	9.305541878	11.03013901	9.450601446	12.59802272	9.782784043	10.5161397	9.104597855	9.25984614	9.345794188
hsa-miR-220a	4.763114843	6.307960297	5.988793316	6.007565233	7.121134957	5.7789187226	6.784514307	6.62595600275	5.680514913	0.574892616	6.348627033	6.70039764275	5.747672999	9.13261318296247	9.20796161940508	6.33868064	7.065755204	5.79095398133333	9.01812388059068	6.65880909166667	6.8627174515	5.770244296	6.20241556825	7.479412624	6.519992841	7.345093605	6.145166022	7.09190161	6.528655226	7.201768835	6.591756543	5.287051512	5.845448739	5.619426475	5.418949091	5.9928673745	6.058870136	7.488395541	7.203899139	6.6063873895	6.889657133	4.743354449	9.07005053579481	6.03186619	6.243696286	8.106432948	5.707336086	6.180520907	6.992481252
hsa-miR-221	10.71793746	9.835723803	9.797540266	9.637023177	10.6833425	9.60158832	10.41691143	10.23450537	11.16502892	10.06979281	9.421182278	10.48638819	9.603501969	10.14759284	10.08882908	11.61242385	9.495270121	9.769952933	9.477266874	10.39111739	11.13611555	10.19289544	10.60979677	9.799829165	10.51446251	9.841656464	9.089796018	9.826199861	9.954470601	10.12643797	9.108160837	11.43775396	10.759978	12.1041306	11.10331947	11.14028573	10.59078542	11.37052331	11.32852629	11.02567099	9.436967482	11.44733988	10.12279907	12.72772316	9.651957774	10.87852775	9.947663419	9.680244709	9.865242661
hsa-mir-222	11.93527123	11.68479034	11.67132577	12.11216034	10.14689972	9.58585715	11.55184282	11.31781717	11.23432853	11.15392315	11.86643491	10.62477097	11.55351782	12.07341584	9.926229261	11.66597833	10.62231621	11.63840072	10.91637043	11.40666217	10.25600574	10.88615152	11.00316713	11.5848526	11.29172111	11.97232653	12.92636482	11.212116	10.5529471	11.74791808	11.02128367	11.62818341	9.483634868	6.654795608	9.729303646	9.013386648	11.41834616	10.85861402	9.436053433	10.38174625	9.520773586	9.385166858	10.53675953	9.946120148	9.401086815	10.96561362	9.588135952	10.85179008	11.50087236
hsa-miR-222	6.903347201	6.398794728	6.651919072	6.538615973	6.0829112945	6.972523235	7.039758004	6.333377117	6.6188744	7.59951666	6.079355245	6.1676396846	6.688523797	7.082682987	7.08098050466667	6.412533577	6.113526696	5.762919337	5.67007583966667	6.081861868	6.880023038	7.060479868	7.153461966	7.128286103	6.488265699	6.631782529	5.853044785	6.065130491	5.889712736	6.743902916	6.538266835	5.728248825	6.458633628	6.776576662	6.393367644	5.438360499	4.773276384	6.28653815	7.817189393	6.1159915516	5.142683298	7.21079181	6.696328868	5.736885615	5.77207429475	6.03902559	7.35143263	6.797664809	6.040269324
hsa-miR-223	7.856720476	7.1944258485	7.708696403	7.089231308	7.499259152	6.350432691	7.748072108	7.3151524075	7.7971689185	8.4369812365	7.7555494825	6.9247910735	7.546491863	8.9958267605	7.490955749	6.1627839545	7.127151052	8.067156929	8.0481074155	6.9864176445	7.033287867	8.08499034	7.916166081	7.9335846275	7.5319382345	7.883691193	7.814615587	7.244851609	6.859409613	7.81857958	6.8360538265	7.5051954535	7.568961849	7.32937468	7.071634396	6.970327678	7.452474025	7.201684593	6.111817739	6.924069627	6.385325811	6.288081382	6.075914201	6.496659966	6.7624685975	7.7119534635	8.4587800735	7.0449382745	7.591351292
hsa-miR-224	6.55580760083333	6.32565741075	6.747840308	5.137881686	7.1520237705	6.3723155145	6.56673532525	7.48575395	6.585971605	7.189575972	7.12620152566667	6.73949129233333	5.728835546	6.25962307966667	6.369304273	7.174915383	6.69453127733333	6.229964437	7.980154165	6.42716447875	6.4891729234	5.645197096	5.911810988	6.20016714366667	6.012241273	5.7961905745	4.246527265	5.57777918257143	6.09753660841667	5.687031541	6.496523921	8.356284745	9.266677795	7.747687449	8.268343356	7.75708559985714	5.3645320405	6.86491634	6.73519068575	6.815187757	6.407679043	7.58213797557143	7.8228953255	8.109935393625	6.35304973375	6.4565778445	7.354619092	7.50884928566667	6.8687399135
hsa-miR-23a	7.53363846	7.06132316	7.598658572	6.740973435	6.425458476	6.1379029	7.791173334	6.99457201	7.070236941	7.83404545	7.754965701	6.662595232	7.342678631	8.544790382	6.617451435	6.92394149475	6.900877073	7.468783631	7.248327124	6.108907514	6.436564975	7.521990016	7.636356079	7.554964002	7.14356266	7.137950975	7.375837822	6.96515419	6.470649777	7.707949181	6.51779348	7.422191048	7.191361512	7.56933808664286	7.302277684	6.999490172	7.114790212	7.00100061	7.48826767775	7.179765961	6.784593752	6.854009763	7.676304308	5.617079675	6.873620357	7.989826017	9.190979492	7.845785137	8.028448045
hsa-miR-23b	11.72895851	11.0776818	10.81637669	11.12072118	11.99285792	11.39582541	10.85356586	10.6825603	11.86566731	11.4465746	10.77433462	11.924711	11.70702828	11.45960488	11.51454533	12.33491536	10.58389963	11.49569697	11.33070871	11.39199038	12.63814452	11.55884	12.2395515	11.52321207	11.85242737	11.21428264	11.07008293	11.34432126	11.07487433	11.25477781	11.01305514	11.71599803	12.20059671	13.33044809	11.56484881	12.50213976	10.97527111	11.7292058	12.10285902	12.16890855	11.55099382	12.63612362	11.0202813	12.96395489	11.16864105	12.4022547	12.02727881	10.87861712	10.94450423
hsa-miR-24	6.596647079	6.561029953	6.427352118	6.647679498	6.421676891	7.00259129055556	7.141559264	6.329665826	7.831102519	6.733015221	7.0420370080625	6.392331591	5.385029184	7.524182275	8.0120013423	7.097039191	5.630364665	7.25650742007143	7.1966316595	6.89925275977778	6.864865717	6.91649325327778	7.454296115	7.0346668	6.817398113	6.9991205	6.37331878	6.908035844	5.909938596	6.702828241	5.924542012	8.444183125	9.15564681	8.487055605	7.924793153	8.847693791	7.3650815619375	8.806820799	7.836826266	7.718823579	5.392019757	9.128442327	7.35561449035714	9.106838695	5.804106124	8.084931666	7.323278418	7.300329575	7.962030362
hsa-miR-24-1*	11.952181	10.81372696	10.61954983	11.18937648	11.46178075	10.23933914	11.48092612	11.32419555	12.1482276	11.67009054	9.526745987	11.22903097	11.72839002	11.55287736	10.7101696	12.29970584	9.090217449	10.27146461	10.29907143	9.734643982	11.57574413	11.23432014	11.25096398	10.00372699	11.05935182	10.90289769	9.515299069	10.21533081	9.041730594	11.32740016	11.12222359	12.40515021	12.11805573	12.13181299	12.13802838	12.33618098	10.3910757	12.40042072	11.68192347	12.32356172	11.04985298	12.653556	10.94448409	12.86124093	9.239635729	12.0888847277778	11.47454777	10.84292925	9.867445526
hsa-miR-25	8.377064339	8.499568261	8.930358627	9.373380313	8.534101496	8.23107286	8.888984687	8.761189503	8.383264474	8.148756075	8.88568617	8.388884744	8.375536155	7.137416339	8.464180088	8.401586967	8.713985417	8.82619619	8.221701382	8.706310241	8.167416537	8.703523888	8.438513932	8.786513023	8.666337876	8.618420537	8.917774337	9.119128328	8.847615594	8.968153383	9.034815533	8.210669235	7.815270562	7.987157367	7.840500011	7.849500186	8.697149615	7.920206637	8.41114317588889	8.452944068	8.460368808	7.69501341	8.749430927	7.969363462	8.828424396	7.940533612	7.466932714	8.901585024	8.281961137
hsa-miR-26	11.27463751	10.38288897	9.514517035	10.29674534	10.92103613	9.597076465	10.91003798	10.55696693	11.30871625	10.82681764	8.75337642	10.81255887	10.8778182	11.15134858	10.51778512	12.36095043	8.648399585	9.71701613	9.371556897	10.16841318	11.46680124	10.72987243	10.43548017	9.708538248	10.20988559	10.1264838	8.507401487	10.15012476	9.256728032	10.40694515	10.54847163	12.25876333	12.06181011	12.44125665	11.97514903	12.60851685	9.66910757	12.18895289	12.05461149	12.39537071	10.89432588	12.40980822	10.20786043	12.22225398	8.834341489	11.9099941	10.90970898	10.07782768	9.674214464
hsa-miR-26a	7.42029051	7.588930495	7.71654755	7.741358366	7.730898806	7.48588318	7.299616171	7.493883551	7.055231792	7.027253419	7.867720048	7.768431102	7.739746492	6.060335407	7.66696817825	7.702224107	7.77655935	6.722728851	6.50835293733333	8.139733815	8.116699707	5.417805799	7.506215648	7.23114693	7.622450192	7.472241286	7.778503964	7.404002926	8.013497196	7.802288342	7.617530373	6.167931776	6.147513415	7.455466628	6.345605219	7.07616973408333	7.853041818	7.0263707355	6.96865162	7.45484448	7.602467818	7.126434427	7.240268181	6.790784772	7.41960066	7.22333402607143	7.04165776	7.550356237	7.753387459
hsa-mir-26a-1	7.296817269	7.419938427	8.078079141	7.883085702	6.15953812	6.080030056	7.877975888	7.781592086	8.006179011	7.285713784	7.971803425	6.854824308	7.695215403	7.0528497945	7.38567373	7.341765961	8.028387736	7.713335258	6.753674454	7.275240485	7.14679613283333	7.610409325	7.081839012	8.113679265	7.872273193	8.204514271	7.761691177	9.140595778	7.633181191	8.447776056	7.845194266	7.246920029	7.262596821	7.0766296035	6.879936086	7.0532714657	6.665079409	6.809111839	7.1906110258	6.893736467	7.69443168	6.675249154	7.667794655	5.607179977	6.554812144	6.9485952021	7.8663726285	7.678554545	7.160661083
hsa-miR-26a-1*	12.61907895	11.8537531	11.88492736	12.35816841	12.54532556	12.31191616	12.31372606	12.12724244	12.31272098	12.617147	11.67141678	12.55686107	12.73372657	12.26698043	12.01058435	12.44628121	11.3121706	12.19576228	12.28113765	11.36123828	13.04389791	12.26932718	12.95800945	12.56855258	12.81981259	12.79842593	12.2715958	11.90025555	11.8425884	12.37648132	12.07468513	12.5595876	13.75327765	13.39327461	12.78299565	13.59244958	11.94479941	13.35511108	12.81690095	13.30115519	12.84669548	13.92540713	12.62879815	13.26284953	11.64125519	13.78123148	13.33607123	12.50925309	12.12791661
hsa-miR-26a-2*	6.156857011	5.43613113	6.1360398385	5.910863671	6.513212228	6.34289248633333	5.03192777933333	6.21670658933333	6.769891888	6.083765314	4.841092105	6.41525488575	5.899404345	6.0907921085	9.20796161940508	7.159682201	5.85241747733333	7.521048682	8.275315028	5.7903852285	6.242781215	5.6936770525	6.522232785	6.01736231625	6.610126132	4.813423543	5.329084604	4.58164247983333	5.4966861415	5.90099948683333	5.652458519	7.788629673	7.53306977457143	7.588735039	7.280599721	8.219852214	8.85798562187013	6.960950240125	5.765925939	6.38889059	6.46537105157143	7.675625053	9.07005053579481	8.388712678	6.1125046175	6.219482464	7.00216878133333	6.3298101025	8.79204757907959
hsa-miR-26b	3.212479568	6.762932958	6.0285429486	6.744541778	7.26229361933333	6.204241527	6.642840832	6.919801769	6.712850601	6.269133555	7.729086069	4.789070965	7.007023963	6.667002775	9.20796161940508	6.35742499683333	7.045772132	5.137871035	9.01812388059068	6.03052418866667	5.15538494725	5.8433624545	6.686437095	7.231610332	7.22030844	7.147710781	7.151604223	6.611077456	6.852281728	6.732677808	7.078032298	7.752907866	8.517062387	5.985384251	7.150576897	8.584381395	6.6244596785	7.821057019	9.27468466660251	7.0218391	6.517846021	7.29746078	6.676172977	6.187536685	6.82927589883333	9.30176328833002	8.074947478	7.988766366	6.536630323
hsa-miR-27a	10.09944069	9.507575523	9.429808627	9.240650325	10.46990154	9.64303718	9.543572018	9.443632702	10.60532616	10.16600989	9.012452933	10.6015217	10.12820919	9.912520727	10.15109685	10.82522136	9.218626668	10.00154622	9.893647454	9.411268405	11.18637579	9.70698009	10.41083362	9.713768315	10.0519817	9.335259628	8.846089481	9.82218806	9.3217787	9.794341383	9.76663772	10.91324363	11.25666762	12.03543042	10.71279849	11.45536463	9.454031768	10.92026042	10.86110552	11.22496239	10.36764568	11.59725658	9.45627818	11.7223408	9.862200502	11.04287127	10.81276453	9.462206225	9.572256388
hsa-miR-27b	8.630997925	11.41720238	8.221415968	10.98326249	9.357352672	9.671318732	8.802402738	8.967954773	8.506983789	8.476287744	9.766289392	9.585040307	10.03175649	8.5021182489	7.651840934	10.48578958	10.46657929	9.124730995	8.196847311	8.513670515	8.083645546	8.092912805	8.586063869	8.421038113	8.496868256	8.300320536	7.991703891	9.164421169	8.32507163	8.394562694	9.612767668	7.706604591	6.883111199	9.39067574875	8.525564827	9.04684907842857	7.801006938	7.022857997	9.179544498375	7.610479437	9.719556232	7.447982814	7.630678962	6.924439412	8.098308871	8.243539957125	8.27917822814286	8.6553960537	7.745540576
hsa-mir-28	7.040403354	7.069131302	6.578448061	6.503385449	7.972650059	6.027938215	8.054088323	7.431178408	7.62166153	7.39054375	7.658251586	8.009699053	7.022042925	9.261468571	8.399326159	7.467479154	6.374567625	7.930630117	7.76754547	6.91975722	7.388420713	8.088543524	7.248520434	7.764310731	6.258448491	7.3002621	6.37685946	6.192805637	5.422403862	7.085905036	6.703644933	7.742887373	9.424109391	8.549790859	7.394050502	8.160671341	6.740418713	8.615514239	8.286523435	7.514605203	7.863350916	8.694151795	7.865283688	7.017410232	6.492070901	7.358843788	8.724451161	7.721793595	6.849299971
hsa-mir-296	6.977817934	7.26743532	7.372510876	6.816247355	5.812987427	6.408121877	7.916522725	7.006962594	7.831949509	7.151795635	7.655867998	7.452586629	7.098030465	6.987396900125	7.0922899532	8.374256387	7.024414937	6.6086065334	6.52166557	7.179465647	7.706548527	6.385434001	7.20148057	6.484862897	7.059727203	6.376599473	6.72091074538889	6.319424973	6.752595795	6.493848537	7.144093652	7.915292319	7.357388491	7.963306991	7.808476821	7.4824585	6.734075456	8.230320283	7.169522087	7.034654872	7.281020619	7.228956501	7.968517984	8.327040632	6.535689062	6.58984634075	6.359189706	6.538109705625	6.23414622628571
hsa-miR-296-5p	9.06345231	8.774722908	9.349308843	8.781881505	8.904244963	9.090517366	9.313848776	8.994538239	8.930094118	8.782915867	8.9482736	8.46608147	8.826508572	9.800987445	9.398092285	8.526293489	9.26120591	9.330129827	8.254248627	9.424327624	9.402421623	9.75485315	9.461167572	9.338619779	9.150574871	9.286142336	9.06404316	8.836826227	9.398384014	9.275501626	8.786859097	8.350536239	9.319332333	8.745661701	8.635274824	8.808790836	8.958514402	9.284789207	8.882563275	8.247985311	8.412789788	8.551180153	8.996321307	8.428515193	9.301601681	8.45732953	8.822254687	8.73639782	8.64645673
hsa-mir-299	10.56130377	10.31632422	10.47721673	10.58726036	11.12421699	10.02075076	10.63624467	9.767964267	11.12625588	10.45456106	10.08566014	10.59816028	10.1312748	11.47776402	10.5984205	10.55781531	9.204767799	9.744936256	10.32905662	10.19839653	11.09972549	10.10608568	10.97717264	9.744903083	10.22264746	10.01499848	10.00246618	10.22879543	10.10682943	10.5013962	10.10371604	10.772993	11.56139397	12.62393885	10.52468165	11.08365709	11.85356822	10.68013085	10.89510452	11.33638703	10.33472032	10.98077071	10.9326806	11.32000611	9.058265458	11.04556082	11.47117061	10.07862686	10.30798421
hsa-miR-29a	10.55187425	10.3520142	10.49892312	10.28150946	11.15343315	10.1238497	10.77057112	9.711530398	11.13917178	10.54607903	9.92761903	10.7249806	9.926629258	11.25488053	10.70628327	10.7586921	9.343278539	9.736233495	9.984900314	10.2185994	11.29290881	9.782209461	10.92101029	9.66699436	9.962536495	9.616993652	9.635161704	10.24468306	9.95260851	10.5345375	9.89430083	10.79639689	11.53799065	12.58453487	10.3508957	10.93985243	10.8049982	10.53056321	10.76236094	11.51855965	10.22750563	10.76792671	10.5450059	10.51710302	5.034073158	10.17810064	11.06896455	9.960834734	10.07211775
hsa-miR-29a*	12.9522442	13.4278577	12.45833554	13.3675582	12.19210443	12.92298296	13.26431791	14.01656501	13.3740834	13.30910863	12.89523053	12.40411188	13.52663084	11.77741527	12.64939074	13.25572023	13.80933732	12.57501375	10.69048834	14.5694518	11.48547565	12.49529786	11.25414096	10.86870882	11.261199	11.26393441	12.8843554	11.94127606	12.9303401	11.93384282	13.726637	12.19242056	9.24588434	9.909159505	11.91909341	10.4518993	11.02829006	10.91393294	12.48359666	13.32907541	12.01146833	10.05607324	10.80985208	13.22092518	14.31728305	9.905086344	8.886423057	9.319874133	11.0418013
hsa-miR-29b	9.062872948	7.79703738	9.756744744	9.659499052	9.013278258	9.495068487	9.574683687	9.943555073	9.778545682	9.991123936	8.987330065	7.5775318575	9.461937373	8.810862328	9.723744316	7.5205050485	9.241523655	8.692826902	8.53458329	9.752693974	9.106503016	10.31768081	7.412810953	9.879259518	6.762554129	10.41670494	9.790108896	10.67963089	7.732187673	10.76586814	9.927076131	8.381107893	7.974543785	8.75408528	8.444724424	8.089757883	9.121679316	8.896721687	9.640560699	9.604764713	8.473341945	8.203434849	8.78229967	7.532186896	8.043434926	8.688517888	8.601204725	10.45882563	9.843124587
hsa-miR-29b-1*	7.8034877895	7.9509321865	7.9295269225	7.649656562	7.74285613	8.0024741365	8.0061290685	7.904078437	8.033697699	8.241171257	7.5886813525	7.6657308745	8.127923163	8.0083898245	7.7044272795	8.0688737265	8.0880065285	8.1508226365	7.869474989	8.176043922	7.454458972	8.392370691	8.1264627355	7.928581931	7.5339374265	7.6785052785	7.6378994595	7.606414944	7.751315302	7.908356721	7.7228790095	8.189370455	8.010482321	7.814129964	7.8923279415	7.683656131	7.6392776255	7.462289619	7.557560383	8.286175036	7.8456460045	7.7431279745	6.874549699	8.114014634	7.5823920685	7.507843325	7.564573504	7.7880766395	7.726172945
hsa-miR-29c	6.601776782	6.048636903	4.021812564	6.124816177	5.343248183	6.4727848315	5.153648783	6.131394514	5.920268163	6.202078006	8.6135227770661	6.8316922	6.1855951704	9.13261318296247	6.813558689	7.813261789	5.6855313055	6.837855229	9.01812388059068	6.34084874375	4.885801022	6.489841456	6.725930658	6.250227931	5.683727569	5.521805344	6.3684776025	5.34746265766667	5.89020564933333	6.092276506	5.2566526	9.242665008	7.864491593	7.913259778	7.314964397	8.143916503	5.414657639	7.351992136	5.765925939	6.375775275	6.5363566612	7.0387388	9.07005053579481	6.826373608	8.52283767574904	9.30176328833002	5.895301885	6.407370668	7.08744687
hsa-mir-301a	8.674876903	9.389344684	9.695557371	9.841878859	8.840762229	9.114504865	8.962719321	9.097785873	8.792217169	9.085014852	9.206531991	8.91395079	9.630363958	8.04122079	9.100315301	8.673863494	9.825802803	9.663593516	9.594442575	9.494158907	8.947591291	8.745308188	8.902341972	9.174316384	9.643804161	9.649830818	9.888604105	9.70775696	9.571865846	9.343066419	9.640800531	7.925064215	8.593558186	7.658300188	8.431140221	7.694243461	9.35153847	8.415397035	8.392264974	9.490962984	9.641733412	8.411658982	9.293898026	7.97277752	9.503024234	8.594296825	9.477100231	9.256271656	9.753425627
hsa-miR-301a	7.636509742	7.616031913	8.755859986	7.719089183	7.393607754	8.078775221	8.209974415	8.175264743	7.885280941	7.921978588	9.545074091	7.807436284	7.721562048	8.059156437	7.75131118	6.811357807	9.167022139	8.750647373	8.001045047	8.206295619	7.848214691	8.39406721	7.820627952	9.194297268	8.119829338	8.290151293	9.346124256	8.033985737	9.257685976	8.199351652	8.621859912	7.923094574	7.009975158	7.78614498057143	7.785521067	7.096735502	8.262028983	7.64376075266667	8.39378890971429	7.673866556	8.270312087	8.287227749	7.592208486	7.613061103	10.20359277	8.857852029	7.7143689286	9.033308829	9.039363151
hsa-miR-302a	8.594322686	9.175027087	8.738786086	8.943137308	8.775205707	9.680703039	8.876645718	9.331059766	8.446245783	9.228538537	9.289685488	9.094549825	9.28229432	8.911712942	9.361102331	8.068655137	9.358849147	8.797237934	8.855024496	9.677756288	9.848731996	8.951447401	9.461359585	9.079729615	8.844110063	9.030699012	9.402933796	8.584920101	9.651857861	8.986450848	9.314391895	8.041401199	8.992620975	9.148555695	8.915808098	9.184315745	9.066410008	9.137169702	9.137823641	9.03099258	9.040130053	9.052323104	9.365626707	9.072236218	9.64586579	8.861710397	9.162896887	8.579254213	8.93233065
hsa-miR-302a*	6.462131684	7.030028158	7.524867872	7.656201856	6.67348496233333	5.90125855	5.998742983	5.52313836	6.020571803	6.317323475	6.618378799	5.843648516	6.957446577	6.95667978878571	7.2061826885	6.32954486342857	6.520727335	6.858306726	6.293333112	6.6047736303125	7.604599454	6.657192787	7.702345959	7.21331899	7.833094124	6.897600889	6.386710851	6.81022938	6.439919786	7.364540941	7.000458241	5.712345607	8.067162414	5.474803811	6.492189555	5.81482607166667	6.894342307	6.64635806633333	7.29210715025	6.700197163	7.610669534	6.087026777	7.814435496	6.044023135	5.960131957	6.707834667875	7.031277846375	6.667788743	7.558133701
hsa-miR-302b	6.846151516	7.225910637	7.304788287	7.599383313	6.72053600875	6.868135032	6.301004816	7.120828162	6.607672435	6.724117407	7.359652606	7.551741475	7.664685102	7.039589295	7.10298767266667	5.829976837	7.174288325	6.574809415	6.086821938	7.023721459	8.31597158	7.381289726	8.42613092	7.564809339	8.114670417	7.340893223	7.474884977	7.349688207	7.461664508	7.726085476	6.978817258	5.99450162	7.947775743	6.940467116	6.99423225635	6.464841332	7.2273793230625	6.79872240066667	7.32150982066667	6.570658386	6.743809714	6.625866917	7.12347243	6.708865488	6.920703758	6.9116866505	7.509108858	6.962506198	7.852247016
hsa-miR-302b*	6.6016441715	7.4228111005	6.731570116	6.8869548275	7.795899186	7.240929578	6.836716516	7.4921136315	7.1397473495	7.2047788265	7.163272547	7.6554961095	7.337868048	6.828930832	7.6427817175	7.723802106	7.1138566055	6.350584873	6.531951838	7.570357587	7.539417145	6.722507774	6.973997977	6.9033609265	7.0436563385	6.5931491295	6.696224659	7.06458669	7.4837789115	7.0720907365	6.916955884	7.061136528	5.726545486	8.4475779905	6.320760613	7.036280721	6.672483572	6.96614978925	8.129676622	7.366618957	6.9806282055	7.15505372525	7.535411082	7.783418189	7.35027197	7.114811096	6.935996241	6.27742402	6.465693327
hsa-miR-302c	11.55117304	11.46992694	12.05695105	11.89754191	11.20017737	10.44520169	11.42378015	11.32311223	10.9073407	11.12053085	11.64191649	10.47861834	11.08222454	11.95861568	10.01871817	7.3774305495	11.38184101	11.96366149	12.70679058	10.62467092	11.05869507	11.88132597	12.08146795	11.50298444	11.86442006	11.92743766	12.05872046	11.40606296	10.93678389	11.89425386	7.7903838045	7.9302892715	11.37892616	9.567316804	9.51865056	10.73401555	11.57947571	11.05778691	9.038529643	9.998873518	11.00232312	8.777762807	11.80301952	8.1257174875	11.04026343	11.70433042	13.49037719	11.51972677	12.61384364
hsa-miR-302c*	7.983732193	8.146293761	8.229982437	8.988701256	7.59145219	7.786215647	8.407319411	8.962494224	8.651495609	8.739218803	8.324064193	8.33477624	9.2915755	8.928876428	7.494201527	8.102745302	8.802662023	8.485322463	8.427181576	8.21827256	8.248606666	8.855498639	8.870043459	8.600530571	9.209889899	8.638136311	9.344665542	8.485326315	8.849359918	8.889119655	9.223134748	8.352741522	9.312414196	7.32177751	8.795189772	7.28137838	8.404247344	8.37500026	7.470002435	7.781159177	8.693233909	8.605210337	9.216626767	7.712129911	8.557027038	8.003181122	9.115362351	8.243407461	8.937979339
hsa-miR-302d	6.20911057566667	6.49203854775	5.118940142	5.446632737	8.85470681077789	6.35115938225	6.077573059	7.00136823866667	6.02404772333333	6.40393766825	6.348627033	6.04147652133333	6.826353079	9.13261318296247	9.20796161940508	5.99022702828571	6.140098774	6.945273765	6.009363317	5.802955871	3.796277481	4.894076148	6.807975015	5.554750293	6.2507723886	5.740150094	6.798776579	1.767495088	5.67067418816667	5.6413683385	5.382980822	7.03327584566667	7.376023224	7.13472338875	6.500527957	6.82551476425	7.558908138	8.20557871	5.8060026025	6.79765131166667	5.84948442	7.3990679896	9.07005053579481	7.205690642375	6.6011697175	6.526878937	7.222818555	6.407370668	6.28232388966667
hsa-miR-302d*	7.0823678685	6.825169795	6.27722368	6.847805461	7.195046978	7.121537206	6.8995563965	7.0711978715	7.035974438	6.462205244	6.794681178	7.445033006	7.3666147365	7.393499372	6.956032848	8.3024051075	7.667584404	7.223129739	7.706420664	7.969970575	7.6040590165	7.700459144	7.0850050615	7.2196028865	7.6522998955	7.1023521705	7.371292448	7.426988612	7.977605136	6.797268617	7.015821911	7.4102063525	7.525610343	7.297463189	7.329513872	7.680523486	7.012020441	7.549026006	7.9383582695	7.7967825135	7.5251349895	8.027176152	7.769886071	8.2843377975	7.787125385	7.256712546	7.337421935	6.734497204	7.481749972
hsa-miR-30a	8.133456594	8.4611895785	8.657591307	8.18863265	7.7108404565	8.600459245	8.5100463825	8.2234431635	8.5426212365	8.5087669885	8.82310798	8.607365354	8.7416103865	7.605349889	10.2775826	8.851992106	9.0329635365	8.5160764865	8.6661392635	9.244687762	8.9384299315	8.834421525	8.774228971	8.72533182	8.762295437	8.3247749305	8.8338129925	8.7033461135	9.00643055	8.5768034515	8.5659879625	8.5226412035	8.057868643	7.9418388655	7.9670824515	8.417783355	8.839752497	8.2806248525	7.9716217225	7.792277312	8.079898609	8.192670032	9.326537107	8.2921285645	8.769664251	9.112460453	9.823613984	8.754582569	8.5369821575
hsa-miR-30a*	5.8256271495	6.091634796	8.52845522923367	5.004245235	6.07366232825	5.99191337133333	8.54846601908445	5.957494781	6.05822645225	5.557475381	7.118016352	6.30121468175	5.36666953966667	6.27156674	7.046964139	7.078895059	5.841349613	8.71839394862499	2.859330319	5.55061090766667	4.294760261	8.66770115303395	6.507762179	5.91189664	4.965400075	5.116347263	3.747896696	4.7543204648	5.9928352984	5.71197584733333	5.671225315	6.60714733366667	6.872187235	7.161824358	7.45215181	7.29523377766667	3.720479724	7.089625663	7.459144442	6.30474347433333	8.61868692042158	7.2677307395	9.07005053579481	6.994069457	5.080308684	6.2767676075	9.58064887220923	8.71858597487133	8.79204757907959
hsa-miR-30b	5.14266548	6.599389435	7.696753742	7.14586415	6.6327921882	6.824020547	6.83416565	7.043372489	6.055238361	6.331497646	7.23149661875	1.261644654	6.555734622	6.98120341064286	6.327214613	6.228737797	7.043387103	7.529723012	6.9537885082	6.83180297	6.687295751	6.583051018	5.421263375	7.587770222	7.010871398	6.917679819	6.702149409	7.355925352	6.672640708	6.869029189	7.323489264	7.421295794	7.436253368	7.09696973825	6.55886198	7.13415017825	8.191639059	7.262889612	6.54338372166667	6.87022216925	7.377684082	7.015219659	6.664520819	6.6081429065	6.772462472	6.9378157215	7.19567083275	8.509565047	7.525160518
hsa-miR-30b*	8.635579452	8.929782007	8.507582833	8.669135944	9.1654833	9.29289445	8.565499928	9.001672927	9.580305781	8.865083993	9.344888521	8.946540265	9.048110111	8.363746551	10.23322883	10.56038779	9.945098839	9.172950202	8.155293749	9.882588276	9.551267782	8.542883565	8.883855421	8.358234167	8.967401222	8.393166943	9.040110586	9.141387837	9.57409971	8.684231696	9.392987487	8.65776658	8.576510205	9.710997866	9.037334132	8.586845411	8.540207306	8.80490454	9.630394812	8.861862428	8.449968288	9.041287275	8.23246101	9.456261526	9.677499442	8.07819946	8.30956680475	7.332028566	6.983748028
hsa-miR-30c	9.633999655	9.7154089725	9.937175758	9.9171529895	9.948187728	10.164286015	10.0649968325	10.579587053	10.0224684835	10.414675146	10.158664433	9.8735792445	9.939218428	10.1917529735	9.66624113	9.979984029	10.32557191	10.0379343115	13.25963896	10.0059881075	10.176923723	9.5489169585	9.9577377725	9.379541934	9.8298610125	9.8716645305	9.419708776	9.3037076265	9.5557429305	9.3319196805	9.789537018	9.725692494	10.705443315	10.044689013	10.8621202285	9.808967691	10.260038873	9.829615091	9.022305518	10.097513231	10.0809738255	10.0462349585	10.348176235	9.3960951665	9.690274603	12.88594912	12.67120126	9.8535373475	10.2273133335
hsa-miR-30c-1*	7.928045489	8.507737572	7.831353139	8.526593064	8.469874533	8.627021203	8.032669403	8.374820708	7.645273278	7.907875969	8.122752099	8.470524681	8.421722585	7.7475513297	8.543802688	8.641346645	8.907721245	8.1392806	7.918072123	9.334153056	8.766252086	7.324699506	8.220112638	8.240455811	8.531655548	8.092696105	8.687468703	8.515516633	9.325332361	8.128535739	8.462051606	7.431601282	7.076450245	6.700417818	7.566810499	7.51221295572222	7.566625531	7.71170140777778	8.504786288	8.207657569	8.390874036	6.942915216	8.498139646	7.215837262	8.7320909635	7.240226846	7.724159804	7.742252605	8.043074136
hsa-miR-30c-2*	7.617860257	6.311823471	6.59382497911111	5.406072504	7.527267559	6.79718337	6.673079348	6.394692898	7.351732728	7.513906534	7.102735941	7.073657484	6.640663813	7.3439159058	7.43016829666667	7.355315977	6.621623333	7.0108848605	6.2548306108	7.219408345	6.949030848	6.006661583	7.492244525	6.668422978	6.227244528	6.6572865225	6.567443362	6.761040955	6.938435768	6.394465751	6.909985076	7.689398426	7.675774224	7.567573915	7.155540758	7.714082047	6.320649955	7.15212569611111	6.697191899	7.470796437	7.095698773	6.3307914	7.21959729783333	7.510437513	7.336272091	6.744897633	7.112490904	6.76596969185714	6.271478405
hsa-miR-30d	6.392789398	7.266542364	6.958131712	7.229713844	7.602999211	7.690831981	7.68265694	7.024893722	6.831912177	7.084184268	6.715461697	7.130501271	6.979380615	7.08853474766667	7.25808251883333	7.049303815	7.367566471	6.92844084285714	6.69544548566667	7.20615832	7.619826604	6.50020715414286	7.029306125625	6.851747312	7.311598234	6.828676231	7.174824253	7.570006609	7.800866603	7.457990669	7.104153284	6.450915485	6.871227392	8.095625482875	7.22132034814286	6.707470819	6.640316773	6.928625842	7.984803723	6.572071981	7.247393081	7.0791348765	7.004988363	6.468051447	7.609764262	7.42581235925	6.359189706	6.86084584014286	6.80796198275
hsa-miR-30d*	10.22674324	10.34090509	10.20509079	9.834808994	10.3061873	11.1274053	9.845846898	10.46329028	9.571321487	10.36041444	10.89222591	10.21942522	10.59515715	10.71668723	10.97426294	9.251090054	10.38380561	10.53376618	10.85889984	10.75383123	10.90334821	10.49133197	10.6512564	10.61397597	10.19367215	10.12119317	10.91412242	10.26768862	10.92712744	10.2854365	10.21726728	9.416522138	10.08321894	9.928385293	9.587023551	10.09697097	10.62856469	9.808394387	9.929511607	10.07826932	10.24810177	9.332660125	10.46404735	9.078293419	10.35186774	9.552800075	11.39755986	9.961211822	10.70657693
hsa-mir-30e	8.2321767715	8.34772851	8.578918185	8.380614791	8.203614262	8.343494076	8.0761946615	8.023864823	8.5672326115	8.2110167995	8.449625627	7.8852889015	8.2406253825	8.2042986785	7.704412308	8.6947718345	7.502450704	8.796271364	8.873112405	7.7580224205	9.3538607235	7.724873943	8.421332632	7.744464536	8.1463392655	7.7655659555	7.501724049	7.981742937	7.740107014	7.891613436	8.232748341	8.544738177	8.972337169	9.2290038725	10.36959791	8.7070855125	8.6118177585	8.2231732915	8.1569610535	8.58063396	8.7726022335	8.9369027415	8.4909252535	8.822656434	7.6188466295	8.8790613515	7.9453173875	7.7210378705	7.9092823505
hsa-miR-30e	6.388713166	6.388068675	6.017530877	6.19626832933333	7.052328568	6.793270046	6.517111831	6.602341273	7.624973773	6.506937962	6.45256919016667	7.634763063	6.35873602311111	6.957973805	7.3842765889	9.47835098	6.500494602	7.954875417	7.830134353	6.668522364	8.444743388	6.83573503366667	6.941659652	6.798755561	6.338287386	5.916267018	5.83093435965	5.053790172	4.995204418	6.939539371	6.009562146	8.600446717	8.243694516	9.386200938	9.458846467	9.018406286	7.3615043984	8.432840541	8.836894096	8.032300611	6.97188663	8.819351501	6.8999604945	9.424055008	7.189276901	7.796688915	8.713588962	6.764652402	6.663348977125
hsa-mir-31	5.624807086	6.09725591	5.118940142	6.326638273	5.81090643166667	5.69902236642857	4.721343084	6.35117125533333	6.34940083216667	6.49691739114286	6.348627033	6.0064856025	5.584865317	6.0615979625	9.20796161940508	6.83846186857143	6.45073962925	6.945273765	9.01812388059068	5.67780612966667	6.03687606	6.495309488	5.049064333	6.513683817	6.2462726035	5.75623717966667	7.531257764	5.405087751	5.412894427	5.75900225825	6.243969116	7.185857279	6.791794992	7.269054251	6.418486392	6.81733516533333	7.558908138	7.351992136	7.49509802733333	6.9751722725	6.564683391	6.5881387865	9.07005053579481	6.310268141	5.822258567	5.139100069	9.58064887220923	5.763942812	5.236817795
hsa-miR-32	6.85407659	7.208266635	6.961721157	6.145292686	7.290967564	7.869569449	6.892963299	6.621958885	7.880955299	7.389704832	7.180430122	7.210342	5.755048207	7.291984280375	7.16481760466667	8.528835222	6.198991708	8.008405696	7.398112702	6.664095726	8.770938739	6.969628577125	7.462548226	7.016210675	7.068979622	6.108429346	6.072948066	5.724288008	6.441540809	6.621639678	6.632563402	7.638695074	7.612872159	8.614517185	9.506052365	8.096966722	7.257175357	6.917778131	6.099171787	6.898528125	7.461063487	7.447610499	5.611691451	8.252058405	7.153309388	7.795063017	8.01843369	7.076711256	7.21320691992857
hsa-miR-32*	7.688652701	6.241663923	6.91754524888889	6.461977406	7.411986396	6.96949684675	6.678380117	6.974849714	7.892399998	6.881842615	6.95133018961111	7.159644858	6.695976907	7.34946211483333	7.50263673675	6.369190553	6.71604111805556	6.71444725875	6.6205711336	7.241921869	7.134369582	6.776576017	7.456715321	6.742954528	6.01574008	7.071033049	7.077454857	7.453508519	6.83548256	6.305417363	7.066728827	7.468189886	6.859484894	6.95639553941667	4.0195299535	8.148343419	7.788357008	7.869044705	7.615647821	7.685998158	6.859443319	7.12490359391667	6.71133672691667	6.900811096	6.80397505177778	7.3634670769	7.037075240625	6.7750855095625	6.202012562
hsa-mir-320	6.7996641515	6.7306853325	7.0198931095	6.9678270745	6.323754423	6.6135479575	7.3922772665	7.1034736745	7.150078581	7.0223108285	6.743110886	7.185945257	6.726566939	7.1888789675	6.744297859	7.200241139	6.620054539	4.491304044	5.944847042	6.8930908395	7.169916751	6.21000689	7.185630733	6.919178609	7.0032035285	6.7620431845	6.4513151475	6.600079526	6.399541478	7.014674839	6.827673987	7.342701812	7.301387032	6.860989087	7.26548787	7.17157156628571	6.2549771305	6.854077463	7.1931816265	6.718589125	5.9601831185	6.740232268	7.1741413324375	7.062767188	6.7339892355	7.0313126155	7.5169601053	6.30294856	7.125130516
hsa-miR-320	9.977229606	9.708648265	10.11583812	9.209062822	10.45535705	10.12021826	10.43634356	9.844547053	10.24369483	10.21079236	9.924529422	10.11586326	9.33529831	10.86061124	9.620326353	8.988261198	8.895153353	9.934744533	10.70965633	8.61486091	10.34224133	9.781352649	10.38483895	9.816795931	9.617354764	10.0155171	9.560295192	9.339200918	9.083199315	10.23218498	9.994619449	10.07588604	11.73094228	11.45543954	10.92728944	11.99994376	9.935745803	11.18648015	10.36510376	10.34772696	10.17332376	11.48259419	10.61647266	9.927595101	8.822225146	11.3261737	11.53606204	11.30975453	10.81512203
hsa-miR-320a	6.167955811625	5.57464997	6.461577698	5.807656264	6.0901250055	4.707065347	5.589512279	6.371536784	5.64941389733333	5.84034675071429	6.755051289	6.13245022825	6.162577698	5.308011594	9.20796161940508	5.336279692	6.42277415692857	8.71839394862499	9.01812388059068	6.321245465	6.606243046	6.832591849	5.81356621966667	5.713232778	6.07557608	6.45168937	6.638861953	6.144322805	6.800326513	5.93713487125	5.955862784	5.791883174	4.9543960555	6.514141777	5.726819322	9.22541658226237	8.85798562187013	6.9649711055	5.180405975	6.99066023625	6.285398858	9.24316251877634	9.07005053579481	6.0370112744	5.8343090345	9.30176328833002	6.983734623	5.120514956	6.238162593
hsa-mir-321	6.580974701	5.940174244	6.290654244	7.038509047	6.17919277166667	6.7069788679375	6.83452192783333	6.346242011	5.790507853	6.532900245	6.45868188464286	6.07713766	6.222356782	6.7516468195	7.053806377	6.86407823675	6.514656587	6.61574382192857	6.7435653125	5.934780609	7.4149100568	6.290515366	6.45588032842857	6.514093116	6.938098698	6.637869756	7.110680829	6.438769459	6.170432068	6.737445968	7.186706329	6.805015706	6.984745175	6.70504820225	7.008703542	6.3445367655	7.915101764	6.84276618933333	7.08368579133333	6.57872494141667	6.693115807375	6.204130048	7.2600807997	7.242576375	7.155270049	2.256969298	6.732432608	6.023444554	6.632023649
hsa-mir-323	5.656742525	4.318270787	5.9928459615	6.0171895256875	7.647959076	6.2977268099	5.7104059524	4.179092987	6.130937544	6.17855513442857	6.639616023	6.0275204228	4.803115922	6.074517917	6.369304273	6.70913285214286	5.691544583	6.833224969	6.315742932	6.61895485566667	6.36914064866667	6.604756416	4.843084483	5.90398509035714	5.511959624	5.7415340698	6.6269051774	6.01273559016667	6.13253459175	6.066363481	5.756418477125	6.741396394	7.731904431	7.158066377	7.4337057535	8.695908647	6.091724409	7.506027099	1.4293505	6.215035213	6.5280276945	8.444631741	9.07005053579481	7.125322691	6.2235367435	3.773144364	9.58064887220923	6.889606083	7.20519338
hsa-mir-324	6.4209778340625	6.281352261	6.35998893625	6.209121535	5.750712551	6.03950320772222	6.75126364116667	6.49603232816667	4.986191482	5.60987387	6.22914634266667	7.211528401	6.133606788	6.043779283	9.20796161940508	5.581313953	6.760107738	6.634163319	6.691149722	6.791234681	5.183540709	6.3509956686	6.620589784	5.830088872	6.69693356	6.29430067866667	6.107186637	5.268112743	6.208180591	6.101520715	5.99057762	6.46989776525	6.54645882975	9.38516452896967	6.486654518	5.2333905984	6.426719112	6.9159394335	5.117559591	6.499010944	6.96377304	6.4969690835	7.0041305485	6.05013207266667	6.6849047666	6.03902559	6.55528785133333	6.56094436	7.74331193
hsa-mir-325	6.955298142	6.995593853	7.435341616	7.847038389	6.828514001	6.90616687	7.563537173	7.205089576	6.9803942785	6.368036556	7.482104787	7.051567955	7.047233709	7.06700372177778	7.18740686675	5.900803355	7.524679027	7.10711783	6.925698707	7.03125126433333	7.2263367768125	6.6176739883	7.231185563	6.757070972	7.716358202	7.215346754	6.866313159	6.532977529	7.062754319	6.916223268	7.374414815	7.725236925	6.042003831	7.438922939375	5.535013732	6.30301378658333	7.26363905	4.479205039	6.7724200435	7.243555984	7.3494182	6.4065622638	7.24118117545	6.56292168535	6.494349816	7.824484454	7.523768534	6.793043007	7.470186313
hsa-miR-325	5.788086779	5.23000649071429	6.395719705	5.694884701875	5.890494317	7.172751825	6.33916325166667	6.444581865	6.686914431	6.821225327	8.6135227770661	6.310917245	5.85366817733333	7.935374484	6.04205830266667	6.787137618	4.827721229	8.71839394862499	7.01610334733333	5.541190441	6.325990179	6.131590612	6.088486267	5.78597519458333	6.22236399566667	5.6371319408	6.0193665165	6.167285815375	5.34721240925	6.01152071383333	6.04449843188889	7.28040149444444	7.84326452	8.22620048	8.315489942	7.527627257	6.560465298	7.6717942167	7.2515827424	7.148667179	6.54269810383333	7.7051819787	5.830104245	6.615208967	6.699282338	4.527768333	7.888385904	6.969333254	8.79204757907959
hsa-mir-326	8.305066099	7.233162136	6.212038121	6.650971789	7.490762286	7.585899935	6.622639461	6.52855404	7.206959472	7.468822899	6.661831737	7.335103914	6.789759412	7.151407272	7.11251624125	6.4057426685	6.779559094	6.770440093	6.56777510485714	6.957811901	8.119810332	6.785738684	6.939557501	6.1902766845	6.72895914	6.720732165	5.905911208	7.287795165	6.567541346	6.628616244	6.0837196	7.560763651	7.051746227	6.970500727	7.547448702	6.748509236	6.484183835	6.831570802	6.750714261	7.374456403	7.264144731	7.279744768	3.597047781	6.858609825	6.783733736	7.5161363075	9.202946295	5.780080545	7.2806954518125
hsa-miR-326	7.604783548	6.804407326	6.7158851	7.135886657	6.31854725733333	6.392422613	7.365149979	6.749031745	6.898841515	7.496601205	6.475464367	6.553135927625	6.712996143	6.611278641	9.20796161940508	6.043000304	6.665728844	7.141340046	6.80073491	5.777552521	6.69493146	6.6995525832	7.175693638	6.853613212	7.149160036	6.147223889	6.971992782	6.447431712	6.295364074	7.039658004	6.618040855	6.29839897285714	6.63146518316667	5.619426475	6.3755444548	5.010842555	6.26006004516667	6.61846101	6.4462104315	7.75032437	5.71578093	6.70277343766667	6.87345345666667	5.211262411	6.03192689633333	9.30176328833002	6.80530850966667	6.199404696	6.71271557057143
hsa-miR-328	7.416915529	7.4814366825	6.942400599	7.4184747655	7.1841398675	7.5422409345	7.550824383	7.6039976995	7.481741719	7.544377695	7.620522709	7.4688978055	7.241770145	6.79871199	7.38567373	7.530910943	8.0764375375	7.385977017	5.715011023	7.346575575	7.5358820335	6.9072257655	7.3295674265	7.168500682	7.5179466525	7.418624355	7.078987979	7.135907081	7.475806559	6.8571113215	7.6533943415	7.29408454	7.6632052875	5.6297979455	7.6327848495	7.2317054955	7.849828035	6.647434369	6.354173977	7.786007437	7.431537942	6.913298456	7.705611977	6.7386273415	7.548321363	6.4286183815	7.05716318525	7.2257534095	7.918142459
hsa-miR-329	9.2986088235	9.2387019015	9.6349534855	9.5108887935	10.88505172	10.76030566	10.84728341	9.070678366	8.6725476925	9.0279190175	8.478324146	8.688142272	9.222526534	9.4110774765	10.73940685	10.0569931	8.654177891	11.41418388	9.2220456295	11.5023224	11.52592539	9.2536028325	9.3890987545	9.2293511745	9.161759509	9.312278079	9.299740074	8.775551412	9.048592978	9.1541814615	9.2342035995	8.274425216	8.4430143425	7.669146027	8.5816640075	8.280610594	8.886262508	8.6475227515	10.02608892	8.93148463	8.3688024535	8.4419407435	9.100473719	8.2996485035	8.5878715365	8.660164527	9.8853702025	10.80534749	8.852979446
hsa-mir-329-1	6.554032706	6.870067483	6.602144332	7.077504503	7.247288179	7.747471048	6.270537248	6.439353221	5.129706788	5.881421136	5.480695773	6.539884673	6.345277063	9.13261318296247	9.20796161940508	6.851050351	6.585868073	5.4577968415	9.01812388059068	6.801650956	6.748262791	5.57694059	5.894457992	6.216422587	6.506186215	7.580495902	6.32242546442857	5.525372364	7.017358894	6.29470753916667	5.815078556	6.5778786244	5.5886028745	6.08967627966667	6.870249138	5.862227763	5.19454193	6.0668195315	9.27468466660251	6.038327798	5.640953779	9.24316251877634	9.07005053579481	6.31124497033333	6.012148883	9.30176328833002	3.556440816	8.71858597487133	6.238162593
hsa-mir-329-2	7.260147117	6.508342712	6.7900613765	6.5349992755	7.493301589	6.807684916	6.622783198	6.777624739	6.5237596245	7.523987065	7.3507706855	6.0926742215	7.003575143	8.023412223	7.668067518	6.461533817	6.658393524	6.30455794	6.74689409	7.579836127	7.848255875	7.402234921	6.873895569	7.130116792	6.2652594925	7.121188992	6.7334149625	6.5177035245	6.8212552185	6.677348845	6.2514037385	5.680914704	7.2640188	6.339257916	7.1040796385	8.465765606	6.8351605	6.688648787	7.216841166	7.072862678	6.099091767	6.389783509	6.082301714	5.998708572	6.6186025215	6.20855931	6.9954232685	6.860706416	6.9927731155
hsa-mir-330	10.435699375	10.52777005	9.9020347775	9.95507288	10.79718611	10.109235297	10.0281473305	9.9938999475	9.587147801	10.2072852235	10.43048923	10.563177085	10.522395775	11.117909375	10.666049395	9.3292320015	9.544487248	10.135735705	10.120665882	10.93864208	10.900246225	9.8119324805	10.48455154	10.078339435	10.010886185	10.1485993355	10.578330605	10.159954225	10.32688679	9.9430823325	9.587962119	9.241909852	9.1511546835	10.134568825	9.1059082285	10.331814155	10.116604003	9.7154868455	10.242823975	9.704853465	9.671528876	9.3370138875	10.0665110895	9.41453734	9.479705682	9.5877777415	10.656919055	9.3091915625	10.68778177
hsa-mir-331	6.930046269	7.173270058	6.565117839	7.115727399	6.987867422	6.359767907	7.518381844	7.363532496	7.776803339	8.015637045	6.931483497875	7.21418508	7.083652665	7.435685784	7.17653002933333	8.598778872	6.595421712	7.16133459105556	7.0301163198	6.99858676005555	6.776160094	7.308324454	6.7997433773	6.701458926	7.654545145	7.007313939	6.659463037	6.834060414	5.542413951	7.431341316	8.52343808	9.392264949	8.696349728	7.892922572	9.600259655	8.891004632	6.67298281	7.878834231	7.582489942	7.619792536	7.903270138	9.598235775	7.7788981507	9.448249298	5.902919848	8.574345561	8.33518839575	7.275599175	7.3284546641875
hsa-miR-335	10.0537907075	7.6327550965	10.12313742	8.0480519835	10.825047235	8.0720227575	9.880480536	8.1356580785	10.899991665	7.7974308635	9.454838344	9.286490627	7.706834845	10.578225325	10.15521983	11.024525985	8.2180262875	9.6471248485	8.4416761555	9.145776504	7.887871474	9.578470338	8.730048959	9.732259886	8.175665888	9.0840081055	8.4408907085	9.0619811515	8.3312655475	9.740469471	7.858153615	10.688601645	8.367306354	7.5419364455	7.342021823	7.461598811	9.2730062255	7.865312927	10.015387047	7.5437171325	8.1147189955	7.061171864	6.839076608	7.5324340175	8.516190975	7.7692541635	9.27821623125	9.5110181095	8.9822798205
hsa-miR-335*	6.810311427	6.021254622	6.6915153844	3.376905623	7.4211960214375	8.236031304	6.49930352707143	6.34835162821429	7.391370435	7.125849982	6.7608450259	6.556241334	6.308990698	7.362085369	7.3142578245	9.133963943	6.086183339	6.16230085507143	6.622742078	6.93029012892857	8.018321501	6.52623791991667	7.403030634	4.85015956	6.211090196	6.34977049178571	4.177241108	6.207045612	4.681285244	6.93164607791667	6.250960497	7.917047375	6.505296744	8.37919224121429	8.555846755	8.012189092	6.63935766957143	7.807540150375	7.79616140571429	6.800970831	6.936943076	7.871233662	7.15056781808333	8.321687401	7.12231476125	6.481701836	7.56792885566667	7.007130978	6.8175216189
hsa-mir-337	10.80775879	10.24636788	10.92501156	9.772967895	10.09622863	9.818593226	10.54921927	10.59584246	10.15935277	11.04822855	10.79234976	9.725332304	10.42049397	11.64941943	10.25714445	8.734576932	9.901191187	11.13620716	11.53316913	9.670974708	10.21235879	10.40268379	11.28742262	10.88531639	10.38847921	10.82691925	10.93029284	10.34176468	10.10382605	10.46005272	9.729704435	9.309078221	9.930005858	9.213723423	9.112940678	9.611367675	10.40937011	9.891719184	8.800781788	9.561558469	9.167720003	9.283740926	10.22454793	8.709024354	9.08826271	9.651639619	12.00106046	10.28090071	10.9080656
hsa-mir-338	5.355116637	6.441757300125	6.4559861826	6.47434288107143	6.966478813	6.959582247	6.7385344975	5.7616538066	6.885131562	6.730935219	6.532044365	6.7441254692	6.3593743785	9.13261318296247	9.20796161940508	8.019808511	6.80818858608333	5.3809991095	6.315742932	6.757610443	5.74190871	5.576878801	5.352682917	6.19436378411111	6.21051239342857	6.0865615756	6.0987169278	7.069117472	6.24585645977778	6.0854728542	6.03463020422222	7.869398318	6.848015077	6.351342027	7.701106386	5.805427908	6.7653873005	5.036703556	7.28921822733333	6.7412844102	6.830238845	6.401852547	7.004988363	6.354471306	6.4923573318	9.30176328833002	4.7556336315	5.236078588	8.79204757907959
hsa-mir-339	8.143142964	8.130563296	8.061393346	7.5753051	8.748835858	9.422881519	8.060699779	8.020492467	8.312481527	8.551300372	7.851296149	8.867191254	7.839989524	8.688543683	8.247329083	9.123532059	7.933973331	7.946258403	8.91921551	8.157020774	9.101022794	8.2894576	8.836338262	8.160531001	8.524467078	7.912140454	7.252448417	8.626241191	7.898714684	7.95704388	7.756792961	8.076026468	7.831530245	8.757353225	9.090535671	8.855095085	8.587280457	8.837605549	9.030675902	8.409211342	8.562932321	8.009868577	8.438352328	8.508105331	8.117928363	7.986097821	8.856799325	8.178554976	7.903305791
hsa-miR-33a	6.4242856171	6.641363875	6.892097159	7.322524392	7.355044472	6.2280611123	5.0932972385	6.25940643408333	6.3192304295	6.769255117	5.860795321	5.5983554785	7.392907625	9.13261318296247	9.20796161940508	5.74693369375	6.567550342	7.521048682	6.004587248	5.8179323048	5.3549004525	8.66770115303395	5.9490448946	6.652313032	6.72386571	6.689385203	6.894358015	6.432789553	6.599793607	6.267614327	7.325357262	6.72739791133333	5.907081329	9.38516452896967	6.277494714	9.22541658226237	6.196005159	7.254348592	3.031220043	6.038327798	6.578595414	7.021587299	6.567326512	7.414813058	4.557576444	9.30176328833002	6.5181877045	7.433921339	7.31217897
hsa-miR-33b	8.280757717	7.013655985	7.322696341	6.717744033	8.33322412	7.384813499	8.119975259	6.686156844	8.368197409	6.671464342	6.68361497	8.243304495	6.235877501	7.26493254666667	7.818320354	8.839891538	6.166607779	5.467955117	5.997826468	7.483642229	8.058867525	7.606295067	7.614354231	6.921020636	6.734691707	6.756503093	6.087112979	7.347545652	6.738554167	7.273101664	7.108415359	8.634646804	7.756906427	8.825784012	7.692978013	8.129844966	6.556250212	7.992230253	7.200923323	9.012348986	7.207067565	8.629128489	6.93176037716667	9.744688268	7.162059527	7.462528422	7.486769677	7.020671298	7.00546619266667
hsa-miR-340	6.4280268935	6.0799965265	6.707087676	6.3358637558	7.355044472	6.0591077535	5.87296331566667	7.1511524395	6.989338707	5.136191123	5.860795321	5.974183145	6.731114988625	9.13261318296247	9.20796161940508	6.082507203	6.0801919575	6.526936766	5.057503348	5.415746504	5.4723983364	8.66770115303395	6.503692993	6.132696841	6.567777796	6.2002514	6.66163458816667	5.784226006	6.149444353	6.637278395	5.938844918	6.87490209	5.41410644025	6.298260337	6.1679120075	9.22541658226237	4.417217397	9.17462028910589	3.031220043	7.324110808	6.44160347275	9.24316251877634	9.07005053579481	7.414813058	5.663263671	9.30176328833002	9.58064887220923	7.433921339	6.596168052
hsa-miR-340*	6.58237335	5.7929350195	5.068757682	5.428680543	6.571923109	6.8411845275	6.506489758	6.06441828	6.930030421	7.129827025	8.6135227770661	7.048166718	5.99172065	9.13261318296247	7.060300519	6.732550896	5.096481376	6.489508812	2.859330319	6.934414552	6.35343954433333	6.921078056	6.725930658	6.837811608	8.29637526726371	5.736563799	6.051664809	5.820043019	5.808663626	5.6786282848	4.7764839285	7.885645634	7.501215678	7.06818801733333	6.389625131	7.638302038	6.196005159	7.00134444666667	7.386452282	6.731690406	6.122299988	6.78058195333333	6.567326512	6.97972678916667	8.52283767574904	5.403675968	7.141073524	6.407370668	8.79204757907959
hsa-mir-342	6.63846635475	6.4002012275	7.495418042	6.148520229	6.5102542525	5.801213181	6.033120832	6.2795194785	6.26918057525	6.208353593	6.348627033	5.7466531935	6.4518376384	9.13261318296247	9.20796161940508	6.66866247675	6.1548134229	5.46765052866667	9.01812388059068	5.9860287565	5.10861920866667	6.036125039	6.289452062	6.0052354455	5.89477297025	5.78080491566667	6.1099655	4.789849385	4.314558584	5.885834471	5.738053865	6.722969533	6.2256491195	5.9165502985	6.77867254325	5.64444904866667	6.7653873005	5.84924616	7.3315217905	6.663228882	6.5534076425	7.4991234815	9.07005053579481	6.96285663242857	5.37713673	6.885283348	9.58064887220923	8.71858597487133	7.20382438
hsa-mir-345	5.6537876155	5.9027974825	6.3011732385	6.2379209005	6.388592544	7.4663606615	7.244919392	6.0523654735	6.641136758	7.203328366	6.57106960314286	6.503553573625	6.2269232875	5.981267014	6.79304042	4.406297542	6.031126684	6.739644326	7.035407322	6.0863028477	6.460929394	6.316826414	7.019006768	6.5322116545	6.995385355	6.380089855	6.094196431	5.704504263	5.4599228005	5.787156952	6.302648815	6.792315744	7.05249829275	4.241035547	8.7768923165	7.032737964	7.7671397135	6.072051744	7.080938922	3.394843647	6.9476511185	7.71340781	6.7743763715	6.26746397878571	4.9298157205	5.06925085633333	7.24521000875	6.32435992	6.563424861
hsa-miR-345	7.254773417	6.542574622	7.594934098	5.989329074	6.30278359733333	6.905867549	5.529045067	7.21495911	6.140191654	6.912297727	6.121631482	7.09962177	5.871104468	6.416321578	6.369304273	5.999599757	5.629204054	6.087410529	7.208189878	6.552542043	6.197376131	6.1478557625	5.247214843	6.434655233	6.634087237	6.593781754	6.65358162	6.964230956	5.948676335	6.395494918	7.226565894	7.300573538	6.89293644266667	7.177127379	6.06275712428571	6.882305629	7.284244274	7.096935507	7.19759103075	6.404871383	6.18017018	6.39492234233333	9.07005053579481	7.213734222	6.987407092	5.46506268233333	5.49955272	7.026750979	5.58147794675
hsa-mir-346	7.451857105	6.845463536	8.133486108	7.657914201	4.907272957	5.898626619	6.94848600764286	6.689036559	7.239189195	6.740281022	5.761175792	5.918310458	7.041309399	6.9270201100625	6.77593606233333	5.686832307	6.420962528	5.854225086	6.84962524016667	6.495479569	6.5373279764	6.51331396385	3.127944952	6.600037695	6.295592623	6.198749986	7.018847986	6.625815131	5.735035563	6.81132542	6.914734998	7.65557559	7.00795516805556	7.22784812358333	6.965840069	6.9765804716	7.9148076	6.858040543	7.4303600455	5.683340665	5.374975009	6.83161597214286	7.686048079	6.974119073	6.59263046938889	6.587157229875	7.7725070328	7.569365654	6.32308956327778
hsa-miR-346	6.403900719	6.426768961	6.93154126575	5.501484484	6.341804027	7.655536646	6.29531963691667	6.1495185686875	6.60135847075	6.366950253	6.276244216	6.75619486	4.976358849	7.73639421675	6.82044775	5.947457123	6.085626851	4.382414668	5.587944266	6.625716956	6.7354943488	6.06008375516667	6.60870341271429	6.52473285144444	6.705049301125	6.07873691685714	6.778212485	6.000898607	5.837397195	6.39223965916667	6.526902449	6.975957916	7.190990079	7.684405962	8.146479917	7.82860054366667	7.343437318	7.1562361105	7.511697175	7.32499224	6.36969503105556	7.0571503682	7.558483469	7.152994927	7.252216009	6.30510343916667	6.36671535	6.5587858502	6.973747139
hsa-mir-34a	6.25741644271429	6.44751021	6.34698480966667	6.735468637	6.88832699	7.08854143	7.12639611875	5.831004121	6.71513906533333	5.932817824	6.7213711682	7.354319476	6.69483631071429	4.977066654	9.20796161940508	4.513360056	6.155045628	7.305871762	6.860225964	5.840237276	6.6104969084	6.7211020325	5.6336492535	6.648628343	6.946507021	6.776828603	6.30061198	6.49106936	5.677976002	6.169648127	6.671827289	6.579462503	5.48623129933333	6.298260337	6.8063817236	5.325855019	6.97514221933333	6.452242661	6.4302274025	6.82783010325	6.57753684914286	6.638783344	6.650588348	5.27644076375	6.40517422228571	9.30176328833002	7.015501947	5.781712174	5.8965075108
hsa-miR-34a	7.100598181	6.254433207	6.245765291	6.061642404	6.352414723	7.317945045	6.503835585	6.570627695	6.685941354	6.730258528	6.54237781558333	7.142966445	5.824854807	7.2701879338	7.072230339	5.715325154	5.855808764	7.267347264	6.352630859	7.006953281	6.937916366	6.5213972656875	7.240631565	6.650160031	6.979643093	6.961374031	6.516859921	6.142708907	6.71758521	5.779365148	6.195009784	6.174174878	6.55364299	6.755062158125	8.04079871	7.35952201	7.830450361	6.36693050725	7.0143601185	5.286690607	6.829943235	7.544243703	7.106147255	7.152458914	5.901387324	6.335703406	7.41322418633333	7.540224096	5.68645698
hsa-miR-34a*	6.879663125	6.517006218	6.7094013025	6.8098696365	6.810313773	5.9037424645	6.915934507	6.8755445655	6.774905259	7.003194785	7.4997987445	6.275929045	6.8891526625	6.9461229775	6.84497668	7.597201713	7.3671751095	6.841314826	6.83701318966667	7.187719769	7.482672352	8.246027811	7.133361063	7.693187836	6.623537301	7.3836379655	7.4206703955	6.97811732	7.258900867	6.7257274485	7.0028268445	7.6173239785	7.016454857	7.564221126	7.366263743	6.366422366	6.893005958	6.1933719395	6.756754333	6.9893329285	7.2748069935	7.197511014	6.200484535	6.860578306	7.07484381	7.521546109	7.848752574	8.373601594	7.5444729855
hsa-miR-34b	8.309005118	7.44155634	7.84677203	7.260190399	7.9606099	6.819096633	8.308955798	8.039911636	8.569524872	7.5759944	8.221171237	8.474067877	7.818721677	8.562375539	6.63155507	8.178545578	7.961890666	8.278535477	7.908369978	7.531218861	6.358505405	8.48202847	7.819504639	8.875454929	8.47501457	8.539776477	7.897750668	8.90926538	7.700794817	8.883890253	7.853446778	6.961699209	6.653475582	6.40349231791667	7.295620715	7.1654433546875	5.577903837	5.816530563	7.76082853533333	6.904637196	7.134532188	6.609051151	7.56342124375	6.428423025	6.947086388	7.3704776071	7.151864132	7.14416788115	7.23854124688889
hsa-miR-34b*	9.051699646	8.637002444	11.04269676	8.789688175	9.380729134	8.920661854	8.916320311	8.7740775875	9.329717736	8.9006329805	10.62285697	8.9926426105	8.640359202	10.06964735	10.27419243	9.2446207675	8.4683994135	8.7715231675	10.36166426	8.8963015785	9.263427885	8.622821279	8.6847399015	8.5241220975	8.710886037	10.44867052	11.53471336	8.9526176165	8.8219184745	8.6632621005	8.817134619	9.029513627	9.1027830375	9.625051282	8.9251397965	9.148451515	10.88991627	8.979218878	9.153409231	9.5879554445	8.9294623725	9.282547525	8.894642623	9.996963461	9.0101165595	9.793312626	10.05051529	10.4541585	10.57040769
hsa-mir-34c	9.207132191	8.605752154	9.013682838	7.988253257	9.452871481	8.688356484	9.337816865	8.842267096	8.731677058	9.370218297	8.904320522	8.712639742	8.37727042	9.777643302	9.571409209	8.104238702	7.968309242	8.95476557	9.468939181	8.975606087	9.430409358	9.248003834	8.957537905	8.915069174	8.311173325	8.692235966	8.695150764	8.993723871	8.727114199	8.830007701	8.065720295	8.704968148	8.758569485	9.012746775	8.378421144	8.9395453	8.447723728	8.657906854	8.866519091	8.237181135	8.213614157	8.234726397	8.229382216	7.629394067	8.071975416	8.361046251	9.38860095	7.838704979	8.597335401
hsa-miR-361-3p	6.48120239875	6.194905332	4.746078408	6.96097503	6.999564392	7.517590956	7.411813239	6.318954391	6.745675318	7.036760874	7.453832343	6.4664075239375	5.417994044	7.859793692	9.20796161940508	6.6570239987	7.20502808	7.0101758265	6.669573656	6.0314371652	6.456610168	8.66770115303395	6.399520342	5.903888479	6.184969563	5.140711006	6.694713114	6.12711544916667	6.534043932	6.435841122	6.99303177	6.815706853	6.9396425206	9.38516452896967	6.802986866	5.640323267	5.461963596	7.351992136	9.27468466660251	7.12541620366667	6.794252726	6.58346789466667	7.0022941255	5.81168136875	7.152460835	6.923577273	7.015501947	6.18274671975	5.6238882335
hsa-miR-361-5p	7.484170127	7.352538697	7.001337078	7.303918409	7.768867266	7.384019727	7.701009896	7.645802463	8.162879912	7.449974345	7.299254148	7.931638886	7.590925054	7.34431225	6.962524496	9.36491348	7.401899594	7.162109416	7.09587505575	6.842440483	7.2294735818	6.892393686	6.149615734	6.544843467	6.736880079	6.9459554439	6.5647218091	6.634360356	6.611884119	6.683134815	7.069421438	8.723928361	9.292574539	7.818621877	8.426994172	8.65619975	7.473210894	8.026753264	9.245501124	8.607397494	8.188759866	8.779811883	7.6696682567	9.264028369	7.897415028	8.182824771	8.98830493566667	6.681003259	6.79496294892857
hsa-miR-362-3p	7.335837827	7.421592469	7.106367084	7.994365441	3.871078908	7.021063943	6.193886233	7.435105196	7.298632292	6.877475438	7.369123465	7.150158641	6.998037796	6.67716594225	6.071283949	7.239122953	7.413689012	7.766671491	6.9416012016	7.017128198	6.414545625	6.722757749	7.598815129	8.067897576	7.753671059	8.148460298	8.84005165	8.774438206	7.791045831	8.076339077	7.479214093	7.713601277	8.07123294	7.817772175	6.800224019	5.86033524633333	7.839087985	6.51849334966667	6.87542509575	6.750503237	6.832393268	4.665045698	5.119727365	7.410594266	6.812405659	5.639176328	6.13789694733333	6.443475171	6.521245787
hsa-miR-362-5p	8.089139338	7.00504874	8.096243855	7.101169626	7.108038356	7.169409005	8.198558094	7.432287754	7.168582422	8.29578777	7.495357726	6.824839761	7.011605758	7.90881671794445	7.70356600678571	6.660503339	6.833164737	7.046827999	7.7310362961	7.306119629	6.463242652	7.987160135	7.098397314	9.133293744	7.242175534	8.565276248	7.937046489	8.013464589	7.26021786	8.468415146	7.327293369	8.332268457	7.481921175	7.8037452015	8.726300795	8.862873959	9.391895787	8.93224062	8.163461687	7.16249054	7.604514527	7.767947395	7.854931397	8.874907094	7.679987121	7.919354618	8.395496335	9.362622124	8.771405885
hsa-miR-363	8.892379353	8.558277417	8.869636583	8.58880276	8.994884769	8.816451016	9.071130786	8.989200821	8.558157666	9.194575122	8.495278522	8.713774002	8.708995237	9.565577649	9.319169278	8.703506402	8.364362555	8.958081866	8.944049807	9.265009209	9.09188986	9.029843974	8.949394847	9.029143474	8.157450942	8.755423628	8.690040827	8.603916805	9.144819053	8.485934158	8.499547651	8.313632543	8.241011505	7.876482244	7.984000928	8.294054873	8.608919978	8.461128598	8.249493641	8.332930194	8.397567424	7.906938755	8.62860405	7.477372549	8.690476555	8.177979052	9.524135826	8.466321788	8.832692396
hsa-miR-363*	8.316863517	8.681382257	8.010676226	7.983001991	7.559536077	7.380396808	7.792361265	7.477997896	7.269858733	8.213322652	7.583453165	7.207502308	8.211471314	6.36120375	7.66740174961111	7.170677563	7.900606035	7.465286491	7.26003623	7.415171057	7.504513743	7.956700357	7.637274013	7.430232939	7.488756772	6.959736199	7.202354949	7.324161011	7.206047041	7.479036986	8.156229855	7.300344224	7.148362212	8.20895449983333	8.431780008	7.909304924	7.612758296	8.093866891	7.473840329	8.114523595	7.985565528	7.909356382	7.686528227	7.393625774	8.205532032	7.860831835	8.79680824808333	7.134621655	6.488356562
hsa-miR-365	7.368150224	6.5198686	7.13423291	7.033968379	6.203398875	6.234384739	6.896013126	6.595745042	6.977440058	7.699217386	7.435545687	7.0169398966	6.8912373	7.967262444	7.0684549545	6.7923747785625	6.465034094	7.186139135	6.783167607	7.05358512344444	7.3648291315	6.846344277	6.523045007	7.523796045	7.221236488	7.062700994	7.001059415	6.210796955	6.498844296	7.058916202	6.993544909	7.194964992	7.190073382	7.27138128057143	6.926513792	6.154112729	6.397323498	6.663459749	7.340437582	6.362655511	6.408378349	6.918018427	7.022851486	6.10311756	6.55238301	7.532306743	7.261389553	6.965614038	7.281330252
hsa-mir-365-1	7.480629803	7.262635273	7.032151246	6.701350087	7.26907504011111	7.421844501	7.112545534	6.768589443	6.697447119	7.375785655	6.988241752	7.355113195	6.841683781	7.535845872	6.8712467688	7.083869471	6.928416478	7.726534659	6.8354081206	7.949349049	7.68759017	7.349210348	6.782384716	7.253592365	7.14846364	7.02134098	7.324117677	6.986889899	7.62758897	7.099608087	6.71124445	7.263357666	7.497236761625	6.94714152866667	7.223009686	7.31759282671428	7.68521017	6.864994315	7.511823099	7.39204244635	7.140809619	6.84269595375	6.643610523	7.141717404	7.369748081	7.3669956715	6.359189706	6.942439336	7.342999067
hsa-mir-365-2	6.986879407	6.767843837	6.808141896	6.984086524	6.67524130233333	6.679058186	7.10693703625	6.603419549	6.32031574	6.253041023	5.769447486	5.995236426	7.039942894	6.11507562083333	6.777065495	7.021328318875	6.83100138244444	6.84580676666667	7.208189878	6.44798801938889	6.70621407464286	5.760535569	5.99815141	6.942659333	7.009658775	6.500709429	6.4834519839375	6.488296175	5.844643285	6.470921737	7.000442422	5.753725807	6.691261339	8.248448278	7.151324566	5.95068323775	7.259109484	7.1611880866	7.186710613	7.16653752561111	6.540072392	5.668027828	7.31680393607143	6.88687433133333	6.98626974135714	8.343881968	7.205804786	6.74799708	6.871931476
hsa-miR-367	6.790397646	6.132022508	5.481073064	5.8666191345	5.818628259	6.1453565815	7.466529283	6.38843259075	6.072348452	5.5908453175	7.453832343	6.0332164942	5.7350986215	9.13261318296247	9.20796161940508	6.907941868	6.6061444562	8.71839394862499	6.13451349	5.278411496	6.330814061	6.5297237145	5.015392034	5.52363785	6.010758419	6.193492562	6.26664049133333	5.2361476932	6.431531831	6.207446694	4.991540259	6.102278143	6.35859101766667	6.730023217	6.438345442	5.640323267	8.85798562187013	6.35016148533333	9.27468466660251	6.700137369	7.131533026	9.24316251877634	9.07005053579481	6.214591934	3.579294331	9.30176328833002	6.999618285	8.71858597487133	5.921670863
hsa-miR-367*	9.417430265	9.126047869	7.322137812	7.609091893	9.161887147	9.451775104	8.880842777	9.574233781	10.11060219	8.220572123	8.7975178611	8.149774304	7.927925017	8.480870182	8.310331453	11.10516684	8.693952863	8.739353303	8.234433583	8.527402256	8.356732305	9.075126764	7.762297247	10.26453566	9.323024069	7.30953532	8.38490775027778	8.983144021	7.668799589	9.573918215	6.656015626	10.65987335	12.00280052	11.4928053	11.81262911	11.39948843	7.749999809	11.0002497	13.2580068	9.754018258	8.666704119	10.69812841	9.507007502	13.12791786	9.269938295	10.54990483	10.58153984	10.28943718	8.089619285
hsa-mir-369	6.897992122	6.440157407	7.305254623	7.866207667	6.193749928	6.91717196444444	3.928829102	7.559687226	6.6968520875	7.212093964	6.56863862175	6.597609634	7.491527776	7.192695427	6.071283949	7.553420187	7.682016589	7.122636992	7.08911313875	6.437602732	6.32830070933333	6.4591008405	6.594855748375	5.7697348155	7.1874276	5.7569676505	8.379899544	7.793209199	8.286334057	7.152940995	8.377560724	6.700624523	7.178710556	5.619426475	7.965663774	5.746354592	7.661323342	7.41298899	6.8206796945	6.967732574	8.15937933	5.71952009033333	6.72065324816667	6.81192820916667	6.997503107	6.991529148	6.598998613	7.14606652	7.027369876
hsa-mir-370	6.845727285	7.393775919	7.069933366	8.113794772	7.018298982	6.733485394	6.319232447	7.703201014	6.921096992	6.929374668	7.356195914	6.943220727	7.57190459	7.12891884816667	7.81505848016667	6.040816153	7.584580916	7.259911592	6.78393704325	6.576725624	7.12360759383333	7.275904103	6.726340611	7.352930097	7.636147969	7.346758281	8.377229335	7.716936678	8.039532337	6.770907512	8.376467169	8.233917197	9.087739559	9.217752985	9.351213194	9.238633521	8.554818913	8.754035895	9.36788705	7.337346872	7.844175663	7.7129002135	7.41735544857143	7.154922259	7.349987678	7.7006504298	6.5460464585	7.167637191	7.324614855
hsa-miR-370	6.591874275	6.237616709	6.8998194545	6.505064036	7.129449218	6.348788422	7.2769931625	6.332218337	6.81679622071429	6.457871814	6.5841740735	6.544639014	6.2637215945	6.387831934	6.566816859	6.94710271016667	7.567339686	6.15155616383333	6.315742932	6.363034062	5.83201184275	6.364827627	6.0893354996	6.158312799125	6.2233618168	6.005198984	6.79212469	6.007960222	5.793318732	6.54829480914286	6.1035570635	7.3633746676	5.741653392	6.587268217	7.1839136862	6.11877152975	6.7497883504	7.4100271765	7.2311967195	6.775560586	3.122284908	6.858383952	4.010699956	6.89171821833333	6.545445438	7.046522781	9.58064887220923	6.2966930085	6.5964578645
hsa-mir-371	8.752984838	8.9782483105	9.4687373045	9.3834658945	11.23441081	8.9554624805	8.6985168355	12.30078591	11.53712502	11.53516408	13.69540396	12.1951657	9.181517273	9.5143233815	12.93034954	8.140525086	9.761868316	13.00252422	12.6755519	12.5527804	12.14366256	12.0931348	12.01316936	13.02307282	8.88062492	12.47118097	13.84061871	12.56279675	11.0589109415	12.37390323	9.337784134	8.5832853605	11.41458194	11.32325064	10.47790843	10.84121651	12.22072542	11.26849126	10.92062296	8.8353575415	8.9300363035	11.36530868	11.61215813	9.169896563	10.376012437	12.05006837	11.81252032	12.30742506	12.6701175
hsa-mir-372	8.685140503	8.309566181	8.784355028	7.505285021	8.799957084	8.507764502	9.039903373	8.249629066	8.550390477	8.88550793	8.072789275	8.461084237	8.836023647	8.953433301	8.239543397	8.473927409	7.77199188	8.199017204	7.711094558	7.692920719	8.189539045	8.186718452	8.139655908	8.471306854	7.703250813	8.289375986	6.754842464	7.653302351	6.922433703	7.722754442	7.638822878	8.728520462	8.928270941	9.252253143	9.285446951	10.18008178	8.374710551	8.876330015	9.491099427	9.002711774	8.359574506	9.507168229	8.355192465	9.948940787	7.846125104	8.716659762	7.991977653	8.430890595	7.302534488
hsa-miR-372	6.713398301	6.586500693	6.31935080225	6.5272880275	4.919240552	5.9943691302	6.629357376	6.6467415005	6.31035593275	6.668686311	4.233264897	6.096456685	7.22608845	7.082682987	9.20796161940508	5.88277585766667	6.610268078	5.39683583866667	6.691149722	6.694807753	6.483690543	6.727593148	6.351811169	6.7496878985	6.979430111	6.305662082	6.275924673	6.351777092	6.6096833495	6.4615034425	6.3278823095	6.2833236548	4.917897825	5.958843406	6.034445795	9.22541658226237	5.599997748	7.096935507	9.27468466660251	6.367095184	6.980414305	5.946036657	7.001493746	6.810646437	7.119021396	6.03902559	6.6531295385	8.71858597487133	5.319368827
hsa-miR-373	7.168178153	6.303718995	7.20575725135	5.330786994	6.760684056	6.995334721	7.435506388	6.547682453	7.598758639	6.433852024	7.4038127281875	7.97377273185	7.27181781925	7.146689515	7.58624451675	6.940390372	5.351484331	6.368153456	7.623489052625	5.475282717	7.191867985	6.193166739	6.609515276	7.710549016	5.801199355	7.328828437	7.25687116172222	7.18325277775	6.225290345	7.280266096	7.2540512301	8.34472524	13.27984742	10.51010075	9.790098956	10.72727582	5.038456009	11.62765123	12.86991369	8.152282252	6.512438872	9.117946187	7.034260084	9.848129124	6.623353281	9.177899604	10.26211121	7.307368603	6.859738411
hsa-miR-373*	6.145347072	6.613173174	7.551364758	7.633881742	6.05632592992857	6.49589299325	7.23127145725	7.11959739	6.447119899	7.072108042	7.0998461007	6.81181058715	7.073520727	5.236457238	7.0649857945	6.46761172775	5.753924463	6.61463336992857	6.50307360744445	6.28540431621429	6.83728917807143	7.013738779	6.76091162905	7.138482251	7.298557596	7.64076533	7.636057812	7.036809042	5.909261064	7.681319434	6.983313683	7.611537399	7.413248257	5.950810346	7.442083359	6.869760067375	6.321471142	6.59135771314286	6.900362726	6.233115602	7.04217461775	6.80375782157143	7.169374812	5.723527584	6.74618077505	7.09713400744444	6.350860698	7.788236369	6.689615999
hsa-miR-374a	6.225141052	6.06058743855556	6.77121003133333	7.093087732	7.03403808966667	6.8357740464	3.800807808	6.20459784742857	4.66747564	6.031256130875	8.6135227770661	5.795229919	5.371271853	9.13261318296247	5.247791679	5.5060334298	6.20736589635714	6.40519245366667	6.833276066	6.270329958	6.41606586125	5.7746746545	5.8326935505	6.794274326	6.942027817	6.50963592385714	7.322543661	6.147002544	5.961574332	5.759290148	6.645721536	6.538415128	6.27268670725	6.07205800966667	6.67965689066667	4.546646009	6.768934756	9.17462028910589	9.27468466660251	6.6516310745	5.37854849266667	9.24316251877634	6.650588348	8.90801448504971	6.4115907015	5.911154571	5.895301885	5.71952228466667	5.749632242
hsa-miR-374a*	6.50346486975	6.407151803	7.495418042	6.9896310575	7.084338061	6.3606713094	6.486897998	5.768540968	7.09793449	5.575100927	6.531582426	6.21360079114286	6.462816989	9.13261318296247	6.876033526	6.0491280555	6.4271518395	4.388656917	9.01812388059068	6.169101642	5.536110762	5.57694059	5.770929109	6.525332334	6.062408557	6.44689675	6.767893689	6.616466111	6.872472378	6.676539617	6.542562822	8.06362114	5.5445179442	6.351342027	6.865239405	9.22541658226237	5.971866463	7.096935507	9.27468466660251	6.468525106	6.33230202633333	9.24316251877634	9.07005053579481	6.235261787	6.124889381	9.30176328833002	9.58064887220923	7.305169547	6.521257352
hsa-miR-375	8.794217426	8.509475889	8.457228108	6.974680063	8.241448926	8.829690568	9.061116983	7.805740505	9.026938518	6.829821275	8.726658572	8.84239392	6.73579337	6.474833835	8.706939589	9.233112635	8.659181665	8.700805537	6.841639249	8.165238314	7.39396976925	8.423992195	6.823876294	7.474657907	7.980558922	7.612465666	7.35237760471429	7.715559965	7.407978637	8.280842492	8.354341439	7.261898608	7.5498301280625	7.6259917931875	7.54757411115	7.82997167964286	6.23823579	7.261813981125	7.62828542344444	8.08924434822222	8.918224605	7.34032627933333	7.179605136	8.08756743815	8.245223907	7.00504654591667	6.359189706	7.86096932	7.55120769425
hsa-miR-376a	6.889265501	7.444068791	6.817514386625	7.017372504	6.064403468	6.980232398	7.228744151	6.823908919	6.354426073	6.893414346	6.677675887	7.43311715	7.300438165	7.30661265833333	6.071283949	7.049141723	7.10689762	7.313364873	6.90495295975	6.953557573	7.370819584	6.64492658	7.441453293	6.620216418	6.887327382	6.887333498	5.708079727	6.782017414	6.800617788	6.333652028	6.980118289	6.8229467719	7.159058034	7.09801161383333	6.808306296	6.305210361	7.305770971	7.38809989133333	7.26358971283333	7.469486972	7.409937936	6.71544457033333	7.372193921	6.505709202	7.334123596	7.96179458266667	6.755526919	7.238700791	6.778402909
hsa-miR-376a*	6.174193707	6.429509196	6.10713137275	5.91027141	6.9939101755	5.96565342	5.457982921	5.871780766	6.2497185575	7.058182666	6.348627033	6.34876679183333	6.6327961864	7.147136466	9.20796161940508	7.13102045157143	5.967463492	6.945273765	9.01812388059068	6.3023034135	5.9602489085	5.901544127	4.418387958	5.398072733	5.832876595	5.92423129075	4.628450633	5.5044742002	5.977004655375	5.69063669866667	5.249180878	6.59350119585714	6.296246797	7.042577581	7.593185745	5.862227763	7.558908138	5.036703556	6.9414254795	6.528214836	6.73494597	7.015053159	9.07005053579481	6.21327930544444	6.279631703	9.30176328833002	3.556440816	5.236078588	5.5894231905
hsa-mir-376b	12.51175833	11.70487445	13.47533287	14.07672591	11.92048794	11.39390065	12.40529877	12.04316186	12.27172503	11.37601006	13.24816447	12.24852805	12.31993236	12.48903899	12.1488148	12.25645287	12.56932613	12.20746891	11.98404839	13.59957437	13.13958266	11.81463637	12.95140397	11.80848995	12.5669604	12.13626404	14.23586129	13.90909825	13.5482339	13.08562762	11.9117922	11.91092249	10.68035736	12.55678318	9.971312557	10.15281029	14.04759795	11.3765341	11.30000447	11.8090503	10.49764836	10.3683745	12.85902898	12.36105436	11.1437866	11.11238623	11.55276152	11.56383165	13.18643088
hsa-miR-376b	6.55818434066667	5.31221593	6.2860316255	5.740246482	5.8567662645	5.386932117	3.657779231	6.264688323	3.579061589	5.13434881	6.755051289	6.4183499655	5.165249469	5.308011594	9.20796161940508	5.867352001	6.570964393	7.305871762	6.860225964	5.8938080605	6.606243046	6.832591849	6.180916181	5.780345806	6.114504977	6.487940065	6.468775029	5.98861733	5.943165711	6.169648127	6.120170105	6.3252457825	8.97845429689347	6.422100056	5.24467410025	9.22541658226237	8.85798562187013	6.833006704	7.527510701	7.167088915	6.197005991	9.24316251877634	6.650588348	6.34967171275	4.6181272875	9.30176328833002	6.983734623	4.989004546	6.498613589
hsa-mir-376c	6.728779932	6.2109653181	6.74896746033333	4.416448876	6.651493708	7.685133754	5.346533756	6.653259244	7.265368065	7.352678136	6.15945276141667	6.424344325	5.744055446	7.5662442775	6.629302359	7.191696501	6.415103562	5.656772981	6.3400482112	6.793560854	6.761909259	6.71283951407143	7.08441218	6.583731709	5.744980631	6.288645818375	6.2325607174375	6.012374251	5.733300545	6.45175803358333	5.711146547	7.190952159	6.85278333957143	7.725409156625	8.248454488	7.633295182	7.131010695	7.251792528	7.519609889	7.499519336	7.074631246	6.5053742564	7.582826576	7.098737962	6.469446315	1.25660648	7.489141503	6.73122253275	6.7746871547
hsa-miR-376c	5.984227878	6.482105149	5.90522067533333	5.756252843	6.186909538	6.282753493	6.379739996	5.76244623666667	6.424544238	6.3190989246	5.2173404845	6.472866324	6.068768162	3.436262234	3.845694969	6.281667925	4.878877851	6.531935334	6.42203454166667	6.367805596	7.28242991166667	6.637111739	6.362832638	4.411256755	5.201377709	6.50118282425	6.278594991	6.385397898	6.067668767	6.407007376	6.11212081744444	5.269067689	5.68594447425	6.0002779395	6.65888441225	6.21031386933333	7.849046468	9.17462028910589	7.459144442	7.564120051	5.446013304	6.7177834385	9.07005053579481	8.487222609	6.5712659908	6.885283348	6.344100669	6.526957827	8.79204757907959
hsa-miR-377	10.26179564	9.889837567	10.91884104	10.5637661	9.482274309	9.664318121	10.04412439	9.942185989	9.869484025	9.98834302	10.66908607	9.48526983	9.743770726	9.7448535	10.3605236997778	8.866421099	9.7091343	10.19253459	9.83519859	9.429641414	9.806971419	10.80622588	10.42755139	10.79228492	10.48795865	11.03949729	10.86686121	10.07771303	10.00667059	11.27265047	10.02745112	9.631400602	9.676959442	10.11460255	9.637037429	9.562776045	9.867540444	9.421093885	9.151752993	9.298467041	9.523724248	9.961441427	9.926625535	9.9673619	9.698764279	9.752272427	9.376069685	10.73968591	10.85114817
hsa-miR-377*	9.457343874	9.098867271	9.374033577	8.972819502	9.475572433	8.864845785	9.09613309	8.871584915	8.967867061	9.40674978	10.1851634	8.981139391	7.844994135	9.68810736	9.315239446	8.17591883	8.358996045	8.745849557	8.856356645	9.593420911	9.606107901	9.448926305	9.475259014	9.63200914	9.121918172	9.480984402	9.950358822	9.41637684	9.443248877	9.586785211	8.391821544	9.504301934	9.427198249	9.285730605	9.036329661	10.18047973	10.30838976	9.240069266	8.683193003	8.416002314	8.507052138	8.731117749	9.165036234	8.636204605	9.196082461	9.298373377	10.02044509	9.818596051	9.818714864
hsa-miR-378	7.251465052	6.614382778	8.026789488	5.8981591325	6.92220077655556	6.624617747	7.182689073	6.506327674	7.589665991	7.108443781	7.20534791977778	6.349411734	5.643830551	7.3593037703125	7.53837241516667	4.897582289	5.398936808	7.12863716416667	7.50764862483333	7.307386286	6.784699466	7.735425373	7.10794669275	7.896842451	6.7735594805	7.876111728	7.010308049	7.248470262	6.218908426	7.786637988	6.1541606005	9.229451351	8.30968328	6.852788074	7.936064408	8.401247015	9.710178761	8.056823817	6.321577629	7.362858072	6.517987434	8.803148235	7.93594282	8.142586337	7.05560086	8.287175082	5.765293376	10.1209808	8.511871711
hsa-miR-378*	6.214766367	6.102348824	6.792372859	6.520744404	6.359853631	6.374143282	5.791079084	6.658528128	7.067822435	6.583962698	6.411652671	6.4165443	6.900041031	8.283909466	7.053806377	6.41163562	6.383309803	6.0556278323	4.878481806	6.877648989	7.112669359	6.19956268821428	6.83323115	6.68610221	6.960110712	5.773062235	6.360987618	6.232235973	6.978811198	5.96345191	6.355645123	7.05177896	7.651681996	7.7141282712	7.669752514	7.436254464	6.84889451408333	6.729978725	6.95750795	6.9668658520625	6.361783161	7.13322806033333	7.440899254	7.630678814	6.520013581	6.744897633	7.786147515	5.453886096	5.4223426255
hsa-miR-379	6.111309487	6.473888527	6.766497996	7.561478917	6.724342896	6.192309689	7.0174352645	6.70332107	7.14183487655556	5.458544636	8.13562505	6.47177165	6.551573721	7.432501041	6.449279772	7.188344857	8.060394228	6.262267689	6.07663682475	7.652285344	6.409279144	6.6593737885	5.649080541	9.170957736	8.003647273	8.465240095	10.44177242	8.384835842	8.962466731	7.117027108	7.921494096	7.854299261	7.62833871975	5.84742664	7.226745254	7.214481067	8.800974393	7.87461996475	7.970496343	5.428133297	7.02519276566667	6.4752324208	7.353236194	8.146335943	9.559768204	8.018473449	6.359189706	7.716370559	6.990165522
hsa-miR-379*	6.5478420555	5.789869731	5.372000387	4.969033628	5.3275157555	5.725091262625	5.36611600575	5.6003413542	6.72115045333333	6.14474803421429	3.858501389	6.0836918875	5.78368797228571	6.15428932666667	9.20796161940508	6.71163278485714	6.34656130557143	4.081932614	5.057503348	6.01771291483333	6.1843523992	8.66770115303395	4.84817687	5.7789313934	5.6997397955625	5.265830476	5.58994328466667	5.728881523	4.960829836	5.78931244566667	6.058489901	5.152316508	3.4030497	6.122802647	6.745217947	7.2839601095	8.85798562187013	7.3559333375	7.09845778033333	6.94316860766667	6.232062853	6.598646111	6.6492384385	5.94689794766667	5.041137954	7.654954874	7.201445065	5.587627881	6.300838992
hsa-miR-380	5.981993568	6.21115208	6.1439355	6.506100138875	6.571923109	5.312124435	5.56418248466667	6.051369213	6.2180059222	6.46816554633333	4.074949068	6.171047239	5.71617238657143	5.461198342	6.813558689	6.08209848	5.764035753	6.4962585025	9.01812388059068	6.692322507	5.021503421	6.621334394	6.3884642175	6.824116765	6.099887052	6.3069628395	8.147897216	6.026585442	7.01884383	5.8082935986	5.984575754	6.473577276	5.8713312284	5.674199064	6.389625131	5.87736744766667	5.414657639	5.939180806	7.894942661	7.855966322	6.122299988	9.24316251877634	9.07005053579481	1.773896412	7.737806088	7.654954874	6.586650852	8.71858597487133	7.08744687
hsa-miR-380*	6.520737317	5.314668253	5.85243816275	5.604939591375	6.137418069	5.927772332	6.0757576005	6.20611684475	6.74373156075	6.559423055	6.630181906	6.339922508125	5.8521658042	4.107212353	9.20796161940508	6.98335150057143	6.999018107	8.71839394862499	5.057503348	5.93773555625	6.22444336	6.22685558	5.82919621633333	6.428125059	4.746882112	5.872670335	5.562390463	5.972938956	5.788819677	5.1652444825	5.649971304	6.85381576925	4.69673475	5.5147743195	6.3636874928	5.447154296	7.125730483	7.121228027	6.8302999605	7.027739433	7.1328380135	6.401852547	9.07005053579481	6.38797538966667	6.4545618635	7.654954874	6.586650852	4.9409070635	5.78670004833333
hsa-mir-381	5.5544081135	6.399841621	5.509811819	4.780562026	6.122531453	5.256809832	5.1706807455	5.826901998	6.1807179686	5.820990387	6.318817089	6.5592186915	6.202714561125	5.308011594	9.20796161940508	6.8028228347	6.2885254135	7.521048682	9.01812388059068	6.311855081	5.66430467033333	8.66770115303395	4.47703787	5.848360342875	5.085228951	5.1883939915	4.664621494	4.61478184716667	5.473874254	5.331027743	5.727095365	5.709376491	5.563542827	6.319430996	6.2489861485	9.22541658226237	6.634691951	9.17462028910589	6.229933894	7.102282503	6.3735083875	7.0391486175	9.07005053579481	6.55454965858333	5.10286362666667	9.30176328833002	5.895301885	5.19755737733333	4.766410712
hsa-miR-381	6.536720269	6.860968226	6.662196158	7.305814463	6.981317712	7.628124013	6.466919575	7.214442688	6.651125463	6.880391982	6.645093454	7.920499213	7.621337318	7.837623522	6.8706613757	7.871405046	7.497388988	7.18779442771429	6.635316114	8.283533887	7.643532606	6.788652547	7.266222741	6.859715065	7.361263482	6.766240157	6.666162415	7.40275721	7.54217552	7.047354893	7.120204343	7.244859513	7.0589807896875	6.79587839	7.12830816727778	5.746354592	7.3593595285	6.86047125333333	7.582805023	7.854592802	7.113909908	6.8715939234	7.783520262	6.906998633	7.977123144	8.343881968	6.755526919	7.275571289	7.685196133
hsa-miR-382	6.24094759128571	6.790655487	6.498674811	6.395241085	8.85470681077789	5.999693372	4.544996337	6.790497989	6.6063571424	7.10051635	6.13143957833333	5.9984096628	6.91858388	5.927124572	6.566816859	5.856407872	6.286636094	6.089408348	6.398067072	6.096479569	3.796277481	6.09604956475	6.807975015	6.436103096	6.706100592	6.504109287	5.99535611	6.45273509014286	5.710016636	6.17100343728571	6.170457231	6.4491566776	6.399211357	5.619426475	6.689484162	4.240600112	6.3986659952	6.73494336	7.203899139	6.346432714	6.698982503	7.628253771	7.006767351	6.622350307	6.672508771	9.30176328833002	9.58064887220923	6.74799708	7.20382438
hsa-mir-383	6.549832977	6.124489744	6.2499655155	5.436816748	4.825205539	5.0956927685	3.800271027	4.037200149	5.853438503	6.168103316	6.835787231	6.77054672	5.94720942025	6.815184331	9.20796161940508	5.515252959	6.018986809	8.71839394862499	6.009363317	4.154823363	6.35171037733333	6.22685558	6.343827528	6.158459248	5.451694399	4.130063487	5.8476268645	5.562365457	3.951215987	5.56438788733333	5.729857902	6.3724624612	7.446285153	5.471888857	4.64558190933333	9.22541658226237	7.06633064	9.17462028910589	6.096728804	7.47277750966667	6.57666295466667	9.24316251877634	5.283820826	6.97643466275	5.495120941	1.899274223	9.58064887220923	4.064786508	4.850408908
hsa-miR-383	6.528355796	5.395944672	5.66273501533333	6.768748892	3.52773405	5.596488372	8.54846601908445	6.1646967095	5.85862809125	6.636865665	8.6135227770661	5.95961165566667	5.744790268	9.13261318296247	5.247791679	6.548600076	2.9977252	8.71839394862499	9.01812388059068	5.605917477	6.26542597033333	5.972408719	5.93201284625	6.457249453	5.009407357	6.48998999	6.95402468025	5.825375008	6.14023762	5.233307898	6.377248388	5.7482347175	6.8037200225	5.277563785	6.91197597	4.546646009	7.566003049	4.601556813	6.371110612	6.744481302	6.4503771545	6.401852547	9.07005053579481	5.8059900075	3.1194479705	5.911154571	9.58064887220923	4.849896853	5.000650895
hsa-miR-384	4.404878105	5.757577225	6.589345745	6.408641719	7.129449218	5.98804523333333	5.884615042	6.1471633042	6.449092135	5.041127008	7.118016352	6.763036689	6.304583764	5.395997014	9.20796161940508	4.924527725	6.3900225039	6.986046462	9.01812388059068	6.209229195	6.988032621	5.8009144805	4.177119157	5.702312712	6.623037154	5.71565990166667	6.377130468	5.426358838	6.548283066	5.62820883575	6.018180593	2.054367832	5.031056686	6.538517257	6.402667164	9.22541658226237	5.811074789	7.254348592	9.27468466660251	5.925151723	5.5595449728	9.24316251877634	6.567326512	6.10548523075	5.316875081	7.574593615	5.633302871	8.71858597487133	5.977711597
hsa-miR-409-3p	4.986441665	3.943463937	8.52845522923367	5.7064396755625	7.647959076	6.4202612495	7.679739791	5.769284328	6.19370172425	7.111725552	8.6135227770661	5.822755311	5.2632833955	5.732714256	9.20796161940508	3.94329131	6.08764609875	8.71839394862499	6.13451349	5.56405366566667	5.010850014	6.604756416	4.9769866406	3.486598086	6.431346311	6.186077353	5.037692618	5.030920329	5.56149126405556	6.230426187	5.63099996616667	6.8709018815	7.25877392066667	6.944044797	6.78115139908333	8.695908647	8.85798562187013	7.7465499175	1.4293505	6.655478822	6.60811715716667	8.444631741	9.07005053579481	5.39627588575	5.7230215575	3.773144364	6.983734623	5.6619611875	4.948346432
hsa-miR-409-5p	6.778774783	6.7177950985	6.4894622305	7.029998197	6.57567944333333	6.490198832	5.961722174	6.121181865	7.099498899	6.3654829065	6.939524391	7.146969726	6.5436388545	6.160433994	9.20796161940508	5.58660004	6.3593129475	6.323052873	6.396419249	6.207747558	4.734975064	6.964777668	6.1244607095	6.5680765145	6.838483236	7.143057104	7.10904453	6.405910028	6.099941284	6.6306529675	6.8563302195	5.866536024	6.7445005825	6.351342027	5.364043131	5.23774276566667	6.77646831	6.70115824133333	6.4462104315	6.599963513	7.059639639	7.229500675	6.88198166633333	3.487865485	5.946855325	9.30176328833002	7.190515882	7.369534703	7.199946767
hsa-mir-410	6.62577059225	5.413195149	5.499220872	5.95368377277778	8.85470681077789	5.465119003	4.80598887	5.329647056	7.480348424	6.2480502885	3.858501389	6.387152707	6.543605068	5.308011594	9.20796161940508	7.906788317	6.58836991333333	4.081932614	9.01812388059068	5.788557924	7.04466216	6.832591849	4.84817687	4.644189922	5.469046149	5.669158532	6.558309549	5.3119376028	5.7539770865	5.7500170545	5.97428105066667	6.15320271733333	4.802327331	7.416004475	7.447394945	9.120765923	8.85798562187013	7.590638648	6.916652369	7.2100166195	6.267119715	6.795439675	7.503018107	4.923830797	6.0094488715	9.30176328833002	7.816239278	5.971971163	6.103064395
hsa-miR-410	6.187010201	7.118662155	6.277499419	6.709979942	7.145438691	7.108280349	6.805080986	7.390075032	6.22967229	7.206498217	6.364086167	7.2675763605	6.334221248	5.902998743	7.41401595525	6.6927264365	7.637004255	6.714479891	6.44335855	7.398895232	6.746074544	6.87487799775	6.610505761	6.376111485	6.80730093	6.253316184	6.94844434	6.929222422	7.533374837	6.427939336	6.823939613	5.810662386	6.046573226	8.4475779905	8.115704301	5.966264238	5.318553577	5.807549815	7.2437337875	7.307656501	7.71317046	6.582892724	7.353999903	6.336965502	7.989249705	6.923577273	6.237673836	7.254447534	7.272754466
hsa-mir-412	6.4137288705	6.187358687	5.60838882366667	6.511826231	4.069087751	5.6350345	6.837926122	6.399529331	6.30066257	5.543472638	5.36620766733333	6.31168134466667	5.787283839	7.444899543	6.557790596	6.67159539058333	6.101842031	8.71839394862499	6.338710013	5.8612748985	5.627980222	6.387420031	6.05051645175	6.404398023	6.0422187	5.751068529	5.923879013	6.623345864	5.9219163305	6.550945697	5.829798078	6.30019796942857	5.60386780366667	9.38516452896967	6.7741024065	6.49707099533333	6.891516358	4.208725919	3.031220043	7.238255399	6.8521876292	9.24316251877634	9.07005053579481	7.005523578	4.09281068233333	6.870006836	6.237673836	5.565301297	5.921670863
hsa-miR-412	8.858991733	8.195044747	8.910529759	7.993979669	8.95265807	8.136174459	8.620489784	8.255638998	8.436289482	8.715334749	9.109360008	8.590264931	8.206138895	10.02469134	9.232789973	6.819832932	7.574033332	8.622694117	8.394617736	8.189637339	9.118749476	8.750320821	8.751452572	8.777634607	7.803918952	8.746946398	8.576546492	8.110802505	8.06617526	8.632668233	7.545730407	7.833700155	8.328651457	7.943408144	7.962366265	9.163728748	9.257613515	8.756837047	7.940332129	7.764796829	6.852312806	8.01413936	7.418340204	7.496286678	7.45068299	8.627463775	9.353412046	8.171745936	8.85586984
hsa-mir-422a	5.798270148	6.783532104	6.997220911	7.243590505	6.74679016525	6.467333014	7.083107018	7.081019395	6.957323021	6.877101291	6.528769598	6.04320564	7.753594076	4.977066654	9.20796161940508	4.43721155	7.292441113	7.323955726	7.178504502	6.077215717	6.755805828	6.946894577	7.33987165	7.228288506	7.389566201	7.174188205	7.460966547	7.062778687	6.377916704	7.055165794	6.944697636	6.5501180295	5.062862463	5.958843406	7.6942538895	5.5525188785	6.297879111	5.807549815	6.94841950933333	6.78656799683333	6.282710771	6.638783344	6.043849197	6.6821640408	6.067382245	7.424628841	9.58064887220923	6.767668117	6.721565849
hsa-miR-422a	5.8709449835	6.244683251	6.151627362	4.838289324	7.880185787	5.869889986	5.037799258	5.761497112	5.92091784242857	5.8521469257	6.755051289	6.933308668	5.6473492179	5.308011594	7.046964139	7.0254618718	6.772542801	5.069020904	4.4969219045	5.86525666	6.55429956225	6.832591849	4.48473748666667	4.774032437	6.972667537	6.3407163135	6.43768360333333	5.84573517	5.7786180785	5.52382230275	5.317445011	6.6273694836	6.313765766	6.730023217	5.944778826	5.51627273466667	8.85798562187013	6.82262282833333	7.309540608	7.095922431	6.407832782	7.165468287	9.07005053579481	6.28875039121429	6.3335067385	5.668251867	6.983734623	5.120514956	5.921670863
hsa-mir-423	7.373820115	7.555687827	6.849663982	7.075729734	7.362794213	6.852189896	7.646872858	6.207972564	6.5275116032	7.444249023	6.59760205866667	7.037902742	6.67250738575	6.815621783	6.758562617	5.951226715	7.261254096	5.926933027	7.127148275	6.671693209	6.788777002	5.91597802875	6.280404562	6.276268031	6.693128352	7.185028102	6.826510218	6.33335143	7.657190111	6.26347583675	6.681946967	6.76019331583333	5.732010281	6.050286407	6.79514803875	4.917641196	6.7653873005	6.12057672	7.66863075166667	6.7305355464	6.62070824	9.24316251877634	6.6980761765	6.5761095768	6.49833592916667	9.30176328833002	9.58064887220923	6.238455031	5.0818500365
hsa-miR-424	6.208122927625	6.279193719	6.48979701375	7.065737309	7.29824399566667	6.005913053	6.385786669	6.13640122178571	6.838934681	6.265892445	5.860795321	5.6805379455	6.593348743	9.13261318296247	9.20796161940508	5.7610320224	6.72396227	6.526936766	6.004587248	5.66042911	6.36351981966667	8.66770115303395	6.554592798	6.119128996	6.782018011	6.539951855	7.109226996	6.172914998	6.766095524	5.985166695	6.344448295	6.152637919	4.479984382	6.442764277	6.152322264	9.22541658226237	4.417217397	9.17462028910589	3.031220043	6.775560586	6.03483567183333	7.021587299	9.07005053579481	6.9390121975	5.87828297	9.30176328833002	9.58064887220923	6.360688921	6.596168052
hsa-miR-424*	6.949752645	6.670832862	5.409229553	7.209322124	6.9863325255	6.698934573875	6.34102058225	6.15333446228571	6.71620648375	6.300192303	6.901229688	6.3952171764	6.160623764	9.13261318296247	9.20796161940508	5.954146752	6.500499537	5.8497343648	6.76489981	5.994969481	6.76334977666667	6.036125039	6.07037818857143	5.678480246	6.980789826	6.54883999128572	6.477757145	6.199077565	6.230096597	6.023551361	6.525347802	7.655713386	6.201604962	6.60587763633333	6.9081493916	6.63328756966667	5.98266399933333	7.590638648	7.060275754	6.496823478	5.595637998	6.795439675	7.0768032275	5.900099064	6.904211273	9.30176328833002	7.4158706125	5.8768416685	6.300838992
hsa-miR-425	6.4691624154	6.16838591678571	6.70984573975	6.266548628625	6.38750776375	6.3698724435	6.5392407642	6.8196663335	6.810024677	5.79788729585714	6.5766489325	6.67578264514286	5.89166220714286	9.13261318296247	6.549841629	6.43343258171429	6.63976768757143	6.489508812	9.01812388059068	6.8860506726	6.675424081	7.01472005	5.55243057075	6.1635948088	6.42734720714286	4.6060585588	6.3725442074	5.814836535	6.3608229417	8.38537119569889	6.09179139085	6.434002075625	6.816122836	6.671366472	6.402667164	6.69599201933333	6.196005159	7.254348592	7.011705318	6.44930839	7.18786846	7.3202843775	6.567326512	5.7751026605	6.8261671825	7.932640486	7.141073524	3.474443459	5.78670004833333
hsa-miR-425*	6.68888976925	6.400730931	6.0581586145	6.1437779725	5.585792111	6.85165123	6.790207671	6.217594803875	6.83467871166667	6.1670299390625	4.78628927	6.137638302	6.39395411466667	7.444899543	5.216893251	6.3834935623	5.5285797625	8.71839394862499	6.212042893	5.7624288335	6.45906277	5.99470806366667	5.9584520875	5.5020631	5.4282981065	7.216096836	6.5865180408	4.942333613	5.822577034	6.147498525	5.969793215	6.4522648018	4.291686598	9.38516452896967	4.98899026	7.003928489	6.891516358	3.815895025	5.180405975	7.330765029	6.2348084025	9.24316251877634	9.07005053579481	6.67358172675	5.960707803	6.870006836	9.58064887220923	8.71858597487133	8.79204757907959
hsa-mir-429	7.4078999765	7.420497125	7.180099742	8.587453161	7.08318416	8.0597121575	7.289764232	7.502144825	7.3419388575	7.155426246	7.8057387745	7.8717950585	8.342861671	6.996088416	7.340834712	8.119786573	7.628466969	6.6861874145	6.775395944	9.231042226	6.7915650725	6.974922255	7.931407733	7.010783386	8.024918578	7.7703964825	7.9644195795	6.881147333	7.662871429	6.731498709	8.755640617	7.684086645	7.575380095	6.741990606	7.9683963105	6.7493420065	7.394231769	7.771620895	8.642623108	7.692582213	8.315194754	7.768223029	8.490908847	8.3064518475	7.250275913	7.61121149	7.58288354083333	7.580895147	8.307441614
hsa-miR-429	6.7817087115	5.6504005127	4.383945486	5.352717897	5.83988670033333	6.0645750973	7.146516108	5.560552912	4.960801084	6.2696849532	7.453832343	6.2909495312	6.3507806105	9.13261318296247	7.060300519	6.592403409	5.77394162133333	6.489508812	6.3394684865	6.934414552	6.73269984633333	5.907577102	6.5627255	5.873617803125	5.7947013225	5.140711006	5.4436013185	3.7937690535	5.539090762	5.48574671175	5.7276793691875	6.54156546516667	6.6938718946	6.114176895	6.458826855	6.6393126525	8.85798562187013	7.096935507	2.86773305	6.902799954	6.293467479	6.401852547	9.07005053579481	6.704432272	7.152460835	9.30176328833002	7.119160251	6.407370668	5.1445337
hsa-mir-431	8.868531132	9.295504757	9.932902374	9.95189245	8.523927121	8.682427944	9.257496708	9.051259527	8.652700311	8.532502695	9.093786854	8.261278196	9.319674382	8.712585966	8.41883986788889	7.798215368	8.962044429	9.053598014	7.883786255	8.306852247	7.780080483	8.522624936	8.10676447	8.759366536	8.986041414	9.264518724	9.311905889	9.06459906	9.126385564	8.965444359	9.675552021	8.357560988	7.93831251	8.73594395922222	8.154157278	7.30423892	8.817829596	8.189782837	7.889342393	7.989954419	8.782278071	8.102125027	8.495692226	7.664382313	8.499809696	8.298698757	7.389712329	9.096195631	9.140948707
hsa-miR-431	7.482394507	7.969404728	7.512675387	8.541625253	8.028885367	7.783520108	8.032847094	8.172667259	8.009780343	8.040700688	7.878885113	7.832014936	8.090217548	8.327777977	7.525700799	8.319772229	7.920586005	7.441491561	7.502327627	8.358431708	8.153014815	8.346738918	7.960343269	8.395384723	8.636933037	8.412081125	9.115676995	8.944645992	8.565688676	8.175169889	8.014060997	9.404892971	8.658200109	7.195687665	8.51759209	9.091030033	9.551865461	8.680534697	8.215187306	8.688513042	8.923781793	8.878479858	8.219341089	9.171552969	8.802158165	8.961283591	9.14459692	8.852714805	8.883906719
hsa-miR-432	6.985601348	5.5174633895	7.784355213	6.9770252005	7.557377319	6.71725410535	7.252883429	6.95228551	6.178493478	6.777084422	6.938925966	5.797939252	6.2799746355	7.177989789	6.77593606233333	6.7977800005	5.4742967	6.866942017	7.29249495233333	6.724845307	4.413101173	5.625533306	6.632732102	6.3653398635	6.176239038	6.660259838	6.796444242	6.668432385	6.57512429	6.133658183	7.4982013435	7.126935792	6.836104804	6.536937414	6.899682562	6.941143876	7.195597351	7.286617757	7.3946659105	6.449686438	7.680197633	8.333327945	7.749240509625	7.7901459475	6.722768026	7.719584543	8.64513393175	6.0064180585	6.4943764190625
hsa-miR-432*	6.642958776	6.273032592	6.750154961	6.170601994	6.857342257	7.217643275	7.071929226	7.127524832	7.480965998	5.8399953275	7.0030293725	7.605644413	6.35972504	7.00415896433333	7.2539256256	7.130814557	7.494623838	6.165721606	6.28025909166667	7.769097853	7.95170491	7.84570424	6.3951601655	7.966570029	6.748043497	7.83379915	6.226237652	8.168876776	7.437146243	7.479500078	7.360423982	7.180734231	8.311982332	8.949791742	8.269174347	8.325815356	7.014746789625	8.263663446	8.912590197	8.226053799	8.440210803	8.604761714	6.883483748625	7.574085716	7.3250851605	7.39097294	9.58064887220923	7.0050526285	5.400758397
hsa-mir-433	13.15984629	13.70891049	12.902274455	13.657999785	13.801545605	12.93307092	13.421144015	13.02075923	13.267623805	13.651727045	13.293196615	13.09001837	13.20704396	14.232482015	13.37805535	13.06643806	12.617880635	13.08636172	12.510881135	12.80427601	12.752701575	12.49894472	12.988119435	12.860594085	12.322451055	12.860368255	12.46815325	12.075795185	12.565124875	12.495897625	12.996310025	13.171464745	15.072822235	14.126739675	13.251736585	13.58462552	13.512569245	13.601517795	14.099815005	13.444817335	13.893431835	13.714117625	13.98799612	12.617475515	13.062520005	13.484600895	14.418806045	13.162061395	13.123830265
hsa-miR-433	6.027890312	6.393850301	7.059748022	7.060886461	6.3213501345	3.961529807	6.671686275	6.14327009	6.648977041	6.673804264	6.9225678756	6.61064440166667	7.022110387	5.927124572	9.20796161940508	6.2733471	6.31403514	6.93881528075	6.661601578	5.537891334	4.9687036125	5.80676247	6.893475278	6.964183721	6.522693708	6.475413051	5.63931929	6.7169767	5.713816808	6.328379692	6.496078863	5.417556245	6.205285962	9.38516452896967	6.5232761136	3.342426705	6.67577123575	6.73494336	5.656555666	6.292297595	6.622017762	7.144311174	7.006767351	5.71331886	6.30295430816667	9.30176328833002	7.190515882	7.29730486725	6.90774240075
hsa-mir-448	8.46186564	9.539412101	8.61317777	9.887600162	9.571017757	8.618172029	9.251324795	9.341497043	9.719829954	9.733770751	8.878852153	9.018762423	10.14312375	9.77631628	9.512139019	9.485849648	9.108928905	8.815474203	8.718151497	8.211449481	8.840252853	9.057254269	9.212807691	9.065765438	9.255819385	9.028640491	8.028258132	8.909770163	8.435726064	9.079466035	9.865633253	9.792652592	11.24620477	10.37136173	9.625574253	9.607785874	10.00283393	9.502248169	10.41537495	9.604057034	10.63954516	10.25425939	9.854370182	9.423400642	9.272347306	9.453620097	10.20013381	9.423344675	9.056292152
hsa-miR-448	6.641299667	7.157454807	5.111988653	6.827572318	7.00760549025	6.85628025207143	7.367262902	6.316834121	6.786189681	7.08119343	6.62612108725	6.204209533	7.132001111	6.68481456883333	6.744297859	6.45819179	6.155028696	6.079383797	6.703327833	6.97124070408333	7.092075644	6.928129766	7.25653487	6.527600195	7.09638318	7.128094314	5.406422364	6.955287819	5.772075	6.906358112	6.948798405	7.039983158	7.99382938	7.612636322	6.716111366	7.5979165492	7.18021721316667	7.87684792	7.2095841546	7.180295382	7.369084379	7.555565686	7.4530959	6.643546435	6.8902518255625	6.76008166975	6.931451388	7.0005159942	6.73287479442857
hsa-mir-449a	9.194167261	8.818928581	8.953229364	8.764744762	9.364313232	9.103809338	8.60074446	8.507326209	9.055608605	8.752649969	8.721163929	9.569455322	8.915769646	9.772235566	9.970120671	8.956535841	8.182593751	8.705839297	8.849590353	9.21031421	9.777379971	8.563454035	9.108581691	8.735437664	8.282713986	8.459284751	8.811054923	8.544763581	8.439402589	8.673862521	8.791982556	8.942847281	10.0331531	10.77085304	9.026101873	10.33268912	9.444778977	9.567976251	10.49104588	9.545352603	9.500684491	9.347447054	9.519991138	8.80473047	9.336235049	9.155844768	10.28988999	9.079567512	9.267529386
hsa-miR-449a	5.906181198	5.892272175	6.5392391048	6.46167475575	6.700226314	6.5125372235	7.01469857	6.466897833	6.796575066	7.066518927	6.98624658216667	6.681130527	5.642433579	7.859793692	6.701348817	7.185121284	6.846938727	6.40148787575	7.098732437	5.996783724875	7.568927348	7.06261223375	6.4971807888	6.16244687175	6.4061219427	6.020542612	6.847677480875	5.64565490908333	6.17481575592857	6.16584796307143	5.228043581	7.511933654	8.873492198	8.06376828333333	6.79914780216667	7.47973029425	5.605373615	7.327425315	9.27468466660251	7.009591509625	6.263869501	6.765658413	6.9869350885	6.4205291538	7.203312844	9.30176328833002	7.400824731	7.3808545685	6.99842194325
hsa-miR-450a	6.48746	5.838892336	5.261868216	6.750124816	6.006290922	5.412297745	5.128498017	5.817843086	6.935017238	6.846404904	4.841092105	6.3632208365	4.145638169	6.416321578	5.8082492305	7.044770459	4.911483283	6.273415493	6.004587248	5.67739779666667	6.1666322075	7.049825126	5.26339465625	6.0886370134375	7.18701151	5.593793117	6.346179834	5.92798887871429	5.9242347036	6.1944876037	5.859214877	6.99880287	6.8126192138	7.70540764433333	6.31472675	7.46997490125	5.4092904275	5.943839924	6.790574973	3.932324941	6.348545304	7.03170394125	9.07005053579481	7.209385072	5.288454626	5.1234039905	9.58064887220923	5.113443534	8.79204757907959
hsa-mir-450a-2	11.26471582	10.01832406	10.44283199	9.516527653	11.44981948	11.14298421	11.05785459	10.56526172	11.6598444	10.86386155	10.48265337	11.72624371	10.18732859	11.23998032	10.93159095	12.72428849	10.33387548	11.07189094	10.88132037	11.15480184	11.94539367	10.88028876	11.4654171	10.91113254	10.99509398	10.85975205	10.02032157	10.88336526	10.49258186	10.75311198	10.48364644	11.90355641	12.49837792	13.03707557	12.71730575	13.06390592	10.64739346	12.65861759	12.84087439	12.76628547	11.11167213	12.94887867	11.40453122	12.84010901	11.22995913	12.48672978	11.77962633	11.21458997	10.84180901
hsa-mir-451	10.19190341	10.3024693	10.13386886	9.609909067	10.39159453	10.1297143	10.23509262	10.37198963	10.18604037	10.49810716	9.702317669	10.33182294	10.78077016	10.7234609	9.832649047	10.32560478	9.986750367	10.68560012	11.04618642	9.704443005	11.19563751	10.2232157	11.150318	10.29096321	10.53595913	10.30437084	10.10831909	9.989235321	10.11307566	10.25551795	9.779628766	11.20490605	12.33107642	12.06244809	11.96927676	12.34616286	10.2584108	12.05906946	11.08289578	12.46366081	10.70562011	12.86943137	11.08422761	12.133642	10.72888484	12.70999166	11.78201961	10.8024404	10.50310424
hsa-miR-451	7.770619473	7.767702157	7.631964516	8.334990179	8.366412552	7.975097278	7.865430891	7.432934263	8.318917838	7.347130108	7.888073715	7.924580392	7.807679617	7.39324694125	7.5711620746	7.654738059	7.898607368	7.098555738	7.09746626864286	7.484769303	7.355076356	6.959681505	7.498861803	7.23322189	7.456624045	7.099453515	7.564399365	7.354984718	7.79457337	6.84810538	7.936442216	7.82574091	7.541875302	7.656658062	7.302056491	8.068156235	7.949327607	7.326022801	7.645950212	8.150883827	7.924431447	7.750866738	7.58203339694445	8.039200227	8.293150661	7.18988846638889	7.634203183	7.260351307	7.5595440516
hsa-miR-452	9.440392574	9.2367169205	8.927299404	9.584413329	9.111752856	8.885993685	9.26443219	9.061897943	9.6456327335	9.200767381	8.6610539475	9.148202014	9.315444944	9.675991021	8.7657433015	10.36808716	8.3664510495	8.772850953	8.679308668	9.5031637855	9.5100313885	9.365006381	9.181915596	9.4173474435	8.8777727685	9.274775604	8.756001619	9.489894992	8.973164444	9.06262699	9.3896927	10.830251955	10.26936632	10.0209656665	10.1557737885	9.7723570815	9.865671027	9.867069823	10.12148534	10.273672685	10.0587597625	10.069410275	9.5150150925	10.51778085	8.949388037	9.466053223	7.030935921	9.6115757305	8.718609646
hsa-mir-453	5.746818014	6.764982025	5.36445012	6.238538891	6.0901250055	5.671283885	6.323637229	5.817606312	6.989338707	6.167781151	6.003908869	6.678720193	6.631717341	9.13261318296247	9.20796161940508	5.404584879	6.516214188	6.526936766	9.01812388059068	6.343133758	6.570444747	8.66770115303395	6.296004385	6.37345242	6.421202166	6.64174378566667	6.115398983	6.02742451485714	7.210814971	6.041065262	6.000035285	6.32012030025	3.274763918	6.298260337	2.32840184	2.090981866	5.441019528	9.17462028910589	5.279365372	7.102282503	6.162964934	6.401852547	9.07005053579481	7.01517763033333	6.553931599	9.30176328833002	9.58064887220923	6.661894248	5.977711597
hsa-miR-453	10.47942939	10.69117124	11.52319883	11.68167159	10.59630169	10.67402788	10.90895435	10.41259312	11.20607405	10.78590572	10.70123197	10.22159671	10.78585437	11.1838391	9.526934655	9.898074052	10.32693485	10.37623643	10.88131318	10.36718984	10.01149958	10.31390445	10.20464059	10.94753127	10.9493925	10.97548882	11.14131124	10.94023479	10.70824323	10.87089107	11.10768503	11.45995984	10.93451592	10.74689285	10.66363577	10.36221524	12.09436808	10.84249333	10.18737209	10.34999533	10.95864326	10.79436412	11.28666269	11.26701851	10.16431323	10.83824528	10.66821069	11.18670241	11.19550272
hsa-mir-455	5.900573355	6.612331608	5.910543735	6.513384981	6.2446113245	6.216848748	6.580467052	5.98408216	6.748192581	6.932693472	5.214004426	6.71952246	6.964611301	6.631628048125	6.744297859	6.532321324	5.253367907	6.5151138028	6.4878877225	6.35816871875	4.672419558	6.4170862166875	6.04403014466667	6.18055308	5.513104155	6.191956244	6.403430153	6.843095044	6.183122934	7.102644733	6.675235106	7.596929118	6.655305179	7.156838284875	7.578575926	7.110370444	5.842787584	7.980955556	7.200538305625	6.751134106	6.096495678	6.941815105	6.874726122	7.402103405	6.424955173	7.794269637	7.0680819445	6.81419959211111	6.956543373625
hsa-mir-483	10.275292095	9.98441076	10.51670203	10.76070852	10.06372239	10.2741324805	10.314954745	9.838292805	10.511309305	10.42855433	10.0323788505	9.879246912	9.9069384295	10.56985126	9.4975900315	10.0795753525	9.4589748665	9.7602604675	9.844865553	9.9060560435	9.9289244955	10.023080561	9.6910539085	10.2200428305	9.816083443	10.0938314275	10.1839596825	10.0196341265	9.6750400435	9.9551382145	10.258759555	11.18959386	10.49466217	10.46727916	10.654698355	10.02646855	11.22246788	10.649466435	10.21453152	10.36072149	10.4579995	10.504824795	10.614965835	11.07673647	9.730781715	10.39414982	10.1764571075	10.509999565	10.0526328165
hsa-miR-484	8.0744481216875	8.0540157965625	8.45736126438889	8.271225642125	7.665744119	7.96775984361111	8.061640524	8.38293251	8.858665943	8.307581853	7.49345819	7.136543857	8.4240324243125	9.034865865	7.933091021625	8.164730414875	8.078016309125	8.305787944	8.54127908383333	7.107196786	7.946840536	8.409934276	7.158866156	7.997704855625	8.10181095025	8.2726149891875	7.677532158	7.93732621625	6.854251412	8.4619622341875	8.1478951326875	8.3582041488125	9.114693844	7.360281943	8.733554151875	8.759580141	8.771820017	8.442852196125	8.13889017	8.2561192599375	8.8183034501875	9.117582815	8.8712078776875	9.274506202	7.346952811	8.7464074734375	8.743588253375	8.64394494145	7.495118343
hsa-mir-485	8.804038734	8.6402837326875	8.076737058	8.690845461375	8.946031814	7.778110954	8.39886401483333	8.256827096	8.89851582816667	8.92567141475	7.97830932	8.54970475583333	8.775834351	9.151727287	8.1874057093125	8.956300848	8.504017985125	8.162412551	8.374137049	8.18120464	8.88442737872222	8.644995102	8.692170336	8.471215437	8.6544416065	8.510005302125	8.240051786	8.254884464	8.26359073005556	8.4718167726875	8.7649127195625	9.6263439295625	9.4902240668	9.4347064995	9.637880059375	9.44653988835	8.9564812067	9.906332650875	9.09330605077778	9.4414307986875	9.0308482989375	9.83286505316667	8.8384106931875	10.0051254795556	8.62088412638889	9.57209966275	8.94209572975	8.813016572	7.699818735
hsa-mir-486	8.1006127	8.0024341545	8.529913901	8.2286651805	8.1960953095	8.3572222305	8.2420073105	8.263896694	8.757713834	8.755250254	8.6960966755	8.904133448	8.558193909	8.53985303	8.7499834975	8.8637664885	8.6068236165	8.634490715	8.179768073	9.3204903185	8.88441049	9.464194349	8.4483109165	8.711074356	8.39595506	9.0107196985	9.02648803	8.8292236075	9.1855561835	8.902503261	8.6246855735	8.7502275475	8.0062856525	8.122367012	8.5896441425	8.5429736525	8.7090162525	8.7876979185	9.109857988	8.5245717425	8.522970176	8.457491845	8.56305441	9.177091254	9.639555343	8.6956832365	7.385991948	9.4683847235	8.605047574
hsa-mir-487a	7.371158086	7.174284737	7.4637276185	7.6555512345	7.448556805	6.2479765585	7.5497738895	7.6119745275	8.0348714305	8.266792999	7.241291955	7.140475344	7.9182415825	8.132316845	7.077050774	8.177840517	7.21455997	7.594075018	7.303079014	6.7365278165	6.97197101	7.4498613625	6.798131357	7.1544446605	7.3397786545	7.5642886055	6.583000152	6.942489747	6.773595523	7.3965489	7.552695761	9.45825133	8.3732644555	7.981433129	9.0667974365	8.0310937505	8.439873095	8.4274869675	7.435903046	7.5276722025	8.38843517	8.3724664145	6.448154827	8.7940629895	7.093005794	8.2830817565	8.03897872508333	8.0461150245	7.598593287
hsa-miR-487a	4.465246015	6.131886806	8.52845522923367	5.407979392	6.122531453	5.7025398984	8.54846601908445	5.97488450466667	6.5527001855	6.519148519	8.6135227770661	6.443964246	6.0354196115	5.308011594	3.845694969	6.36423892166667	6.134662504875	8.71839394862499	9.01812388059068	5.91166498866667	6.5840371405	6.832591849	4.641001281	5.082876019125	5.5224863151	6.948974939	6.205413828	5.47861817733333	5.634437584	5.563570961	6.337683716	5.77854139933333	5.40904592733333	6.730023217	4.98899026	9.22541658226237	8.85798562187013	9.17462028910589	7.329591907	7.28332070633333	6.407832782	9.24316251877634	9.07005053579481	4.52030282	5.295602917	9.30176328833002	6.983734623	5.120514956	8.79204757907959
hsa-miR-488	9.278759454	9.184498813	8.538823545	8.865139954	9.51066155	9.397100676	8.9557196	9.483718567	10.01610825	9.481398078	8.652536859	9.597312591	8.860824063	9.035797925	9.217254741	11.24439696	9.3978227	8.977458386	9.139328099	9.536701243	9.714322533	9.099131228	9.172050647	8.569367216	9.109407842	8.743758201	8.111936743	8.956998238	8.738662499	8.564450068	8.72816165	10.18514152	9.574956218	10.60508359	10.01814433	9.837115312	8.895006671	9.547054216	10.50540373	9.524850225	9.245823675	10.06417019	9.067497048	11.15975545	9.549975298	9.155128167	8.15485439538889	8.550233824	8.312786629
hsa-miR-488*	9.033020573	8.599566139	9.708789536	9.759264315	8.635247452	9.001840934	9.111254776	9.293800147	9.032064678	8.901619474	8.851792084	9.06590229	8.784404504	8.803163326	7.386158615	8.674448331	9.43212006	8.787294606	8.949153899	8.667587119	8.910917997	8.623467015	8.920819622	9.150812157	9.276148594	9.318280287	9.316134084	9.129680538	8.823944983	9.186305512	9.145603941	10.33137871	9.82480957	9.619256329	9.884041507	9.766571029	9.334574434	10.22608645	9.165322546	8.895504566	9.405450526	10.25601467	9.729029597	10.94894826	9.700259818	9.603363459	8.897666111	9.631958476	9.833505179
hsa-mir-489	8.516083437	7.347273022	8.495433766	7.523215579	8.674430829	8.04793383	8.382712525	7.440219803	8.394101275	7.663129769	7.35087834	9.483770743	6.396485204	8.198548307	7.391573709	8.847064577	7.701079434	7.822735012	7.822357562	7.949212037	9.267315316	8.443128465	8.82050865	8.424743389	8.768111323	8.502259409	7.893411369	8.090384073	7.87102562	8.357481396	7.298112473	10.97661474	10.34996314	10.99611247	10.48433931	10.89652499	8.677910916	12.01416902	9.694596167	9.781790838	8.119931492	11.27434895	8.591540421	11.99408157	8.653328309	10.32860027	9.24744904	9.022127274	8.984442706
hsa-miR-489	7.814867694	6.12623869872222	7.568835922	6.0825985114375	8.059546507	6.05094731	7.632767409	6.477180528	7.797647776	5.165849962	6.13290826916667	8.670031716	6.3686590771875	7.917043129	7.161653839	8.668913662	6.181142859	7.4519853935	8.121932421	6.972806502	8.850511701	7.846069995	8.096234119	7.743158063	8.276951291	8.060376842	6.571668979	7.742909475	4.924990522	7.667532091	6.24646273555556	10.4471688	9.885786503	9.506777065	10.11649485	10.10716937	7.716125687	11.9579436	8.765501253	9.829187434	3.771606532	10.97928407	7.337541964	11.82675498	7.232884099	10.06935375	7.1338354385	7.501773281	7.511439329
hsa-mir-490	6.8083400852	5.910577541125	6.14064428925	6.23596470133333	6.21644482433333	6.24096660133333	6.29281284025	6.0636468062	5.9024644695	6.34046023085714	6.61782057833333	6.2886022094	6.5006586	6.280500074	6.439593922	4.034925329	6.55655174875	7.521048682	6.938881767	6.47936831566667	6.5264329555	5.78717755066667	6.27085195016667	4.893442374	6.389485798	6.088665888	5.447673341	5.17973103225	6.197838904	6.43220427366667	6.111455242375	7.863184087	7.331879986	7.658854242	8.279292175	6.77411785	7.1924199835	9.314221913	6.889001021	7.75408621	6.630262285	8.515183551	9.07005053579481	8.963628603	6.914408224	7.914657805	6.398367028	6.02357957166667	6.8791980155
hsa-miR-490-3p	11.026046	9.863129828	10.5382527	9.09722936	11.4110967	10.75418956	10.9774329	10.53392726	11.08764087	10.64419557	9.930359573	11.18484489	9.899249906	11.01831511	10.6042723	11.94407436	10.08520354	11.21475133	11.26402525	10.39178434	11.83315109	10.7874744	11.55806446	10.64987825	10.91587424	10.67875376	10.00697743	10.57279912	9.992567609	10.78199277	10.05985097	11.68619574	11.96437799	12.45012481	12.32007749	12.61783403	10.04428119	12.38328842	12.0859312	12.02920083	10.295567	12.57800828	11.13703169	12.62678932	10.72982723	12.65244234	11.48100009	10.91818143	10.23737048
hsa-mir-491	7.427965699	4.773673078	5.662939057	6.15305327288889	7.569649381	7.091571182	6.979654789	6.827797794	7.956955685	7.127436492	6.875890393	8.407372998	6.34077239766667	7.071215499	7.710581335	10.025669	5.193445928	7.257302457	7.32673276666667	7.755707876	8.208397675	6.806421119	7.245330966	6.642606117	6.756119419	6.2991841507	3.900758044	5.795719427	5.90088898	6.168054902	5.754436865	9.000883835	8.595887825	9.985377005	9.263805778	9.380004783	7.06964970716667	8.768197733	9.413277338	8.403150446	5.939183442	8.905867765	7.14637492833333	9.624151433	7.060800892	8.417788075	8.01843369	7.12934172	6.8891754223
hsa-mir-492	8.351669387	8.156949143	8.514609404	9.369943977	7.160464499	7.268462122	8.237460351	8.323425448	7.757432769	7.550307914	7.910289902	7.269469517	7.794859871	7.121823252	7.7839001879375	6.704363361	8.436993574	7.993925155	8.205721112	7.79857451	7.62046245	7.190708143	7.75442406	8.304640226	9.307420626	8.663396271	9.625030481	8.426578433	8.558805176	8.5177746	9.168244617	8.535656971	7.953162353	7.264451575	7.890889295	7.24103988	9.528656291	8.360790893	7.191667152	7.626202861	8.605191025	7.871225535	9.003041619	7.81781237	8.765779405	8.358317339	8.078542604	8.630414364	9.970871266
hsa-miR-492	11.710631365	11.732736575	11.452133555	11.14131067	12.027761355	12.07950481	11.61934676	11.65232404	11.91247322	12.075689575	11.88781953	11.96335202	12.173431355	11.768394885	11.702512645	11.5189061	11.54082136	11.61884602	12.32723086	11.385892395	12.105432765	11.273851045	12.238318745	11.881788135	12.065411805	11.306650405	12.146045605	11.60462197	12.11530498	11.38703781	11.9058635	12.062172455	13.20684035	13.7777553	12.388710285	12.963372655	12.18792347	11.921410745	12.929960695	12.149929425	12.485781225	12.606448255	12.373966095	12.45921598	11.81570524	12.44201397	12.501196225	11.92989176	12.114498045
hsa-miR-493	7.37255678	6.432376173	6.420611175	7.065554034	7.177016658	5.754081217	6.485075799	7.090203669	7.151657746	7.103345965	7.287754098	7.486522312	7.275452193	5.988564442	7.240695332125	6.691845173	6.46069727	6.50449043	7.379627338	7.157968436	7.807625038	7.153793432	7.18639583	7.442664456	7.857634535	7.363995356	8.181788073	7.67780935	7.913334045	7.583168474	7.252331306	8.106590748	8.260421875	6.990218757	8.04773699	8.637322286	8.619606604	7.651845169	6.73128516	7.395996464	7.500492755	6.898618048	7.864217807	8.475565115	7.929072753	7.956785643	7.001296219	7.766137551	8.477731185
hsa-miR-493*	6.801772326	5.97689544828571	6.822456982	6.080734974125	5.65507510733333	6.07365780928571	7.521245327	6.36066669433333	5.129706788	6.18121331525	6.630181906	6.7890987185	4.805375962	4.107212353	9.20796161940508	7.111161389	6.612139148	8.71839394862499	9.01812388059068	6.5042055765	4.7287226855	8.66770115303395	5.902577801	5.953575805	6.069653065	6.60255489566667	4.943451579	4.96855502	6.101809579	8.38537119569889	5.158595829	5.601246486	5.160690445	4.262232595	5.30222350675	5.3228112835	6.660867821	7.157504042	6.371110612	6.691166793	5.80847130825	9.24316251877634	6.567326512	6.961208639	6.232768114	7.654954874	6.863862188	3.474443459	6.886464555
hsa-mir-494	6.431215139	5.706899307	6.5521130032	5.923554257	4.9649055585	6.323585549	6.315448334	5.814165069	6.261146134	6.972587372	6.35426515	6.244429746	6.747764748	3.436262234	9.20796161940508	2.447648791	5.860341681	4.772756294	6.68112470833333	6.081093141	7.002758232	6.54887237225	6.953665124	6.384905863	6.522354314	6.852929765	6.104243505	6.659571564	6.396500141	5.005660813	4.672671042	6.533450855	6.3058052298	9.38516452896967	6.51281022914286	5.288908737	6.98258602675	7.5420041215	9.27468466660251	6.602853745	6.959788953	5.89321272333333	7.001493746	5.58604154933333	6.418366255	6.03902559	6.149463558	6.9967155805	8.034962101
hsa-miR-494	9.180913957	10.03252956	8.732738914	10.24987339	10.11379303	9.467264183	9.413869411	9.055828978	10.05187663	9.179250464	8.503677541	10.00235582	9.741197849	9.290043928	10.10730938	10.82594772	9.432072856	8.721406854	8.405669512	9.062598417	9.469176196	9.597092638	9.351788507	8.78357943	9.309706792	9.067991939	7.928567882	9.422596892	8.585475213	8.90302866	9.341651681	10.11698372	10.80975421	10.0906505	9.5504994	9.849632151	8.620064315	8.564138443	10.58651763	9.498054049	10.796471	9.760023357	9.281078315	10.25321625	9.45706041	8.969951058	9.233528415	9.266042512	8.548586688
hsa-mir-495	9.050631123	10.10895273	8.146624297	9.807572937	9.609164858	8.96953277	9.128614755	9.219382825	9.731810117	9.372369554	8.370946548	9.686295748	9.714513801	8.646558465	9.254027566	11.01354694	9.406017646	8.498602745	8.219233895	8.905925256	9.398634879	8.881920219	9.410761706	8.954746252	9.539361179	9.003973306	8.761642635	9.155397974	9.672005228	8.764655107	9.404448306	9.649889027	10.51949971	10.13100618	9.550555058	9.70219914	8.348719324	8.750125666	10.59068571	9.413381662	10.74361682	9.858231207	9.658180401	9.513994528	9.49251776605	8.84861408	8.935232664	9.124393587	8.628024506
hsa-miR-495	6.2484891695	5.77893046533333	8.52845522923367	5.7797258546	4.825205539	5.7341460695	7.521245327	6.884702585	6.0944438384	6.0744100185	6.835787231	7.354983255	6.124235645	5.308011594	9.20796161940508	6.78187283475	5.322449633	8.71839394862499	6.009363317	4.94169425166667	6.509127536	5.560465864	6.343827528	5.6914106500625	5.526565758	4.623205375	6.4543710395	4.253401566	3.46310324	5.2563828855	5.928676005	5.976104613	7.15211219	6.114176895	5.149517033	9.22541658226237	7.06633064	7.096935507	2.86773305	6.955572838	6.460822431	9.24316251877634	5.283820826	6.5115263316	5.3049037055	1.899274223	7.222818555	5.120514956	5.1445337
hsa-mir-496	11.66146484	11.48463845	11.51125346	11.15101195	11.66863878	11.98010709	11.61703635	11.31625945	11.62664304	11.66966917	11.80381458	11.85227924	11.83394316	11.44798513	11.33139837	11.22120772	11.7280878	11.6554769	12.23242403	10.7786197	11.69984924	10.95599244	11.88535607	11.79281399	11.98895911	11.39415503	12.12122233	11.26136092	12.00016002	11.15338224	11.95538566	12.07317657	13.36391875	13.00015026	12.66042875	12.81440867	12.25734621	12.22823149	12.51802346	12.15789699	12.51527758	12.69526365	12.6818148	12.04158556	11.56716055	12.5390735	12.7757141	12.3254501	12.55769197
hsa-miR-496	9.6767050645	9.162952871	9.716617434	10.041432733	10.0997127635	10.300772198	10.18578967	9.9661976035	10.725771135	10.169022879	9.2172294075	10.623386915	10.021029007	10.3181204	9.4304074435	11.22265304	9.868896057	10.226943939	10.89455306	9.146840045	10.74697628	10.568126375	10.750988235	11.048703695	11.324142475	10.465746915	10.322201535	10.44958732	9.43005651	10.580717275	9.9209078555	11.439807075	11.967044635	11.436944045	12.14859361	11.188640825	10.0308309665	11.94571338	11.261004175	11.007056245	10.82628765	12.173986645	10.26816667	11.555529145	10.23071132	11.840872035	10.54463267	11.08178022	10.43829158
hsa-mir-497	10.12975768	9.027138789	9.393254073	10.1195996	10.32048552	10.55180266	10.22139336	9.500097095	10.68554468	9.380825979	9.252995814	10.25286156	9.758905347	10.01260084	9.443863032	10.95025601	9.866346632	9.677078798	10.200437	9.907326267	9.368819694	10.4081043	10.0126289	10.98705159	11.27876112	10.24418992	10.05848968	10.37893793	9.450780144	10.41967838	8.793509007	11.53952678	11.71861321	11.3108193	11.40459148	11.13463391	9.068946541	11.54572087	11.49479259	10.22306797	10.56986961	11.19580769	10.30530154	11.13651998	10.16405236	11.21333858	10.66141965	11.49218809	10.49743766
hsa-miR-497	6.385768427125	5.879556015	6.1110319675	5.325372973	6.93796835133333	6.995002589375	6.166477513	6.6743378768	6.341450198	6.522903339	6.38496978866667	6.69888620671429	6.0974479225	4.926291906	6.903642396	6.704571947	6.17837425483333	6.04332914275	5.657935768	6.6256680004	6.78097262525	6.58703330466667	6.33607449933333	6.027043239	6.2746572915	5.8686300962	6.3290389626	5.89258585233333	6.00741523322222	6.32482996125	5.636011706	7.003553191	7.353519796	7.177127379	6.92776875466667	7.169315474	7.111781885	9.17462028910589	7.386452282	6.652937807	5.570626296	6.774425026	6.723482842	7.617484987	7.40111600866667	5.139100069	6.344100669	6.644594555	6.288116725
hsa-mir-498	7.174088103	6.269866269	6.082457282	6.635876147	6.6774307306	5.970908949	6.445077615	6.663698917	6.928939168	6.343681552	6.345607699	7.261564032	6.8420240579	6.8390107245	6.82044775	7.996764024	5.880165401	5.79833807675	6.1698993244	4.779427897	5.971201068	6.3441424674	6.45583944	6.478039518	6.492082777	6.48742767016667	6.3364738194375	6.262265821	6.429697613	6.932517785	6.333695346	7.337513134	7.568771886	7.920045505	6.254845367	7.73445069	6.3094684219	7.208861219	7.723597015	7.943911797	6.215260106	8.424020086	7.227375155	7.804863887	6.81831691335714	7.56500147383333	9.58064887220923	5.9044431205	6.44250144071429
hsa-miR-498	7.166575856	6.541639686	9.632452191	6.200888588	10.70186361	8.456203866	6.024469947	7.7856020055	8.6685189485	8.495304637	7.651999659	8.522615017	7.922523396	10.43567589	10.06929805	8.703913056	6.726932236	8.310159179	9.801065462	9.118175995	11.35080179	8.3653718035	8.4962654405	7.351029392	9.811668918	8.1215501585	6.460832346	6.798468377	7.226404603	8.4022030885	6.22722049	7.568608474	7.874731612	12.2455688	8.9808205735	9.7532433145	8.786830056	10.1286099495	11.05961968	9.6058414955	7.702951976	9.3081262165	9.552860856	6.80245215	7.8947214925	9.267466995	8.788378738	8.000749996	8.151115803
hsa-mir-499	7.352247709	6.520977586	7.407456532	6.642132436	7.202544887	6.192298049	7.659051973	7.010605578	7.181285989	7.698361823	7.205809831	6.985311976	7.122852774	8.256963506	5.722239526	6.817895101625	6.076786006	7.564729284	7.716132845	7.058565956	6.96227844	7.582856415	6.575507865	7.454596798	6.423186782	7.472917192	7.086163988	6.764059297	6.180622425	7.078737945	6.332441041	7.294692955	7.660664015	5.2651171635	7.080371191	7.24330822	7.643837359	7.454208472	7.069130092	7.110914517	6.8595765687	6.158954952	6.855006064	6.371183334	6.164366829	7.82654678	8.170311975	7.538936817	8.113212601
hsa-mir-500	7.2412387155	6.8093671205	6.637636995	7.1111617255	7.7679997645	7.552289436	6.74768863	7.163527389	6.9507608985	7.531640107	7.765094244	7.968204645	6.945444828	6.9375154265	7.956721475	7.7516149115	7.3501782285	8.281262816	6.804263988	7.277046038	8.253183357	7.929495754	7.2426690455	7.2536220345	6.575859557	6.7657403835	7.127606972	6.828990368	7.695679895	6.825881587	6.966458327	8.600056343	8.105602934	9.445763737	7.877947832	8.779893343	7.042077271	7.770582192	7.70507766	8.33398204	6.9016978445	8.729938973	7.044677388	9.246726851	7.9743208285	8.201679626	7.931937142	7.733460773	7.82607073
hsa-miR-500*	11.71335482	10.61132357	10.63252391	11.20673329	11.28330133	9.841074476	11.30137557	11.20792108	12.27352175	11.64026656	9.376819609	11.15543253	11.86633513	11.58813326	10.58741549	12.10034183	9.141625862	10.46238051	10.48003908	9.940728491	11.68296553	11.23074415	11.13674669	9.912964349	10.99589074	10.85644283	9.371492411	10.46756111	8.905685903	11.48402667	11.55305844	12.38355135	12.24226336	12.16989452	12.11919241	12.25286794	10.40251569	12.44403041	11.57722446	12.4150979	11.20105359	12.71585821	11.0374668	12.81997603	8.976885648	12.8056048	11.51447082	10.5557807	9.901118605
hsa-miR-501-3p	10.1770304635	9.1912884825	10.237989142	8.5706758075	10.4447951455	10.0336372445	10.4635409585	9.7935902745	9.9012934115	9.990951074	9.8300821565	9.960374168	8.9414035365	10.913491445	10.631324215	10.103422892	9.5146007715	10.6184681815	10.43151697	10.112817454	10.97321636	10.271428489	10.544910788	9.8602481385	9.8125428385	10.059348969	9.5683061875	9.7634348505	9.47475854	10.1961985895	9.3394332135	10.3409645065	10.784889454	11.156750339	10.951202777	11.0064998	9.8318999565	10.8693026295	10.889076629	10.882620519	9.604211607	10.9507412235	10.27945035	10.426746082	9.603658049	10.879757292	10.83474144	9.8362005745	9.6514947545
hsa-miR-501-5p	11.30011235	9.457559078	10.519107755	8.999807281	11.367016345	10.876664705	11.23829991	10.40946238	10.80522034	10.89077306	9.9705495355	10.91595981	9.056006246	11.421950215	10.43522252	11.79026487	9.907793436	10.96290907	10.1849731755	10.74595066	11.76232982	10.498238355	11.50625012	10.848730935	10.65500471	10.832368505	9.5366294575	9.998545194	9.7727681025	10.862736135	9.9957052755	12.08832344	12.164432395	12.08209879	12.745473915	12.52325286	10.66840593	12.57307368	12.11255253	12.314309365	10.05376241	12.507435885	10.622963095	12.78909163	10.165593625	12.0927963	10.97048753	10.247930295	9.451533347
hsa-mir-502	6.1601452802	6.04550475314286	5.958723322	5.348949195	6.22513829066667	6.40201101	6.7711637475	5.334779287	6.789138453	6.113144776	8.6135227770661	7.396085669	5.3737541533	6.424241445	7.046964139	8.001023871	5.985870025875	8.71839394862499	5.001069042	5.121766551	6.456423837	6.22685558	5.015392034	5.8559114375	5.96459223066667	4.45490867033333	8.31323914705354	5.024245011	5.52046979266667	5.81930932333333	5.41802415655556	6.4701081373125	6.523200787	6.88226056566667	6.329461589	5.46838136933333	8.85798562187013	6.82530617325	5.54700022333333	6.8169648895	7.125150091	7.165468287	5.79545877	7.603258892	5.6196772915	5.668251867	9.58064887220923	5.5134490705	5.5331022815
hsa-miR-502-3p	10.0966075295	9.1948363505	11.52583396	9.617306218	10.450454011	10.2146097785	9.8399730455	10.195659514	10.66123622	9.3549550395	8.9288857845	10.1892831445	9.6944770075	9.493213909	9.893879826	11.707128615	9.824073363	9.673247541	11.16085208	10.2764916815	9.185657032	10.3657575475	9.709580115	10.1655780875	10.4057916905	9.4470172175	11.37393706	10.3107080465	8.9893497965	9.996487525	8.511797527	11.0883361935	10.229239292	10.884578642	10.3289391915	10.0252485805	10.72036338	10.638594251	10.04747961	10.5981542975	10.2672721795	10.446742798	9.971162815	11.108479516	9.979557305	11.59167358	11.71398684	9.4953222015	11.925135945
hsa-mir-503	7.295690631	6.985752367	6.245000232125	6.770173336	7.278918711	6.815487293	7.21818904	6.860086863	7.220697952	7.054751755	7.04069925125	7.416924881	6.254565808	6.7510548886	7.241697949	7.036408824	6.520417218	6.167834289	6.782236279	6.451378235	7.46450891814286	6.8387742214	6.678258472	6.287772841	6.225517772	6.613515845	6.170495432	5.943339916	6.386357562	6.398470071	6.717876206	7.641195382	7.289559553	8.646323906	7.461778985	8.91665988	6.87104385333333	9.188549357	7.655104059	6.979878723	6.739214976	8.409622742	5.030594603	8.790790995	5.851639852	7.869422169	7.323278418	7.129231531	6.406034094
hsa-miR-503	8.85040381	8.653229644	8.9582982025	8.90146781	8.733356135	8.620144884	8.318796771	8.677651949	8.489924277	9.021572215	8.500772472	8.537800339	8.985299824	8.933093505	8.2527969605	8.149139353	8.693539542	8.44580713	8.60254432	8.046705989	8.773529476	8.555127687	8.401018942	8.21296202	8.454732073	8.344355024	8.984553905	7.823226544	8.670611401	8.6341162075	8.983234264	9.455821693	10.13519154	9.693933887	9.569926461	10.25890961	9.067519021	11.31923548	8.915267167	9.158289822	9.154394156	10.53079218	9.277589047	9.813558594	8.583401976	10.34542555	9.726358182	9.142332471	9.091826637
hsa-mir-504	8.285524295	7.640736571	7.8693228595	7.1707587395	8.281120159	8.0363502375	7.928698345	7.676316502	7.732447923	7.6232337775	7.3538935795	8.3441597065	7.5549106185	7.510836811	8.443644749	8.6084222575	7.834674025	7.846648983	7.614885246	8.1895964085	8.159001752	8.0349703065	8.0762772915	8.027544683	7.930428132	7.7690122545	8.038187182	7.8458480585	7.5375603615	7.891123655	7.300458575	9.2772269095	8.6521496035	10.1488998415	8.486718361	9.45582578	7.4949460045	8.8348375835	9.081246334	8.5893015425	7.9445143415	8.9100169635	8.0832625265	9.3567536755	8.001892277	8.3656467475	7.438865529	7.8178231935	7.70790538
hsa-miR-504	6.2560368248	6.3598137645	6.59808422866667	6.417103888	3.52773405	6.262431484	6.55313103133333	5.871242658	6.37435547733333	6.901119995	6.46675699333333	6.792429928	6.67562840171429	5.0237704375	5.247194188	6.07129509833333	4.217840174	6.86320733466667	6.54530638566667	6.20147037033333	5.77203118783333	5.209284129	6.405653638	6.027508758	6.068965289	6.4669734506	6.824060872	6.080297313	6.673588689	6.0520781015	5.9442017765	6.54344995475	6.2327612965	7.177127379	6.228495399	5.67457018775	6.62976747925	6.61846101	7.2951757105	7.0420002918	6.164503262	6.4199993555	9.07005053579481	6.56837157633333	6.2452692335	5.139100069	6.344100669	6.199404696	7.4153794
hsa-miR-505	7.514997712	7.323376956	7.4783697765	7.182534976	6.789240113	6.802613852	7.858804799	6.732852978	7.505979183	7.283978745	7.100980137	7.681143802	7.05325085	7.136414795	7.267963984	6.839320961	7.100958346	7.6108563705	7.530686126	7.30560703	7.911277266	7.263741874	7.684780344	7.477265694	7.16568665	7.251135233	7.514748463	7.009281514	7.559042441	7.218566497	7.436585292	7.213737035	8.211673195	7.5645957785	7.808523553	7.937145469	7.34760208	7.82168591	7.748414123	6.98206939	7.522597518	7.84387474	8.1727458185	7.610043352	7.564645689	8.27118958	8.801293869	7.385955839	7.47160131
hsa-miR-505*	9.133950045	9.469877241	9.685973229	10.08004979	9.037944454	9.251079626	9.64627164	9.131208569	9.402861591	9.424633005	9.425834912	9.598739801	9.698245342	9.39883086	9.294440772	9.032721464	9.154512883	9.645231734	9.748059226	9.137698581	9.491750331	9.745146475	9.816639707	9.818778915	10.23793312	9.848936652	9.714077275	9.422338268	9.155517072	9.803659889	9.788704759	8.674759632	9.079147279	10.65150229	9.083163093	9.484076813	9.208687004	9.147701142	9.421322158	8.79758534	8.82272837	9.473480102	9.443859499	9.912685483	9.324986604	9.09581136	9.652267055	9.897209635	10.05265788
hsa-mir-506	11.27805429	11.062144935	11.4730737	11.82841376	11.555703285	11.601438005	11.20650161	10.59434647	11.59987651	10.3512569595	11.094574045	11.22664363	11.281754915	11.24833836	11.01268909	11.35786378	11.29880218	11.622457305	12.03526536	10.346899865	12.10565426	11.26834847	12.18602815	11.42657144	11.65718303	11.35819616	10.88541166	11.04124807	11.87827776	11.520626385	11.539493375	11.631310965	12.15128332	12.575011625	12.105507965	11.676903985	11.131049525	12.046447895	11.5987869	12.065650425	11.765985325	12.28327372	11.94433442	12.105430375	11.011621065	11.982614465	11.69629353	11.707412785	11.32545701
hsa-miR-506	8.753867043	9.017641747	8.582357877	10.15822853	9.461866444	9.137175784	8.513129583	8.251255215	9.053249807	9.113670714	8.468955533	9.103605912	8.751982755	8.078275905	8.259993282	9.547877394	8.69852095	8.900719752	9.255013413	8.149873468	9.352499663	8.646588412	9.822913901	8.932181307	8.71772519	8.410461144	7.989179581	8.556300546	9.552097358	8.432466143	9.78775136	9.533512205	9.773822103	10.00513437	9.824519577	10.13922987	8.806795963	9.472863847	9.506619915	10.0091068	9.916460446	10.00669657	9.635960095	10.07014825	10.06110891	9.789490848	8.367358041	9.221970167	8.225057295
hsa-mir-507	6.53982572491667	5.73952471	6.425511588	6.703394137	6.67525247375	5.3973715195	6.5103263445	6.2670233395	6.56690193125	5.949443502	8.6135227770661	6.260945768	6.996835647	9.13261318296247	9.20796161940508	6.29786395983333	6.2510437493	5.797978835	9.01812388059068	5.742678804	6.561831235	8.66770115303395	6.52471395575	5.447147626	6.21887646466667	6.1226471655	6.47371466775	5.7037333174	5.509579238	5.506624867	6.153136028	6.8350347355	5.9275826602	7.1057600575	7.314964397	6.5510900835	4.417217397	7.096935507	3.031220043	7.324110808	6.407832782	9.24316251877634	9.07005053579481	6.788089716	7.053129303	9.30176328833002	9.58064887220923	8.71858597487133	5.977711597
hsa-miR-507	7.095144645	7.378481348	6.57806724	5.96099341	8.572804368	8.1934376	7.103253291	6.764313065	7.067058185	7.800323492	6.784250837	8.218964983	7.595534053	6.765726956	6.881510197	8.605735411	7.71297534	7.090207889	7.445177101	7.624349847	8.794352682	7.396924201	7.899865686	7.204842688	7.117851211	6.326202076	6.171408825	7.009255569	6.982815669	7.013728889	6.831670141	9.153349981	9.058192248	9.219045136	9.475657716	9.702878756	6.591319656	8.718952553	8.717831644	9.971826972	8.174827311	9.370885893	7.92335070522222	9.669717824	8.788710675	8.423457885	8.3324971415	6.888561858	7.29581714694444
hsa-mir-508	9.6131902355	5.315610461	10.0460114205	5.4948821795	9.9221170335	7.7053546895	9.3267095865	7.9407860485	9.3694729395	6.344812585	7.608740936	9.981407481	5.67202099	9.718394672	7.9413389385	8.859987456	6.858988761	9.261914987	9.8484697945	7.7924809755	11.042472445	9.3397271995	10.711244235	8.851032381	9.857058616	9.6195957915	7.76012545	8.6352642	6.642336736	9.9126398745	5.5396399475	11.16745433	11.89359795	12.044234345	11.326663045	12.462957425	9.5292125655	14.61665624	10.823853785	12.159114195	6.5963769065	12.947877315	10.384473335	12.93017239	7.5659885365	12.421252805	10.863438815	9.8993773505	9.506595126
hsa-mir-509-2	7.263443595	6.634850116	7.244195801	6.233714875375	8.163334977	7.0694478503	6.983616354	7.20457056	7.635579673	6.8928467085	6.83971144957143	8.398655013	6.8798392466875	7.8272874558	7.633437841	7.159860031	6.8087418927	7.207902855	7.189985267	6.158511112	9.683228743	6.889370889	8.678368964	6.875887323	7.328786357	6.990563298	5.9692636525	6.667376247	4.619835096	7.613394659	6.43144281188889	9.382814738	9.896103993	10.62264627	9.491888409	11.04024275	7.38355744	12.69995338	9.047691042	10.13544423	5.482320122	10.84394775	8.431140372	11.23615242	6.313785955	10.70311709	7.108710864	7.597014179	6.707402654
hsa-mir-509-3	3.558636419	6.188262981625	6.151627362	5.4294626336875	5.733008205	5.87661211771429	8.54846601908445	5.76108892725	5.710677243	5.5431534002	8.6135227770661	5.85447243428571	6.565205023	9.13261318296247	7.046964139	6.3422449396	6.30424817335714	8.71839394862499	2.859330319	5.7742114515	6.096084071	6.832591849	3.797819145	5.685857047	5.68544706892857	4.56715239575	5.306847462	5.685893411	6.143049257	4.817646689	4.848164864	6.71019054266667	5.68067922183333	6.73973103366667	6.489978146	6.99766352633333	8.85798562187013	6.5822297075	7.555722233	6.5045377972	7.26165231	7.69108479833333	9.07005053579481	7.4538434045	6.9494937125	6.94807419066667	6.983734623	8.71858597487133	6.498613589
hsa-miR-510	7.0910567	7.70536487	6.342045819	7.131718834	7.635562925	8.013337034	6.312003855	7.738679103	7.030594471	7.042106829	6.725488671	7.317445401	7.529341583	7.0698847538	7.59910065	7.797818769	8.213479141	7.448896287	7.757661542	7.84375189	7.652677013	6.354159746	7.615357556	7.003605739	7.413743119	7.025497393	7.457117987	7.144784621	7.883255412	7.052092426	7.949123272	6.90949546033333	7.01956328183333	7.0290944789	7.05295201285714	6.9058565686	6.690419618	7.622357333	7.75832374385714	6.810218143	7.55923307	7.258881111	7.310187112	7.0264815868	8.055075522	7.96179458266667	6.755526919	6.850744338875	6.173209796
hsa-miR-511	9.771342795	7.11783539	10.07759721	7.52200528	9.99782217	7.841958684	9.377740771	8.434605834	9.740211412	6.969382212	7.713356979	9.823371625	6.978382072	9.851906858	8.247237202	9.065439807	7.92268575	9.681435953	9.905298202	8.36653252	11.36586325	9.80283371	10.86513815	9.24200979	10.09196801	10.00815501	8.842033353	9.22413143	8.08831646	10.25229495	7.401338363	11.4323229	12.31843826	11.52930632	11.27526238	11.85659358	9.755408291	14.70602396	10.53341912	12.75198174	7.523394989	13.04433632	10.64565231	13.19219462	7.657599687	12.79220922	11.12477104	9.768253711	9.547317993
hsa-mir-511-2	10.33142289	8.746347198	9.079973759	8.298674207	10.19544319	9.778183411	9.977674714	9.001348724	10.13625647	9.617473099	8.726452171	10.44487699	8.4563548	9.365689753	9.967439052	10.88502658	8.775341618	9.441573993	8.849548602	9.502630633	10.86862038	9.275366747	10.41096576	9.466345111	9.759779027	9.007790208	8.190836357	9.179867584	8.842870939	9.564704112	8.645128283	10.19451503	10.09606959	11.43096671	10.9332264	11.40590729	8.13153927	11.23394786	10.45973563	10.40950385	8.393878031	10.72358598	8.852162724	11.49871808	8.832838835	10.33242758	8.742607992	8.554062506	8.223218968
hsa-mir-512-2	5.489430643	6.66347291	6.5372561115	6.014191472	6.88832699	7.098586746	5.91862298566667	6.35901377016667	6.17512714925	6.58274467866667	6.348627033	6.65107248575	6.793024967	4.206664444	9.20796161940508	5.78724852183333	6.37071215485714	6.945273765	6.8164209182	5.802955871	5.7283564496	6.495309488	6.19351035116667	6.030777138	6.696452926375	6.73933576575	6.285747003375	5.518738825	6.01804682	6.613243562	6.627164923	7.247805632	6.463300802	9.38516452896967	7.272803478	5.138773519	7.558908138	5.4221266855	7.203899139	6.98361753	6.38080101342857	6.500159657	6.3472187725	6.876367331	6.529830664	9.30176328833002	5.70778668	6.43245912366667	7.13515840875
hsa-mir-513a-1	6.885403212	6.714908073	6.92535378	6.199495274	7.462269017	7.0503288835	7.253391431	7.008004416	7.850790878	7.14596779	6.036625778	7.385785951	7.349772293	7.7366046325	8.641403089	7.153942569	7.073221498	7.608436068	7.938291818	6.958469152	7.187721897	7.242334155	7.756607239	7.16143599	6.974212658	7.551184974	7.237801266	7.066318224	6.678211309	7.534566127	6.322000198	7.373367157	7.7970842595	8.384009291	6.944331318	7.6544531765	7.31302226745	8.155786867	6.898651567	7.4519413835	6.639507877	7.6870276935	6.8408121635	7.578041472	7.0039013555	8.033394462	7.601552497	7.264332271	6.9403494225
hsa-mir-513a-2	6.05452882	5.683758068	7.083845123	7.615776335	6.36026336766667	6.23666432916667	6.162180205	6.28383135107143	7.489533923	5.021766226	5.3824236615	5.827148994	6.89074565642857	9.13261318296247	7.185250193	6.294023081	6.63870398041667	4.388656917	9.01812388059068	7.946437728	6.324129549	6.54644463	5.91760918657143	6.742143548	6.552914907	6.9045442568	7.71621858	8.198095835	8.240775243	5.890537862	5.271177162	6.9317698605	5.4357964712	6.60890991433333	5.672576041	7.169315474	6.091724409	9.17462028910589	7.386452282	6.418149838	6.471776649	6.3602308415	7.001493746	7.214065712	6.115716842	5.5890628295	8.074947478	6.296313025	7.20519338
hsa-miR-514	7.60499792	8.199673268	7.935564514	8.707237572	6.734977447	7.343262332	7.721599249	8.041988535	7.633086685	7.722422705	9.35234969	8.374015206	7.697257692	7.392385052	7.8094085734	6.734535725	8.681634317	8.389357184	8.71186044	7.941776599	7.712921744	9.395212165	8.309896272	9.926511115	9.805823315	9.438508505	10.13810786	9.553754466	9.721795362	8.861221568	9.926015826	7.597636044	7.819501051	7.36362136566667	6.992854201	7.6038368814	7.474121405	7.21976664128571	7.9749339355	7.217918142	8.557036117	6.942969582	7.785670889	5.808858753	9.626453973	7.55056558042857	7.44360553966667	9.272017819	8.449977518
hsa-mir-514-3	7.908653949	7.613561449	8.18537738	7.799939464	8.331424711	6.549934605	7.930810901	7.338471241	8.018372185	8.143355383	8.302057619	7.647437287	7.828665597	9.566400028	7.466002079	7.410285584	7.321557474	8.64149408	8.759057916	7.682152536	7.424144553	8.71685941	8.287522661	8.125617984	7.68699802	7.947687081	8.186504124	7.803459186	7.544241024	8.13826544	7.488499885	8.447514446	8.425499453	6.942821473	7.852830217	8.647655928	8.766140412	8.492415709	8.18133817772222	7.930898984	8.1209347	8.242812543	8.507504087	7.70160684	7.319345678	9.10292559	9.252155198	8.419480433	8.899746441
hsa-miR-515-3p	7.232609245	5.93645482775	4.021812564	6.09993275983333	7.880185787	5.200495616	3.800271027	6.1653066145	6.201164622	6.5142380056	8.6135227770661	6.046135847	5.087926709	6.815184331	9.20796161940508	7.365992652	6.17009176	5.069020904	9.01812388059068	5.7736131685	6.55870789966667	6.832591849	4.700063457	5.5800603415	6.58282323733333	5.8708813915	6.1099655	4.361911651	5.43248695072222	5.5752162295	5.7142248	7.071003772	6.3099277125	6.37689014925	7.0185637285	4.958263664	8.85798562187013	6.833181456	7.894942661	7.1592082898	5.66843798366667	6.401852547	9.07005053579481	6.913390933	7.552327007	9.30176328833002	6.983734623	6.407370668	8.79204757907959
hsa-miR-515-5p	8.7188139125	9.3882620325	9.200563328	9.4276057825	8.8809523625	9.377098643	8.914198009	9.1111533055	8.9827214745	8.8515477425	9.125992396	9.0951239155	8.998146386	8.3731342435	10.44884246	8.8398399295	9.336828675	9.098971422	8.8357167405	9.242960515	9.235764985	8.739328426	8.9764211865	8.771506821	9.3108763725	9.120559634	8.7475606535	9.2078499805	9.39007205	9.0434830665	9.205079683	8.211180494	8.7873407935	10.32748797	8.4704497275	8.519991518	8.570731851	8.524105369	8.5164078435	9.3289855415	9.2332350525	8.833741372	9.143498583	8.5604135685	9.0357803165	8.25319075	9.569065799	8.8022779665	8.982937273
hsa-mir-516a-1	8.441298153	8.8526102495	8.788758702	8.578243266	8.661880868	8.4318770665	8.6124121705	8.6607763035	8.299629789	8.408990086	9.00287459	8.855958658	8.952638179	8.41466379	9.2591207025	8.6340902145	9.105438492	8.8956530585	8.4544939275	9.463727892	9.5493442145	8.756161917	9.2007710925	9.056646268	9.0458337305	8.840634943	9.1999243855	9.296135672	9.6237396395	8.714844028	8.4357693325	8.1946187875	8.299988021	8.7245290615	8.1941914565	8.2621183315	8.5709412105	8.3549052645	8.8695091705	9.293817982	8.8798059795	8.546315222	8.9841969615	8.1332780715	9.340658628	8.5912063735	8.946856653	8.7358600785	9.029362013
hsa-mir-516a-2	10.31942528	9.686826398	9.879867113	9.138911272	9.775196461	8.331776576	9.653816826	9.017285244	9.778603379	9.199876677	9.344013986	8.776329004	9.327613063	9.65303101	9.69148982	8.581306282	8.976255298	9.211936214	9.169382867	8.506382946	8.635791597	9.179431246	9.279885314	9.556362395	8.938075424	9.879993661	9.391292124	9.760227998	9.168327399	9.952613266	9.606122057	9.395924726	8.953608177	7.66109341	9.100195212	8.360500903	8.990385657	9.245575259	9.118458065	9.209257227	9.331972823	8.605223829	9.245713445	7.543134975	8.7023014	8.860739954	9.765272832	9.55673367	9.429579338
hsa-miR-516b	8.4312136075	10.59251022	8.2193780355	8.1948105625	8.508796447	10.54355644	8.048867761	9.981011997	7.849412717	7.174816674	10.1359043	8.183892989	9.970130348	8.48789535	9.968654867	8.3155245595	10.31557943	10.39136966	9.71076117	9.93133667	9.663013251	9.316982965	9.866739059	8.262905576	7.439656897	7.9916137655	8.137950707	8.2556342955	8.12056401	9.722914019	7.9809889855	8.3537600205	7.5882663575	7.913139227	8.0251270325	9.32740823	9.168775819	8.3963165925	9.597782758	8.751234995	8.50827232	4.9585155695	9.745005121	8.161454711	10.63632086	9.847946941	9.140650638	8.5702522325	10.43881071
hsa-mir-516b-1	8.498783517	7.967201919	8.810448391	7.291169264	8.830463789	8.468830613	8.607599698	8.082021808	8.004534839	7.558229943	8.396549347	8.813159282	8.29320832	9.703260582	9.767565173	7.80706456	7.669133023	8.652753039	9.176689835	8.566535269	9.017017972	9.06207645	8.561899577	8.303454281	8.333856481	8.490359339	8.233769234	8.184979197	7.86564634	8.556950738	7.449978755	7.451114863	7.856182222	8.876220374	7.672821485	8.532242681	7.386311867	8.074462976	8.758170289	7.927353891	7.666936534	8.503405885	8.548284843	7.162197965	7.459885116	7.562549242	8.509477356	7.8204175	8.294089574
hsa-miR-516b*	9.210475465	7.726692365	8.344761571	6.265742211	9.963366907	9.313429848	9.128214244	8.485822087	9.734987484	8.267676955	8.195981937	9.555755689	6.811466528	9.03916723	10.0450839	10.42727601	7.7755032	8.848177179	8.305728416	9.152755818	9.593891209	8.973020201	9.356807247	8.395639006	8.328342272	7.780280963	8.0311894918125	8.190590852	7.626864798	8.704028266	7.439749357	9.98667183	10.3881991	12.80770695	10.05240673	10.92994809	6.912223377	10.34341233	12.16175934	10.19693757	8.656204298	10.55650703	9.69667241	10.38528648	8.437107375	9.252357508	9.113700877	8.946441145	8.351945569
hsa-miR-517*	7.684236835	8.232289828	6.584010217	7.999150301	7.860497057	5.860729106	7.328337316	7.650469956	9.092258504	8.025638499	6.981089241	7.591203532	8.016156313	6.897116435	8.0381413089	9.681421566	7.345174644	6.162076957	6.390171383	4.96334361	6.820290302625	7.529095475	6.650342076	7.529164665	8.008079667	7.498615354	7.689843196	7.08407818	7.422552522	6.633645219	9.2110016	9.124395246	6.393251343	7.589168156	7.145101722	8.26541041283333	6.937505565	7.55711269966667	7.421269903	7.4182131995	8.679670921	7.981095761875	6.956470816625	8.02589399228571	7.501103662	7.87823338141667	5.637815237	6.766186794	7.223914076
hsa-miR-517a	9.345861308	9.641110726	8.557491572	9.049184505	9.612915832	9.420316701	9.520517777	10.7489098	10.29636607	9.605392089	9.289888147	10.30653142	9.456608791	9.681776093	10.61301791	11.10992123	10.46840356	9.447977378	9.498799131	10.28400982	7.639137076	9.633285212	7.922043251	9.410433155	10.73252175	9.82933064	9.328500487	9.449937919	10.89925248	8.681674792	9.293080109	10.14117287	9.452317771	9.7707216282	9.897434575	8.180173759	9.63199663	7.957078444	9.17255992	7.167401831	9.623246345	8.527721934	9.354457793	8.294806718	10.13787009	8.550719045	8.722999196125	10.09588153	9.841266354
hsa-miR-517c	11.09291245	9.420953407	10.2262232	8.689607301	11.23118087	9.665615467	10.51179131	9.90640573	10.79881302	8.904300834	9.464284267	11.43751962	8.423777068	9.473419979	10.93976335	12.20858027	10.11162617	10.58092283	10.02756569	11.06595704	11.33664625	10.40890871	10.52726756	9.537569765	10.54241354	10.11803089	9.703381438	10.70048009	9.803345677	10.63200284	8.842267381	11.78449326	10.64052024	11.87498533	11.50214914	11.29066112	9.940627273	11.15821122	11.99698279	11.91145599	10.07869993	10.96687373	10.23722843	13.45055786	11.11221066	10.83102849	9.72337376	9.850639297	9.479069429
hsa-mir-518a-2	4.444383809	3.839476173	7.23949462833333	6.14415081922222	7.0928701475	6.43078771883333	7.0548465436	7.1740167365	6.98033538942857	7.06643011666667	7.372645038	5.82013738214286	6.8002497672	7.678812624	7.417464877	9.564270781	6.7345557748	7.24342238033333	5.76898019925	6.299666152	6.79761550425	7.38910946266667	6.66069109566667	6.43595094422222	7.12159607775	6.43509336816667	7.28944794766667	5.88383659	6.15913119285714	6.19261939783333	5.564199963	5.312401354	6.12980438	7.250202143	6.81171102314286	7.708992773	7.237729739	6.635451399	7.090920188	7.09318676025	7.648542159	7.79247117333333	7.011245447	7.22588057866667	5.38444466525	6.5487740135	7.0984579975	7.729762765	7.637583568
hsa-miR-518b	13.8226737	12.10527983	13.3841613	11.62794678	13.73033379	12.22189128	13.0019132	12.64995137	13.56054046	12.09916662	11.89433028	13.64864485	11.20948463	13.82595349	12.66222208	13.18602292	12.66487807	13.21748162	13.13334866	12.82898468	14.73882404	12.92021361	13.95159647	12.93331783	13.23349636	13.26718401	12.69206585	12.54620515	12.07009025	13.70885036	12.058966	15.09982812	14.83890979	14.97650423	14.88619934	14.85923009	13.53889887	15.04085761	14.28507752	15.53745246	12.56669117	15.35558315	13.24808808	15.12635993	13.71265524	15.22723871	13.41729486	12.66710271	13.19096782
hsa-miR-518c	10.44325907	11.36999176	9.894381092	9.727935542	10.78636805	11.57118434	10.72144847	12.54995683	10.98793316	11.26461508	10.42319757	11.34466683	10.6752672	11.0077123	11.47135095	11.84067089	11.88986905	11.057548	11.60173904	11.39452045	10.55732333	10.40740111	10.35389838	9.846698415	11.76422146	10.74039591	10.55371958	9.774571115	11.34052126	9.511931088	10.28117724	10.33496358	10.49081762	10.37843272	11.32660448	10.53661669	11.96533108	9.858581225	10.72853802	9.847738051	11.22804902	9.916361354	12.1671454	9.619246993	11.8066578	9.819797029	10.20019046	10.56320778	11.85723761
hsa-miR-518c*	7.657251342	6.368552289	7.22812886725	5.425933567	8.120907864	8.833484561	7.649701396	8.689812111	8.77255572	8.793346042	6.94159816	7.226629915	7.82043396666667	8.1394501885625	8.310361264	9.586070773	6.963660568	7.2794386	8.637593362	7.628803519	7.002783209	7.7594955504	7.60827237515	6.186447838	8.264664203	6.156616179	7.194854366	6.142154339	7.347232419	6.169465812	6.700976991	9.147559276	5.944462453	8.49029365594444	9.224477602	7.491209008	7.9497111980625	8.50823272272222	9.081251985	8.31417196916667	7.043644489	7.461171507	7.69916422527778	9.183210826	7.72827743172222	8.1630471635	8.06563550333333	7.42464564	7.863415546
hsa-mir-518d	7.024250407	6.426434478	6.524640149	6.342247844	7.226873143	6.144811684	6.4232760778	6.158546829	6.405708861	7.139726726	7.529336471	5.752394238	6.70986235827778	5.804565073	6.369304273	5.534805066	6.24803721258333	5.619576168	6.438307725	5.261209363	6.3317692864	7.070249033	6.518116782	6.970143127	5.956491621	6.533970533	6.290411379	6.118004005	5.363927842	6.620701581	6.034188107	6.120845826	6.48809309021429	9.38516452896967	6.610875308	5.097041754	6.4819098015	6.73494336	9.27468466660251	4.552892077	6.4648404088	6.72329874516667	7.006767351	3.949696946	5.546731366	9.30176328833002	6.96201639366667	7.245434081	6.872569834
hsa-miR-518e	8.044732644	7.306853636	6.977733911	7.561217709	7.718402694	7.963402808	7.416670454	8.458297911	8.597881496	9.122368673	6.866629512	7.673839228	7.362601815	7.306494692	7.58359099	9.407134091	7.765757343	7.745418023	8.670969132	7.762713774	7.491211043	8.017967476	7.975893829	7.907998781	8.752755762	8.091957328	8.340907697	7.949852043	8.199365067	7.886820056	7.989171418	10.65911715	10.15388243	8.408204229	9.625997526	9.112823368	8.9253161	8.44211426	8.364915316	8.165844587	8.232252601	9.080398109	7.348346496	9.56823474	7.556201836	8.342053628	8.162268599	6.591617045	7.73145598
hsa-miR-518e*	6.7824311	6.920244593	6.872370424	7.291840744	7.129176391	7.26205083	7.458413542	7.756187821	7.653577481	7.230326414	6.545426953	7.469932179	7.212871204	6.755279513	7.577553444	8.528628418	7.794600732	7.1021422688	6.9289594774	8.06732593	7.779934683	7.161255895	7.726922413	6.924009346	6.18712547	6.253462516	6.927481274	6.655942064	7.183288022	6.675108549	7.30725848	7.748306169	7.591721196	8.1177049	7.656186483	7.36372743	7.526944919	7.545546563	8.243225242	7.404191984	7.910183069	7.951690416	8.382643565	8.812171748	7.946466262	8.11902668866667	8.293720692	6.268762949	6.829580136
hsa-miR-518f	8.959031561	8.443823685	8.053501523	7.158003928	9.193638078	9.404258706	9.140812249	11.22235769	10.20155351	8.995290536	7.853656646	10.14270943	8.067361786	10.26004915	9.936816483	11.19335978	9.500381074	8.981308003	8.108443394	10.72615253	8.596932917	9.170215771	8.618181125	8.060317444	9.388507348	9.72459325	7.995203554	8.410271149	9.783952186	8.385420026	8.041788539	10.09690998	9.228670341	9.589763084	9.910116138	9.60124961	8.209639274	9.560173771	10.01333007	8.898208949	8.42186224	9.243707586	9.579371012	9.134681881	9.089553675	8.79728274	8.564200937	9.838034734	9.860134647
hsa-miR-518f*	7.571077665	6.235771445	6.617710425	5.631800522	7.840257459	5.835493055	7.575020256	6.489096396	7.893802814	6.423498813	6.668573547	7.390603302	6.042512861	7.45550384333333	7.49128311	7.623712792	5.290403882	7.12063198416667	6.95750330783333	5.996364598	7.0560893402	6.762225628	7.03272386792857	7.031742585	5.879850414	5.91228395	6.29268365116667	5.806877442	5.735404419	6.225488751	6.297212638	8.190047754	7.384859687	8.24366577633333	7.418380898	7.8314919375	6.792804423	7.564793131625	7.375807643	7.22432939408333	6.947417817	7.729899468	6.881648996875	6.589272087	6.63047013235714	7.725492231	7.27643557166667	7.233998201	6.769230081375
hsa-miR-519a	8.506177263	8.345487627	7.406583	8.420967785	8.463986565	9.358350191	7.887221556	7.604885589	8.074203691	9.090435845	7.606845248	8.608254807	8.422459406	7.547305127	7.837000099	9.113039798	7.962450083	7.417106419	8.619925204	7.726166359	9.022264164	8.188229889	8.185426396	8.221591572	7.947995032	7.683748567	7.809182369	8.09837731	8.187991114	7.854430293	8.157123085	9.677761529	9.544157028	9.886794873	10.40996435	10.21933346	8.068580959	9.361690244	9.240381508	9.568426346	9.132804689	10.16643683	8.743020095	10.72768956	8.87105342	9.369114101	8.13442611125	8.603344672	8.279149564
hsa-mir-519a-2	8.174387123	6.727289397	6.445732942	5.793272599	8.196044333	6.550254453	7.505761667	6.553782243375	8.050004551	7.01793935	7.465343793	7.985848789	6.380662324	6.65617666	7.740228516	8.642227147	6.250696766	6.3463390365	7.127148275	6.931383859	7.468786882	6.240215808	6.566088651	6.682406385	6.638140503	6.388293644	6.17789524416667	6.315661508	5.669808822	5.617624527	6.225252976	8.924239564	7.29376281966667	7.6297611862	6.968023369	6.830358263	6.5344417636	7.320396159	7.243928387	7.27091820116667	6.974528997	5.599919865	7.4581301275	6.42270182	6.796465076	9.30176328833002	9.58064887220923	6.459086197	5.24207859966667
hsa-miR-519a*	8.860349395	9.5545624	8.025792956	7.513434365	9.558614894	10.21014653	8.020756962	8.426847582	9.162156041	7.950878643	10.91729617	9.851958995	10.14004131	8.14885819	10.22058739	10.16461925	10.69918811	8.915799597	8.566095087	9.692739148	9.860036087	8.167907049	7.912853697	8.372285726	8.844065779	7.521178807	7.118966553	7.779603263	8.404519705	7.650136387	8.668364492	9.910924036	10.97392854	10.27890766	9.731463997	9.188322463	7.759108557	9.197032766	12.09194121	8.396144071	9.207686711	9.572741061	8.754090634	9.974570634	10.81204424	10.31548743	9.436593968	8.655882527	8.3692585
hsa-mir-519c	8.349894565	9.825468437	8.223906923	8.667881021	8.46086667	9.832882433	9.011379933	11.26036808	9.59072932	9.658377955	8.76996439	9.90830986	9.529002972	9.644938263	10.26057256	8.654150586	9.842606493	9.020993612	10.631681	9.726883046	8.653942546	8.727903751	8.406761465	8.111294123	10.48207861	9.609082505	8.214794598	8.201587899	9.723514372	8.66503155	8.439586442	8.608430566	8.930616316	8.448504138	10.18107988	9.347503719	10.83776213	8.087625909	7.987300363	8.112197278	9.742480573	8.901449294	10.20052363	7.904796143	10.59356141	8.317204307	8.143230646	10.35170522	11.61685343
hsa-miR-519c-5p	7.935266927	8.175129148	6.829603829	7.537547561	7.996515836	8.348733923	8.18456515	8.424848309	8.561653302	8.576752037	7.659057067	8.21788604	8.595152422	7.830980677	8.344744566125	10.09021587	9.020369964	7.641201112	8.58210874	8.201379603	7.880730982	8.193198332	7.918401735	8.458193229	8.900540405	7.696983904	7.970653856	8.029102593	8.237722979	7.32298048	8.452805627	9.665981308	11.06702162	8.721984039	10.25434745	9.808651962	8.581303679	9.297199372	9.868442084	8.664298135	9.245606627	9.876263729	8.251610656	10.59298916	9.548064337	9.308751538	9.175278978	8.528446472	7.34696683
hsa-mir-519d	6.089451824	6.222511638	6.992907461	5.765088572	7.5039977167	6.9020500505	5.988749141	6.279366795	6.887355015	7.397620469	7.12171961514286	6.421106506	7.340410242	7.491010901	7.388893146	7.384763414	6.757195824	7.3660151915	7.4284765038	7.04788571261111	7.17058944344444	6.45337969	6.70296121283333	6.447989431	6.67701068	6.46034106	6.66979249216667	6.80228234815	6.159319412	6.572840074	7.103549967	8.741421731	10.8806303	7.846634162	8.766272124	8.526203745	7.769078798	8.673076103	9.170584668	7.304371714	8.264454461	9.134268893	7.112882496	8.399168706	7.001282911	8.830589722	8.746444664	8.060683928	7.292580383
hsa-miR-519d	9.4345575985	10.203018256	8.9418728155	9.88410777	9.627096706	9.9399792455	9.7336294885	10.366202915	10.38666574	10.3775416025	9.3367872875	9.7286155015	10.830034875	9.5223796045	9.958138048	11.057695025	10.2140487225	9.4644606835	9.6320417625	9.8757742785	9.060260193	9.660621233	9.2392196525	9.610183427	10.404476535	9.8263392595	9.529272982	9.757282097	10.1140227195	9.395987038	10.48789749	10.636033975	9.830742066	9.8702002205	10.69969455	10.0974367985	9.2025227665	10.13207089	10.90156709	9.913286187	10.810909785	10.178753467	9.338569591	11.14047042	10.253725798	9.593073466	8.887214362	9.339700907	9.3365082695
hsa-miR-519e*	6.408967461	5.556545285	5.7025366085	6.284500027	7.264265573	6.090536005	6.385786669	4.097572854	6.55029700466667	6.512674355	8.6135227770661	6.47099830925	6.013842915	9.13261318296247	6.566816859	7.11370924066667	6.11482139266667	5.0805693075	6.004587248	6.32254766066667	5.09973896133333	6.321590732	4.752007944	5.757004944625	6.728147045	6.232467475	6.03532987475	5.838921098	5.770108621	5.58129973214286	6.567034902	6.495622373	6.031131328	9.38516452896967	5.503921425	9.22541658226237	5.414657639	7.351992136	7.527510701	6.841103717	7.475196261	7.021587299	9.07005053579481	6.28113692666667	5.155156021	9.30176328833002	5.954826447	6.3053890435	7.08744687
hsa-mir-520a	7.360721891	7.90618994	7.141535452	7.446476315	7.747138345	7.665334212	7.577978379	7.782944254	7.989546196	7.773280767	7.803167547	8.188625536	7.555828216	8.85275742	7.8260516695	7.008874644	7.560571019	7.119656939	7.736318832	8.041972968	8.34428103	7.940340324	8.225021496	8.046374086	8.168497552	8.25537429	7.69997379	7.757746362	8.004355921	8.188852349	7.162600152	6.25956919	8.167845889	7.753654705	7.717028779	7.792159802	7.32563807	8.112083562	7.614565353	7.143337653	7.731238214	8.422833076	8.521241284	7.873076965	6.978934143	7.79506748	6.925320785	7.666846218	7.813498967
hsa-miR-520b	10.2828753025	11.19811366	10.19788534	12.04416561	10.88000054	10.54352695	10.6655268	10.24923624	11.03969948	10.81158892	10.3157796	10.5942785	10.92698951	10.56563707	10.5281704	10.4350272313	10.33703977	9.984658454	10.13163351	9.375158171	9.994551051	10.69401835	10.28980063	10.0141932945556	10.95237824	10.57250448	9.397479834	10.57563416	9.690071068	10.40006161	11.09803466	10.88996345	11.94178011	10.42265432	10.73475256	10.40818794	10.14658678	10.14290755	10.54446746	10.3207624979	11.87323278	10.72446429	10.66447125	10.5346117	10.15983868	10.48607397	10.8787175	10.91660912	10.06889002
hsa-mir-520c	10.60360518	10.86426511	9.791356414	11.34112244	10.90296034	9.968089492	10.4646151	10.03799806	11.03510868	10.48380241	10.30403897	10.55629696	10.5068026	10.01181134	9.782515049	10.71353205	9.935715677	9.40662293	9.51202699	9.226922131	9.410015777	10.2853457	10.12332935	10.184766226	10.45215009	10.33559735	9.213210753	10.16063267	9.449353434	10.01883527	10.90746066	11.35595731	11.92959269	11.10485519	10.82544839	10.88175421	10.18259618	10.20690213	11.14821931	9.946957652	11.66290527	10.69456633	10.73094101	10.92748149	10.41426451	10.5333721	10.93179818	10.81557141	9.920621992
hsa-mir-520d	9.202552884	10.1805657645	8.8129533325	9.690405508	9.6131667475	11.03720345	9.169267781	9.477811293	9.5909640155	10.314570565	9.124506675	9.886486658	9.3681584025	9.6049811735	9.8635682295	9.9316082735	10.1542374555	8.7585219525	9.7215118085	9.38560656	9.896760683	9.0850133135	9.915408288	8.794449427	9.2987021635	8.3396215915	8.643233035	9.074502704	9.377049984	8.676893994	9.5726652455	9.234931332	9.7592098555	10.862137905	10.38133986	10.978602595	10.46586703	9.3559316895	9.746966064	10.097139925	10.82748224	10.29979921	10.39627	10.616243005	10.646567505	9.2273041165	9.2871698485	9.0316940405	9.366748258
hsa-mir-520e	11.89133437	11.70979653	10.64485924	11.60756732	10.74438114	10.51783914	11.1114894	11.22793364	10.63389721	11.42939679	10.77221226	11.17391726	12.02785645	10.2780238	10.17416056	11.4208146	10.74565955	10.65823741	10.17700345	12.28364517	10.9326599	11.09723053	10.59493993	11.15870605	10.54729387	10.97711258	11.82633764	11.40161441	11.60508808	11.00368923	11.32800498	11.22760931	9.016138944	9.129958105	10.92651964	10.35215165	11.03906321	10.48726012	10.26608353	11.31846849	10.49805958	10.11119705	10.29564376	11.75793909	11.14732963	10.38604676	9.405972381	9.919354009	10.11518863
hsa-miR-520e	9.510800315	10.56688605	9.650330934	10.32901796	9.66916485	10.55745002	9.576749342	9.97420211	9.724523799	10.86918378	9.498189331	9.677330094	10.5053194	10.6168688	10.24577867	9.620022651	10.63833443	9.92963933	10.76756205	9.69063885	10.5030706	9.896290651	10.68511513	9.644477178	10.15671969	9.634750156	9.408178662	10.09423853	9.649323898	9.299951684	10.25100092	9.761511225	10.96212743	10.91189394	10.86389067	11.07126075	11.77607259	10.26455817	9.858591198	10.75028982	11.30212384	10.98840144	11.41135279	9.886577858	10.65890067	10.36290816	10.99610961	9.983563252	10.44145269
hsa-mir-520f	8.49627545	7.558510156	9.256300056	7.519945616	8.714945819	9.084958869	8.737956814	9.390943909	9.481732262	9.498447001	8.444615347	8.851619692	7.73216528	9.011762581	8.79126071	7.991874185	9.316689681	9.310894172	9.350149368	8.566629843	8.762105426	9.659159059	9.078397829	6.751203027	9.3912296	9.638288278	7.355544055	9.871652772	7.190759423	9.703549853	7.1488984405	7.778416054	9.429026145	8.984701102	8.0971531215	9.582702626	10.6096006	9.330256057	8.577828992	9.898599071	8.382421433	9.726919508	9.991590351	8.286631283	7.989480564	9.272457832	9.554656941	9.477888476	9.163488027
hsa-miR-520f	7.211628677	8.190169291	6.190979095	6.940988606	7.315871942	8.022333604	6.171209666	6.778569406	6.768774654	7.72455858	6.80203681911111	7.130373909	7.618906467	7.39111579371429	7.26357884183333	7.120752456	7.036932584	7.067154434	7.224389612	7.041330927	7.288467458	7.1413875537	6.607570453	6.573837794	6.50110664	6.285188082	6.346052429	6.348626818	6.945618433	6.247993913	6.948227318	6.428417994	6.361784053	7.214225874	7.453695755	7.851922919	7.4308899385	5.259589889	6.841968858	7.874840136	7.707405512	6.47641336	7.854633862	6.534424624	5.075931289	7.3183541003	7.54404770175	5.934187219	7.228569885
hsa-miR-520g	8.779679178	10.01820695	8.288596942	9.193404199	9.041827583	10.35597696	8.565993097	9.485885806	9.051064332	9.727509044	8.23503691	9.67545363	9.277761114	8.705087954	9.713189027	9.87030755	9.861923107	8.516664753	9.236232046	9.322143308	9.854794003	8.663382596	9.674525312	8.631487276	9.110339543	8.497723763	7.97739569	8.615098155	9.039888176	8.516273677	9.430548376	8.798320059	9.177687311	10.43315537	9.656862589	10.10589802	9.226621912	8.504333666	9.431701857	9.883793991	10.28733501	9.652291089	9.628947678	9.366862193	9.562883389	8.472761334	8.527469103	8.138372719	8.642596004
hsa-mir-520h	11.75448701	10.17098436	10.68571883	9.84737452	12.45107758	10.7421187	11.23287358	8.484697855	12.41066386	9.639525185	12.19020242	11.86859953	9.340296948	10.98256733	12.33567531	12.16033848	9.050343423	10.19628241	8.8914842113125	10.72858461	8.6493143435	11.15235124	7.32548416	10.87217883	9.773399084	10.39769918	8.922947006	11.00303933	9.656457237	10.74618505	10.44569397	11.35553922	8.624017686	7.639521207	7.831833728	7.740787654	9.1785812134	8.381186823	7.530904896	8.70207401711111	10.92828765	8.671277477	7.334302863	6.720472344	9.239130306	8.64133441188889	9.19689271114286	10.99281262	8.65558426155
hsa-miR-520h	9.589463899	9.580591683	8.488757927	9.394949403	9.76381871	9.017124353	10.2667132	9.092469389	9.703116912	9.264550154	8.756569399	10.27665617	8.868173972	9.26868732	10.34889407	10.24734776	7.682656032	8.594201723	8.4358692832	9.371275883	6.675669141	9.273790618	7.522510812	8.939098129	8.660544242	8.407686828	8.313237222	8.092112993	8.397803821	8.555448185	8.407854391	10.00775405	8.266545561	8.050751266	8.934279096	7.97562697	9.685742165	7.667516628	7.785379919	7.269976565	9.702379881	8.295949124	8.617794988	8.302940788	9.048010505	5.896825277	8.41393818778571	9.666759215	8.203295963
hsa-miR-521	6.724270108	7.159358253	6.6491551395	5.452209768	6.888926859	5.576561953	5.831052725	6.49729453765	6.890934575	7.316771976	6.76174788	6.994877372	7.262001049	8.28600921	5.720551871	8.121628769	6.525532589	5.449624584	6.703327833	6.255851481	6.694667613	5.338960415	6.376296884	6.565163665	6.282280175	6.46069751675	6.174742196	6.103872394	6.838755371	5.358745723	6.936853724	7.13013792	6.976721588	6.90997726675	6.470415056	5.340364437	6.67057096333333	7.150844568	5.828985344	6.548380618	7.677362504	7.1829879518	7.18903463533333	7.157568597625	7.259191141	6.03902559	9.58064887220923	7.238700791	6.2959318455
hsa-mir-521-1	7.397289744	5.93897430835714	5.678916521	5.78171968	7.326747311	5.94363561891667	7.219139557	6.36049143125	7.709346112	6.1312186986	5.884209434	7.051481803	6.1985651665	6.280500074	6.7499472205	7.729417	5.63569509	5.073819617	9.01812388059068	6.61239995033333	6.92769849066667	6.8139994955	6.200982228	6.572781137	5.60999105583333	5.543876578	5.4826704134	7.207729544	5.93372384888889	5.52762641175	5.067060882	7.18958853	6.04379959516667	6.12242904133333	6.669437352	7.497844752	8.85798562187013	8.752802246	4.856897907	6.76664000116667	5.790482293	7.346573766	9.07005053579481	8.151139884	5.74031504733333	6.9611985515	5.954826447	5.409865838	5.977711597
hsa-mir-521-2	8.198858552	8.637735977	7.813547858	8.355936717	8.549177308	8.871869828	8.186505586	8.322602601	8.321187817	8.296178253	8.552686576	8.429869455	8.443816902	7.773180905	8.243471258	8.294012232	8.128667296	7.640585792	7.54439472	8.618266522	8.778237922	8.051375298	8.340423029	8.170174816	8.251005036	7.59101416	7.827832289	8.037006307	8.35334353	8.129771275	8.098094135	8.164875831	9.097191268	8.211239672	8.360408511	7.908249461	7.325884728	8.049201159	8.662730713	7.799381793	8.308488943	8.133616702	8.299514151	8.625392843	8.416657288	8.934386199	8.0174186075	7.812192463	7.885177775
hsa-miR-522	8.702252175	8.225739465	7.768871838	7.890231797	9.253290764	8.087295903	8.02508358	8.028552492	8.667708042	8.080475759	8.375046934	9.236475148	7.953483172	9.031170436	8.960146548	8.704524367	7.85694305	8.282027564	8.073256262	8.660021327	9.752058878	8.37803063	9.379109848	8.388855565	8.487672844	8.189950915	8.161570899	8.132372293	8.459061018	8.534978049	7.982025451	9.799005601	9.108638417	10.45589331	9.271012443	9.948318746	8.852373555	9.306013845	9.859101684	9.689319343	8.22842124	9.575058001	8.258244601	10.60429822	8.881350423	9.70821604	9.409671316	8.244594862	8.387417501
hsa-miR-522*	7.717444479	7.394423846	7.433810695	7.166152019	8.187935099	7.38918828	7.80356672	8.05959063	8.112682647	7.557211143	7.994418782	8.320047231	7.807108248	8.013948572	8.043032467	8.451290924	7.846225211	8.249133984	7.317977078	7.65423941	9.729055442	7.648316614	8.917274092	7.841354949	7.776196472	7.6693595	7.320230791	6.939675388	7.620811328	7.771818556	7.611166608	10.57267812	10.33346637	11.2175289	9.456889765	10.82706217	8.215406328	9.936851616	9.223423851	10.55101872	7.670142915	10.81612226	7.835694671	11.39032722	8.249750018	10.31306136	9.140352102	7.00313051	7.208000754
hsa-miR-523	6.726007997	6.340810289	6.356301906	6.981088782	6.716919013	4.172276874	7.055614542	6.631740119	7.620601002	6.572021424	7.173506304	6.92085546	6.224609463	9.13261318296247	6.70979463933333	7.570992759	6.60423806	6.9155966292	7.007661793	6.727260915	5.490099103	6.312211063	6.898538351	6.763706016	6.151806139	6.466350729	6.061674364	6.535874637	6.374269588	6.270507785	7.041702396	7.391778436	6.930801631	9.38516452896967	6.84676694775	2.090981866	6.083998944	6.391205442	5.656555666	6.95802625766667	6.81884207575	7.729899468	6.869755261	6.963489065	6.344161942	9.30176328833002	5.873977017	6.363475832	6.41743864925
hsa-miR-523*	7.575744223	6.130780713	7.451442872	5.858314464	7.755438214	6.627286778	6.989441639	6.46620891383333	7.554772927	5.829100568	6.523115959	7.668702222	5.004558862	7.302884302	6.039382739	8.17496003	6.350114423	6.6219296005	5.97461446133333	7.22762348	7.096852928	7.108362044	6.77383908025	6.407487197	6.35865510383333	5.827258711	6.474909419	5.725208819	6.061348791	6.46325058016667	6.272336709	7.983372889	6.632792637	7.744455507	6.382680299	7.65694489233333	6.59774288071429	7.38989456733333	7.38736854716667	7.267644037	6.768020229	6.102775839	7.1255095668	4.673519064	6.716990418	5.139100069	7.1666045075	6.545576991	6.633192366
hsa-mir-524	11.05808983	10.21924689	10.50014651	10.49933824	10.96596837	10.10268234	10.87956485	10.44626828	11.27877549	10.68742325	10.13014782	10.58555793	10.94765592	11.11366221	10.5295638	11.06617302	9.708821609	10.23154842	10.00789339	9.649073294	10.47799875	10.48551268	10.28200881	9.595643077	10.57646581	10.23225855	9.012656938	9.9884203	9.066444863	10.35420788	10.06701561	11.49667652	11.85045165	11.51589909	11.56648184	11.08949781	10.32447198	11.19058147	10.93502562	11.41515622	10.61487972	11.5806664	10.91064586	11.59817808	9.46045047	11.09318506	9.939222567	10.21454447	10.00805001
hsa-mir-525	7.67369463	6.72999673	7.441791593	8.889158013	7.323158306	7.427984277	7.702993944	6.9158815455	8.115444019	8.368000416	7.451104103	8.02839544	7.2459828615	8.18728122	7.829078161	9.1650462225	6.840868656	7.691293515	7.569602829	7.596981287	7.519777782	8.045053826	8.120452232	7.52702383	7.944395065	8.108126675	5.722593705	7.253516783	7.1197498755	7.51993256	7.248837904	7.525919162	8.674157115	7.561701805	8.207598341	7.899243021	8.095412612	8.34609632	7.943185748	7.625171843	8.47982283	8.451746593	8.279088068	8.195152388	7.551759642	7.748124832	9.015402186	7.672397962	7.379109286
hsa-miR-526a	7.740556523	7.050783894	6.123483864	8.484604	7.933764364	7.588250201	7.876181575	7.591827125	7.937840978	7.826466515	6.377894617	8.06319768	7.925662445	7.795953097	7.968045413	11.99013736	7.365504507	6.858173456	8.40047700758333	7.496107337	7.92576456	7.860723121	8.033474634	7.181648467	7.769477582	7.45139229	6.448386985	7.386950297	7.460606844	7.525444494	8.932389037	8.198081091	9.204765935	9.398089286	8.43341393	8.559524141	6.467897306	8.075382249	9.146767823	8.258591079	8.400113878	8.57089729	7.73488302716667	7.510733149	7.76219482705556	8.001250823	7.877571324	6.76769776	7.937998249
hsa-mir-526a-1	12.57242373	13.00139046	11.84390881	13.08419536	13.02795723	11.78278821	12.71624934	12.47315098	12.55270718	12.4805575	12.25590482	12.86157254	12.43213293	12.52368795	13.46191549	13.48296191	10.86737279	11.67093928	7.212322531	12.39951737	7.403005243	12.81085697	10.01747549	11.8450893	11.81961034	11.75174617	12.36251085	11.40964434	11.46713965	11.24469242	12.0430784	12.67636174	9.330503427	8.516851153	10.61894398	8.676778049	12.78079633	9.509361191	9.069544513	7.375537921	13.05616842	10.23140452	11.39050939	8.640495624	11.95966815	8.211026651	8.633122216	12.38968305	9.600480719
hsa-miR-526b	7.720589559	7.499849903	7.437719926	6.710515863	8.421512421	8.283537134	7.636900413	8.003829609	7.850674924	7.915908585	7.764200835	8.338887888	7.292150508	8.460508813	8.878215879	9.920374316	7.328508142	8.038467172	8.6786300795	8.33804826	8.817107449	8.055181895	7.910467836	7.592250409	7.262501004	7.56218324	7.476351238	7.519873456	7.861389949	7.35928182	7.315310888	7.715934381	8.36909843	8.787261171	7.654083418	8.313027061	6.584044593	7.563125822	8.60582526	7.82008891	7.275667056	7.988733984	7.357970075	7.541805268	7.2580847	7.42929616	8.559100758	7.913536454	8.16367611
hsa-miR-526b*	6.981044073	6.18314859471429	5.758615303	6.174231262	6.39126972433333	5.685609051	7.521245327	5.888146474	6.69346007	5.9835773637	8.6135227770661	6.02946528225	5.99919101925	5.308011594	9.20796161940508	7.30424110566667	5.74309404	4.0233936695	6.13451349	5.8046939616	6.2736937025	5.57694059	5.55212654375	5.511008604	6.382041018	6.125651037	6.767893689	5.95694464575	6.145472978	5.62186624183333	5.90110323	6.320377878	6.634028193	6.351342027	6.339228727	9.22541658226237	6.083935811	7.096935507	9.27468466660251	6.304352307	6.77259154375	6.401852547	6.567326512	5.997781265	5.6197879255	9.30176328833002	6.5479499855	5.60511404233333	5.921670863
hsa-mir-527	9.084331231	9.104094137	8.191344002	9.157127525	8.966475896	8.817914697	8.833389051	9.450170995	9.888202652	9.729138316	8.498934345	8.9255735	9.684343653	8.589200249	8.56880779	10.55778992	9.37097923	8.899585424	8.922303891	8.704868905	8.670685479	9.005738923	8.682089456	8.906002956	9.457796646	8.968731611	8.365817287	8.397235818	8.7245087	8.479277114	9.520062571	10.27944171	10.00604787	9.409240403	10.3895217	9.357437014	8.454167282	9.763657403	9.746659099	9.743915477	9.699010463	9.96708057	8.361591922	10.65544317	9.254831729	9.213329685	7.303947551	8.572043804	8.42059997
hsa-miR-527	5.713652638	7.219509233	8.350563178	8.102419493	7.511186352	7.771786653	7.3038843135	7.178366599	6.836990179	7.499171608	6.96281891	8.533270147	7.723308597	7.92025758	8.611802583	7.9668115195	6.301671588	6.34146553	7.415654119	8.209427816	7.591522207	7.074705245	7.2321168355	6.39896814	6.712959549	7.391776972	6.891709975	7.199554055	6.152797221	6.698551118	7.671723476	8.278876254	8.103773531	8.0596861265	7.70406146	7.7082441255	8.788036353	7.764422369	6.873032509	7.6446302945	6.856554037	8.003837595	8.82893837	7.286611403	8.373229468	6.599297472	8.038219774	7.6996043215	7.100636443
hsa-miR-7	6.75238426316667	5.635630181	7.01820653907143	6.118461156	7.05828410766667	6.74300710564286	6.375362513	6.74923708035714	6.88360968375	6.130485677	6.5770051765	6.418205939	6.54165484288889	7.513439338125	7.126945988	7.09288510388889	5.881504996	6.415201035	7.10595738566667	6.46014023941667	5.9862265705	6.0438126716	6.01839297366667	6.108971728	4.665506686	5.698475582	6.54965490964286	6.1860316585	6.08824717544444	6.046621167	6.329940469	6.534013205	6.56936445	6.94052284166667	7.527056837	6.952283388	6.4311206885	7.52710806808333	6.498985108	6.347662365	6.018079714	7.55964664175	7.045916831	6.35196541183333	5.98784574058333	7.561609397125	6.484224575	6.1581501653	5.655559496
hsa-miR-7-2*	8.602130478	8.831099951	8.876879375	9.251379483	7.961785391	7.632879002	8.407306987	8.677092184	8.167443244	8.951753755	8.661471974	7.725909947	8.811467027	8.566624055	5.506369308	6.947846518	8.584818893	8.586160907	8.405082314	7.530153937	8.069834102	8.999312408	9.093037702	8.916617116	8.910657071	9.085691689	9.143076247	8.486256555	8.032960683	8.795068659	8.732916839	7.822160384	8.217314207	8.267798345125	8.280623375	7.79009294	8.789778453	8.629384374	6.9866581	7.988951624	8.931605071	8.287041275	8.985271396	7.630415243	7.992058811	8.437719228	8.791378426	8.921142776	8.512753837
hsa-mir-7-3	6.15113076	6.211212354	7.729042877	7.927956721	7.0453122488	6.28540194525	6.159510263	6.930867127	6.700969817	6.830191406	6.96618847185714	6.8324528925	6.819792685	6.11478423616667	9.20796161940508	6.95538365277778	5.244491664	6.4977535375	6.3753131315	6.5210836846875	6.71476286314286	6.32125767827778	6.3713269692	6.3694539	6.027767191	6.814131	6.812420587	6.237804151	5.514602852	7.198053037	6.507912088	7.110687498	5.953159905	7.252336701	5.671455535	6.39217485157143	6.52997111383333	7.480663908	7.32044150375	6.74761607557143	6.7971299875	6.78505887622222	6.9761638156	6.98996435544445	6.3794180995	6.889372273	6.8477666495	2.02042904	5.846905985
hsa-mir-9	10.42051853	10.88633091	9.161992032	9.183169757	10.10306254	12.45810615	9.470618545	9.393385208	10.02292965	11.63833115	9.645608159	10.47553431	9.5787776685	9.708361322	9.779657134	10.893925285	10.56132251	9.872116539	11.3850109	9.256964234	11.07018176	9.859854906	10.45955338	9.660835027	9.876704075	9.279794802	8.7579188525	10.24149302	9.58041628	9.9193183615	10.62524239	10.94874525	10.18706826	11.87926707	12.42526905	11.79382332	9.512433302	10.97561791	11.40025222	10.62062731	11.07654116	10.89869883	10.2447389	11.60668617	10.73742383	9.7938346605	9.9478440365	9.962079085	9.831845127
hsa-miR-9	9.086950466	9.5887083405	8.794304685	8.8108628845	8.7186343165	10.3932086515	8.8308569595	8.6433601305	8.9127951	10.211991303	8.794067353	9.0892243675	8.186707972	8.593206235	7.236248673	10.16235577	9.5968207905	8.979458962	9.8172882905	9.0011510745	10.64056928	8.885484852	9.180874547	9.06069256	8.891200557	8.976929347	8.4977818585	8.774266729	9.171670121	9.2974391035	9.737640545	10.2035542065	9.561080072	10.414492488	12.29409847	10.604747618	9.676006743	10.27850906	9.7774130175	9.4283938885	10.1699897445	10.1501137525	9.525709544	10.615828855	9.840707817	9.7672158005	9.814629892	9.589673345	9.2794098415
hsa-miR-9*	8.642685013	8.4668762716	7.460442931	8.0955827535	8.653591911	9.726177351	7.93483633	8.2940376383	8.517463409	8.7101182968	8.478406368	8.556149032	8.4281834827	7.637208885	8.34767793	8.9633160702	8.3819627931	8.56499373	9.180762339	8.405827173	9.496097192	8.466509291	8.741124889	8.3034886276	8.110865363	8.268384165	7.786292085	8.2902213041	8.2657410235	8.480372281	8.096385115	8.925829391	8.066360771	9.300347105	8.9359556198	9.1237571382	8.691307735	8.5919165139	9.267123734	8.658335233	8.7368865286	9.433723451	8.4943807587	9.1472857353	8.264664942	8.4170781241	8.56635889033334	8.403940759	8.575680128
hsa-miR-92a	6.720231425	7.039507191	6.732433121	6.294755524	7.420579969	6.2589960905	6.10651780633333	6.54781310725	6.70592285	6.203484811	7.10618830675	6.451222695	6.517024771	7.0954630815	7.060938756	7.829604844	6.209088078	6.36706281025	7.527891218	6.02618949	6.504364586	6.16629661725	6.35942282533333	5.955579698	6.59109266583333	6.44957971316667	6.806693886875	5.876073937	6.29050335	6.27172217364286	6.763413373	6.749982921	6.855458429	6.522866958	4.021775209	5.919939289	8.192284457	6.43514561966667	6.11482998233333	7.1830896237	6.9816001185	7.5921904575	6.77528044983333	7.35841126	6.498922111	9.30176328833002	7.9305474965	6.772942771	7.33201897175
hsa-miR-92a-1*	6.674311752	6.999331577	6.036903376	7.431405568	7.196062205	6.1641411485	6.643707858	6.93980842	7.6449269515	7.110778158	6.49773672	6.72542328	6.3894035765	6.636178733	7.04676572	8.7338800215	6.6582009625	7.292447334	5.94897725233333	7.351455889	7.191155426	6.599079049	7.120974018	6.4541773995	6.853577678	6.334413912	6.280698042	6.508187152	6.3778984005	6.44448790722222	6.656460392	7.9852630885	7.125776001	7.645181798	6.710516427	7.411079023	7.037442509	7.670774232	7.918971518	6.766794518	7.3768884785	7.533862771	6.796591705	8.2423261085	6.4959147335	6.148380066	7.192135491	6.337542176	5.767284978
hsa-miR-93	5.793483184	6.109898154	8.52845522923367	6.417654454	8.85470681077789	6.1049366718	8.54846601908445	6.088087564	6.2536360194	4.64935775	7.118016352	6.411729621	5.328558234	5.395997014	9.20796161940508	6.877589935	6.17895378416667	8.71839394862499	9.01812388059068	5.247117607	5.75229708	6.22685558	6.507762179	5.773958008	3.84335519	5.744221482	4.9316478395	4.9889163345	5.851579334	5.8570158364	5.558811301	6.0402916355	5.5397174454	6.7300423475	6.67412683825	9.22541658226237	4.9582424415	6.31517702266667	9.27468466660251	8.80866973591403	6.78105277525	9.24316251877634	6.567326512	5.62186241975	4.5431524766	9.30176328833002	7.141073524	5.120514956	4.976366799
hsa-miR-95	8.43367007	8.712494506	7.620949775	8.150777345	8.5510289285	6.9534155955	8.355665636	7.9553258935	9.34205378	9.054476668	7.71912227	7.8197257255	8.306033237	8.3788474715	7.898276116	9.7293007765	7.4423565055	6.914123716	6.6178386315	7.456492682	6.405071642	7.86977621	6.978133424	7.938724576	7.267279767	7.810463216	7.8646916435	7.634884377	7.610312171	7.3385491095	9.2150156635	9.5337757265	6.340928508	8.2349142105	7.249683085	8.46632094408333	6.3543795325	7.36717517058333	8.453038621	5.573631611	8.67710714	7.219105691	7.308867219	5.666457319	7.237241604	7.8031327609	6.578718146	7.169899823	6.972365381
hsa-miR-96	6.7510236255	6.2935593345	5.825658749	5.427947591	5.621753914	6.699346802	6.66484769116667	6.8130162465	6.943048694	6.889744875	6.62932353	4.7881709935	5.917385973	6.7411311625	6.369304273	6.59981943	5.857813962	6.594850954	7.04535768766667	5.450917307	5.08288918533333	4.505691694	6.5528254918	5.3951110315	5.49909295	6.214750016	6.53957208116667	5.794757876	6.007169724875	5.290925135	6.340225621	6.970795511	5.455106168	7.747687449	7.142374381	5.7900959545	7.259109484	6.96545544666667	6.044346296	6.9166075965	6.855559836	6.9456195385	6.676172977	2.395740677	5.441537395	9.30176328833002	9.58064887220923	5.93513279983333	6.1178189845
hsa-miR-96*	9.918944721	9.633541474	8.382325666	8.812790802	9.042114177	8.061477279	9.421030533	7.698525692	9.553561185	9.268194154	8.892866683	9.020323068	9.542936912	8.740428352	8.37384835	9.51833247	7.915285744	7.84388907	7.9173514355	7.343926068	7.46014216	8.853402414	7.893762688	9.021866972	8.689730994	8.981400444	8.472282728	8.479891691	8.461516235	8.36210513	9.24130932	10.89303877	9.948744344	10.58467667	9.410331446	9.472216496	7.844777381	6.79897059	7.90212286	6.057626429	9.389938463	7.815407664	6.258005912	6.153530064	8.282352943	8.77232969233333	8.99715092	8.90439619	5.834362635
hsa-miR-98	7.555673775	5.64982385	6.185241311	6.287777407	6.36545750016667	5.533113032	5.703609751	6.066918838625	7.0071537474	6.19430984216667	6.04318519466667	6.6341459642	5.72298411275	7.13574011333333	6.710757285	6.42814606608333	6.1309277915	4.081932614	6.212042893	5.90050535975	6.5796826655	6.547984482	6.180916181	5.939079966	5.519454099	6.221969801	5.76455757266667	5.55544113433333	5.97371354	6.372687359	5.599250243	6.89117960577778	6.64145786	6.73675927925	7.0958796978	7.02432013325	7.0086234205	6.68811704925	5.94760502433333	7.4869114515	6.5819166538	7.655311613	6.959138166	6.25705058666667	5.898099499	7.3923323205	7.816239278	6.3131274695	5.654850317
hsa-miR-99a	7.568375507	6.0785343426875	5.83790009333333	5.062983739	7.789157988	6.55584457961111	7.417971436	6.17441802966667	8.334952312	7.01129510516667	6.713084408	7.562457719	6.2228158645	5.59494767	6.863723974	8.063845977	6.0287470055	6.581333376	6.669573656	5.958189736	6.1961149328	6.82562247066667	6.27292161116667	6.770384235	5.87570289883333	5.71493360775	5.81548805575	6.243056695	5.9220107122	6.59766253333333	5.825742478	7.796113234	6.275102674	9.38516452896967	6.600697942	5.96613828	6.166092261	7.121228027	7.203899139	6.98361753	6.900845113	7.21079181	6.415258225	5.25407825733333	6.8411457495	7.654954874	6.98452847633333	6.654283776	5.0076456625
hsa-miR-99b	6.906462149	6.67058528	7.050291702625	6.787201088	6.670907084	7.164465757	6.643252308	6.408820214	7.357864579	6.917809946	7.140533057	6.673516134	6.638550704	6.4726542108	7.6427817175	7.750910361	5.316822234	6.661894615	5.5112581655	6.343031151	6.961146455	5.161650044	6.43564967511111	6.981066183	6.461664357	5.326442905	6.732695174	6.494133086	6.409222845	6.264655938	6.938020031	7.386925574	7.026750833875	7.40965383608333	7.036934173	7.023352738	7.0971392975	7.2994292218	7.584862449	6.292736104	6.787721502	6.742314173	7.39586839583334	7.92759359	6.792333883	6.148380066	6.344100669	6.262146234	2.068902167
hsa-miR-99b*	14.4896662	12.87361413	14.14864331	13.57932749	14.69480952	13.64191044	14.53870118	11.36773896	14.74697634	12.00700808	15.08128857	14.35161489	11.96453602	13.27857841	13.1152748745	14.33188061	12.25431236	13.70408368	8.653056476	12.86202975	7.349505852	14.21023241	9.886011278	14.26872019	13.00857805	13.80130986	12.15808194	14.22815853	12.75802893	14.14168176	13.6912568	14.09028395	11.28580905	9.255543875	9.569738716	9.957513678	9.662500721	10.71376858	8.973469107	6.44914253	14.03530775	11.20653921	9.521250097	7.909162316	11.50617637	8.171679475	11.72362465175	14.33673996	9.837951512
mmu-let-7a	6.797874608	5.556814609	4.6969064755	5.800156860125	6.352695663	3.377244148	3.800271027	6.048875758	5.909552235	7.055939346	3.858501389	5.872433932	3.775803089	6.815184331	9.20796161940508	6.720778498	5.955582405	5.069020904	9.01812388059068	5.934869153	6.03687606	8.66770115303395	5.410958731	5.775468978	6.24287643	5.705829266	6.4221378905	4.8547841825	5.82179046183333	5.21645709625	6.299179212	6.377107737	3.4030497	4.829600819	5.92445121633333	4.958263664	8.85798562187013	4.601556813	7.894942661	7.855966322	8.61868692042158	6.401852547	9.07005053579481	6.1332704245	4.22438043466667	9.30176328833002	9.58064887220923	5.763942812	8.79204757907959
mmu-let-7a-2	5.33185183	5.653445337	5.610295769	4.816180132	7.117127261	6.211550751	6.101130357	4.56051802625	6.83676685514286	6.42251799733333	4.841092105	6.6149852748	5.292668696	7.540471296	2.710592546	7.378614267	5.86366487075	8.71839394862499	5.057503348	5.9868719875	6.22288913033333	6.638340353	4.843084483	5.905229663	5.6525145194	4.8520606302	8.31323914705354	5.3025941316	5.4181418722	3.928699042	5.632078343	6.801794962	5.600770471	7.17137248666667	7.159646331	7.200280178	8.85798562187013	7.009757082	5.5518238064	6.209149271	7.301484074	8.060128397	5.79545877	5.375575512	5.0535086975	5.666138487	9.58064887220923	5.5099133595	8.79204757907959
mmu-let-7a*	13.67512708	14.26981051	13.57041415	14.62612494	14.22864656	13.12424712	14.07812142	13.64990433	13.84530454	14.10837345	13.68575734	13.76316	13.31622647	13.99783959	14.18832669	14.17710661	12.26852729	12.69919804	8.455285467	13.4108848	7.488606152	13.86092922	11.57135826	13.67301334	13.17297288	13.15698971	13.96271936	13.13363075	12.98970031	13.09099396	13.74193805	13.98055468	10.65501306	8.033326095	12.16438641	9.459701779	14.67061205	11.10744054	9.753754772	9.073241472125	14.03789199	11.54135801	13.00756439	8.953713406	13.17005164	9.807287655	10.8600316791429	13.81518028	11.69377112
mmu-let-7b	7.807367932	6.349152183	6.293748278	5.681116081	8.325718435	6.757960841	6.616925895	6.10528685	8.25635877	6.100867347	6.92422719057143	8.608660722	7.053475602	7.4424856232	7.635997158	9.461968261	6.549946207	6.29428351	6.986200046	7.819599807	8.383553709	6.707242115	7.113076137	6.861850638	7.183371094	6.565229006	5.7579075016875	6.833835198	6.292076631	7.163382408	6.020999265	8.971152008	7.39735542	8.651487928	8.617184444	8.266993471	5.610376251	12.36167212	9.143777465	8.196325966	6.504280333	8.391460656	6.80891062	10.29755832	7.824393094	7.378054906	8.01843369	6.733144242	6.236484935
mmu-let-7b*	10.03904902	10.28519524	9.926132658	10.0738198	9.984276437	10.68343159	10.74775603	10.62998582	9.998800966	9.963825097	10.59050087	10.10910198	10.05393243	9.554624073	10.3758698653333	9.5309875	10.8163052	10.49899184	9.932045729	10.42244448	10.13162261	10.29012518	10.20927292	10.27394434	10.21157354	10.07516047	10.71419072	9.992803898	10.10299656	10.56926367	10.75445118	8.998501236	9.573081207	10.10933891	9.536334674	9.633268833	9.567720934	8.930344247	9.257675894	8.980305649	9.525853224	9.287444011	10.26074046	9.362551052	10.57426787	9.763615165	10.8063125	9.997863039	10.42186009
mmu-let-7c	7.976937425	7.891735717	8.472602935	8.696601013	7.917943983	7.40915572	7.780314712	8.104180365	8.272359517	7.620100051	8.518872096	8.021259263	8.200065291	7.714417669	7.378687275	8.038193577	8.273822668	7.776039449	7.468763986	9.334286852	8.850131359	7.725586754	7.905957267	8.620521524	8.555693977	8.061030556	9.910671565	9.409944578	9.582231803	8.625893912	7.953171695	9.026047384	7.972357632	8.065846017	7.706418964	8.213479766	9.445807992	7.450563513	7.650037479	8.460987534	8.246814277	7.903882706	8.930566339	9.240198648	9.039203166	7.981493819	8.5554837212	8.266817892	9.449662191
mmu-let-7c-1*	9.934784394	10.74930784	9.650633689	11.49524808	10.72869567	9.594489088	10.01080472	7.619556367	10.77864464	10.37843862	9.874618988	10.28902547	10.47166225	10.06698622	9.86403737	10.89580485	10.0087995	9.560628138	9.523565099	9.236762674	9.099364347	10.48563867	9.519960811	9.937236441	10.41654279	10.21694217	8.669428072	7.8535383555	8.963902856	9.648730206	10.41060078	10.37169846	11.20772718	10.19101979	10.13224216	10.07521355	9.389029179	9.5357836	10.24503296	8.935372415	11.42342972	10.18269183	5.0398400655	10.27643597	9.718082363	9.886859378	10.11878749	10.34497213	8.947734884
mmu-let-7c-2*	11.13747207	13.75474779	10.91860321	13.24194121	11.76902927	13.77408626	10.67004547	12.85652258	11.9045481	13.27339063	12.5671727	13.0162408	13.18654055	10.10583227	11.91095126	13.43537991	13.70838516	11.70674587	13.39094292	12.57127273	13.99206306	11.33389142	12.9675074	11.80245247	13.35304841	11.10800059	12.78105299	12.51439367	13.81520243	10.83589431	13.0356291	11.67813133	12.16085506	13.00388771	13.6853171	12.09826246	12.36328469	10.30102341	11.74383767	12.21708492	13.38509699	11.56244979	12.17880622	12.24260021	13.99383845	11.42939559	10.47883487	10.57202955	11.37845189
mmu-let-7d	9.4207185925	9.397787651	8.682195985	8.7194807935	9.6487491325	8.869241226	9.152212551	10.29842705	9.428849302	9.3377357345	9.2794433235	9.081450556	8.6402180345	8.406945478	8.7704570365	9.2091534545	7.898744709	9.99752042	9.833408934	8.286521874	10.46087027	8.780199085	8.5379828005	8.776316084	10.27216277	8.292729633	10.43268908	8.7919146095	8.160851491	8.618213437	8.806754316	8.9870515825	9.732361469	10.10436265	9.613154068	8.8785313335	8.463784097	8.190289552	9.004246589	8.843382952	9.218878074	9.146828058	10.25314929	8.609772748	8.6351672235	9.225735503	9.878414177	8.386144528	10.14691657
mmu-let-7d*	6.61326815857143	5.36533006361111	8.52845522923367	5.973594589	5.957585646	6.1706977664	7.03132354025	5.3254213085	6.49693112433333	6.755804712	8.6135227770661	6.40593963316667	6.26948956075	5.732714256	7.060300519	6.6173740025	5.345920673	6.489508812	6.004587248	6.837430176	6.26973009	6.762917236	6.4534234195	4.522742623	5.496315987	6.204023577	4.662529515	5.6976595655	5.987507917	6.0732696615	5.70105082883333	7.77888955675	6.8689265116	7.340287911	5.942861596	6.822432738	8.85798562187013	7.167052338	7.289489309	6.810909378	6.26088648766667	7.021587299	9.07005053579481	6.55925990233333	5.155156021	3.773144364	9.58064887220923	6.203407419	8.79204757907959
mmu-let-7e	9.697266199	10.39556488	9.463655336	9.862381695	8.824216706	9.788580606	9.487995127	9.328240928	9.352742966	9.146984305	9.131466853	9.327277144	10.12620758	9.051605236	9.766996756	9.066657716	9.941604188	9.548774304	9.7071361	9.783889688	10.02469092	9.375899867	9.920971721	9.324843374	9.893230692	9.426517767	9.036226621	9.631350734	9.766632141	9.581377392	9.690914402	7.923905332	8.93110681	8.458295226	8.190337038	7.59727069	9.28665419	8.156697321	8.699569413	9.379891544	9.481056648	8.567064456	9.188694296	7.981231623	9.047915839	8.459722711	9.062717488	8.54716607	9.097235407
mmu-let-7f	9.905671275	9.7019658	10.28358727	9.007872207	10.43313369	11.34064976	10.11069947	9.907563733	9.583140118	10.07444077	11.41316467	10.35282865	9.077574528	9.741036683	11.224531	10.23800896	10.25297192	9.895817761	10.32374628	10.66098614	10.08372297	11.21209918	9.982918325	11.09896209	10.29106633	10.74687537	10.65338127	10.40345136	10.81994935	10.81916851	9.789639476	10.21406968	9.518623715	10.81649919	10.54056	10.9001457	10.5594955	10.29422039	10.61643094	9.556128132	10.21274583	9.884399195	10.36285906	10.54742915	11.47166571	9.742338408	10.1433794787	11.17047529	10.78159865
mmu-let-7f-2	11.29307943	10.5714642	10.14427029	9.991575116	11.03067506	10.10193986	10.32686112	9.856471314	10.5619604	9.891227587	10.28267363	11.01362644	8.058925773	9.994318874	10.87012363	9.721856223	9.671618767	9.887290157	9.676525241	10.16594728	11.43869937	10.30240723	10.82123938	10.655418	10.39582679	10.70962066	10.71324505	10.54982648	10.33457164	10.67450761	10.14174471	11.05878904	11.02081959	12.58696448	11.32867469	12.18461646	10.05871525	10.60889713	11.49138025	11.89280058	9.896598974	11.56096492	10.49185546	12.26099655	10.6823652	11.21059745	11.47477611	10.88285486	10.68421871
mmu-let-7f*	10.2452296	10.46004128	10.35923919	9.972541339	10.44283429	11.8452682	9.738546822	9.802092824	9.984785733	11.46715081	9.942403683	9.716895204	10.72551912	9.844555604	9.678002766	10.12868076	10.10683859	10.08423168	11.48095081	9.212774859	11.51401732	10.25905608	10.9532299	9.839592697	9.666765115	10.02550602	9.00899128	10.21069147	8.961668916	10.54702694	10.70770834	10.78018754	10.85796017	10.80290699	12.17868309	11.72641043	11.24055342	11.49123916	10.95855399	12.10237831	11.14065507	11.50895439	11.26024999	11.93221626	10.49505002	11.19843542	10.98370446	9.988906894	9.905076451
mmu-let-7g	7.761532336	6.814072794	7.382114475	7.485898996	8.594429195	8.144632022	7.68866989	6.612375007	8.460791615	7.424526326	7.600799345	8.044697554	6.54394862	7.417809104	8.218026434	9.992403205	6.972532962	7.466425963	7.770374766875	6.880260596	8.396227227	7.656157645	7.462487234	6.876669193	7.053125213	7.503134962	6.139042648	7.172340035	6.761561771	6.812553228	7.961167438	8.415520235	8.177461096	9.890446179	8.543175793	9.427217145	6.652916421	8.157613915	8.697858141	8.758823991	8.157321401	8.717310111	7.56941782285714	9.687963561	7.419695116	8.209830538	7.9382460285	7.329285795	7.3023528691
mmu-let-7i	5.515934266	5.472776942	5.068757682	5.640707347	6.6259903355	5.827283097	5.660758177	5.726214732	6.379841396	6.06694848	8.6135227770661	6.5786120735	5.251635643	5.308011594	7.587781256	7.0188111	6.492067402	7.12763159	9.01812388059068	5.548492841	6.2199301085	6.5297237145	8.50400177657308	5.195209471	6.1516780032	6.005198984	6.3744137265	5.521731881	5.333175292	5.000260429	5.88773133	6.04968632	5.97974147066667	6.04896408433333	6.039145442	9.22541658226237	8.85798562187013	7.096935507	7.894942661	6.9552565896	5.1237174995	6.401852547	9.07005053579481	5.096207092	5.11468647	9.30176328833002	6.983734623	5.120514956	8.79204757907959
mmu-mir-1	6.636451143	6.747351603	7.451442872	5.103139875	7.015108802	6.655512757	5.52131744	8.163383935	7.48350994	7.324746267	6.84281541466667	7.242065848	5.692689707	6.667002775	7.288367151	7.685981045	6.842742895	5.7676492816	6.037051756	7.42215888	6.2164077982	6.61296096766667	5.650757339	5.14149914	7.057858536	6.070485789	6.7247144245	5.637581146	6.114058734	6.151622284	5.820555224	6.328829905	6.9192969455	7.94583196233333	7.016792693	7.6835516995	6.873123309	7.40851757766667	7.8705524515	7.16174166616667	6.038069848	7.06132893266667	6.723482842	6.13146205533333	7.837004203	5.139100069	5.954826447	7.012221777	5.807867756
mmu-miR-1	6.997584883	7.272872096	6.505239603	6.727565467	7.684188206	7.944820165	6.678968502	6.652448985	7.579843058	7.51832323	5.861713803	7.463434298	7.215616945	7.073954156	7.472423861875	8.806071605	6.994756902	7.069041518	7.2459278778	6.91741514	8.364090942	5.581098403	8.021689979	6.19879277	6.834997729	6.069784569	5.921717904	6.253037626	6.407965162	5.92108483	7.0600728	8.758006105	8.835688283	8.788390902	9.555306298	8.896003125	7.482413158	8.849015909	8.285451603	9.026840629	8.204928272	9.535934211	7.733741589	11.01720693	7.584541919	8.829780297	8.322763052	6.867522038	6.9194970837
mmu-mir-1-1	8.9059773375	8.30651291	9.344832104	9.283673781	8.6743670705	7.8022193645	8.9278278865	8.2362429275	8.861153715	8.1601603	8.7351304345	8.514585857	8.345946794	9.5639726675	8.037066337	8.0398877795	8.454801736	8.9328009285	8.6910308845	8.4591949445	8.9071117885	9.1593725215	9.665077844	8.8717845865	8.7673671635	9.231333743	9.323105382	9.024339793	8.5984120755	9.5210747985	8.22704484	9.6434924175	9.5957477565	9.0813823035	9.0408275315	9.1058798695	9.9698125465	9.5631262085	8.3032572615	9.0370635795	8.579196618	9.569839328	9.668476646	9.595841419	8.5823740865	9.681256166	9.724559379	9.1624123725	9.0906459625
mmu-mir-1-2-as	8.74322697	7.401208178	7.606274117	6.721146821	8.848488382	7.748562719	8.329793401	6.307568546	9.490182946	7.017978663	8.143524955	9.122995084	7.07649649	7.838762458	9.15104512	10.29601267	7.284724504	7.317893395	6.3952494255	7.901526743	5.04464825	8.210154429	5.388198405	7.774545458	6.582230457	6.74027203	7.04677038357143	7.648377518	6.901808412	7.310113623	7.165679296	8.55126338	6.683967308	6.71566045	6.718365315	6.431746682	7.006183107	7.2597019023125	6.924876443	6.855879881	7.653593547	5.566804015	7.2047325384	7.42283208	7.131778565	5.638191971	7.261389553	7.343403536	7.041730605
mmu-miR-100	7.7786457065	7.447817178	7.721609079	7.506284318	8.526869447	7.0435556715	7.5105824705	7.7757413525	7.2677228795	8.602842224	8.1771358155	8.08339056	7.454905049	8.768288403	8.140152652	7.4857828835	7.889502625	8.141126763	9.347927446	7.420005852	8.613120182	7.7515533945	7.2169818555	8.034176651	8.133507388	7.745718418	7.8576017395	7.579028134	8.009367498	7.748095606	7.5255139395	7.2606825015	7.6481447165	8.641466293	8.073436637	8.060371639	8.164191001	8.696048826	7.68783097	7.3707800655	7.6136342725	8.53434292	9.132493992	7.3866230035	8.3676684795	8.551362358	9.061195785	7.363763386	9.206816674
mmu-miR-101a	10.0266040405	9.798912694	9.632313257	9.605519085	9.9672900285	9.414621532	10.260252862	9.2279591195	9.745736248	9.7649331535	9.393942311	9.368085753	9.4984753365	9.623140545	9.426634622	9.3674200085	8.8943744075	9.361164186	10.49845222	10.509437244	9.177398315	9.8179622365	11.87925563	9.399860639	8.655628876	9.507056192	9.1886513475	9.2405670755	9.4272982875	12.26924993	9.2683501035	10.131250258	11.76605655	12.11299365	11.34736301	8.789716616	10.8144722425	9.1482977695	11.9362943	11.30796137	8.208338212	11.77499873	11.20923954	8.7814547655	9.4337421375	12.02011268	11.87093036	9.4171912955	11.76664009
mmu-mir-101b	8.726374459	9.205473785	8.468135495	8.924608922	9.051238457	9.334036342	8.593521026	9.870651769	9.031125234	9.424418124	8.767023041	9.207294246	8.952274981	8.974156271	9.905939215	9.082733215	9.092445904	8.67624238	8.712039441	9.690885983	9.234013945	8.445520122	8.834192699	8.158600204	8.491879052	8.150671609	8.271772308	8.694649032	9.104643322	8.260902072	9.121900151	7.4204623	8.114299438	8.756935953	8.110559041	8.282234746	8.866156819	8.108152072	9.136055924	8.385599511	8.460890187	7.695331777	8.43117214	8.044091806	8.224168287	8.19391793935	7.973935192	7.89821008	8.505970717
mmu-miR-101b	7.748686733	8.319753155	6.982553724	7.632305549	8.380365921	8.7179437	7.567607011	8.034600244	7.955966222	8.337991407	8.049529925	8.592078252	8.098352135	7.329984379	6.568220933	8.891926582	8.358324182	8.060457472	8.106099599	8.422757847	8.861686272	7.703450263	8.460903127	7.84661082	8.106635758	7.61871596	8.027938904	7.518988124	8.610232693	7.676208042	8.530561799	8.432353216	8.05131938	8.884167384	8.766198712	8.408735054	8.158151049	8.148486058	8.320207898	8.587021317	8.655538523	8.578116224	8.031521127	9.663828202	8.815223514	8.16994589	7.86126433	7.700373224	8.12489189
mmu-miR-103	8.033372784	8.902416957	7.774072282	7.120543316	8.864029116	9.311011597	7.633862665	7.670279102	8.371257085	8.679029189	8.099147409	8.760367631	7.869038067	7.259608849	8.280559619	9.057435344	8.25358313	7.771678083	9.158218828	8.162707063	9.404274728	8.007454608	8.757782095	7.896597984	8.093033172	7.201760644	7.3193046	7.743970875	8.151565101	7.722266108	8.13703071	9.033056844	9.731015581	10.40076997	10.55141731	10.42477257	8.815945071	9.815345058	9.167547977	10.53637992	8.989710754	10.27868431	8.580178617	11.01404818	9.31497901	10.11117301	9.070163686	8.262742752	7.876532553
mmu-mir-103-1	7.365504522	7.123319478	7.029926168	7.566009193	7.383104165	6.372133192	6.770307251	6.997737668	7.519283669	7.624790193	4.244149287	8.010646062	7.238385106	6.382117862	7.185250193	7.598517989	6.53662265	5.4212202398	9.01812388059068	7.859105712	7.71347778	6.719923641	7.530822628	7.15366639	7.478416912	6.231260617	3.776297966	6.750481116	7.170427923	6.724358233	7.334392372	5.580941386	6.396421913	5.842053309	6.185971366	3.342426705	5.1555484745	6.9159394335	9.27468466660251	5.257221424	6.690335474	7.177551492	7.006767351	4.156959015	6.6124213208	9.30176328833002	6.6531295385	3.059823321	5.803440468
mmu-mir-103-2	13.29692643	12.61570815	12.69232764	13.34227154	13.54482293	12.6298252	13.17536663	12.60553391	13.47295379	12.93683925	12.85903545	13.45735564	12.69442904	13.29921855	13.47021829	13.24736739	12.65640672	12.9367203	12.11093649	12.66612764	12.22214641	12.71270763	11.49445168	12.92804085	12.7651529	12.6690833	12.65364243	13.01111699	12.34382732	12.60247089	12.53355372	12.54413065	11.70636201	12.69326229	11.81130141	11.5071304	13.32272165	11.96928243	11.93619267	11.60971106	12.95167942	11.68954844	12.39993007	11.88829558	12.85283526	12.32733847	12.64100467	12.73166983	12.02797806
mmu-mir-106a	11.32949453	10.08364525	10.00342704	10.2390106	10.57715472	9.186333888	10.43391341	9.336522261	9.662412058	10.16187512	10.10195912	10.06139345	10.37690962	11.3051465	10.0019517498889	9.740454922	9.630863955	9.616033013	7.910326582	9.034431156	8.227935194	8.782108547	7.053065994	9.611904745	9.306478205	9.692818417	9.756307867	9.18373821	8.79074767	9.386682779	9.599800482	11.54932438	9.041192274	8.873721927	10.38280657	9.305222321	9.540324912	10.31937135	9.318034554	8.890598323	10.10154205	9.595213957	9.541387046	9.392991488	10.13347011	9.349417814	7.952588405	9.782820053	9.601757062
mmu-miR-106a	10.88681404	12.21640812	10.79221932	10.78540597	11.21618307	12.33294263	9.892658539	11.06452891	10.64508616	10.11182589	13.38993025	11.31893811	12.85734915	10.28067029	11.20469928	11.25007117	14.06066555	11.61575315	11.87449105	11.19063697	11.78251319	9.303105567	10.21016848	10.65994303	11.75897834	9.923555671	10.09978421	10.35511156	11.00599671	9.500732557	11.86053083	12.70848995	13.92850011	11.75335417	12.58356818	11.5402131	10.0499686	11.63379006	13.38963472	10.94874524	12.01621239	12.03598057	12.38063847	11.99309648	13.35798448	13.59666535	12.65644071	11.83272245	11.69578632
mmu-miR-106b	6.540116788	6.753837278	4.961197924	5.056784286	6.465353918	5.898348349	6.540553683	6.125252134	7.363270364	7.207314054	6.318817089	7.134363539	6.6039109985	7.147136466	7.587781256	6.5118385335	5.864119054	7.12763159	6.669573656	7.075217321	6.327524917	8.66770115303395	5.156256595	6.040119236	5.0278061465	5.2475153	6.12461227666667	4.9314432675	6.096524464	5.6545994185	7.113671963	6.718342277	5.8238384275	6.524685097	5.7899007998	5.640323267	6.634691951	6.82688008466667	6.229933894	6.5244168045	7.337890593	7.676444688	9.07005053579481	5.7685276674	6.072336305	9.30176328833002	7.015501947	6.407370668	4.766410712
mmu-miR-106b*	7.4634718655	8.989076454	5.512912677	5.785985718	7.3400831875	7.376322361	7.2832967985	7.290044691	7.8920895685	8.4553898455	7.33531654	7.8022030015	7.984682689	6.7921051725	7.8786737455	9.1362569405	6.333805159	7.0552982575	6.339667617	5.855422706	7.60158794628572	6.9911625535	7.116221126375	7.379238465	6.279322138	6.4719928475	6.566780467	6.571753	8.061361232	7.021269998	8.2202337705	8.502651383	7.19813544233333	7.109587667	7.2809414735	7.912304266	8.111088596	7.524116627	7.83353023525	7.428283033	8.9346601	7.289373785	6.337096988	6.921964436	7.594513001	7.114811096	6.359189706	6.522247455	6.274274183
mmu-mir-107	14.28628278	14.46968716	13.68819513	13.83142178	14.10690371	14.18588981	14.18365222	13.80375841	13.95400651	14.50125443	13.81391729	14.36289581	13.8243303	14.35841627	12.99959004	13.50819801	13.6449403	13.65474113	14.1499412	13.16615381	13.95239432	13.45141687	14.03680954	14.48270161	13.96385178	14.25673351	14.07217116	13.79171746	13.84715755	14.01666339	13.81907444	14.61824284	14.76809879	14.86561071	14.74153975	15.2672375	13.41458666	14.69709038	14.15362732	14.18754466	14.29286596	15.28384303	14.2186442	14.74143996	13.97098336	14.8074882	14.92686074	15.00910716	14.85645674
mmu-miR-107	14.24284779	14.25991367	13.09684209	13.27096956	13.85708857	13.64198373	13.66417793	13.23377146	13.45229893	14.07507457	13.75118165	13.95279737	13.50610648	14.14179265	13.51942421	13.43143832	12.90681951	12.9501043	14.03963329	13.04740703	14.17343808	13.40389442	14.00333798	13.88038737	13.70156437	13.45895734	13.7675182	13.34323163	13.41055973	13.26531659	13.27033619	14.39347101	14.59506727	15.61972976	14.42516829	15.41382681	12.76177373	14.18100072	13.93255961	13.8914523	13.51053738	14.53936015	13.78780579	14.36472817	13.65045749	14.59450394	14.6739128	14.46508638	14.14784684
mmu-mir-10a	13.62640547	13.90949727	12.98143896	13.78486792	13.61747569	13.74706537	13.31356879	12.92792273	13.90087173	13.67467392	13.07999112	13.77023591	13.62402172	13.36695329	12.646658009	12.9461763645	13.16277928	13.19636849	13.48157692	13.39387914	13.65721958	13.25360814	13.460008	12.7531394935	12.90359939	13.386842	13.10848141	13.61971553	13.44079583	13.36922034	13.1060049	13.68092414	13.27329763	14.56039824	13.35178229	13.90177748	13.14713615	13.50271802	14.03081188	14.14295911	13.89785294	13.98886705	12.88216126	14.37505637	13.60762618	13.29045509	12.66361218	12.88749787	12.61491122
mmu-miR-10b	13.22145041	13.52282364	12.33162502	8.5197155725	13.35322374	13.46033279	9.7972563245	12.5978777	9.6877821695	13.17523076	12.65187769	13.51626548	7.511540718	12.92047321	13.31532953	6.895732885	12.6523764	12.52765825	13.01274496	12.90449201	13.45817244	12.85932463	13.21865664	12.83544371	13.03991865	12.69379384	8.950316685	13.1377863	13.04964376	12.97136613	12.57627047	9.6433440895	12.71104475	13.391823378	13.19621543	13.69335109	12.48453768	12.96068324	13.6293291	13.81217436	13.34018163	13.53962434	12.39671376	12.692134862	13.47982798	12.84956887	12.24777204	12.34927937	12.31847832
mmu-mir-122	8.748385545	8.363559081	7.323608934	7.262892241	8.864792704	8.955754332	8.262885307	7.598999066	9.382349099	8.452926872	7.778518136	9.650571809	7.795817342	8.695136616	9.26310147	9.653662803	7.838392638	8.378073095	8.333802825	8.623799762	9.241874659	8.538446692	8.502106778	8.117881131	7.908494748	7.981159823	6.262927266	7.922840229	7.178879693	8.319969216	7.439961138	9.202423123	8.463004013	10.94309063	8.882405051	9.816947544	6.579865477	8.498723006	9.028313474	8.321710105	8.177396884	9.164473338	7.450903848	9.883991009	7.894475788	7.893007553	8.222977859	7.559852891	7.304495181
mmu-miR-122	12.61376017	12.43309849	13.15375935	12.64142605	12.24490359	11.87145801	12.52889795	12.2125064	12.39755827	12.41584624	12.49049071	12.32930497	12.12592466	13.52871409	12.16015678	10.36302876	12.0750329	12.62875256	12.73177556	12.5308093	12.78765417	12.78794897	12.58220457	13.00089065	12.19087282	12.74417942	12.76647375	12.35530026	12.56461189	12.99174259	11.89054063	12.22836497	12.24792472	12.24708879	11.47202931	12.48434593	13.13641751	11.68184628	11.73248056	11.65162495	11.47574633	12.45029718	12.56558317	11.81141937	12.27014833	12.20031635	13.96909532	12.83723301	13.66266872
mmu-miR-124	6.529611472	6.950115056	6.71599406941667	6.960240633	7.18961058366667	6.40707033235714	6.16696251333333	5.484075911	6.153531631	5.588373811	6.35253297	7.526322886	6.124627069	6.6215584905	9.20796161940508	4.899259137	6.510215519	5.9893679316	6.806326168	5.761333822	7.776588396	6.3716086366	6.40712209035714	6.725411561	6.488530053	5.601164593	6.799786144	6.297217201	6.854569985	6.569142001	7.121920562	4.894238745	6.3874271423	6.469305122	6.6093556448	4.842709764	6.12614102933333	9.17462028910589	5.117559591	6.74256774066667	5.29638861	6.70277343766667	9.07005053579481	5.87898287225	6.963879104	9.30176328833002	7.270974256	6.526957827	6.704049189
mmu-mir-124-2	10.18203235	10.38861014	9.658346856	9.843158299	10.30404622	9.53783512	10.59237293	9.770006646	10.0364926	10.5785657	9.758032207	9.911827337	10.08693584	10.80593017	9.520513429	9.643660105	8.935316503	9.562415398	9.090827879	8.735064533	8.467952538	8.967985509	9.459440678	10.0126082	9.384888082	9.689093963	9.02758753	8.643056158	9.36039864	9.53543051	9.738175748	10.36797544	12.04539591	10.17004325	9.799972628	10.84802239	9.781074319	9.862175751	10.62345	9.19804917	9.968189377	10.22722717	9.702595733	9.580095282	9.464528188	9.760878827	10.98509763	10.33776577	10.0013808
mmu-miR-124*	12.92322074	12.14427236	12.524390585	12.26595425	12.733975655	12.217189625	12.8844174	13.1788014	13.663003485	13.682564435	11.313973215	12.72997559	12.18737804	13.577599195	12.211711435	13.5900245	12.2650272	12.447049965	13.177249405	11.705139615	13.165900425	13.407407985	13.13311882	12.579362595	13.178332695	13.08422979	11.73833059	12.6408832	11.53479647	13.30479327	13.760641945	13.80981995	14.286024075	13.695389575	14.298455145	13.56710331	13.187502185	14.30684258	13.303381555	13.63380821	12.986267965	14.224217645	12.996755225	13.826750925	11.714298755	14.295709005	13.67267762	13.235779755	12.98426777
mmu-mir-125a	14.04936008	13.52981144	13.47707167	13.26633804	13.88575843	14.01870498	14.14733981	14.44865967	14.61964426	14.58761662	12.41300219	14.0084412	14.05201196	14.36583045	14.09867994	15.09850012	13.56562297	13.74205733	14.4923817	13.57765241	14.66277614	14.50533873	14.42804137	13.69017512	14.47614744	14.35050818	12.84726189	14.14969318	13.19272535	14.0856812	14.15546505	14.57178691	14.95488547	14.98286941	14.79520468	14.32042869	13.88067729	14.49107584	14.43323678	14.34621885	13.95740373	15.01811545	13.88287592	14.6425193	13.23265769	14.66323848	14.6456268	14.23730854	14.19736934
mmu-mir-125b-1	7.811521389	7.87869548	6.387425468	6.734195861	7.767689013	7.82325897	7.032880589	7.645411747	6.99073875	7.705085421	6.552218156	6.800039082	7.293204413	7.253283621	7.251605579	7.559492556	7.497258656	7.336368393	6.768644054	7.844342906	7.551464292	7.669987014	7.715894635	6.978219293	7.269414121	7.33078272	7.052356253	7.347249862	7.520187697	7.312519735	6.997596418	7.07932482	6.962283617	4.88314986	7.455858981	7.228926563	7.22861367	7.068985076	7.910061664	7.968502542	7.948922759	7.249349382	7.69534711	7.544758129	7.839643893	8.426690684	7.151864132	7.025914091	7.658398455
mmu-mir-125b-2	10.90078996	10.64348068	10.41514378	10.65493139	10.74279839	10.31732956	10.29760405	10.07097039	10.80159437	10.72463129	9.989594771	11.00137245	10.27876886	11.31689584	10.39247353	9.925706128	9.577066549	9.655251531	9.020032118	11.26957149	11.01831904	11.10654397	10.6998717	11.11080516	10.01732909	10.47537017	10.62177402	10.41010535	10.62436095	10.48582253	10.30554364	11.83728665	10.77635431	11.31442953	10.99987284	12.09520248	11.53155937	11.01148187	11.02706398	10.10123295	9.985614227	11.19138179	9.930841158	11.66238621	10.56096929	11.1041559	11.10588465	11.23421917	10.47575021
mmu-miR-125b*	10.89991303	10.71200462	9.215813636	9.841382385	10.95094874	10.30992766	10.46050218	10.03078914	10.73296488	10.77725764	10.24058613	11.09751704	10.09074107	10.57265319	9.581752832	10.80809369	9.398332899	9.560285082	9.838076838	10.64555952	11.02880307	10.18142092	10.59002577	10.9472826	10.42168679	10.33402773	10.64363107	10.56902005	10.67961204	10.06563744	10.08654847	11.52088616	10.76320666	12.21740748	11.06624514	12.02941817	9.795055594	10.54264705	11.07943424	10.43204041	10.6189028	11.01649604	9.650526235	11.66656456	10.79025383	11.20440369	11.12797375	10.80435191	10.18252953
mmu-mir-126	7.211426	6.373129397	7.4541937485	5.960471516	7.306068716	6.71549538666667	6.98089442442857	7.01066818585714	6.84510526	6.938197262	7.16244046166667	6.244658146	6.115041269	6.10473753	7.346726684	7.81574882	6.67781734666667	5.64642787	6.749684057	7.04022471516667	7.19606133425	6.559497349	3.725977379	6.215522614	6.342001301	6.13466179357143	5.9965615142	6.110348693	6.458809552	6.629276533	6.307608375	8.984456456	8.249472594	7.969034574	8.867456417	8.811317212	6.10132227666667	7.753227057	6.618862435	8.065290199	4.548160965	8.240684887	6.76331745666667	9.811245935	6.310348512	6.92752595266667	9.58064887220923	6.7780132955	5.62116699166667
mmu-miR-127	9.373030373	8.149677676	8.57880467	7.908655533	9.07176041	8.493840855	8.512770134	8.126470977	8.668983989	8.445829131	8.245527474	8.86711317	7.894914706	8.867462931	8.113748031	8.532541801	7.834646884	8.606921984	8.792339463	8.493960422	9.606603976	8.429022195	8.931955425	8.314122279	8.365596248	8.354715804	8.06013365	8.376573831	8.352188031	8.666516414	8.839343451	10.36822896	10.21809381	9.986570186	10.26250758	10.36677828	8.991291892	9.751798795	9.169328132	10.40998865	8.387959722	10.77368813	8.803672179	11.39197845	8.524650684	10.27140162	8.587585754	7.97545551	8.372269822
mmu-miR-128	8.926732884	8.677049283	7.606327174	9.397697598	8.362005246	8.157311821	8.469287342	8.364576415	8.38503717	8.357270334	8.217066339	8.877326138	8.684993895	7.396541172	8.089408128	8.892079251	8.555170344	7.995245186	8.0031312326	8.98147288	8.291356617	7.709614094	8.357600929	8.642702496	8.383961981	8.542063323	9.486629381	8.703170471	9.06220105	8.633207855	8.726670757	9.585984344	8.128942107	9.345812454	8.182660818	8.782618295	8.278737336	8.778618252	8.642139703	8.988343316	8.983466136	8.653115746	8.117838323	9.489841326	8.823472154	8.197831819	7.268866561	7.548179366	8.687486211
mmu-mir-128-1	15.32106095	15.62159509	15.94625443	16.13442205	15.50843769	15.73069542	15.69558417	15.90871991	15.7501984	15.75519783	16.30801699	15.54241587	15.95571389	16.17538143	15.95038066	15.38559068	16.17823677	16.15769198	16.18259347	16.26315478	15.68237104	15.9627632	16.03076817	15.62854899	16.57703312	15.84771237	16.77968861	16.35762228	16.61509545	16.18292263	15.95893688	15.94070215	15.66041868	15.84236173	15.92358602	15.32723697	17.2171211	15.6252979	15.13186354	15.46302408	15.9520459	15.74666318	16.44461836	15.83284941	16.36045888	16.07233484	16.13791604	15.71553981	16.46226048
mmu-mir-128-2	10.19020107	7.7399579875	10.14819205	7.5999049675	9.801135591	9.60695950125	9.832651742	9.504275268	9.098019278	9.894591331	10.1515594	9.7203666964	9.643662949	10.89247166	10.21796119	8.79235440205	7.8499671835	10.32801071	10.66123927	9.41975397	10.39150476	10.38576205	10.1359010206	7.93215444	9.201639849	10.10002885	10.20776203	9.595111629	7.9822637995	9.810052271	7.7171612715	9.33386201915	9.85063686765	9.840031134	9.37392802455	10.10626368	10.29337619	9.893820852	8.3384433275	9.48511899	9.443684622	9.330482995	10.26814551	8.917834649	9.886263558	9.81503669925	12.39484246	10.63392437	11.08662041
mmu-mir-129-1	8.95392547255556	9.10799483377778	9.0318118673	9.37110604444444	8.7793876162	8.74394232	9.02240404722222	9.0130721495	8.66987667888889	9.079729183	9.068187423	8.69779431355555	9.13481651455556	9.2653040294	8.66674907444444	8.20439111477778	9.08465666044444	8.8303169134	8.7937363173	9.175697878	9.13831447655556	9.114040136	9.3508659789	9.18021939144444	9.10465060277778	9.14962658588889	9.47768112255556	8.96370476911111	9.25097832588889	9.22592438677778	9.10755376022222	8.33495335755556	8.767710138	8.857456138	8.63732890544444	8.635583791	9.298910745	8.87975061922222	8.33642721877778	8.63349001	8.83881317255555	8.69668471155556	9.238716674	8.496481488	9.07951977677778	8.73425708344444	9.525386239	9.107910449	8.9382895917
mmu-mir-129-2	8.125545978	8.15641985	7.759129754	8.870540108	8.426901428	8.314311579	8.119168514	8.087214833	7.866269277	7.910278847	8.10649031	8.624595452	8.659875692	7.973558429	8.082555977	8.421704259	8.442564439	8.244154794	7.943987637	9.056056198	8.816816528	7.793361887	8.110874745	7.766790977	8.366210884	7.583761596	8.300592568	8.261000918	8.812532488	7.736962496	8.173357096	7.5092038	7.744481547	7.875739555	7.834375275	7.749942237	7.930395999	7.07198517	8.212847723	8.309889254	8.446481627	7.577571761	8.47558954	8.385242423	8.778106801	7.724056671	8.11384412058333	7.804343175	7.688648501
mmu-miR-129-5p	6.383640917	6.324145754	7.00562119844444	5.824999588	6.723920905	7.209850971	6.049007784	7.290866244	7.059357031	6.775328316	6.928167069	8.191109302	7.053896409	7.194819392	7.56397118666667	8.842511944	7.03569101	5.764756217	6.709318062	7.712731165	7.43352575	7.161825758	7.060079044	5.436191829	6.534059996	6.693789033	6.299753174	6.341304324	6.360056522	6.64813687	6.945875998	7.56737673	6.776794824	8.296207799	7.168919154	7.544304497	5.456392455	5.972421732	7.65179021442857	6.624088124	7.308992415	8.19139399	7.46718880961111	7.3249303831	7.17662364	7.226183248375	7.04692016316667	6.277896862	6.271274564
mmu-mir-130a	6.556472614	6.441485311	6.960645762	6.990237535	6.32155747033333	6.5304317209375	6.209167473	6.737757499	6.360315893	6.670886966	6.761287929	6.798632088	7.03259564	6.428467102	7.053806377	4.749128243	7.268007441	6.068705462	6.606591738	4.947847244	6.045303167	6.923205833	6.005115399	7.110715955	7.240579765	6.676130794	6.881745556	6.54589225	7.100984742	6.039361723	6.728245931	6.880426873	6.577256937	7.115129666	5.408607009	6.34248309333333	7.14274022807143	6.267995415	7.235865197	6.195880599	6.994040197	3.661787456	6.161199767	6.275562142	6.027134317	6.059160003	7.0824622885	6.4347578976	6.35179315
mmu-miR-130a	7.027667401	6.713756223	6.616702987	6.7402227135	7.132866734	7.408912234	6.886818294	6.997439321	7.605322002	6.8605476445	7.230585169	7.2471982565	6.9982925955	6.941381768	7.044768886375	7.58682238	6.8126112715	6.7413192528	6.3396755175	7.1258938435	7.602959191	5.8470512555	6.777872868	6.4479202545	6.3717986035	6.670206444	6.748189124	7.178922236	6.916359285	6.413507036	6.8390454685	6.0173882945	7.203784512	6.548683387	6.533764909	6.474684607	7.2689967826	6.9271739262	7.496080511	7.02320207	6.1844931395	7.556127144	6.947742271	8.231329748	6.58610114	6.631595581	6.7756625985	6.369201128375	5.81042039025
mmu-miR-130b	8.2618328255	8.3637817045	9.2063561765	8.565212536	8.1200817995	8.0994240345	8.960686867	9.0195864955	8.5451356595	8.7302069385	8.9403363185	8.488101358	8.9659883495	11.94970938	10.92840639	8.841943194	8.7429107885	11.3621047	11.97483227	7.997726718	10.89180114	9.3159134135	9.072843036	8.847622854	8.955774047	8.9762847575	9.1848652385	8.915848051	8.720708118	9.2272543515	8.6960433195	8.288428183	8.589857957	9.820306413	7.890046459	9.683185326	9.553366578	7.856177714	8.267565743	8.247942041	7.820507918	7.341862332	9.583833554	7.0775004195	7.5807563495	9.23836482	11.29011685	8.2305652065	10.97094042
mmu-miR-130b*	7.059956271	6.950156714	6.97301515	7.995441839	7.45875451415	6.495876803	6.633124518	7.217878628	7.412784254	7.495575872	7.47562819	7.412010236	7.652713976	6.901901226	7.3186396545	7.1627092048	7.481556215	6.896363287	6.92631192271429	7.39828755888889	6.321013299	7.171641557	8.015717201	7.714996208	7.792691752	7.317002909	8.11008613	7.57884178	7.753213286	7.017369939	7.641629968	6.902477054	7.738813669	6.6966478385	7.290900425	7.63492827308333	8.44417846	7.2947667865	7.22642279266667	6.826394925	7.179464949	7.270090762625	7.357843355	7.200198816	7.659383636	6.488850724	6.931451388	8.016614078	7.782849133
mmu-miR-132	5.140452718	4.46715115	5.729915306	5.195412529	7.2582947503	6.678505299	6.5595368523	6.12038824771429	7.07963555457143	6.59818364	6.55466746875	7.03914297916667	6.45245577835714	7.6595179045	7.319324622125	7.33524580344444	5.740053519	6.66079207691667	6.1609163274	6.52804057278571	7.4404353275	5.83941217691667	6.2978444577	6.32492318192857	6.3226502161	5.95093269975	6.380581896	6.354365229875	6.390771447	6.3484054474375	5.938070838	7.73171096265	7.8662820425	8.58304817591667	8.285150915	7.72495642507143	6.96800274616667	7.987072736	7.78043911333333	7.4342175333125	6.648096161	8.02348111625	7.2463073265	7.76339090285	6.331356645	7.7549045095	7.786147515	5.9521640136	7.16128069275
mmu-miR-133a	10.37965956	9.79531125	9.197774273	8.867481139	10.34395684	9.661751994	10.1623952	9.71408122	10.53159984	9.796721427	9.187848744	10.58089415	8.994242447	10.14503689	10.28978836	10.84084479	9.036419862	9.374711653	8.975417363	10.23546212	10.53802917	9.562936775	10.09401141	9.480347863	9.891603345	9.474460885	8.881608081	9.360792421	9.580024934	9.733571889	9.063318805	11.5797571	10.7026264	12.41641814	11.02414303	11.45442297	9.59722913	10.93361352	11.07164712	10.42482393	9.419570311	11.35208583	9.979733718	12.38325853	9.822740286	9.967772276	10.42889389	10.40728538	10.06232066
mmu-mir-133a-2	8.800026613	8.266881558	9.105893917	9.194635815	8.724773623	7.896413724	8.638332963	8.046996175	8.073506577	8.049112817	9.041714275	8.842164302	9.257109961	9.671545594	7.761731299	7.063027576	8.698513083	9.400706372	9.342317737	8.949353404	8.805696838	8.963145972	9.014743714	9.138539614	9.493905818	9.323135077	9.932155482	9.200798855	8.470788338	9.021789526	8.81142799	8.774162318	9.474159131	7.797763718	9.007625574	9.490331033	9.944396798	8.753276301	7.568758141	9.197049988	8.657760726	9.052913958	10.24800267	8.573914097	9.402074144	9.976298092	11.29368956	10.25695772	10.29664666
mmu-miR-133a*	10.9175613	10.176973	10.10070366	10.38854342	10.98897935	9.64090428	10.5706379	11.16693607	11.72734067	10.38972921	9.16830588	10.93209436	10.34756136	10.19349308	10.47300354	11.87940741	10.06700778	10.36384328	10.02842684	10.51949248	11.67818001	10.55455236	10.99150528	9.910268548	11.06055851	10.45383001	9.468504393	10.23784457	10.35794424	10.49549179	9.878278102	11.41674816	10.60070966	11.87794074	10.92342666	10.96942308	10.56209366	11.28457805	11.20171789	10.98020615	9.672349237	11.49435747	9.795019927	12.8252996	9.945322301	10.88782389	9.66120234	9.867302402	10.03529519
mmu-mir-133b	7.861709788	7.499906982	8.568878458	7.73029949	7.976925491	8.067045409	8.16785741	8.277854042	8.286955773	7.435906296	7.392357565	8.026054723	7.474585373	7.164829292	8.050782941	8.296247762	8.206715293	8.299313051	8.189659972	8.631891444	8.364011077	8.608638838	8.028344663	8.624761949	8.385381265	8.940828295	8.013260764	8.909424209	8.364271316	8.634768925	7.706651999	6.899574911	7.835813416	7.2702393953125	7.396337678	7.771297362	8.751862645	7.697736679	7.755631462	8.113011877	7.452853136	7.559790938	8.033859246	8.527677566	8.18102288	7.926936901	7.219921344	9.026202342	7.481096813
mmu-miR-133b	6.828582997	6.6752143811	7.290115572	6.571275355	6.8919809982	6.6686690415	6.738680822	7.061601185	6.955372321	5.74445987685714	6.64527502	6.54681608	6.8536384	4.977066654	9.20796161940508	6.372917291	6.935025793	7.325408978	7.019365233	6.5751832466	7.060182539	5.431892231	5.68644428	7.393882359	7.47847061	7.71118326	6.923081755	7.62445747	7.095916623	7.109480125	6.610776997	6.729617565	6.18393591775	6.103347346	6.51677112975	5.9928673745	7.953928406	7.65354999	7.566841987	6.780552498	6.388666781	6.791386658	6.58575910775	7.256693615	6.55973919271428	7.925680409	5.9095177155	6.2475283662	6.105468859
mmu-mir-134	9.393709415	9.069386596	8.841435959	8.685598189	9.561792684	8.654197713	9.498164088	9.357787845	10.54104318	9.066681341	8.270353365	9.78530388	8.485437498	9.286703603	9.379856305	10.45034546	8.544021092	9.021822935	8.525473239	9.530391876	10.04748239	9.027258586	9.673637444	9.077472285	9.393391279	8.72288874	8.26702675	8.814523873	8.718027462	9.297426752	8.462393709	11.3146597	10.18911392	11.57289603	9.960266195	10.71455654	9.599342675	10.29014629	10.39638386	9.941882584	8.535890175	10.99658953	9.203012509	12.2112751	8.959375431	10.36397721	7.983477139	9.514534665	9.063137055
mmu-miR-134	7.741346425	7.289677183	7.437213985	6.741325905	7.868775012	7.555447534	7.619411888	7.388886568	7.833864807	7.442647802	6.85531937	8.107647	7.177441357	7.8782817376875	6.916647471	8.041912624	7.32113427	7.540486081	7.277310945	7.469295724	8.564167218	7.370351467	7.968953119	7.645095077	8.159496865	7.223237538	7.651122693	7.297560982	7.712630445	7.188962294	7.000483168	8.839411932	8.586582627	8.678677821	8.737909053	9.28661116	8.76531028	8.783470177	8.150376728	8.373935108	7.580731086	9.339233087	8.302974383	10.1033304	8.572294552	9.501394598	8.502592334	8.578345733	8.44402957
mmu-miR-135a	5.558180817	6.984458326	5.9096485964	6.556966374	7.118940236	6.915326905	5.762482027	6.3098247	6.85232986866667	7.042398929	6.003908869	6.240970171	5.999462053	9.13261318296247	9.20796161940508	7.250446893	5.945855149	4.0233936695	9.01812388059068	6.847959462	6.512298099	5.9445758265	5.743626868	6.164952289	6.656289596	6.0861618536	6.658798682	5.980276246	6.9331307	5.807620062875	6.543076691	6.9722071262	5.69959938825	6.08967627966667	6.5142184915	2.090981866	6.464821659	6.871598789	9.27468466660251	6.5755573275	5.958088163	6.401852547	9.07005053579481	6.134867114	6.806828253	9.30176328833002	5.914401732	6.916417828	4.976366799
mmu-mir-135a-2	4.947124291	5.511247717	6.934432086	6.210481208	3.52773405	7.06649647766667	6.127765602	5.976360801	6.436678354	7.382041562	6.57617958	6.57754824883333	6.50776425	3.436262234	6.0718959145	6.315389189	5.632791482	7.335904212	6.144034525	5.9643392448	7.16424952	6.637111739	5.97608629	6.7507891	6.009190841	6.505616826	6.516870396	6.034680897	5.50196431	7.187267077	6.183941904	6.130557822	6.984752022	7.177127379	5.18418732	5.379349203	7.118785028	6.864994315	7.36739150666667	5.9486853085	6.209418018	6.065573685	6.643610523	6.4573826705	6.0995893595	5.139100069	6.344100669	5.9808910374	6.7257017092
mmu-miR-135a*	11.218902416	10.5357790343	10.82342189	10.5172634448	12.07169151	11.4403607	11.21062064	10.71884797	11.38954774	11.04073034195	10.276978475	11.164352864	11.31053642	11.252457046	11.359182215	11.597786162	10.537590395	11.0033889985	11.05395257	10.2406346577	11.786925774	10.966975215	11.592228343	10.7027200149	11.04909697	11.12834305	10.2281601902	10.5717610091	10.3404543975	11.30458031	11.04526022	11.6313515335	12.206035179	13.3893005	12.0385271315	12.3203730355	10.5854497085	12.1746717475	12.63872366	12.2134914605	11.29871048	12.568783225	11.32506575	12.3046843125	11.247974005	12.3591134727778	12.043472905	11.0841809045	10.75302177
mmu-mir-135b	8.832189094	7.717261053	7.067616924	6.347713518	8.479770556	7.817652257	8.34162899	7.286067165	8.204497887	7.916733079	7.7437312715	8.115630875	7.542421418	8.10501284	8.05426137822222	8.926656103	6.864946474	7.365887368	7.803313102	7.177946215	8.400705265	5.936376076	7.838035348	6.871402002	6.731048077	7.257786752	7.53948543065	6.208612392	6.499804725	7.259121274	7.040762572	10.03056901	9.143081706	9.963873207	9.85700383	10.38868787	8.331701363	9.820558432	9.438181659	9.51395716	7.719722508	10.00261021	7.409037815	10.86358797	7.864560923	9.458512098	8.34675055257143	7.622336684	5.803655274
mmu-miR-135b	10.583032035	9.7247706805	9.720840973	9.8235914385	10.0714633735	8.6225381685	10.0039758885	10.2231280665	11.00143293	10.520360655	8.437837951	10.068364691	10.66195992	10.8460749	9.4105029735	11.157347085	8.428336696	9.355183076	9.334948769	8.763255992	10.348365172	10.247570593	10.0987387285	9.571133132	10.303168302	10.1683065185	8.620385313	9.707599828	8.1951155025	10.575369445	10.586920785	12.092422145	12.018270265	11.684308535	11.83947181	12.062490625	9.9870500635	12.23355266	10.981578165	11.94203893	10.81982844	12.56585577	10.328488425	12.145041265	8.7548815255	12.22260643	10.822046475	10.27088809	9.6234427805
mmu-miR-136	6.795425131	7.38041366	7.779882242	8.236758471	7.486057806	7.337997245	7.576367499	7.713922611	7.215064557	7.366130602	7.539264344	7.078236797	8.07488537	7.4144874703125	7.550959111875	6.854491812	7.997170347	7.388858753	7.776396671	7.557740261	6.218462975	7.612511405	7.296451566	7.439719447	7.785830003	7.596396278	8.111535162	7.640272315	7.518453954	7.507189734	7.918733168	7.20352044	7.141925365	7.2733651013	7.032459757	7.7289921924	8.175482351	7.420202357625	7.6960808447	7.250797891	7.987538363	7.33198455805556	7.961220318	6.040752316	7.347402713	7.42249786011111	7.57278453666667	7.771644906	8.505955565
mmu-miR-137	6.942242672	6.227340867	6.719668907	7.005866438	7.25484958733333	6.6738017115	5.690526798	6.593436065875	6.948366621	5.438775083	5.480695773	6.676055501	6.637400692	4.977066654	7.185250193	7.550039787	6.992846588	5.8563063215	7.178504502	7.258039504	7.049775367	6.3226318875	6.047581482	7.382360025	6.92550596	6.814213944	6.973343091	8.299494019	7.353480725	6.950135649	6.749375446	6.224282568	6.244014425	5.985384251	6.943324204	9.22541658226237	6.46187617433333	6.85267843733333	7.984803723	6.38588774333333	5.909103674	6.715085001	6.52441878	6.548817159	4.785387153	7.925680409	9.58064887220923	7.036418832	6.413517354
mmu-miR-138	12.11544476	11.57974905	11.26511051	11.56774806	12.16418937	11.60967447	11.68032032	11.58172714	11.86186732	11.6764818	10.9183858	12.10006219	12.54026239	12.06340512	12.19923329	12.46826727	11.03230111	11.82898997	11.92539335	11.55338273	13.08878882	12.0651509	12.76379602	12.07086105	12.21969716	12.10679319	11.71754588	11.77537178	11.47566553	11.83906413	11.59931944	12.5706361	13.82033988	13.72504137	12.75035901	13.46684822	11.64722878	13.01322087	12.94157848	13.49636029	12.77552682	13.8162123	12.40202177	13.41517471	11.88182008	13.68596882	13.29600657	12.22324342	12.10983336
mmu-mir-138-2	9.849217719	9.265062634	9.019321399	8.280707006	10.16606591	9.536835797	9.376769566	8.666863438	9.897261426	9.037081408	8.662862175	10.52717009	9.001953091	9.127288326	9.537877609	10.48745808	8.572095368	8.963452012	8.943932571	9.056883289	10.74291976	8.766201038	9.931922574	8.948387459	9.211721964	8.774537778	8.629252241	9.025781463	8.603020564	8.822897294	8.788813697	10.42214342	10.50144345	12.49773821	10.1067985	11.62633743	8.694384718	10.2323444	10.77848832	10.68573473	9.847553426	11.3869852	9.079592155	11.85621917	9.755232073	10.6215134	9.948394884	9.113240847	8.735113307
mmu-miR-138*	9.655214395	11.5524908	9.005537257	11.05815713	9.908700661	10.4557913	9.405325633	9.53707015	9.630698445	9.259952595	9.649154264	10.45325393	10.24882248	9.200396129	10.17648635	11.21163698	10.51695046	9.633290778	9.661155797	10.03751427	10.13961461	9.72445836	9.357069322	9.203396177	9.225051042	9.460174737	8.617217784	9.992239209	9.464433648	9.046238744	9.673923134	9.306410684	9.487075326	10.89562875	9.503857326	9.978544365	8.598428047	9.130656393	10.48819373	9.997243414	10.57776382	9.88599628	9.132349095	8.822255757	8.028483746	9.206445956	9.116343682	9.131784109	9.427586413
mmu-mir-139	6.22365169525	7.696663456	4.021812564	6.056196403	6.23651805916667	5.095904847	5.814050984	5.918495416	6.363863805	6.710792727	6.318817089	6.61406499	6.122594401	6.36132191	6.758562617	7.183563976	5.420712604	8.71839394862499	9.01812388059068	6.2061539655	4.894996946	5.5756480055	6.02987277666667	6.236117632	5.369522648	4.62082649	5.656104005	6.080793394	5.789230125	5.62352120016667	4.776385389	6.86386138028571	5.322774634	6.783345211	6.18502590733333	6.48473379966667	6.053816001	5.88374658633333	7.2637772882	6.360894806	7.475280002	7.0258672035	6.39116399	7.1307693975	5.699295077	6.885283348	9.58064887220923	6.407370668	4.766410712
mmu-mir-140	9.321815683	7.0084507655	7.761561759	6.79679759	9.553830833	8.376835742	9.016435899	8.005006408	7.6939219655	8.131269961	8.567936778	8.301687799	7.499059677	9.873183217	8.738943589	7.448630633	6.226078343	8.405919834	6.65058893	6.6988783895	7.9623216625	8.83885064	8.777268843	7.495311561	7.152711895	8.545494154	7.517868295	7.517538797	6.7372938785	8.124822114	7.1388889635	7.0387646865	8.79690938	5.513265817	9.062600212	8.538575615	7.3818717185	9.713319918	9.1978560915	8.877872891	7.452646227	9.52141937	9.154687505	7.6718129735	7.2058290155	9.45942634	9.765775001	8.677940554	7.971157662
mmu-miR-140	9.80210752	10.1266843	9.414594515	10.00948616	9.915832941	10.12683643	10.09890079	10.35724212	10.413615	10.07564316	10.36852165	10.26795326	10.11882154	10.37533989	11.08273744	9.845782817	10.76803977	10.7472541	9.583925147	11.9222362	10.30794561	10.64297738	10.2663306	10.21246677	9.55225643	10.20796453	10.61938301	9.62026431	10.76667785	10.37172424	10.64177571	10.10324955	9.519791561	10.0266725	9.150496499	9.415987111	11.45787785	9.910176005	10.22078627	8.532580617	9.296965443	9.596417567	9.400581961	9.966357486	10.65223312	9.874007038	9.386713531	9.639213003	10.15331217
mmu-miR-140*	10.28100167	9.843241219	10.0014939	9.751685283	10.83471611	9.574637132	10.22085749	9.230245558	11.02569374	10.22642602	9.602323578	10.43915771	9.537674411	11.10832129	10.64647252	10.35387361	8.561898356	9.290098963	9.767292875	9.967007566	10.7734407	9.766834402	10.66984056	9.40573442	9.748033391	9.323194823	9.430154848	9.759919995	9.347229482	10.05883098	9.286946817	10.32744427	11.18741368	12.51480813	10.06530353	10.63965826	11.20965296	10.19611121	10.73180262	10.93996352	9.74232281	10.57866504	10.47633315	10.99247602	8.631400485	10.44025158	10.86795244	9.666449919	9.872448562
mmu-miR-141	11.2148344535	12.074118555	11.71957159	12.035800205	11.02770537	11.47296952	12.44353774	12.79396576	12.55802438	12.26631245	11.654149	10.14773361	11.969163405	11.329726275	11.59675685	10.80393527	12.347150215	11.428998905	9.7330480885	12.77001336	10.115238388	11.557882455	10.67740834	10.2418010745	10.231190735	10.4952201	11.0215345875	11.014425475	11.1904712445	11.467802195	12.708468635	11.37781502	9.1760451595	9.228272467	10.8695525425	9.0460734015	10.4848606155	10.265509322	11.240627615	12.832661685	11.27165187	9.553693535	9.358957661	11.69055172	12.66991136	9.907190786	8.9824600695	9.3393234835	10.5579101005
mmu-mir-142	9.397983069	7.4389041535	10.30547078	10.09653855	9.1938681	7.8030780765	9.768280146	9.800169693	9.813954735	10.39073904	9.533817655	9.181582194	8.968525039	8.5930864	8.700276114	8.435580806	9.388876638	9.343996399	8.646999886	8.754472636	8.864170834	10.95161214	10.40055529	9.940469561	9.873921563	11.04279332	10.58452693	10.77797729	10.19079754	11.35569106	10.5855011	9.226293132	8.668376685	7.875667857	8.808132684	8.656514152	9.671695465	9.307435693	8.888690117	10.11380594	9.447994903	8.625673071	9.535031966	8.910770397	10.52804359	9.311499567	8.941480008	10.91774202	10.03079785
mmu-miR-143	7.075635534	6.64324275	6.8735087	6.4964295735	7.306550935	7.017832091	7.38457746115	6.556068536	6.828107625	7.553211336	6.9817914445	6.406363998	6.9927574955	7.829604253	7.363314895	6.8108094805	6.786840273	7.6651047165	7.527891218	6.1869522535	7.436095325	7.0168624235	7.126613093	7.41919645105	6.3244448345	6.928736604	6.5137603515	6.5946997805	6.5870605305	7.0526056605	6.2333365955	7.043697418	7.05596661	8.533589565	6.783951158	7.550300012	7.402784716	6.80922679	7.2431570405	7.3731076265	6.9190401035	6.87779500033333	6.9869350885	7.129205961	6.489198004	7.51942254566667	7.786147515	6.772942771	7.4602135635
mmu-miR-144	6.5264295715	6.167401873	5.499220872	6.184270047	6.837814374	6.0061493051	5.656239314	5.5691841406	6.7511055144	6.35670678461111	7.118016352	6.496640928	6.075559031	5.395997014	7.060300519	7.569360992	6.04495837375	5.21348744333333	6.004587248	5.91301494	6.35556311	6.921078056	5.680717747	5.096110027	5.38421609275	5.8708813915	5.639869384	5.656727765	5.494932402	6.463751086	6.31152201	8.066438138	6.8033388048	7.30551082333333	6.4072605875	7.465312032	8.85798562187013	7.471315392	7.123122138	6.5756679305	5.746725218	6.908513487	7.503018107	6.0939817218	6.417642822	9.30176328833002	7.816239278	6.087689291	6.103064395
mmu-miR-145	6.9901663	6.068313164	5.64215338633333	6.803281977	7.16869725966667	6.116827007	5.138350356	6.264394136	6.426135082	5.774872712	7.729086069	6.784671479	6.527448028	6.667002775	6.566816859	6.447215505	6.274581235	6.503008193	6.004587248	7.625244195	2.421391157	6.321590732	6.68113758675	6.0740106	5.683727569	6.420886771	6.685290396	6.89634773	6.727141533	5.527127833	6.913045662	7.242302243	5.99146322733333	6.469305122	5.29437513566667	9.22541658226237	5.414657639	7.41298899	7.527510701	6.583749927	5.734390308	7.01723120566667	6.676172977	6.5485590015	6.464092906	9.30176328833002	5.895301885	7.1168121365	7.08744687
mmu-miR-146a	6.888427786	7.104009455	7.633856244	7.11624323	6.617194258	7.433193609	7.001456592	7.240752985	6.783905324	7.108792941	7.926867836	7.528798164	7.07240198	6.9624764365	6.9155010144	7.782607132	7.989417933	7.479002328	6.96375759433333	7.942156476	7.576281888	6.95070369	6.844530665	7.835215212	7.315323298	7.040794382	8.090304706	7.351732765	8.482042991	6.843372983	7.614006013	8.261599537	7.592940535	7.817772175	7.623358758	7.247126645	7.020818508	7.1806602479	7.097456421	7.806583842	6.971431292	7.305827699	7.2114340951	6.582085219	8.532186493	7.72880239233333	7.10397114	6.400209676	5.687006679
mmu-miR-148a	9.240492962	9.469675498	9.492023552	9.762763075	8.790096231	9.156172571	9.744267168	9.869326369	8.586788413	9.415205772	9.489577465	8.84129044	9.742224086	9.766091257	9.285811331	8.073892398	9.798286912	9.491791338	9.00184608	9.722851726	8.964076595	9.494523478	9.62882377	9.460592228	8.842019743	9.623371792	9.723885348	8.882093125	9.498830302	9.390191926	9.707015964	8.386937395	9.010489822	8.730185297	8.519661128	8.415433889	9.622995916	8.963836762	8.425896774	8.663176988	8.844552151	8.98589889	9.439312939	8.357031758	9.247014316	8.594041254	8.83822933	8.725122347	9.078385274
mmu-miR-148a*	13.60987545	13.56368475	14.13845703	14.68087897	12.72909007	12.30021563	13.26870779	13.72708777	13.04065263	13.71237764	13.57844838	12.44203817	13.61505957	13.84555511	12.13866305	11.75654069	13.18640472	13.39360861	14.10145098	13.05762996	13.38743629	14.03316302	14.27382074	14.07536107	14.38414275	14.01964468	14.66276926	14.03019013	14.13026106	14.19597361	13.62541354	12.33081962	12.80866769	11.4910813	12.07999827	12.05389203	14.40235705	12.87843838	11.17806929	12.497521	12.79354138	12.10377712	13.65656334	12.20468496	12.89815415	13.13512468	14.3966862	13.8460572	14.20794441
mmu-mir-148b	6.20284709766667	6.959862707	5.499220872	6.071050699	7.011648559	6.13931617442857	5.592864433	5.87470963625	6.725558975	6.50389656	8.6135227770661	6.2273625152	5.6576696156	5.308011594	3.845694969	6.737625973	5.745460054	4.575476759	9.01812388059068	5.7856032958	6.6853261695	8.66770115303395	5.28400359633333	3.796392278	4.050660901	6.681853042	6.19799143966667	5.3015234142	5.49986449121429	5.944768178	6.128250605	5.834364533	6.337717717	7.74364666466667	6.73855791766667	7.4566272645	7.849046468	7.471315392	6.670723405	7.42992888	6.871157988	7.235532364	7.503018107	6.528860793375	6.902863661	4.527768333	7.816239278	5.5462430595	6.103064395
mmu-miR-148b	6.60159926	6.489234799	6.848190453	4.752936389	6.856831252	6.192926132	6.44631709716667	7.382378037	7.201682044	6.740995673	6.890772294125	5.801698754	6.854715933	8.0578067315	6.75293037866667	8.281680932	7.401157652	6.568458920375	7.580728786	8.445027422	4.175617592	6.895827072125	6.71887629025	6.248535241	6.36355557778571	6.16832232866667	6.1954693363	4.686040246	5.752668277	6.2280330395	6.677698508	5.995556532	6.44807945166667	7.2856063518	6.274115642	6.2830427256	6.971384569	6.659153166	6.3745755595	6.07147173	6.76212167121429	6.880795185	6.9869350885	7.798184981	8.560599817	5.139100069	7.4918479115	7.0182399155	7.33201897175
mmu-miR-149	9.061679549	8.875428962	8.774190199	9.04917039	9.037333692	9.357296553	9.030371978	9.473647837	8.680986277	8.955714558	8.900532916	9.036389088	9.013223461	7.971902262	9.100538771	8.490234975	9.181014233	9.124792546	9.02065041	9.267667517	8.915231948	8.758287481	9.3226433	8.989934793	8.936646473	8.998578926	9.190015093	8.818372764	9.645554141	8.63500866	9.036958908	7.710426421	8.49830052	8.199572878	8.110386577	7.783608483	8.787574614	8.198813061	8.438061174	8.566349996	9.11069843	8.318544507	9.39997748	8.239683694	9.690158561	8.757411463	9.120757108	8.344578927	9.035613441
mmu-miR-150	7.369807979	7.151498503	6.797571967	7.226861129	5.909990115	6.287155731	6.829596591	7.024172118	6.920638973	7.339510824	6.163102735	6.49530974	6.567996217	6.782876699	7.056777466125	6.529474511	6.187045267	5.276359708	6.774404743	7.265818901	6.935037739	7.329900884	7.774371031	7.188409229	6.214933754	7.257605037	7.184645959	6.864611343	7.016727915	7.299562888	6.490169751	6.220957777	5.590437502	7.5763875877	6.22230134	7.128215739	6.990263225	5.891479918	7.24538205757143	6.574153218	6.320059028	6.301268485	7.05785359714286	6.703064749	6.973766428	6.946715639	6.935996241	6.38373015	6.653764443
mmu-miR-151-3p	6.6978748805	8.321291991	8.268874472	7.022802143	8.809857235	8.162336954	7.80853717	8.271273047	6.719053012	7.1006772015	8.027777934	7.2349206495	6.906076809	8.904315718	8.621978936	6.048325337	7.699797864	8.432725153	8.566358596	8.688611016	8.664535182	8.672165437	8.292431998	6.0480305975	8.090975236	8.129546671	7.2208549915	7.718054291	6.8151530685	7.0776382775	6.566357422	6.9961184365	8.547487848	8.659476563	6.988021259	7.8187486275	7.874144406	7.839081456	8.527169222	7.894816232	5.5207396345	8.180886747	8.425622439	7.8242531715	7.701087139	7.773124514	7.817571486	7.607822105	8.10386076
mmu-miR-152	8.591206782	8.69658241	8.372365202	8.77151999	8.831567201	9.083166844	8.339950889	6.9268676505	8.454904544	9.093547343	8.150099512	8.841051063	8.933846132	8.593886322	8.956814834	7.7898033975	8.199565629	7.858364783	8.282133674	8.963806464	8.982369652	8.463549416	8.914675181	8.419102555	8.788078448	8.317534539	8.890133475	8.554868563	9.128491095	8.002243932	8.834446248	8.195429892	8.162534422	8.689114216	8.372787255	7.795137917	8.075907527	7.604492608	8.549579138	7.67022225	8.125433418	7.430814532	8.575338173	7.426854873	8.055006057	7.363411827	7.781987501	7.529262316	8.055932233
mmu-mir-153	6.882487497	6.0378221455	6.27985942	7.366133358	4.84758067	6.36761746494444	7.534842814	7.44590128	7.058214841	7.520862601	6.785487382	4.972201513	7.521839011	3.8896394795	7.053806377	6.424486075	7.024287587	6.88767297914286	7.829511851	3.58068159	6.381143419	5.982808662	7.525672549	7.366457717	7.631647899	7.265272605	6.920423758	6.724972528	6.788287822	7.31333934	7.716902578	7.382745437	7.966206616	7.2505912155	7.79470844	6.987152766	7.059880422	6.615947121	7.005705865	6.350115422	7.066714402	7.230551752	7.46390402	6.11678122	5.824599209	6.418839346	7.336799109	6.902378003	7.723413749
mmu-miR-154	7.907773859	7.1797762425	9.074150644	7.542176023	8.549664293	9.090282315	8.878938767	8.0425171305	8.515955818	7.383537231	8.940647143	6.3371809415	7.2905687385	8.306712507	8.414998027	8.2219900685	7.588280721	8.911295316	8.4359163005	9.118693768	8.745373672	9.349519405	7.903834085	7.8379843615	7.601881184	8.826000582	9.017208809	7.4372171005	7.5341347185	8.81950831	7.3432064015	7.728530778	8.151545264	8.505170912	8.259859486	8.829326021	8.695808725	7.3575838845	8.81699163	8.06015697	9.173893955	8.174686546	9.210588532	8.9225930225	6.7050199355	8.728465636	8.985527992	9.418448824	8.891622645
mmu-miR-155	8.126950494	8.368207058	8.2457117745	7.685846541	8.080552629	8.0846689525	8.3772076205	8.2047018465	8.076178086	8.297100135	8.171330211	8.033366821	8.208682293	8.404408359	8.475338298	8.135888206	8.444605978	8.0926962265	8.556510314	8.0623300295	8.0097573625	8.211715542	8.2282841875	8.33116573	8.0551191235	8.3996081595	8.018783336	8.237285509	8.389044734	8.0219263315	7.833898246	7.8152773005	7.9127560315	7.56451793	7.7026124675	8.162099629	8.307513195	8.160413867	7.9326505095	8.22676553	8.3732873135	8.081521387	8.4084607665	7.410588151	8.0796174325	8.2368534	8.5754146405	8.4455483405	8.5680736585
mmu-miR-15a	7.272894433	6.13333999	6.18627169016667	5.328001659	7.187806917	7.057158993	6.410237175	6.83004293665	7.158764153	7.136252208	6.83067837166667	7.456523419	6.991722761	7.262353705	7.4753444807	8.306370017	7.198148512	6.728209183	6.4051321735	6.682549489	8.27279154	6.833093225	7.26198390005556	6.334328049	6.880986283	6.19195754585	6.232442974	6.53519853085	6.292686975	6.409323525	6.947405601	8.631267122	8.614533688	8.868713488	8.795620557	8.843847177	6.922318633	8.247332347	8.19909784	8.393818429	6.520616454	9.348833726	6.742197041	8.708449944	7.214693374	8.527234572	7.323278418	6.49746863888889	7.0873533945
mmu-miR-15a*	6.42151714075	6.592920983	4.021812564	4.780449642	6.465353918	5.46669155825	5.5018115915	5.6446641704	6.2961821862	6.34562628222222	6.318817089	6.75599477116667	6.37694183335714	9.13261318296247	6.566816859	6.3104184060625	6.26356027	6.85033121366667	6.347868485	6.95870748875	4.91690938916667	6.321590732	6.319897994	6.16463655375	5.87294064	5.5208566305	6.30262533866667	5.804204972	6.40596489171428	5.6614900132	6.266174118875	6.420983346	5.495547419	6.66669093766667	2.32840184	7.169315474	5.72332152475	9.17462028910589	7.527510701	6.632143351	6.52555140142857	6.96857739	9.07005053579481	7.0461263415	5.92714130833333	5.139100069	5.895301885	6.407370668	6.39372027725
mmu-mir-15b	7.667715962	7.308295076	7.692570868	7.399426507	8.604804033	7.408858534	8.577192008	7.633826381	8.253801726	8.308362372	7.742879612	7.803436856	7.466944119	8.982598282	8.28947105	8.069460441	7.125001917	8.305559171	7.300840377	7.542330548	6.94939229	7.37261346	7.568621142	7.243995322	6.800310803	7.992523848	7.665881266	7.214908215	6.870772862	7.679882688	7.216204062	8.007823689	9.228604767	8.193148121	7.332704709	8.438335453	7.100609694	8.264075905	8.287028475	6.691469895	7.484976589	8.709292281	7.777584787	7.587751595	7.032642688	7.741031274	8.3423650165625	7.7473286	7.582126762
mmu-miR-15b*	11.73330089	9.007176869	9.538573961	9.312075104	11.90309102	12.27762022	9.7110984085	9.2991828275	11.99179506	9.455470148	9.681283204	11.86364663	9.0480448765	13.1232237	12.02156613	10.99578364	8.228634863	8.991770499	12.95366248	11.12244572	11.84879437	11.22818707	12.24518581	8.7910567045	9.190793542	8.7819487625	9.0454930415	8.2820646225	12.04249637	11.39908267	9.204810003	9.4429057375	13.6313947	12.80352103	9.637063687	12.5525709	10.0379503225	12.34381034	11.3865128	12.51264646	12.38485273	12.68549546	12.80990037	11.39756589	8.8929256865	13.20726725	12.95448185	9.5050005655	12.93120994
mmu-miR-16	7.575118927	7.156572349	7.807142023	7.140892615	7.272801401	6.848931009	7.505505543	7.23669356	7.400207109	7.529410832	7.247297438	7.922266341	7.36167465	7.857278874	7.547375071	6.76266424	6.817948107	7.478177683	6.861604692	6.733959024	7.904180743	7.190159079	7.313047379	7.315682957	7.444405698	7.248237854	7.478932911	6.706162774	6.859504683	7.508700064	7.46677042	7.830266153	8.525147079	9.289909304	8.610102145	8.731486402	7.540953986	7.519656478	7.495116365	7.965086999	7.805702695	8.280869426	7.926165119	7.887118987	7.242066501	7.820969313	8.44905175421429	8.082293254	7.69495011
mmu-mir-16-2	8.683679435	8.015185822	8.217418622	8.128527785	8.107485097	7.65868408	7.991094985	7.522192633	7.924577364	7.560609611	8.483113136	8.63729574	7.869278258	8.305539192	8.25349936933333	7.256615796	7.83868545	7.213656343	7.844337241	8.267943625	8.51612327	8.062045595	8.019529926	8.736067301	8.367705036	8.233454826	9.269772299	8.676174035	8.76874451	8.255991161	7.824790815	8.625341741	8.184531448	8.085499533	8.37034221	8.872201892	9.254826924	8.026820875	7.65842447	8.12461684	8.256093136	7.682882795	8.696546451	8.559363118	9.075862651	8.520622272	8.3946664295	9.562835161	9.584620886
mmu-miR-16*	7.142023907	7.1548953	7.726214393	6.934949793	7.941150117	7.596014332	6.873146392	7.042626601	7.486257173	7.3086420355	6.3595019035	7.4016926185	7.123129009	7.063253165	7.929354893	7.2305712815	6.8039002015	6.942051468	7.310650986	7.4990330965	7.165873481	5.309962606	7.266172904	7.074443464	7.325065024	6.8914429015	6.8594431675	6.6740002225	7.3484256675	6.3971736315	7.276299992	6.387161613	6.341371894	8.136837619	6.769475719	5.812573352	7.682967922	6.536766114	6.53098938	8.336366991	7.419402668	7.0198664415	7.490829638	6.502262223	6.5447350375	7.271458881875	7.025596203	7.220285456	6.430620364
mmu-miR-17	6.62755437141667	6.634469779	6.21606772	6.845304223	6.59659276733333	6.62074836	7.125271399	7.328904142	6.8664306888	5.90856567	6.327234883	4.656826284	6.76745039	6.611278641	9.20796161940508	4.717897529	7.208215329	6.33173750666667	6.9041983515	5.93597478725	6.50031567133333	5.57694059	6.502973363	6.23164482	6.249668777	6.666876645	6.181329347	6.51363466416667	6.459145449	6.41620989828571	6.705955863	6.8641216434	6.55058533033333	5.985384251	6.152322264	5.010842555	6.13621988633333	6.98991503633333	4.3438878545	6.82047034366667	6.534867252	9.24316251877634	6.4673215565	6.27414976075	5.78474611775	9.30176328833002	7.141073524	6.8166630175	6.498613589
mmu-miR-17*	10.01770576	10.6417813	10.5184739	10.52211242	9.687263089	10.3883828	10.6615673	10.42661641	9.371534872	9.887489841	10.47623269	9.939315166	10.70591782	10.0677407	9.838184104	8.630462042	10.3178179	10.39605889	10.2436048	9.783113215	9.674016846	9.894785314	10.13194769	10.35997273	10.49543465	10.50028695	11.0326076	10.30326724	10.97119772	10.36121657	10.63185875	8.629809598	9.128377103	9.004588779	9.066921883	9.014249801	9.771331176	9.108819129	9.019095224	9.693110117	10.397473	9.338541717	9.932822483	9.043361035	10.25056293	9.489267073	10.52376605	9.878221015	10.93072782
mmu-miR-181a	5.61139095871429	5.783146386875	6.94985760483333	5.84109724245	7.31763890775	6.827776427	6.67818376433333	6.4688476099	6.61917638616667	6.433197555	6.92421288875	6.952672276	6.6759297455	6.61331152575	6.817265216	7.87450086	6.836985953375	6.531935334	6.315742932	6.3823781856	6.906451819	6.8591700708	5.927865756	6.47148484708333	5.110769571	5.9891953277	6.325794847625	6.095209171	6.065976347	6.474813406125	4.501268018	7.55603519825	6.848015077	7.5666529524	8.418969254	6.415282442	7.225957048	7.493601655375	7.05944755583333	7.26140515041667	6.3185140605	7.644444517	6.745662159	7.000485968	6.6948640598	6.56591997766667	7.848752574	6.776410627	7.5444729855
mmu-mir-181a-2	8.879958875	8.458681698	7.906959293	7.564682683	8.938514643	9.038521278	9.269818049	9.047165138	9.651488661	9.412288736	7.950554071	9.633406426	9.065386053	9.571583664	9.348014366	10.59259666	8.58549546	9.765463534	10.12780887	8.747373153	10.58549361	10.10217794	9.557571182	8.849051983	9.532504422	9.462388928	7.658205332	8.79410855	8.168278805	9.38163697	8.900843389	9.446363317	9.63262694	10.21010483	10.285446	9.426335102	8.379951038	8.4501582	8.700844782	8.662419875	8.571354188	9.29551893	7.591669314	9.355125261	7.764748212	8.817911667	5.506866416	6.84172763	6.904880458
mmu-miR-181b	4.900463194	6.202659969	5.62993311866667	5.761311924	5.271600077	5.95473003928571	6.957586929	6.493295857	5.9556654495	5.800234861	6.348627033	5.59326496925	6.627359732	7.082682987	4.447019078	6.105567183	5.945732233	6.354096551	9.01812388059068	6.07598383233333	6.139405565	6.777894678	6.7247331755	5.707683059	5.569001235	6.04854429275	5.784564045	6.412030583	5.250934411	5.78341152733333	5.0023164755	5.592186566	5.222119044	6.298260337	6.606164462	5.9928673745	6.166092261	5.84924616	7.203899139	6.8176766345	6.12043027333333	5.609744162	9.07005053579481	6.4801259855	4.36329669666667	9.30176328833002	6.4056391775	5.9863359825	6.17219817
mmu-mir-181b-1	7.803603899	7.382014079	7.667857693	6.842698513	8.065295874	7.554432015	7.778830482	7.98290993	7.780698857	8.518985372	7.207948805	7.735507048	7.307784986	8.41696694	7.509594117	8.080586382	6.956512798	7.700841323	8.24587684	7.516481234	7.6894688	7.860586641	7.402728693	7.074072198	6.997364319	7.272058955	7.854510944	7.194570416	7.156406412	7.544316836	7.402199302	7.6503198881	6.548637858	7.64285948185714	7.495598385	7.6065893755	7.34162113944445	8.097220224	6.95362392	6.797597837	7.03654326477778	7.19511058305556	7.045916831	6.805454528	5.651777287	7.701270793	6.484224575	6.245133811	7.48310116885
mmu-mir-181b-2	5.5457468548	6.34434022361111	5.720153406	6.15680234711111	3.52773405	5.654694772	5.087548285	5.9296514886	5.960329854	6.236731041	4.841092105	6.6619543232	5.355491094	4.246209733	6.467264101	5.618156196	4.763562243	5.76292340166667	9.01812388059068	6.228981626	5.3552760332	6.19356666233333	5.825757171	5.502111656	6.1598362676	5.79066932375	6.754675634	6.14562046375	5.99415116771429	5.870993769	4.739141164	8.477465818	8.499941292	8.350360515	7.850034477	7.921382563	5.472940051	5.15502969	7.285108011	6.4404039672	7.033911221	6.655178387	9.07005053579481	7.300298778	5.75816053	6.4565778445	5.954826447	6.35566362433333	7.08744687
mmu-mir-181c	6.475153127	6.413668103	6.45124112366667	6.874405484	6.94923009775	6.3582214141875	7.045668296	7.289402086	6.3760741152	6.00132822933333	7.287783524	6.009587962	5.374055836	9.13261318296247	9.20796161940508	6.111463146	6.937498309	5.551568404	6.44335855	6.032181479	6.676158795	5.57694059	6.1921004072	6.754778651	6.842729247	6.275186165	7.590593288	6.773057909	7.312604216	6.639337851	7.02568619	7.527226256	6.289619762	6.435069668	7.04442199	5.966264238	5.64521002	9.17462028910589	3.031220043	5.961578604	6.52284314375	6.582892724	7.353999903	6.48032132633333	7.366233622	6.923577273	9.58064887220923	7.254447534	6.8856840275
mmu-miR-181c	8.59300959	8.5629079	8.888563392	8.544354074	7.686315042	8.646190485	8.436594545	8.049586399	8.129739263	7.788757133	8.795647206	8.007035243	8.414938873	6.90751788	8.71645456888889	7.802031088	9.251086938	8.420751591	8.272922637	7.571894824	7.677218044	8.838610872	8.120341196	8.967531481	8.612221468	8.367157534	8.868862216	8.882661127	9.054369583	8.779983863	8.752252072	8.42420121	7.135782156	7.98472634115	7.565445347	7.7906156447	8.451772547	7.546573824	8.35118713466667	7.982844025	8.955949822	7.952280286	8.377079351	7.358797618	9.396665701	7.083442211	8.30258463558333	8.86166173	8.568133039
mmu-miR-182	10.82202461	10.16673778	10.28684488	9.799452994	11.07518591	10.52329487	10.67368277	10.13935721	10.88876398	10.89555591	10.40207866	10.66188902	10.05403181	11.36316389	10.98987421	10.28695258	9.483426309	10.59151005	11.53130915	9.353561262	11.22214299	10.7703103	11.20313352	10.23750318	10.09690202	10.32657826	9.918769592	10.0470593	9.847974399	10.42005226	10.41817082	10.27409019	11.93835748	11.99384668	11.16991153	12.15167073	10.2881097	11.64266528	11.05577782	11.41259102	10.85307654	11.85386644	11.00818916	10.51869538	9.433309127	11.61158193	11.84626814	11.11489965	10.71452379
mmu-miR-183	6.248679342	6.037699504	6.1439355	7.482112739	7.244767512	6.3769718761	6.30337829033333	6.167919164	7.156836233	6.023038695	7.529336471	5.92743442875	7.057722989	7.082682987	9.20796161940508	6.2457976494	6.742054290875	5.55950434	9.01812388059068	4.890589489	6.78931170266667	6.56922316366667	6.092417233	6.010362908	6.781432777	6.045042931	7.030632235	6.255530978	5.642604679	6.180397891	6.252299874	6.51145490283333	6.30108677	6.18601223966667	6.62316078566667	9.22541658226237	5.05412008133333	9.17462028910589	3.031220043	6.2545170694	5.93947263657143	7.21079181	9.07005053579481	6.007469853	6.4559478205	9.30176328833002	7.35143263	7.245434081	6.456419579
mmu-miR-183*	6.7036717946	5.68088144	6.349415385	6.623921169	5.010570565	6.25116966	6.97215566366667	6.310428525	5.89402258433333	5.826137256	6.630181906	7.038312764	6.548125361	9.13261318296247	6.071283949	6.1747495798	6.630421601	7.18817013333333	6.775687843	6.206760197	7.02543948	6.570118034	6.257608135	5.863754143	6.392756164	6.2866431555	4.943451579	6.129781436	6.398539911	6.304516108	6.444054969	7.022622365	6.99068221475	7.177127379	6.294323272	5.198468271	7.125730483	7.1756420495	7.2951757105	7.099337875	7.282778086	6.774425026	6.86336959366667	6.76589837866667	6.676355613	5.139100069	7.141073524	5.695066491	6.886464555
mmu-miR-184	6.262032653	7.310243477	7.196703948	7.538448102	5.350395769	6.591093318	6.489418891	6.719848161	6.866517116	6.415180982	6.645444961	6.80014277588889	7.558774622	6.069860828	6.071283949	5.646692144	7.752175448	7.465215557	7.007661793	6.381498482	6.244184319	6.7040563665	6.45381474692857	6.492219667	7.630946304	7.071212316	6.613931579	6.962474309	6.448350969	6.921106839	7.486243676	6.210969321	6.607634879375	5.619426475	6.3883979522	4.332731622	6.240788037	6.403484042	5.656555666	6.924012701	7.276185813	7.1869059245	6.367316601	5.580264206	6.76218536928571	9.30176328833002	7.63273168	6.76361175775	5.921773552
mmu-miR-185	10.07790979	9.838235563	11.27611749	10.5135883	9.476211247	9.946301342	10.34836508	10.3105528	10.06215397	9.950693127	11.07374578	9.617819763	10.2897094	10.11024366	10.11902896	9.438897182	11.36775537	11.24585652	10.57793196	10.5924103	9.521495014	11.04897904	10.49807597	11.52710937	10.47423117	11.05826588	12.0724136	11.0858535	11.56415262	11.11577995	10.81827198	9.589594954	9.053496625	8.291422928	8.683956278	9.36233845	10.07313499	9.931008261	9.221292749	10.27271335	9.956181186	10.05914933	9.878347098	9.517972392	11.92635741	10.17232019	9.396011937	11.29670701	10.97183752
mmu-miR-186	6.490941474	5.453167245	7.448573064	5.50804013772222	6.8679158845	7.526879097	5.346533756	4.077271741	7.17696128	6.53651078	6.16014758425	6.503499476	6.24675457242857	9.13261318296247	6.629302359	8.483202339	6.909170971	5.34327958275	6.398067072	6.19925815633333	7.376728608	5.632444092	6.19737821516667	6.096419959	6.72827101	5.990717446	5.807502716	6.853377899	4.741493836	6.40631577575	5.680576943	6.385013927	6.5982790415	6.351342027	7.821414458	6.21143215466667	6.99321834166667	6.75852294	6.67895182	7.02580468316667	6.75646172616667	5.668027828	7.62944713	7.602171497	6.61769647583333	1.25660648	3.556440816	6.74799708	6.871931476
mmu-miR-187	6.43457089	5.799362701	6.4471887835	6.597789463	6.88832699	6.667189885	6.6381622496	6.754631753	7.398238915	6.842430661	5.94670374675	5.319928227	5.995960143	6.611278641	6.566816859	6.959385236	5.753047432	6.273415493	6.830480437	6.3783708525	5.732861397	7.173927949	6.36234114	7.126076093	7.215493233	6.580434422	6.530206038	7.231178757	6.205731018	7.63590406	6.416681173	7.674030478	6.634028193	6.050286407	6.57995083066667	5.67730723433333	5.345640804	6.55307881366667	6.672502001	6.4499335565	6.2546074872	9.24316251877634	6.650588348	6.5017060602	6.758618878	5.107707912	5.49955272	6.03032784575	6.7930302295
mmu-mir-188	8.474721779	8.095380114	7.829864704	7.883671059	8.178902945	9.248464325	8.077303895	7.729404601	8.615506327	8.698770585	8.019894636	8.356551668	8.255612985	8.703381213	8.66648346245	9.189942012	8.415297708	8.428021386	9.225415214	8.204281152	9.037160489	8.862988052	9.424224175	8.66182069	8.587959306	8.273693347	8.02143283	8.897798426	7.8950002	7.8583609	7.596254609	8.00845231	8.258977427	7.402681649	9.085482491	8.592504171	8.14304389	8.557024655	8.087652975	8.450979735	8.798089241	7.578189095	8.421446646	8.002063149	8.174486431	7.336113064	8.493448585	8.312828958	8.366213145
mmu-mir-18a	8.294353257	6.625419554	7.647074602	6.952243843	8.487235377	7.609941164	8.374652578	6.97054352	8.329925818	7.271333687	6.406234711	8.408962013	6.70664684415	7.6223657514	7.849248397	8.570853752	6.601663657	7.915573246	6.4904795597	7.170357152	8.266901926	7.600768004	7.86730682	7.233951059	7.406921875	6.857180536	6.73100656038889	7.273391266	7.08667552	7.392514201	7.081787608	8.635279897	8.016080167	8.841928218	8.128336282	8.308373815	7.1735190218125	8.450069731	7.468204594	9.051632804	7.21913732	8.834323806	4.46003652	9.761345201	6.322177724	7.729796804	7.808132581	6.904887607	7.06540907614286
mmu-miR-18a*	5.254924908	5.8849713179375	5.726583042	6.08046714	7.3096550225	6.299330833	7.32624228733333	6.5476813725	6.966257477	6.25541134125	6.27218831166667	6.28546439385714	4.695891354	9.13261318296247	7.046964139	7.102887468	6.20973798366667	8.71839394862499	4.7644519875	5.721548873	6.71340746675	6.22685558	6.4516066675	6.175358465	6.2043629	6.1137618412	7.47773453933333	5.127369595	6.961942404	5.589485426	6.792979985	5.774834707	6.377634562	6.518797309	6.681395218	6.272899067	8.85798562187013	6.69645026525	3.031220043	6.275692583	6.91178144275	7.165468287	9.07005053579481	6.17417529983333	6.124668113	5.668251867	7.015501947	8.71858597487133	8.79204757907959
mmu-miR-190	7.699218208	7.329726663	7.216445105	6.935481136	6.74395694507143	6.702875406	7.182993881	6.670809457	7.311702583	7.393934819	6.843597329	7.340232383	7.151118772	6.122023918	7.32445381225	6.708717437	7.186488746	6.87697909877778	6.186134657	7.103497119	7.06108116395	7.399758748	7.054866381	7.081324793	7.04159274	7.195905604	7.124143816	7.344955339	6.801498169	6.954132819	7.48021169	6.286796609	7.08900703571429	6.490357689875	6.816664669	5.323036539	7.26075535288889	6.072024724	7.235865197	7.40501588	5.916094436	6.7795416275	7.602455421	4.833897933	6.596617991	6.9458112695	7.12198132235714	6.664499363	6.713162356
mmu-miR-191	8.234570368	7.778504509	8.733823761	9.232377925	7.658779525	7.685728034	8.488172213	7.361128278	8.50745166	7.366896187	7.930758362	6.986403031	7.506056439	8.180857295	6.999573632	7.180544481	7.45995236	7.765971087	6.437297665	8.072136769	6.496740195	8.021577576	7.200918161	8.205076596	7.700697442	8.488823181	7.779297179	7.858708245	7.492919462	8.672388781	8.000923077	7.755034844	7.552013391	8.02967505457143	6.671180383	7.93528127528571	9.596125938	7.231417704	8.01917844833333	7.791552261	7.602925123	7.478615428	7.256471026	6.573196914	7.314876505	8.526554752	7.800670305	6.752734904	7.434687208
mmu-mir-192	6.39762811722222	6.119362909	6.78082249016667	5.183929264	6.92608337033333	7.214585438	6.6632900236	6.086732828	6.386857339	7.088189971	6.246271602	6.62390328092857	6.402092164	7.2244510815	6.76295	6.293902083	7.270451163	6.1680562702	5.9344518402	6.6343744865	7.0446352954	6.738525149	6.509358	6.587699504	6.218027471	5.707271246	6.112636485	6.62510249	5.927356627	5.864558187	6.900551979	6.934393974	6.530363126	9.38516452896967	8.199876238	6.01721002583333	6.694977952	7.28577542466667	7.134153616	7.077203056	6.604081512	6.582892724	7.676067684	7.55101503	6.998439841	5.508021907	9.58064887220923	6.91939479225	7.037666593
mmu-miR-192	6.808542712	7.760413548	7.317653725	7.245012861	7.469925547	6.885095205	7.080847751	7.809521124	6.722804777	7.234513497	7.118116517	7.287567938	7.370898133	7.2244510815	7.62629646	6.453777381	7.46464509	7.316996492	6.5487881265	7.216676529	7.575836034	5.958655721	6.642853007	6.600572158	6.727502155	7.196886007	7.197864102	7.052831161	7.467091125	6.636882146	7.387818796	6.311099443	6.848015077	8.057281482	6.589641438	6.17406703233333	6.76039957225	7.1360055	7.965013271	7.41353304	6.823013959	6.705531185	7.5666836715	5.772218795	5.769501219	7.335379929	5.49955272	6.594884464	6.636890315
mmu-miR-193	6.829077018	6.874187949	5.964402423	7.004962504	7.04503986535	6.954851074	6.436941266	5.756144113	6.905186596	6.753090943	6.724168106375	7.041020504	7.422407164	6.5054035861875	7.31042187583333	7.786643321	7.529057328	6.566689416	6.684650702	6.732989205	7.189717363	7.024650758	7.82864799	7.196406245	7.630969101	7.040731221	7.074546928	7.875071063	7.544272068	7.454005025	7.069118524	6.541362714	6.298907339	6.993335828	8.377358174	7.006623019	7.704742865	6.5678723180625	7.15406296816667	8.016793545	7.413539632	5.220270676	7.669192616	7.106819468	6.515198745	7.3990476269	7.3208723538	6.407180441	6.878780992
mmu-miR-194	7.553457368	7.555705368	6.940981935	7.89350867	8.194169637	7.268624452	7.950899622	8.054072152	8.614106286	7.810908012	7.479851334	8.142934895	8.166391265	7.145974225	7.179159244	9.320583265	8.094812617	7.760618217	7.46435141841667	7.272256263	7.427234335	7.270424492	6.089655348	6.970919219	7.798128447	7.408678154	6.536540109	7.342384594	7.446986503	7.278665525	7.795152241	9.04917924	9.862737879	8.266830459	8.810623984	8.944792815	7.82388961	8.037655873	9.217539051	8.748821032	8.38681565	9.347299743	7.650294792	9.532459301	8.274634927	8.170198699	7.519621055	6.969606568	7.588534189
mmu-mir-194-1	6.481878843	6.880953866	6.840911656	7.67529549	6.802945185375	6.414119794	4.612795227	6.893477817	7.565306493	7.01596544	4.997775955	7.026827749	7.291003658	7.073459984	7.929354893	6.937927938	7.413186853	5.870398103	7.50528477	6.363895024	6.163168857125	6.727948279	7.120942272	8.291618454	7.933097857	8.35442431	8.475017023	9.167525827	7.979480806	8.60964138	7.513191172	8.190653364	7.650305528	7.7961521235	6.8019799315	5.779463972	7.93599022	7.0827829324	6.7498205	7.090984048	7.240490243	6.825486745	7.048354915125	7.107473398	6.778554501	7.09348738533333	5.123049748	7.096519634	7.012078791
mmu-mir-194-2	7.264071597	7.130852134	7.433999982	6.883299424	7.47823979	7.374451829	7.302222397	7.381484685	7.430519716	7.885004869	7.897325254	7.335113409	7.367258194	8.119546437	7.399097321	6.814098281	7.179370495	7.673436022	7.843700672	7.556124443	8.177668182	8.070895622	8.020508979	7.624776886	7.459406485	7.586650558	7.525831393	7.252675131	7.62111678	7.181071986	7.396622063	7.528799054	7.605618552	6.428153772	7.73428288	7.591916664	7.631895481	7.171686655	7.24511858933333	6.591978961	6.908539285	6.645887626	7.23248348	6.896162425	7.071910824	6.682506755	7.592540197	6.666120263	7.324352514
mmu-miR-195	6.39931459885714	5.902803573	4.746078408	6.242282448	7.789157988	6.883494527	6.715403195	6.059435304	6.79636453	5.978816215625	7.0834583755	5.489326861	5.891022383375	9.13261318296247	6.863723974	7.080834608	6.55736146333333	8.71839394862499	6.402043573	6.345494152	5.594033877	8.66770115303395	6.128636187	6.130575552	6.818329933	5.9750591916	7.17338623	6.393338563	6.297387296	5.882933695	5.284127558	6.29370700175	6.27162790575	9.38516452896967	6.17178410325	5.640323267	6.091724409	5.84924616	9.27468466660251	6.3612510725	6.019468672	9.24316251877634	6.415258225	6.28379168933333	4.4713484416	9.30176328833002	7.015501947	5.287456503	6.5634321215
mmu-miR-196a	7.621090677	7.907941356	8.775257505	8.264783982	7.679666568	8.349320148	8.09648596	8.832963561	7.66839551	7.607696497	10.32312993	8.675935934	8.047303532	5.940393877	8.069590988	7.480145439	9.881965972	9.858634365	9.631059998	9.746637167	8.559037135	9.459990776	8.53370509	9.824789731	8.936379393	9.306265799	10.535331	9.131370183	9.734798628	8.599797893	9.294390661	8.168607337	8.447610894	7.733788217	8.325245024	8.376681718	9.803544328	8.155277535	7.99336778	7.876473842	8.960865462	8.448212995	8.981243646	7.277777526	9.921656305	8.999736887	8.179443887	9.309328747	8.703371255
mmu-mir-196a-1	6.835861348	6.059220312	7.535876621	6.415296052	7.517257543	7.078712569	7.071283743	6.803902944	6.814376378	7.151939943	6.728717446	6.421969285	6.840903229	7.269921656	6.9734288585	5.967285913	6.314786587	6.446868399	7.127148275	6.7242378606875	7.0620640354	6.017244827	6.558960167	6.687358599	6.171657853	6.062598195	6.689752197	5.566887167	6.316786336	6.131120329	6.563415686	6.836183314	7.17647259514286	7.3167894225	7.2953273079375	6.72356732257143	7.67869764	6.984833821125	7.2811939056	6.80219353785714	6.400441798	7.6099395076	7.59343512775	7.20132964366667	6.7101172596	5.941998851	9.58064887220923	6.238455031	4.185988476
mmu-miR-196a*	6.892193781	7.231629784	8.0475893	7.710059862	3.559363287	5.386284096	7.244785626	7.229496897	7.376714687	7.438652334	7.226290908	6.292041287	7.495829505	6.312870145	6.744297859	6.9124746810625	6.621841891	6.6713051965	5.39402439	6.43340785035714	6.477647157	6.735116094	2.388142755	7.28477799	7.082774176	7.276778122	7.144730067	7.027489261	6.418256889	6.958421263	7.703123144	6.370933251	6.948754166	7.342971301	7.660287593	7.40217401221429	7.033274028	7.4500736340625	6.262997607	6.557142283	7.42890702	7.823287526	7.22628306425	6.068576051	5.760979091	8.054347103	7.43758580725	7.083922842	6.408296861
mmu-mir-196b	9.426212673	8.827528822	9.283116137	8.269074695	9.592163774	8.971641438	9.39712991	8.908479997	8.547086153	9.089190529	9.600977151	9.251160794	8.865785411	10.19288865	9.812482795	8.147085026	8.59904867	9.090957946	9.816399794	9.075974361	9.623590173	9.238704707	9.222374313	9.101228156	8.766122632	9.174550754	9.294918192	9.178405647	9.340323367	9.197912109	7.89154949	8.116311181	8.255895802	8.812882111	8.263449632	9.282112828	8.862382488	8.87261502	8.906263813	8.846561332	8.627014854	8.839532306	8.932597748	8.172184649	8.28649862	8.843033977	10.16956349	9.21833163	9.56740456
mmu-miR-196b	7.6455130315	7.994147434	4.7411016565	6.979980648	8.922560014	9.391353907	8.891710848	8.063183375	10.0724913	7.757818209	6.48202342	6.5038636295	7.627041013	8.502637566	7.745021804	8.376388311	7.549312158	8.61908665	8.219810009	7.981193674	8.500209982	8.955648232	7.441364469	8.707006495	8.240625844	7.1594154425	6.323830955	8.809106872	7.099651804	7.872850212	6.6973079315	7.663725835	8.8484055755	11.96128983	9.0599188345	11.67885452	8.2453779029	10.86171735	9.7691797655	9.551018153	7.209528418	10.39349045	8.166248503	9.974087632	9.17646873	10.40491112	10.36414784	10.12624734	6.9824410435
mmu-mir-199a-1	6.2504080655625	7.160808076	7.07370327166667	6.967227785	6.942784073875	6.332426965	6.887738788	7.13636240221429	6.83293522	6.119128482	7.136326442	7.129605342	7.376006833	6.828930832	7.6427817175	7.755153746	7.326596732	6.60816844825	7.007661793	7.031881435	7.25145833033333	6.50675423983333	3.832778419	7.332687345	7.742449344	7.027496258	7.969469962	7.680493325	7.984212307	6.97337238	7.417120788	6.868021937	6.321694939	7.334225127625	6.60265002666667	7.335618342	7.277052894	7.821057019	7.2729145886	7.8485949	7.787699126	7.426793962	6.96386457925	6.845403663	7.181501224	7.114811096	8.074947478	6.9531166455	6.3276947514
mmu-mir-199a-2	6.5811963115	6.8521510615	7.03244568583333	5.344630169	7.39661136385714	6.863002691	6.8345005075	6.419610452	6.230272959	6.982139595	6.71862002428571	6.3837387325	6.7004591295	7.36711547564286	7.25856009066667	7.1622578685	4.766591871	6.390399473	7.09188740033333	6.493537072	7.00830556642857	6.45918512691667	5.870479471	5.7968531945	5.858073874	6.209634618	5.967859092	5.3959026765	5.338497433	6.765573097	6.767067049	7.318718717	7.250691030875	7.423642024	7.4093851865	6.805335844	6.48934299958333	7.5917852725	7.029405012	7.090060523	5.958416074	7.18601472483333	7.150285832875	5.579611851	6.32074085116667	6.9864854895	7.50235811483333	5.997795366	6.62562984485714
mmu-mir-199b	3.414557764	6.0755602795	4.990267943	5.0515659575	6.4186156915	5.46807947666667	7.12450821	4.99186530733333	6.15079823425	6.27948161233333	8.6135227770661	6.3185611395	5.817648125	6.424241445	9.20796161940508	6.6577733775	6.41549329683333	8.71839394862499	9.01812388059068	6.034575222	6.8135099185	6.832591849	4.641001281	5.138820436	5.86953078925	3.2755084565	6.077534926	4.76085783	6.146560215	5.151986392	5.6594238835	6.44485923083333	6.371908357	6.108652894	6.028071755	6.836309963	8.85798562187013	9.17462028910589	7.09083822	6.5116925605	8.61868692042158	6.8859228695	5.79545877	6.266172493	3.204153734	6.885283348	6.983734623	5.81142293633333	8.79204757907959
mmu-miR-199b	6.217837955	3.862886525	6.07896650433333	6.74643241	6.667812842	6.373320972	6.6058860625	6.248088232	6.37091715975	6.0042454374	5.480695773	5.822123988	5.9598196458	9.13261318296247	9.20796161940508	6.77508497716667	6.2050454657	4.388656917	9.01812388059068	6.37295594425	7.222285955	5.57694059	6.03817165866667	6.308776512	6.107800764875	6.02484474566667	6.20500632266667	5.784627052	6.42831765	5.94766820283333	6.389592645	6.84562400857143	5.6695422288	6.4477786564	7.021409003	6.53426939533333	5.971866463	7.096935507	6.6125351905	6.37366675625	6.252526693	7.14915693066667	9.07005053579481	7.349103556	5.8972190615	6.885283348	9.58064887220923	6.3053890435	5.977711597
mmu-miR-19a	6.269811316	4.778671199	6.06741926766667	3.168284316	6.9044511216	6.341325732	5.733695916	6.107870066125	6.712327492	6.32657268366667	5.0804934795	6.300240335	5.803464812	5.27718184166667	5.38006577933333	6.179073483	6.166939710625	6.489508812	5.057503348	6.1735113718	5.191466763	6.921078056	6.6148118255	5.761587656	5.4312586304	5.9724711395	5.719996903	5.376907659	5.113690272	5.2829887185	5.611241279	6.944290791625	5.81233231528571	6.47540066433333	6.43335857871428	6.39091846633333	8.85798562187013	7.179198598	6.291576519	6.62321507966667	6.33147011933333	7.072209109	9.07005053579481	6.86913840571429	5.11468647	6.3363691945	6.586650852	5.8493861515	8.79204757907959
mmu-miR-19a*	6.48624598341667	7.053752225	5.776841925	7.13073883	7.3826413845	5.201229152	5.499407362	6.3680850545	6.4145291826	5.647969969	8.6135227770661	6.379020097	6.605472362	9.13261318296247	6.566816859	5.784557544	6.745626801	6.526936766	9.01812388059068	6.2152729804	5.6199369935	6.321590732	7.206741212	6.100530249	6.491496868625	6.561669251	6.57726968975	5.972675147	6.581602552	5.968243141	7.132630424	6.24208639466667	5.25915188333333	6.298260337	2.32840184	9.22541658226237	4.417217397	9.17462028910589	5.279365372	6.702306636	6.617020761	6.401852547	9.07005053579481	6.78426403033333	6.88309846175	9.30176328833002	9.58064887220923	6.407370668	6.5325792335
mmu-miR-19b	6.574566923	6.033026368	7.383260653	6.617986829	7.45912197633333	6.2351715615	6.5528768758	6.0135518305	6.464493326875	6.345197861	6.7195400232	6.731733258	6.5818074425	5.974011578	6.369304273	6.30532247033333	5.8365909785	7.059686383	6.839438356	5.71694878375	7.011856398	6.31866470275	2.459826676	6.307164432	6.34781572	6.443783961625	5.684272592	6.314317808	5.564532002	5.752466238	6.793444193	5.550475303	5.30030162	7.774720822	6.859252065	6.0751481128	6.124294379	6.858193539	7.386452282	6.08275538425	6.45369496325	6.70559970316667	7.11154278866667	5.082632633	4.952047327	5.139100069	7.034802115	6.12932392683333	6.5312656855
mmu-mir-19b-1	8.132120874	7.868354652	8.062186043	8.147618805	8.512341331	8.096273815	8.008533092	8.203663411	8.385526999	7.58718066	8.67941413	9.006762944	7.743231602	7.799605294	8.598489038	8.843294768	8.416509909	8.264680919	7.232450301	9.983279321	8.993725559	8.466679157	8.251117669	8.618057854	7.797206954	8.288728039	9.13395263	9.090231679	9.081023238	8.715979236	7.959514784	8.750371998	8.133612178	8.829246187	8.48198669	8.980739398	8.857216712	8.39703232	9.187647472	8.524298099	7.952816494	8.563525332	8.050624554	9.310990617	8.601642272	7.645752486	7.772917168	8.456222164	8.172952998
mmu-mir-19b-2	5.985632812	6.066683411	6.88016824216667	5.824545768	8.262165796	7.211556823	7.638944726	6.80908958455	5.869037163	6.405039066	7.420251009	7.116229655	6.087391524	8.116337928	7.33536343108333	7.035047294	6.52804776585	6.813501004	7.980154165	7.043664024625	7.994479096	6.97727386672222	6.96402756025	6.865806366	6.125314065	6.198911372	5.802601743	6.142011495	6.56445896505	7.224883563	6.69104917125	6.953884981	7.205588322	8.372314265	7.487325172	7.915299828	3.994988625	6.981443718	7.49465583	6.832894058	7.082063403	7.559673207	7.677272667	7.83409031	6.71113602311111	7.49783882621429	7.725503561	8.402113839	6.533655447
mmu-miR-200b	8.917749182	8.617194066	9.183369135	9.794974136	8.643784318	8.287632772	8.655392808	8.084933676	8.06149506	8.163011511	9.41115397	8.281966073	8.719791799	8.915628196	7.98871676	7.908804347	9.104852846	8.46023106	8.71298412	8.979653038	8.625153584	8.829660469	8.780294004	8.949084249	9.288320143	8.801482077	9.999224662	9.217192662	9.704408534	8.987269315	8.543243285	9.328544086	8.964132841	8.895926223	8.775369708	9.227835456	9.807624118	8.992539592	7.560772589	9.072134135	8.932462919	8.700870135	9.266228721	8.51067364	9.688634778	8.799165658	9.491696385	9.503609458	9.929010718
mmu-miR-200b*	10.00592012	10.39207937	11.52331606	11.37338413	9.457069105	9.772882078	10.80274854	10.64553899	10.5401503	10.43812488	11.6929379	10.20842103	10.8723031	11.48533516	10.43161857	8.724185512	11.1677938	10.97489207	10.90310761	10.72909676	10.36232095	11.585536	11.05209533	11.35551609	10.90138784	11.12268479	11.74074741	10.76152513	10.8973872	11.3429238	10.97358502	9.618859743	10.64837913	9.884777132	9.403070457	9.326956136	11.23561842	10.25848737	8.90103554	9.230650873	10.25047846	10.32173066	10.94788694	9.563974924	10.85366313	10.25830176	11.09205121	11.111387	11.13419479
mmu-miR-200c	8.868640209	8.474595371	8.283407064	7.540393587	9.048750133	8.84079179	8.632094916	8.403515927	8.482267345	9.018002544	8.4510768	8.616364167	9.034159053	8.803173937	8.693280929	9.042092108	7.902292339	8.484681641	7.289049768	8.309072779	8.802793181	8.564470948	8.722958071	8.099729383	7.96220788	8.194398002	7.216361638	7.975821523	7.680572179	8.223998486	7.828759879	8.890566651	9.059410711	9.299201803	9.534542187	10.1706388	8.627853155	9.218411857	9.808103035	9.797543441	8.541317721	9.437261142	8.523284435	9.853111735	8.118678923	8.586670936	8.7698835979375	7.585190593	5.288202956
mmu-miR-200c*	6.362935134	6.909533736	6.1629679178	6.399267854	6.212099167	6.790654591	5.794412055	7.04880500766667	6.433718301	7.01966632833333	6.7247284535	7.24506114	5.750201025	9.13261318296247	7.185250193	7.556615827	7.526956926	6.741968824	6.44335855	7.852225939	6.80016919766667	6.4558394765	7.009081414	6.687893841	7.010072523	5.906076731	7.25779457	7.236619269	8.069334088	6.44848580985714	7.352415971	6.71341091342857	6.35223198066667	9.38516452896967	7.3143636662	5.966264238	5.99489588525	7.254348592	7.2600694295	6.6132734976	7.141610338	6.4923726355	6.97543825933333	5.689185419	8.075734247	6.923577273	7.141073524	6.91041417375	6.14121821666667
mmu-miR-201	6.1654228204	4.124795881	6.151627362	5.691909453	7.603466549	6.0141360215	7.219139557	3.970054153	6.26313152785714	5.411402978	5.884209434	4.67803189	6.996572101	9.13261318296247	9.20796161940508	6.79282024183333	5.129503218	5.800478119	6.315742932	8.50960315362427	7.179658136	8.66770115303395	4.808582786	5.094852474	5.620546076	5.15788246133333	2.229250772	5.1290001135	5.149728822	4.9118937965	4.59147883742857	7.165175584	6.394549551	7.12058872533333	7.141171158	6.5918790425	8.85798562187013	9.0335120795	5.311411923	7.75408621	8.61868692042158	8.095404302	9.07005053579481	7.3917645729375	7.552327007	7.914657805	9.58064887220923	8.71858597487133	8.79204757907959
mmu-mir-202	6.244723935	6.58305002	6.71469652141667	7.377879507	7.2923045	6.917597082	6.708189917	7.39586222	6.775463345	7.197658477	7.729086069	6.347143533	6.349061247	6.667002775	6.73170725	6.36498255385714	6.752019024	7.197534936	5.99891228625	6.39529071842857	2.676895518	6.109784319	6.938905011	6.94257017	6.137790161	7.100349221	7.486107421	6.78757259	7.151135252	7.122400076	7.129317454	6.66131872071429	6.7885972083	6.593500195	6.76561169171429	6.1959055435	6.6659587052	7.41298899	7.04565207833333	6.66044219183333	6.821111494	6.7141434185	6.676172977	6.26857965714286	7.382346552	9.30176328833002	7.190515882	7.826253605	7.566450001
mmu-miR-203	8.674235323	8.495028142	7.072502645	8.240922304	8.757988899	9.24231664	8.704010137	8.71537249	8.46676532	8.364435027	8.351846745	8.598055321	8.340736963	8.974910836	8.507962591	8.541269539	8.472768639	8.439857295	8.539088484	9.111832236	8.965767568	8.121644837	8.641292902	8.750484524	8.500043219	7.845579768	8.588417158	8.28558233	9.165964012	8.346332923	8.679038583	8.873380967	13.65119823	11.13741878	10.24084242	11.34756545	7.872468578	11.93197369	13.30223071	9.026377481	8.131092221	9.544966174	8.758264916	10.30856128	8.84201827	9.955215952	10.85696241	8.48156923	8.528877448
mmu-miR-203*	9.164065162	9.831207089	10.19935134	10.13777215	9.011636555	9.105477851	9.701661198	9.867294832	9.392284473	9.835691055	9.474415034	9.383207123	9.896369915	9.462707085	8.976284182	9.001651441	9.779184276	9.78815069	9.866046416	9.586021424	9.200122745	10.00419271	9.877045662	10.14366064	10.24129752	10.14784299	10.87263778	10.38802007	10.05667676	10.28063353	10.39226632	9.211467227	9.172075485	7.719584523	8.544658194	8.05837572	9.586721295	8.764862627	8.165064038	8.696975886	9.606970113	8.501701205	9.387379088	8.290958976	9.291591635	8.927100286	9.338245197	10.00189733	10.22458587
mmu-miR-204	6.85340382483333	6.194794325	6.52982695478571	7.242303198	6.9769536937	6.6681898815	7.30818741	5.575354157	7.1766638241	6.098751944	6.47838172685714	6.4160891007	5.889540263	5.963663513	7.137172952875	7.19400709465	6.307628055	5.970966427	6.4174285082	6.77577260666667	7.3581145087	6.57387039233333	6.7301551576875	6.052333698	6.572862197	6.5701721293	5.184400161	5.680860577	5.91899469	6.5901791671	6.967316397	7.85433018	8.227106416	8.07072687733333	7.076503393	7.520887596	7.12779686135714	6.54273282	7.750242394	7.072296295625	7.187043878	7.71264866225	6.90500075171429	7.206260018	6.479745513625	7.8885487235	9.58064887220923	7.1271923195	6.92025720271428
mmu-miR-205	9.220612659	9.099488975	9.737704449	8.906119104	9.08717846	8.158953814	9.402268767	8.845143863	8.749122178	9.533823436	9.355034565	8.350079074	8.993754306	10.31982974	8.932077531	7.629992161	8.631953663	9.296396699	9.803744327	8.442367672	8.752233674	9.165901728	9.407883143	9.832881788	8.760698263	9.48908797	9.323539501	8.971471147	8.799473889	9.289416807	8.32163375	8.639723457	9.239270947	8.092280383	8.54536034	8.85041624	9.488499692	9.187691289	8.053634573	9.024576789	8.98549306	8.973262153	9.699470305	7.818616331	8.434210103	9.767049304	11.11109722	9.81970753	10.20491017
mmu-miR-206	6.85996639615	6.394275996	7.03390252621428	5.456591079	7.236230591125	6.86887122033333	6.309589732	6.7361694601	6.96287653785	7.140179563	6.8126841295	6.162564629	6.800794897	7.6059922275	8.5824299955	7.467462572	5.808615604	6.80493270475	6.8278612813	6.7586362301875	6.6773137257	6.2977200925	6.81855732633333	5.568744022	6.204932242	6.49017530688889	6.5185737885	6.25515940565	5.687556603	6.41801290261111	6.946864633	8.01375975	7.579870906	7.8581994595	8.032875715	7.60487318828571	7.19384986516667	7.6002593805	6.044346296	6.753255894	7.434492475	8.223211249	7.0216315545	7.763222026	6.6043380786875	7.59492427425	8.23676075875	6.4443098505625	6.29040593791667
[truncated: 11 more rows]
[truncated: 100 more columns]
