# Supplementary material for: Integrative analysis for identification of key miRNA-mRNA regulatory axes in esophageal cancer and preliminary validation of the regulatory role of miR-15b-5p/BTG2 therein
Source: PeerJ. 2026 Jan 28;14:e20538. doi: 10.7717/peerj.20538 (PMC12860276; doi:10.7717/peerj.20538)
Supplement: Supplemental Information 1 — All the raw data, result images and running codes in this paper, including qRT-PCR data and cell behavior measurements. [file peerj-14-20538-s001.zip › Supplementary files 1/result 5/miRNA_GSE13937/KNN/run.log]

Tag	logs
0	Q#10956676#9698366#10066021#
1	input=/pub1/data/user_data/19164702115/GSE13937/GSE13937_GPL8835_sample_exp.txt,cutcol=0.5,cutrow=0.8,neighbors=10,platform=linux,outfolder=/pub1/data/user_data/19164702115/KNN,help=FALSE
2	have in 153 column!
3	have in numeric data:152 column!
4	knn compled succ
5	write succ
