# Supplementary material for: Integrative analysis for identification of key miRNA-mRNA regulatory axes in esophageal cancer and preliminary validation of the regulatory role of miR-15b-5p/BTG2 therein
Source: PeerJ. 2026 Jan 28;14:e20538. doi: 10.7717/peerj.20538 (PMC12860276; doi:10.7717/peerj.20538)
Supplement: Supplemental Information 1 — All the raw data, result images and running codes in this paper, including qRT-PCR data and cell behavior measurements. [file peerj-14-20538-s001.zip › Supplementary files 1/result 5/mRNA lasso-cox R code/run.log]

x
1	run lasso_cox.R-621f3f72f4648942045e18ad565824c4
2	run init/pub1/data/mg_projects/projects/web_script/tools_runing/621f3f72f4648942045e18ad565824c4
3	run readdata
4	read data,row=10,col=161
5	clean data,row=10,col=161
6	starting fit cv
7	end fit cv,start fit
8	end fit
9	output PLD data
10	output Coef data
11	save RData
12	lambda.min=0.0509828254702896
13	lambda.1se=0.129260045387651
14	set lambda.min
15	found genes:CADM2#,#KLHL15#,#EPB41L4A#,#CIRBP#,#BTG2#,#HOXC8#,#NFIX#,#ARHGAP10
16	gene coefficients:0.0250084056468554#,#0.0564064420530378#,#-0.16367151058487#,#-0.0339775195407816#,#0.00318451034569534#,#0.0594776622390933#,#-0.00837748083605863#,#-0.0762417319136694
17	output riskcore
18	output filter gene exp
19	all runed
