# Supplementary material for: Integrative analysis for identification of key miRNA-mRNA regulatory axes in esophageal cancer and preliminary validation of the regulatory role of miR-15b-5p/BTG2 therein
Source: PeerJ. 2026 Jan 28;14:e20538. doi: 10.7717/peerj.20538 (PMC12860276; doi:10.7717/peerj.20538)
Supplement: Supplemental Information 1 — All the raw data, result images and running codes in this paper, including qRT-PCR data and cell behavior measurements. [file peerj-14-20538-s001.zip › Supplementary files 1/result 5/mRNA nomogram R code/input.json]

{"times":[4,11,16,24,40,47,64,70,79,80,81,81,88,92,96,101,104,104,112,114,118,128,136,142,143,149,154,161,167,180,191,193,213,217,218,225,226,231,232,234,236,238,243,247,265,272,273,282,303,315,320,330,351,365,366,370,372,373,375,375,375,375,378,379,383,383,384,385,386,388,390,391,393,400,401,401,402,402,403,407,408,408,410,412,424,435,437,441,452,467,467,471,472,477,480,484,494,496,500,501,518,549,553,557,558,567,600,608,609,610,612,620,632,639,650,650,660,681,694,694,705,712,730,731,763,764,767,768,784,785,824,825,855,882,920,951,960,987,992,1007,1012,1025,1060,1071,1094,1168,1263,1271,1361,1402,1405,1441,1458,1590,1599,1641,1688,2781,2837,2069,2134],"events":[0,0,0,1,0,1,0,0,0,0,1,0,1,0,0,0,1,0,1,0,1,1,1,1,0,1,1,1,0,1,0,1,1,1,0,0,1,1,1,0,1,0,1,1,0,1,0,0,1,0,0,1,1,0,0,0,0,0,0,0,0,0,1,0,0,0,0,0,1,0,1,0,1,0,0,0,0,0,0,0,0,0,1,0,1,1,0,0,0,0,0,0,0,0,1,1,1,1,0,0,0,0,1,1,1,1,1,0,0,1,0,0,0,0,1,1,0,1,0,1,0,0,1,0,1,1,0,0,1,0,0,0,1,0,0,1,1,1,0,0,0,0,0,0,0,0,1,0,1,1,1,0,1,0,1,0,0,1,1,1,1],"values":["42","76","58","72","53","64","57","56","60","61","57","57","72","71","81","75","55","53","49","51","71","80","57","62","79","77","42","59","81","74","82","58","72","56","67","70","60","74","43","59","84","61","58","57","81","70","74","72","54","62","58","65","58","59","60","58","72","70","71","46","54","56","54","77","60","36","44","62","60","61","60","62","54","59","49","67","56","57","73","52","76","47","79","84","53","68","49","36","50","62","67","84","52","69","60","70","58","27","45","77","63","51","47","51","65","48","65","79","76","66","62","51","53","70","90","71","77","49","86","73","47","69","81","58","54","67","61","46","67","49","51","69","63","81","74","44","51","80","71","58","51","44","75","54","77","64","50","86","51","55","53","53","54","60","75","54","77","57","77","51","84","T0","T0","T0","T0","T0","T0","T0","T0","T0","T0","T0","T0","T0","T1","T0","T0","T0","T0","T0","T0","T0","T0","T0","T0","T1","T0","T0","T0","T0","T0","T0","T0","T1","T1","T1","T1","T0","T1","T0","T0","T1","T0","T0","T0","T1","T0","T0","T0","T0","T0","T0","T0","T0","T0","T1","T0","T0","T0","T0","T0","T0","T0","T0","T0","T0","T0","T0","T0","T0","T0","T0","T0","T0","T0","T0","T1","T0","T0","T0","T0","T0","T0","T0","T1","T0","T0","T0","T0","T1","T0","T0","T0","T0","T1","T0","T0","T0","T0","T0","T0","T0","T1","T0","T0","T0","T0","T0","T0","T0","T0","T0","T0","T0","T1","T0","T0","T0","T0","T0","T0","T0","T1","T0","T1","T0","T0","T0","T0","T0","T0","T0","T0","T0","T0","T0","T0","T0","T0","T0","T0","T1","T1","T0","T0","T0","T0","T0","T1","T0","T0","T0","T0","T1","T0","T0","T0","T0","T0","T0","T1","T0","T2","T2","T3","T3","T3","T2","T3","T3","T3","T3","T2","T3","T3","T2","T3","T3","T3","T3","T3","T3","T3","T3","T3","T3","T2","T3","T3","T2","T3","T3","T2","T3","T2","T2","T2","T2","T2","T3","T3","T2","T2","T3","T3","T3","T3","T3","T3","T3","T2","T3","T2","T2","T2","T2","T2","T2","T2","T2","T3","T3","T2","T2","T3","T3","T3","T3","T3","T2","T3","T3","T3","T3","T2","T3","T2","T2","T3","T2","T3","T2","T3","T3","T3","T3","T2","T3","T2","T3","T3","T3","T3","T3","T2","T2","T3","T3","T3","T3","T3","T3","T2","T2","T3","T2","T2","T2","T3","T3","T2","T3","T3","T2","T3","T2","T3","T2","T2","T2","T2","T3","T3","T3","T3","T2","T2","T3","T3","T2","T3","T3","T3","T3","T2","T3","T2","T2","T2","T3","T2","T3","T3","T3","T3","T2","T3","T3","T3","T2","T2","T2","T2","T2","T2","T3","T3","T3","T2","T2","T2","T3","T2","T4","T4","T4","T4","T4","T5","T4","T4","T4","T4","T4","T4","T4","T4","T4","T5","T5","T4","T4","T4","T5","T4","T4","T5","T4","T4","T5","T4","T4","T4","T4","T4","T4","T4","T4","T4","T4","T4","T4","T4","T4","T5","T5","T5","T4","T4","T5","T4","T4","T5","T4","T5","T4","T4","T4","T4","T4","T4","T4","T4","T4","T4","T4","T4","T4","T4","T4","T4","T4","T4","T5","T4","T4","T4","T4","T4","T4","T4","T4","T4","T4","T4","T4","T4","T4","T4","T4","T5","T5","T4","T4","T4","T4","T4","T4","T4","T4","T4","T4","T4","T5","T5","T5","T4","T4","T4","T5","T5","T4","T4","T4","T4","T4","T4","T4","T4","T4","T4","T4","T4","T5","T4","T5","T4","T4","T4","T4","T4","T4","T4","T5","T4","T4","T4","T4","T4","T5","T4","T4","T4","T4","T5","T4","T4","T4","T4","T4","T4","T4","T4","T5","T4","T4","T4","T4","T4","T4","T4","T4","T4","T4","T6","T7","T6","T6","T6","T6","T6","T6","T7","T6","T7","T6","T6","T6","T7","T6","T7","T6","T6","T6","T6","T6","T7","T6","T6","T7","T7","T6","T6","T6","T6","T7","T6","T6","T6","T6","T6","T6","T6","T6","T6","T6","T7","T6","T6","T6","T7","T6","T6","T7","T6","T6","T6","T6","T6","T6","T6","T6","T6","T6","T6","T6","T6","T6","T6","T6","T6","T6","T6","T6","T6","T6","T7","T6","T6","T6","T6","T6","T6","T6","T6","T6","T6","T6","T6","T6","T6","T6","T7","T6","T6","T6","T6","T6","T7","T6","T7","T6","T6","T6","T7","T6","T6","T7","T6","T6","T6","T7","T7","T6","T6","T6","T6","T6","T6","T6","T6","T6","T6","T6","T6","T6","T7","T6","T6","T6","T6","T6","T6","T6","T6","T6","T7","T6","T6","T6","T6","T6","T6","T6","T6","T6","T6","T6","T6","T6","T6","T6","T6","T6","T6","T6","T6","T6","T6","T7","T6","T6","T6","T6","T6","T8","T9","T9","T8","T8","T8","T8","T8","T9","T9","T9","T8","T9","T8","T9","T9","T9","T8","T9","T9","T9","T9","T9","T9","T8","T9","T9","T8","T9","T9","T8","T9","T8","T8","T8","T8","T8","T9","T9","T8","T8","T9","T9","T9","T9","T9","T9","T9","T8","T9","T8","T9","T8","T8","T8","T8","T8","T8","T8","T9","T8","T8","T9","T8","T8","T9","T8","T8","T8","T9","T9","T8","T9","T8","T8","T8","T9","T8","T9","T8","T8","T8","T9","T8","T8","T9","T8","T8","T9","T8","T8","T8","T8","T8","T9","T9","T9","T9","T8","T9","T8","T9","T9","T9","T8","T8","T8","T9","T9","T9","T9","T8","T9","T8","T8","T8","T8","T8","T8","T9","T9","T8","T9","T8","T8","T8","T9","T8","T9","T8","T9","T8","T9","T8","T8","T8","T9","T8","T8","T8","T8","T8","T8","T8","T9","T9","T9","T8","T8","T9","T8","T8","T8","T9","T8","T9","T8","T8","T8","T8","T8","56.22522","25.58753","22.6344","247.9692","33.39587","240.2759","10.45532","18.76628","9.741659","37.30679","390.889","19.12792","324.8341","71.15372","46.77138","51.39705","230.5154","64.7634","308.9718","7.515107","162.109","220.3118","140.6081","171.6874","27.0659","194.1314","116.9864","227.9944","20.34213","113.0492","16.13447","178.0657","129.0086","114.9864","10.82921","318.2641","168.208","91.85044","45.2921","63.25241","31.26346","17.55211","4.605355","165.1981","10.5544","125.0652","31.02544","13.28651","23.81176","46.40924","57.40906","228.7355","227.1309","28.87548","121.5556","107.1252","37.05949","19.66507","45.41998","33.36504","27.24314","46.81698","150.4594","12.62107","8.492401","21.55703","74.07296","15.90879","124.3544","23.1094","70.63429","40.48013","288.999","19.3442","26.79319","84.54983","39.45309","34.41853","66.4423","46.30039","66.46733","4.291844","181.1041","22.36343","221.5723","21.24508","25.44531","34.13224","54.13653","22.08859","12.35736","22.74513","57.51632","39.89549","30.44562","60.81026","73.69883","32.68096","12.9901","16.94722","35.87263","35.95228","26.39272","8.777865","95.32504","76.29162","17.36008","28.02755","30.51026","295.4025","27.06417","55.31616","172.3022","28.1259","13.77607","26.66776","47.02515","98.62757","28.0915","31.874","58.08728","29.62162","36.11209","12.86981","86.7002","9.323451","42.95698","40.45144","9.477922","55.42593","22.47007","46.29583","30.18595","28.33105","18.33283","11.54778","60.64711","36.09063","25.01305","28.95041","22.71036","11.40413","27.36291","28.43267","71.74882","12.7828","48.73082","29.08223","19.27177","71.77827","13.65973","24.65566","37.56854","6.438807","31.34531","15.82344","40.40898","33.74583","13.94242","32.29876","81.14793"],"colNames":["Age","Sex","T","N","M","Stage","BTG2"],"cutTime":[365,1095,1825],"colType":[1,0,0,0,0,0,1],"labelEncode":["ATUFMRQA2","ARkVNQUxFA0","AVDErVDIA1","AVDMrVDQA1","ATjArTjEA1","ATjIrTjMA1","ATTAA1","ATTEA1","ASStJSQA2","ASUlJK0lWA0"],"random":0.051956497759480635}
