# Supplementary material for: Integrative analysis for identification of key miRNA-mRNA regulatory axes in esophageal cancer and preliminary validation of the regulatory role of miR-15b-5p/BTG2 therein
Source: PeerJ. 2026 Jan 28;14:e20538. doi: 10.7717/peerj.20538 (PMC12860276; doi:10.7717/peerj.20538)
Supplement: Supplemental Information 1 — All the raw data, result images and running codes in this paper, including qRT-PCR data and cell behavior measurements. [file peerj-14-20538-s001.zip › Supplementary files 1/result 5/mRNA nomogram R code/run.log]

x
1	run nomogram.R-c3716b62368c8ad542520f06d3ecfce3
2	获得矩阵，行：161,列：7
3	开始进行多因素生存回归！
4	多因素生存回归成功！开始进行nomogram计算
5	nomogram计算完成
6	获得nomogram数据
7	保存nomogram数据
8	保存风险得分数据
9	C-index:0.830032686021919,0.771003732505859,0.889061639537979,6.06820441816095e-28
10	开始计算校准曲线
11	获得校准曲线数据
12	succ
