# Supplementary material for: Integrative analysis for identification of key miRNA-mRNA regulatory axes in esophageal cancer and preliminary validation of the regulatory role of miR-15b-5p/BTG2 therein
Source: PeerJ. 2026 Jan 28;14:e20538. doi: 10.7717/peerj.20538 (PMC12860276; doi:10.7717/peerj.20538)
Supplement: Supplemental Information 1 — All the raw data, result images and running codes in this paper, including qRT-PCR data and cell behavior measurements. [file peerj-14-20538-s001.zip › Supplementary files 1/result 5/mRNA_GSE45670/GSE45670_GPL570_sample_exp.txt]

Tag	GSM1111662	GSM1111663	GSM1111664	GSM1111665	GSM1111666	GSM1111667	GSM1111668	GSM1111669	GSM1111670	GSM1111671	GSM1111672	GSM1111673	GSM1111674	GSM1111675	GSM1111676	GSM1111677	GSM1111678	GSM1111679	GSM1111680	GSM1111681	GSM1111682	GSM1111683	GSM1111684	GSM1111685	GSM1111686	GSM1111687	GSM1111688	GSM1111689	GSM1111690	GSM1111691	GSM1111692	GSM1111693	GSM1111694	GSM1111695	GSM1111696	GSM1111697	GSM1111698	GSM1111699
A1BG	72.785	91.7845	85.9099	114.24	101.322	87.0587	90.7554	69.2727	131.946	62.8042	66.251	88.5358	40.6542	97.4016	133.623	183.543	125.271	113.087	38.8767	168.1	143.848	58.5365	71.5493	122.46	93.555	197.368	98.8211	138.339	149.491	353.437	88.8285	135.197	118.989	193.985	307.855	131.358	224.679	151.546
A1BG-AS1	17.9752	83.4092	53.2782	37.6448	20.306	59.3928	141.315	28.4293	93.7588	16.2691	13.9631	21.204	22.4876	23.8373	18.0892	160.895	21.5933	22.5651	10.0167	172.935	105.856	56.7491	89.0533	21.653	14.8264	117.553	133.282	98.2735	125.381	139.959	50.8945	42.7926	67.0583	68.1208	122.661	27.0588	191.512	27.4544
A1CF	97.52505	78.037695	72.9748	73.110445	76.53375	118.5429	107.3398	32.513635	132.32778	47.30655	100.01487	77.97054	55.915985	69.548155	99.76135	36.566885	94.33235	99.39995	48.64315	76.28	44.70585	89.0382	79.0818	81.457545	31.89235	64.50995	35.43945	84.05166	76.801145	70.0509	43.505	93.512685	40.79785	104.5476415	69.820745	76.61865	55.11965	50.61935
A2M	3565.0355	2967.721	4530.42415	4722.25035	7438.21705	3614.135	2136.93245	6556.248	4140.93445	5652.21995	558.7224	549.9173	632.6138	1371.721	970.27105	724.5275	3629.3531	2912.2565	640.173	1834.15295	1610.70115	969.08715	1354.39965	1051.9763	2428.61685	1404.40745	2428.101	810.6395	797.8102	610.29385	1130.9255	945.04955	2090.03135	625.089	1071.03655	1631.3136	1748.0821	3210.54555
A2M-AS1	170.282	140.014	318.475	267.305	219.99	204.745	208.686	1232.73	158.044	947.176	86.8301	119.526	70.0292	84.9693	202.829	72.0587	204.428	153.367	140.714	124.383	73.3838	80.7477	141.845	112.63	128.078	43.9686	70.0093	63.8023	52.9129	146.655	39.291	90.2314	152.943	69.7486	53.3062	84.1098	79.9342	183.159
A2ML1	21729.035	15626.115	11886.8	14798.39	10771.7	14983.81	15281.23	44.26895	19329.585	25.01143	14440.67	10567.155	1673.9645	5024.7115	15677.785	2094.531	3438.044	5537.99	4169.638	2572.0665	1601.2785	14736.475	15931.97	10752.775	855.2655	5237.9405	5514.63	7573.465	3298.7615	3181.045	1696.083	5649.82	8659.455	12339.965	4420.132	7891.26	4439.7165	1744.9305
A2MP1	50.3229	37.6694	15.1987	39.3003	7.62033	44.7942	39.066	51.6153	2.81104	39.8371	33.3882	85.3436	18.2724	65.1452	75.6815	18.5371	66.4706	69.0622	62.1957	39.4872	38.2016	54.5542	42.1507	23.6608	50.1614	29.3305	2.70163	26.8472	75.8753	18.8473	39.6946	83.4628	45.3974	72.8167	18.2446	54.9785	46.417	25.6301
A4GALT	47.2766	77.953	54.7959	51.3041	99.2792	70.621	69.9088	98.8988	76.6296	321.352	167.593	155.087	319.058	201.75	143.389	92.1477	88.2505	90.2803	132.087	284.438	96.2742	243.762	130.552	272.002	172.492	278.781	124.741	172.076	133.346	52.0818	32.6455	91.8739	68.4434	193.919	100.024	57.6137	96.0253	247.424
A4GNT	83.3757	156.14	130.608	66.9756	70.2974	66.7048	86.0246	59.9141	124.407	69.1951	171.657	9.48624	100.407	101.516	126.068	9.26372	44.021	82.2571	36.3941	16.7488	6.11588	55.647	159.851	23.2873	19.9745	7.64138	68.0872	38.7035	68.8937	11.0054	21.5695	66.5781	7.90636	99.9307	61.1335	14.5177	23.6375	73.6967
AA06	60.7607	32.0433	85.8675	24.4795	44.8861	55.9493	52.2815	96.4164	67.1679	63.8163	84.2828	89.1172	111.862	26.5336	6.91624	73.7719	58.797	37.8625	15.2638	115.781	57.2365	28.2912	11.2775	99.8746	76.6408	68.6555	33.8485	68.9455	52.5385	53.1131	76.6806	58.8155	51.9716	27.0623	52.2598	49.7467	82.468	70.7171
AAAS	19.1096	127.264	58.4325	112.126	58.8966	25.2666	110.412	90.4387	75.0284	159.189	38.6932	91.8822	28.269	144.651	83.198	28.2758	32.928	13.6748	23.3691	112.576	17.5381	90.6618	152.531	83.9666	39.848	88.517	124.994	62.2304	26.5016	109.296	23.5979	33.6668	57.3758	167.55	17.5104	168.221	26.6759	177.613
AACS	2370.45	1720.71	1839.91	2088.75	1369.7	2105.69	2371.17	539.161	2507.83	619.139	3086.62	2986.34	1879.12	2128.67	2078.61	2201.24	1893.22	2108.63	1979.1	1916.13	1469.86	2920.83	2394.59	1883.97	1495.59	1645.44	1919.31	2250.86	2331.24	2315.35	975.799	3078.65	1436.2	2447.58	1922.45	2467.57	1527.43	1560.91
AACSP1	30.6281	58.898	30.0326	9.30972	9.90536	44.8703	38.1721	1.01581	22.7482	8.21035	45.5816	160.587	11.5036	11.9946	78.508	20.8349	34.1304	67.3339	139.43	48.6645	49.4835	12.7051	23.1562	33.9192	10.1567	36.0917	69.213	42.8242	38.4395	10.1022	7.16653	53.8041	10.4305	25.4133	31.4066	58.5514	64.0888	3.85117
AADAC	233.969	287.135	532.311	391.05	357.529	768.158	233.25	8.30671	362.909	66.0704	979.027	479.788	258.68	337.277	157.852	10.905	409.933	156.539	8.95924	1123.78	34.2447	197.186	339.289	454.341	231.86	1572.57	655.412	10.0157	19.1678	154.947	182.709	669.716	59.224	787.34	39.1992	177.228	869.879	525.808
AADACL2	78.2998	40.8188	64.275	39.2645	373.365	40.431	58.1483	51.6844	167.864	2.31813	48.1014	46.5956	43.019	119.292	272.895	27.4661	18.6356	51.3367	9.94037	1277.08	226.192	55.6071	40.004	846.1	443.522	1213.16	42.7678	69.9178	30.5456	128.411	13.2773	1875.53	1.71345	27.316	28.4184	49.8686	57.9659	692.263
AADACP1	11.0186	1.79001	57.6009	34.4335	68.7671	25.8772	16.3292	13.4709	55.2307	3.36184	121.869	239.503	294.237	204.28	93.6331	1.69541	36.572	26.2238	4.9991	228.679	20.6214	77.2784	52.213	106.37	389.744	91.5205	104.559	4.97035	67.6334	223.819	210.342	626.083	33.693	110.889	43.6887	21.8007	196.616	261.121
AADAT	229.216	271.327	221.917	265.13	318.698	245.255	251.754	413.872	245.968	507.399	133.274	108.783	82.7506	103.586	136.062	140.175	147.739	162.326	91.1099	188.154	80.5946	101.792	136.182	280.696	123.991	163.259	128.211	84.0963	74.0746	61.0164	51.4032	46.0665	251.819	166.794	200.967	148.775	282.488	115.618
AAED1	714.835	562.087	688.296	486.765	987.786	519.013	361.024	933.365	398.544	730.134	215.41	231.963	1034.34	468.126	282.127	1246.29	485.421	275.499	590.528	833.4	890.25	211.981	370.309	276.323	855.746	995.072	498.846	766.043	1012	523.09	1528.13	430.408	590.01	301.92	1116.79	687.728	919.216	837.079
AAGAB	156.138	55.4341	103.451	142.594	103.641	75.1003	134.782	193.734	82.9396	154.212	90.7697	308.163	217.735	133.891	127.602	80.5617	181.366	96.8081	223.579	67.2143	244.504	74.7722	111.451	96.5	74.1821	165.731	167.403	106.11	240.299	149.494	131.835	85.0235	227.724	89.3393	203.465	99.6523	79.5517	79.1508
AAK1	99.7809	133.121	72.6597	77.7476	86.4756	130.892	142.537	76.2666	93.4286	123.56	49.5734	57.7938	106.882	122.494	118.363	65.7871	68.7663	101.894	91.4359	91.2808	104.791	82.2522	102.907	94.774	78.0407	93.1484	75.073	70.1461	58.6316	113.236	94.9468	120.481	80.1285	97.3811	129.178	108.37	121.857	135.11
AAMDC	453.343	465.627	661.547	476.136	542.012	557.137	362.312	1998.89	480.374	2746.62	389.821	332.763	640.579	241.013	254.905	363.453	309.795	326.191	502.624	373.304	226.505	441.632	385.093	349.128	266.284	420.445	195.305	205.064	169.024	361.999	471.631	345.894	252.06	331.621	360.102	398.138	283.591	358.889
AAMP	1168.44	967.586	963.929	1214.57	815.725	847.362	882.775	594.88	1020.4	563.174	855.88	1190.62	750.83	1451.42	965.748	906.22	838.201	1252.94	1169.7	1409.48	884.499	947.8	892.934	1149.5	1022.49	572.486	981.259	659.753	965.328	939.241	850.95	985.618	686.331	1065.36	881.231	1139.31	1081.76	926.898
AANAT	2.82052	30.3971	35.1626	2.87871	5.9085	10.9392	6.04858	22.2265	13.7782	21.8777	3.997	8.49653	7.65383	7.91775	6.77796	10.3935	10.3076	5.55236	14.8672	10.4357	20.1515	2.30402	5.83144	6.66452	5.23318	2.30953	2.80286	10.5113	4.43614	2.1033	9.74199	14.0986	3.23029	8.87284	15.2422	3.71134	4.12686	24.7699
AAR2	429.361	453.292	549.81	515.645	416.386	512.373	504.01	1180.68	454.838	932.268	484.633	483.922	586.16	484.27	617.28	502.124	633.344	540.734	903.099	526.919	1037.12	488.919	524.965	607.165	589.555	471.534	627.024	553.1	607.295	331.372	633.505	695.322	564.467	479.337	544.563	553.205	675.107	716.972
AARS	1150.64	1228.38	1231.04	1272.5	1152.79	1275.95	1155.93	1508.5	1272.49	1523.49	1393.44	2117.3	2305.57	1593.26	1227.29	1981.92	1672.97	1471.03	1524.8	2436.26	2602.15	1108.95	762.146	1746.78	1740.17	2877.44	1475.99	1500.82	1564.61	1497.74	1765.19	1795.79	972.544	1924.34	1444.02	1544.58	3629.88	3572.97
AARS2	315.4795	321.4855	269.554	325.124	387.7425	399.8565	411.2785	316.371	567.4855	366.0565	403.117	390.9395	303.9775	275.0605	462.997	359.636	401.277	287.425	321.484	374.105	174.1498	340.733	506.037	389.01	197.64905	257.842	427.437	402.085	277.4345	349.912	393.4485	210.19	437.194	402.26715	369.755	322.72	340.16	187.0528
AARSD1 /// PTGES3L /// PTGES3L-AARSD1	296.509	317.2	340.625	416.988	313.146	394.7	320.64	649.878	430.395	607.702	486.004	366.949	588.326	433.003	317.834	342.752	413.029	473.045	498.35	453.065	680.152	253.616	431.203	452.196	587.708	509.399	460.102	236.919	339.601	517.391	478.389	357.245	430.46	307.085	329.109	477.635	499.403	499.077
AASDH	589.0065	609.0945	409.6805	709.9355	700.087	646.708	772.8425	555.1015	647.8945	583.5485	548.7765	682.704	1671.91	515.0885	449.5655	389.5535	622.925	749.7795	817.0675	636.3625	709.6545	726.53	677.9365	1022.5985	2828.965	477.1855	558.2665	660.5245	424.9515	482.1185	589.843	587.7545	772.1575	507.054	808.3675	690.466	639.875	345.0265
AASDHPPT	956.46	766.221	666.809	707.867	593.596	822.246	955.087	353	610.987	402.485	732.491	784.429	1434.21	686.54	939.173	1369.5	958.342	934.513	1061.99	1098.85	544.087	773.998	1332.9	1212.4	832.593	1487.33	834.59	1312.16	1715.59	734.566	800.741	1576.58	1197.53	2992.98	1138.6	1199.35	1286.88	1696.06
AASS	415.419	465.9505	319.8185	400.8665	379.033	370.118	376.0735	318.946	284.4215	388.202	317.69	308.747	103.0856	244.605	246.6005	150.134	551.3565	349.2815	440.055	277.397	188.756	386.038	281.307	246.2915	142.9445	275.128	191.426	194.4805	189.0785	222.2455	211.762	341.6145	278.028	236.4165	153.2359	192.5495	875.785	238.061
AATF	1051.77	1086.42	1322.04	1047.27	1093.21	1177.68	1082.46	1342.92	1102.6	1219.82	1828.96	1420.51	1882.23	1445.19	1220.5	1084.26	1103.34	1224.15	1458.16	2658.07	2454.84	845.061	1075.99	1448.42	1740.06	2109.66	1754.91	920.064	1734.1	1557.14	2093.94	1869.71	1418.25	922.622	1059.52	1673.84	2181.97	2133.97
AATK	282.421	284.87	289.166	272.285	246.57	174.609	222.063	351.193	171.871	603.049	143.932	244.116	206.406	260.654	209.918	185.52	360.52	377.087	188.335	358.747	334.031	178.743	135.16	219.379	408.16	266.655	317.873	168.206	283.933	120.648	211.522	218.811	335.961	204.683	259.673	246.371	245.241	333.106
AB074162 /// MIR181A2HG	12.4561	8.86635	8.42021	12.1245	11.4802	5.36495	6.78273	27.8927	21.3693	105.982	6.80923	12.8066	26.9762	128.563	95.2536	3.87924	18.326	273.62	15.4916	182.631	253.626	241.128	138.8	1061.45	192.079	179.303	41.0711	402.714	262.797	220.117	193.451	6.90467	237.318	239.042	157.454	197.845	361.157	173.787
AB488780	241.374	433.229	272.749	396.289	360.69	367.05	331.497	588.528	384.139	651.432	297.437	393.096	192.739	222.043	495.048	42.3284	299.967	279.138	358.304	302.522	111.832	276.332	334.58	360.092	289.482	185.104	237.7	297.749	268.405	217.397	229.908	264.331	252.049	263.427	175.879	168.064	337.394	376.567
ABAT	1612.75	1846.54	436.268	901.464	635.468	1133.27	1507.65	299.358	1151.5	413.552	527.282	1266.04	1199.65	718.675	1791.95	895.091	981.857	383.353	1062.2	214.034	179.205	1435.84	974.233	1040.82	383.913	264.681	691.108	1110.19	266.566	1000.67	100.697	294.045	488.728	846.033	727.629	657.296	151.368	274.628
ABCA1	508.7571	580.6038	421.2907	521.79835	758.8552	355.57277	372.26475	1030.8264	392.06415	502.92595	447.66075	458.10595	692.0874	516.25465	525.691	1160.47575	693.6448	984.82085	1376.7005	570.5573	694.746	498.3939	494.67445	893.21915	698.8245	980.38815	525.2233	1129.70865	417.0317	558.43055	646.01635	622.73165	457.6252	498.4641	1296.43775	839.14475	799.40925	1317.7685
ABCA11P	293.884	306.427	304.698	309.988	310.889	305.445	318.514	468.665	313.119	372.326	231.575	215.208	440.735	160.549	308.04	173.275	283.486	348.347	209.915	303.334	257.76	262.083	264.044	250.17	282.556	265.571	336.592	461.736	238.931	155.904	360.963	195.732	245.188	325.433	287.027	212.294	267.831	267.713
ABCA12	86.2381	59.3798	48.7381	46.8604	21.6242	65.0419	55.9616	11.5955	95.7936	18.6008	156.194	235.475	278.697	831.805	316.315	688.94	196.174	440.763	97.5723	536.994	1371.63	189.973	112.878	711.902	485.24	490.663	399.498	601.482	768.148	1155.78	560.01	920.615	364.275	274.431	394.046	876.139	993.766	767.217
ABCA13	36.6209	32.1624	27.7103	41.5176	30.7117	5.32893	1.85132	6.40614	27.6891	5.23675	575.84	258.677	527.665	434.4	306.637	543.139	559.569	87.2333	42.0706	1179.79	85.3589	271.06	119.081	229.163	1110.94	1073.12	327.508	77.8177	30.8892	35.6094	161.291	343.784	37.9184	373.814	225.563	96.5802	734.929	911.642
ABCA17P	75.3986	59.1095	105.005	62.3342	114.192	75.4287	98.611	113.277	98.5241	135.818	80.5388	123.805	111.977	108.442	73.6397	73.9889	47.9784	190.059	80.8813	139.3	194.567	78.5797	51.4952	179.732	62.6027	42.1577	40.9123	57.6346	64.7576	110.887	41.864	59.9395	51.1437	95.4349	64.0079	46.2929	74.2644	144.183
ABCA2	28.7193	15.9502	23.1704	16.9801	14.1433	17.8797	19.8627	22.0461	33.5048	14.1085	19.9541	13.2443	33.7359	18.8413	53.5204	75.6736	20.5708	14.0516	136.302	15.7669	56.9191	27.4008	15.8143	62.1139	13.6306	53.288	33.8281	20.7812	13.7307	16.6765	20.8476	21.2044	20.8507	19.37	22.6523	15.8663	17.9739	104.778
ABCA3	123.608	178.447	116.784	170.824	203.398	200.745	105.252	387.14	199.076	423.785	60.6204	191.394	55.3157	142.666	96.6329	37.1826	160.638	94.305	69.1902	206.188	130.501	73.3243	43.1506	152.268	93.2638	68.3293	15.761	83.8848	81.3525	82.1157	49.493	15.753	182.325	125.505	98.6484	85.9194	123.641	344.422
ABCA4	12.60021	5.49288	21.906345	2.6151	5.901145	3.10347	11.261115	16.70485	4.637535	8.46589	196.09376	15.44879	9.21716	15.9913	46.251175	44.041445	4.454855	11.29486	6.754655	61.21775	4.78773	28.49845	22.84225	11.213635	20.340635	4.26674	9.70564	13.69995	16.64935	58.16427	7.754895	32.82715	10.19482	8.821965	9.482495	7.36378	2.613885	25.259565
ABCA5	1311.163	1545.7745	1165.9225	1416.6075	1100.657	1269.986	1226.3155	626.4685	1443.77	705.2355	1679.229	1526.43545	1044.8148	940.9182	1316.639	710.6826	816.4885	1013.83385	1235.5735	1347.9245	750.7727	1496.5115	1529.664	1621.6935	891.0626	1037.385	826.64005	998.34195	475.182425	905.3725	789.8475	883.4438	907.68515	1283.2663	753.362	989.9466	882.86515	381.9483
ABCA6	209.837	619.173	532.81	404.355	1939.21	316.338	231.271	804.528	362.558	491.82	115.076	61.9128	48.4884	48.9662	93.8363	42.5429	127.303	131.15	113.574	138.858	58.3989	74.8123	160.745	86.1853	44.9421	82.9975	74.1062	126.323	56.6882	68.5426	77.3326	64.4924	58.0331	41.8856	110.221	118.106	52.0262	56.2336
ABCA7	181.69	203.812	241.306	247.036	156.761	239.159	177.869	127.237	298.475	171.477	474.361	738.859	245.085	221.49	432.787	300.409	242.883	409.456	319.466	315.642	296.835	268.104	451.606	496.509	146.157	209.685	292.892	321.117	253.244	523.623	196.032	204.74	342.133	380.31	550.78	230.215	299.928	251.498
ABCA8	8.45136	7.38973	50.9123	66.9042	214.957	38.3897	15.0395	97.5109	51.1639	129.949	7.73674	15.5119	17.0662	15.5802	3.85875	8.16666	35.9692	14.1709	16.212	39.6295	15.2974	38.9396	14.865	6.03653	35.307	6.88835	7.02296	9.42367	7.24641	8.48283	7.85477	35.8862	61.5416	20.7441	6.19228	3.06034	65.256	16.0329
ABCA9	79.4685	133.755	190.095	109.701	654.434	142.438	119.191	494.393	91.6809	299.791	31.3501	9.32019	13.9502	45.5693	24.0811	30.9271	37.7388	37.5071	23.9603	56.108	35.8094	49.2037	55.8874	37.379	22.1151	35.2608	34.5374	59.1082	27.6681	18.9842	24.3133	10.8848	35.1894	30.1764	42.8345	37.4298	41.9302	18.9328
ABCB1	217.795	259.733	275.449	279.798	229.09	234.702	219.515	169.303	182.2705	171.9815	16.28167	34.93145	27.31605	103.0302	106.324	54.12955	273.372	212.753	34.82655	95.3377	102.0604	95.78715	130.3955	63.56675	94.6322	70.86835	91.32095	65.11305	48.229615	60.6215	63.92535	72.95375	93.7877	65.496	56.9127	54.6607	57.93655	67.74335
ABCB1 /// ABCB4	307.753	476.074	437.785	452.161	321.547	428.948	329.401	285.279	300.254	402.2	125.926	52.9268	43.8691	110.461	125.659	58.8398	383.469	298.194	126.323	159.189	155.487	130.472	302.439	159.245	147.012	89.3087	147.672	112.974	37.8432	91.2222	125.635	146.347	146.756	116.255	166.543	138.667	95.9475	168.599
ABCB10	1245.62	1332.75	1396.52	1402.18	1326.17	1304.73	1147.71	1799.69	1193.77	1243.39	1179.05	971.482	1106.04	1507.54	1201.8	1347.6	1311.61	1703.35	1786.1	1362.74	650.179	1205.31	1348.36	1097.43	1286.65	1675.82	1188.61	884.792	1456.5	972.659	1109.87	821.291	1369.84	1033.62	1231.58	1043.36	1033.52	1060.14
ABCB11	4.675395	6.13682	19.33805	3.69344	8.49567	12.31465	19.590135	5.453115	50.9987	17.53827	7.291255	37.0743	3.271685	4.303655	5.74695	5.57913	4.35374	21.7419	19.6473	4.502575	6.20991	7.46256	9.68586	7.40323	3.18009	11.62736	14.99025	5.166765	17.1494	5.53019	3.78003	7.704405	12.049775	5.191785	6.49077	4.52821	15.97975	27.553385
ABCB4	16.24454	36.67525	48.130575	32.218005	43.1274	43.6053	24.308155	81.7854	10.902055	131.27115	5.41868	27.757185	10.868915	10.58411	16.02973	5.70614	95.4933	23.393445	26.577625	35.643	15.25145	35.41855	40.359245	6.445915	13.860735	6.297685	8.30173	13.171625	16.17544	21.59425	8.27217	5.1241	7.303555	10.6279	19.231715	5.345705	7.89246	32.32758
ABCB5	23.095885	10.346925	3.81843	14.231115	28.88705	5.093595	22.69065	7.50264	26.2347	13.686585	23.8703	11.10747	22.84365	20.82445	12.59255	17.9612	4.78421	13.3712	19.42595	26.6513	3.18015	8.707205	19.27915	17.97955	7.93373	13.634475	5.53321	27.9316	20.4837	25.65105	4.971925	10.417925	22.08555	14.74795	14.54617	12.50568	16.87695	7.98067
ABCB6	230.4858	229.44035	175.50385	193.613	217.95858	237.20835	255.3323	123.504265	251.77585	264.69581	459.92445	434.045555	342.86255	509.469085	269.69505	332.24724	137.96025	178.1292	379.9829	1200.84025	370.647345	268.4476	257.8177	248.397045	668.15575	264.48675	287.10505	346.6664	192.4512	242.50045	109.5983	442.1051	356.650715	413.3546	241.936085	268.60465	418.057995	191.5616
ABCB7	1181.7	1281	1257.13	1413.19	1021.04	1175.76	1190.19	1260.63	1297.08	1213.2	1045.61	1161.71	1355.35	888.2	1108.92	1004.5	1117.78	1166.54	1649.94	908.14	1044.99	896.604	1202.45	1267.76	1167.72	1799.95	958.221	993.242	1273.25	1343.06	734.887	1541.53	1596.63	1226.23	1192.85	1070.36	779.794	525.382
ABCB8	111.9195	73.53975	78.4633	80.0714	102.06547	100.611285	83.58515	73.49749	90.542	113.33666	125.24105	181.8658	61.61775	122.6403	84.3973	70.06195	93.283805	130.08755	105.83815	151.26515	117.76005	69.0437	109.6996	122.5234	80.010235	68.31447	85.84975	86.043325	84.579	134.59835	64.6397	90.32145	133.9694	85.811675	86.66155	142.4716	117.313	124.34775
ABCB8 /// ASIC3	3.92681	36.3468	3.77453	14.197	11.1265	33.3093	4.9196	29.1774	3.13621	7.24526	9.5099	9.69144	3.07807	6.20541	36.7264	5.38794	30.935	36.7995	31.2573	54.2813	2.88443	10.3277	52.5503	9.80299	45.2848	4.19518	1.09606	7.43875	30.3845	13.6594	12.7475	2.59022	5.67405	22.8449	22.0272	8.83027	7.30723	5.76014
ABCB9	114.459	107.976	89.4329	80.4615	88.9916	119.447	77.5891	73.1787	86.3101	34.1623	96.4625	144.162	14.7418	114.935	149.714	83.4259	72.6983	115.077	128.668	98.942	100.515	155.391	115.799	136.757	20.0853	85.7615	65.1549	147.863	134.376	84.1172	87.8306	91.0331	18.8855	140.436	112.129	40.8904	164.828	79.1858
ABCC1	1338.7325	1329.2295	1726.932	1287.6415	1445.257	1612.177	1583.229	1573.4315	1756.8015	1946.7695	2848.7705	2096.8335	4059.9315	3992.723	1305.2845	2399.7775	928.3795	1185.1045	469.552	4720.9385	1500.739	1355.134	1404.3765	2378.046	5071.308	3324.4865	2318.619	1654.511	1411.606	1427.437	1197.4985	4162.603	1369.6115	1550.452	1185.0425	1862.8685	1899.451	4476.06
ABCC10	534.993	721.731	594.3675	714.5135	667.868	784.4805	776.6535	550.659	769.7625	630.0955	686.719	829.5145	1349.9745	558.589	925.6165	1287.3095	1008.6015	980.9895	1010.7845	1025.1925	613.591	928.304	742.6285	644.625	814.5595	722.949	767.827	1119.094	798.951	1090.9165	804.913	595.07	740.962	1229.5135	690.6305	693.6745	1222.6995	678.744
ABCC11	16.884935	7.344445	8.457295	13.095575	6.623625	34.022075	27.744195	14.11729	6.599105	5.14422	5.85534	13.70138	26.99025	13.513045	10.01116	13.967815	6.332265	12.88405	55.96905	22.51265	22.52614	37.233005	24.18137	16.302755	6.13472	12.023985	10.15626	49.67115	11.175805	10.088145	9.05249	35.5222	17.2748	4.74378	6.429935	10.265795	34.86525	19.78479
ABCC12	32.156745	7.41928	15.12281	9.88874	9.63905	13.55995	8.0844	3.63401	18.841205	2.3595	5.72509	23.71386	35.2151	10.740455	40.77635	6.433745	8.257275	15.32211	5.943915	10.788255	10.5943	4.199785	17.93538	20.256385	13.19265	7.42533	25.16972	14.968235	19.886675	18.556955	4.610765	5.686435	3.167075	24.738525	21.744345	20.80322	23.5772	24.380985
ABCC13	20.8657	27.0066	23.58985	44.5001	22.053365	25.143865	10.3502	19.32905	42.33715	11.7791	58.5583	54.197	40.79565	40.9196	69.35515	28.3278	28.42825	17.328205	17.6151	30.44045	28.7045	41.83695	46.4334	45.11335	20.6336	64.17465	72.19655	81.11285	72.89675	11.569315	25.2271	35.0613	23.3473	117.6176	166.7405	32.9014	13.249595	10.2297
ABCC2	30.5181	26.4884	28.6245	8.36719	48.2306	5.3872	3.16622	18.6411	10.5154	31.5169	276.887	8.73756	5.40477	80.2418	12.0435	15.9571	79.051	6.35753	8.02326	36.2404	93.772	17.0141	16.479	59.7298	7.57047	8.0017	70.1847	11.0344	9.32114	2.98547	6.7794	6.74337	47.3046	10.1837	32.1056	5.45915	3.76217	4.80291
ABCC3	364.289	328.076	307.73	193.618	162.16	211.657	225.72	7.04531	279.593	30.5593	266.289	224.365	308.588	204.078	156.999	232.405	176.183	266.184	93.8725	363.651	300.609	176.064	215.398	115.948	420.99	220.912	284.361	221.961	187.159	159.833	210.397	172.302	163.131	140.363	251.521	218.854	280.165	166.788
ABCC4	81.06815	75.41225	97.43535	30.6032	65.7286	58.74295	59.3285	52.2557	45.9454	36.03845	75.07635	71.44135	185.10275	61.03605	63.6661	98.20145	75.96255	53.34305	79.3846	90.9985	182.8938	40.0192	58.9666	48.54	451.954	101.1313	232.6556	158.69905	145.7834	179.7725	97.1563	68.20115	156.63205	71.03705	117.98075	30.1325	135.49275	92.23895
ABCC5	419.767	724.787	694.751	578.38	854.519	691.891	933.422	616.818	747.69	612.982	3630.36	1655.61	3541.14	2274.73	2163.5	847.047	2660.3	1465.84	1365.96	5539.27	1459.51	1410.18	994.335	2034.71	7764.19	3978.91	1277.17	1036.94	857.501	2506.1	1349.09	2969.85	1525.53	1444.64	690.535	1010.28	1100.62	2503.42
ABCC6 /// ABCC6P1 /// ABCC6P2 /// LOC101930322	11.3475	151.534	119.35	125.464	105.654	227.147	81.4093	308.265	128.54	120.91	67.6448	23.648	13.4473	125.128	41.8319	65.642	159.185	66.2052	77.1097	64.8036	73.7415	67.8923	53.4477	11.3593	57.031	26.4207	96.4156	27.1142	87.7896	71.47	26.1881	63.687	88.7607	176.151	73.5734	54.8861	12.5537	245.912
ABCC6 /// LOC101930322	29.5542	6.618595	6.773145	36.466955	6.03593	12.483735	6.21561	10.14135	11.61895	22.509695	6.030415	5.59582	7.69565	18.33167	5.85266	6.751175	11.577765	35.5057	23.416685	6.68099	3.11515	5.110625	6.881875	15.257235	6.654415	3.371235	4.702035	6.844295	5.16099	8.892475	21.28085	8.142315	3.763845	32.239045	23.48909	16.982415	22.01551	17.10963
ABCC6P1	11.5114	59.1896	36.9404	31.0175	44.2985	38.6969	8.98742	21.9693	57.4367	56.6334	8.03274	32.4852	6.89016	31.0699	36.2497	17.6088	24.756	30.0822	3.40477	20.1331	6.50252	45.8903	40.2787	8.56196	21.7727	31.388	18.436	22.9171	38.79	37.3629	12.5413	58.4233	17.0555	34.7779	37.515	29.949	4.83992	49.479
ABCC8	10.02264	25.6544	8.32489	10.139345	9.362105	15.04245	10.47595	9.52451	15.321	20.68075	8.909725	13.22964	9.268495	9.95888	14.9701	12.26009	10.710375	9.20287	6.577515	9.057105	7.247285	10.79815	10.70071	27.993065	8.67398	11.308195	7.92185	10.75325	9.923385	12.460775	8.59511	9.14404	12.150145	9.09213	9.950315	9.397225	9.97213	13.626005
ABCC9	57.8442	49.0019	65.1354	54.8833	65.4293	49.9469	53.1282	154.261	51.8667	113.104	37.0344	36.8282	34.2768	33.6083	44.921	63.9855	49.5939	41.8186	18.8539	43.2175	39.2463	45.5299	32.1817	22.4664	38.1249	37.6428	17.1443	36.7631	40.5339	36.2375	26.2087	39.4667	60.237	48.426	63.3523	9.01692	27.8964	36.5246
ABCD1	118.349	116.08	117.463	105.026	68.2116	90.5878	88.6864	93.2412	101.295	149.831	123.838	132.485	125.29	128.234	101.422	111.693	142.018	75.5634	216.273	168.386	125.121	150.672	105.849	151.591	202.364	125.887	95.0549	160.061	157.538	184.467	150.73	65.0844	167.064	41.2657	89.4177	47.5764	117.162	192.142
ABCD1P2 /// ABCD1P2	87.4661	8.69186	61.4673	54.1111	20.1028	43.9469	60.9371	5.70186	25.3706	82.6528	7.90312	16.1458	9.75951	47.0914	13.9285	12.257	13.3937	31.4878	107.51	9.8346	54.7718	3.88007	32.5576	10.137	30.5758	21.1226	12.9704	9.3988	10.1233	46.3435	8.78035	8.14621	17.1	12.0411	82.4758	4.86711	5.41977	12.4399
ABCD2	1.71595	24.828	0.699876	2.9489	0.958993	40.7723	2.5166	15.4846	1.50105	0.492251	1.18251	3.05469	8.44923	1.8868	2.03018	8.86145	9.25283	1.4786	1.97797	2.16458	2.71509	2.37667	26.4138	11.9066	2.12618	22.7744	0.391234	13.569	2.863	12.73	14.6686	1.29763	2.74154	6.30729	20.7682	12.3922	1.67981	2.13083
ABCD3	3133.0925	3572.368	2636.5225	4047.818	2821.2485	4216.0465	5120.397	2215.1895	4392.4015	2253.25725	3838.4525	2208.935	1287.236	2374.85	3795.4775	2573.513	3542.9785	3591.7	3443.0235	2408.0045	1876.235	4518.2265	3220.881	2659.848	1638.637	1266.381	2350.5185	3883.109	3078.172	2232.986	1629.0035	2607.4375	2288.992	3471.822	2630.0305	2349.23	2064.055	2191.34
ABCD4	121.9887	336.9845	246.99	287.4807	450.39305	258.5706	201.6254	439.22375	257.292	314.46385	232.6308	285.7292	285.63525	302.6074	344.0803	406.7181	541.66875	366.9481	463.79955	274.4376	443.2042	283.4619	329.72635	329.2132	333.555	242.66885	419.086	328.0505	309.79605	449.8548	295.1366	252.36985	325.75495	388.8649	326.119	346.0018	333.3481	385.011
ABCE1	1853.635	1397.555	1676.78	1798.67	1320.11	1650.615	1756.09	1286.43	1608.34	1356.49	2058.92	1478.01	1929.065	1997.475	1971.245	2408.7	1802.605	2232.31	1996.72	1909.515	4470.795	1804.855	1988.465	2364.81	1989.71	2339.2	2430.225	2464.315	2356.425	1349.47	2300.645	2082.13	2292.46	2042.43	2273.88	2567.43	2530.39	2426.77
ABCF1	1474.31	874.009	1158.71	1002.76	835.467	1025.84	974.706	1195.55	1226.24	1331.74	1170.16	1586.03	1128.94	1250.47	1459.58	2595.8	1475.53	1363.96	1599.37	2048.98	1794.44	1301.63	1294.96	1270.48	1616.93	1910.16	1986.52	1692.95	1841.74	1952.37	2057.24	1437.42	1481.89	1344	1603.81	1617.61	1933.14	1465.31
ABCF2	170.074	188.723	206.875	201.749	186.3	127.482	153.733	189.743	184.819	240.515	175.61	184.204	163.834	308.208	176.199	140.179	229.141	308.737	231.641	316.651	305.036	143.111	149.066	219.958	223.044	308.074	378.11	205.735	296.459	244.155	314.555	279.513	197.799	178.958	211.984	247.978	318.241	613.252
ABCF3	368.317	302.795	257.996	386.729	240.271	316.41	374.025	231.462	231.748	313.384	492.625	643.097	479.243	513.918	412.277	256.407	396.889	246.897	457.976	495.358	484.825	593.87	400.71	553.861	404.771	743.629	537.506	457.636	449.752	777.256	461.737	760.277	414.351	505.851	390.295	391.289	368.202	756.68
ABCG1	112.4135	177.648	168.983	184.911	276.724	153.1225	127.05645	434.076	167.4345	286.6045	166.589	281.788	274.9205	226.077	84.13245	226.0935	259.944	199.847	262.058	252.7345	235.625	230.3175	203.812	282.485	261.351	333.0115	255.099	527.378	262.644	319.583	191.814	204.217	174.606	192.159	246.127	245.0905	270.052	296.619
ABCG2	82.643	374.25	154.956	245.724	384.318	361.294	156.164	93.9109	204.202	77.839	293.975	43.9209	54.4735	115.428	88.0398	76.2603	219.382	206.017	27.4617	297.143	58.8413	228.458	236.532	91.6508	173.838	217.209	230.952	124.937	18.208	43.7989	99.2314	176.48	168.232	73.1983	74.9708	220.185	109.679	70.2342
ABCG4	40.3347	67.8208	104.163	99.4225	54.4984	44.1416	99.0786	91.1266	94.4988	66.048	90.8935	135.906	42.8243	201.541	129.193	116.74	92.0227	106.909	77.839	94.9677	102.686	112.193	142.306	117.373	66.7713	75.9193	73.2597	62.9844	159.914	113.842	56.6437	161.455	120.828	102.676	105.567	190.824	68.2273	100.315
ABCG5	56.9677	6.36744	11.1901	6.66133	2.40789	2.52675	3.50123	1.4126	7.7424	14.6326	6.34616	61.4695	2.60329	11.2804	3.75507	6.22972	2.24173	36.0907	4.14206	2.56745	5.77964	3.35756	21.0936	24.8617	2.30795	3.59491	18.2624	2.53361	42.8672	5.44754	31.289	4.8635	2.03107	18.6684	6.34367	26.1845	2.43787	1.9279
ABCG8	52.8895	7.76381	38.0147	7.18485	36.158	24.0893	8.9633	4.35451	28.1246	15.8354	72.5783	75.1311	33.6381	41.528	34.3119	34.8325	12.0874	58.5781	25.0497	44.6661	29.6307	5.09423	56.5221	24.2672	37.1117	24.0389	36.8309	25.06	11.2939	7.36165	48.8273	14.7166	14.0022	7.91055	7.32321	11.3298	29.9884	8.75807
ABHD1	69.9125	41.1728	48.3466	79.0059	42.9913	24.8953	20.9659	43.0181	88.6636	76.2336	28.117	69.5172	37.028	68.1177	34.8709	60.6747	44.2874	73.1368	68.5239	54.8571	39.3367	18.0042	51.8293	55.715	49.03	39.7297	32.7788	20.0935	15.6289	79.8028	44.3985	33.114	41.0388	71.6433	19.6352	66.7442	55.208	51.501
ABHD10	399.256	662.7775	523.685	577.328	617.63	740.64	581.695	915.446	492.0625	847.75	619.1955	722.6305	977.0445	746.2975	682.5585	549.7695	789.434	598.3985	619.483	812.2155	589.32	680.833	608.0785	808.849	1326.9905	575.767	775.9895	537.686	441.127	915.7505	662.473	877.378	628.3295	653.47	462.4375	519.6165	673.622	1123.9315
ABHD11	92.9805	81.6805	101.163	99.8913	60.9359	78.4536	133.653	40.1198	145.025	27.4431	58.4609	45.3274	143.574	36.7901	55.8319	16.1402	76.955	36.0215	51.7323	162.622	52.2441	96.1527	99.6734	143.38	181.596	149.686	100.242	22.1336	25.7804	23.0699	90.2222	166.511	73.2616	64.2524	68.279	97.6265	54.5126	153.789
ABHD12	1262.75	918.229	870.17	875.336	751.593	958.357	1222.77	332.63	1283.02	301.19	1101.38	880.281	472.391	642.925	1075.41	225.887	433.258	670.894	693.543	759.458	892.346	1272.28	1034.16	1026.58	985.654	683.018	668.24	779.596	817.383	288.856	630.277	1654.43	584.578	1110.03	458.006	493.561	566.19	657.356
ABHD12B /// MIR4454	25.91195	1.1585245	20.3372	20.06955	19.651335	24.26965	13.73815	2.393325	17.38895	2.010605	6.42135	39.035	18.14252	11.525435	28.6178	20.48785	7.69531	10.78839	19.59575	10.40556	6.53199	23.83	17.154305	311.2626	63.3045	18.2063385	3.187205	21.728005	24.37395	19.40721	7.7550645	5.30572	10.806575	3.852185	23.78105	9.40245	88.5503	16.7854
ABHD13	357.683	289.3705	344.7885	240.6535	263.9805	270.9195	208.889	292.7025	242.021	232.3795	191.9595	124.8082	201.796	217.875	165.1515	219.923	292.421	164.341	212.088	189.113	276.247	201.522	167.297	133.496	308.151	293.2255	219.314	156.5405	305.067	370.2585	292.932	159.056	220.29	170.62545	166.242	112.942	148.9505	271.712
ABHD14A /// ACY1	199.053	223.719	307.714	310.638	583.402	379.782	202.746	467.492	348.281	692.026	193.585	274.884	252.104	243.494	257.735	332.722	320.397	253.066	320.303	258.196	225.3	180.49	256.227	248.548	350.272	191.349	357.469	213.985	321.46	304.554	326.252	291.534	239.573	221.993	293.481	246.558	242.383	467.211
ABHD14A-ACY1 /// ACY1	345.307	320.826	324.133	416.391	264.307	393.069	348.15	278.15	420.086	328.429	428.361	336.779	513.818	392.822	497.14	368.447	312.092	287.959	478.511	464.392	302.659	368.612	414.916	290.84	308.202	359.77	550.273	361.034	652.029	711.35	617.497	446.276	379.709	548.64	473.725	374.036	382.801	410.571
ABHD14B	522.969	555.925	455.927	616.938	482.705	552.627	570.095	528.084	547.575	715.163	460.434	356.357	241.79	340.618	354.307	312.977	445.976	456.793	630.165	490.563	182.049	351.714	418.018	367.173	435.369	464.565	481.201	287.43	456.073	260.576	322.708	257.709	270.276	481.376	294.355	358.545	237.727	363.954
ABHD15	143.165	211.628	103.619	186.267	186.359	211.986	187.307	201.102	126.308	110.204	185.57	188.242	247.275	135.507	250.82	152.366	224.4	156.026	310.282	785.498	135.362	158.861	178.089	389.86	325.181	333.417	214.539	106.47	274.798	116.856	135.056	153.654	229.624	164.705	181.242	151.262	337.183	389.79
ABHD16A	403.6	468.3495	417.5592	402.157575	437.81545	549.9028	357.6049	367.00465	489.41115	440.97365	398.26825	542.27945	341.88695	344.3136	579.09515	410.23955	521.7528	389.75295	505.42385	787.20835	450.0495	486.0578	642.81505	412.4995	531.0706	457.2292	600.45605	418.01435	400.6658	644.43845	662.80765	521.8835	602.56265	527.20365	552.8094	408.18275	427.23465	338.59495
ABHD16B	4.86656	3.92897	5.74737	3.54567	4.08249	5.04068	10.9542	3.68658	4.77019	3.67457	4.77643	5.74324	3.59453	4.19384	4.62125	4.20118	4.37706	3.79234	3.9644	4.8652	3.65329	7.6185	4.2107	4.00696	3.13506	3.25403	3.15803	3.9241	5.07476	3.55541	3.46625	5.66173	4.61406	6.55579	4.0163	4.91498	3.71923	3.71237
ABHD17A	2607.3	1885.5	1900.8	1870.02	2181.36	1914.47	1862.51	2148.61	2289.36	2378.71	2131.84	2361.39	1930.38	2063.51	2038.09	1936.45	2240.22	1855.53	1864.18	2349.57	1889.14	2615.1	1958.34	2584.64	1513.73	2222.5	2163.2	1831.33	2183.69	3270.62	2516.51	2106.95	2607.05	2573.93	2243.23	2565.7	2091.57	1893.92
ABHD17B	285.914	285.333	220.145	209.401	241.193	163.509	263.036	88.8185	264.236	38.0244	288.226	199.734	237.917	196.732	243.38	131.71	148.619	155.731	158.883	275.015	302.564	260.683	316.436	197.349	142.337	349.619	125.058	348.945	237.979	67.7315	268.057	293.304	198.342	229.215	196.864	269.855	65.8099	128.328
ABHD17C	4139.58	3670.77	3097.69	2944.19	1642.83	3574.08	3474.69	670.68	3561.55	697.495	5435.63	2756.05	2586.31	3311.25	3788.51	1215.3	1940.27	3593.57	2652.96	3302.97	2408.4	6413.47	3957.62	5676.49	2274.01	4149.5	4682.02	2429.79	4266.74	2906.87	2517.11	2873.78	2981.75	4435.6	4881.84	4410.96	1445.28	3103.1
ABHD2	386.2915	388.2015	403.323	357.09	423.1315	423.9765	408.6505	371.554	369.742	391.7365	565.1155	596.048	668.4895	549.4945	380.989	401.2455	399.388	784.35	370.497	761.2675	308.1565	413.2805	318.2445	500.464	616.5995	777.4275	285.305	244.0365	302.356	552.733	299.24	309.8245	323.7105	485.1675	220.219	304.696	346.7135	1010.8945
ABHD3	2395.55	3278.88	2352.06	2823.17	2986.2	2890.05	2975.77	591.746	3131.62	734.18	8698	3566.67	4107.9	3867.71	3193.33	3180.99	2820.2	2835.96	3917.45	4552.88	5674.45	5869.58	4768.93	2968.99	6048.38	3011.65	2456.52	3962.81	3187.48	2863.09	3410.29	3086.59	3805.89	3537.78	2657.14	2976.12	3413.49	2453.67
ABHD4	420.6765	396.53235	416.4175	669.75065	427.4185	433.019	411.6095	294.9351	616.2005	366.71645	687.6795	493.3215	550.0783	640.17995	443.2945	600.4005	486.684	522.394	557.388	687.8495	321.86115	716.4335	493.5415	682.584	650.7205	458.2616	684.454	438.5035	424.4535	580.4368	288.11225	575.7985	405.429	915.712	355.417	592.49415	400.9645	321.05985
ABHD5	1039.5975	853.9565	641.1265	636.9405	429.8045	709.7925	652.895	326.9355	845.3435	261.4825	578.6245	422.3315	162.16885	280.3135	437.2045	376.6965	423.22	470.179	454.992	502.441	313.857	633.975	811.082	455.1565	308.9265	424.792	384.87	367.9525	301.3075	299.0585	286.2395	494.3245	335.3985	616.2695	317.614	427.613	300.5485	302.6515
ABHD6	138.0948	194.13565	139.875	218.2755	201.21015	235.975	192.673	277.43165	206.7695	199.216	221.9235	273.53	193.9575	258.7955	285.695	206.283	214.009	179.3425	346.424	208.4655	329.986	179.212	241.009	203.3095	277.9095	247.366	162.7485	208.9915	211.3635	248.801	281.574	582.2845	265.4065	250.516	85.44985	341.7215	216.429	389.5285
ABHD8	3.54219	6.8347	4.42748	6.50005	21.2584	30.1573	56.4923	92.3297	45.2769	66.0528	3.49085	3.21154	6.2926	11.0591	4.696	28.98	10.3614	3.66632	14.1408	18.3424	5.43024	13.7997	9.6065	9.76032	14.9976	42.7615	2.083	4.91557	13.868	23.1963	6.41466	54.7663	24.062	30.2942	12.3273	17.217	7.56237	107.139
ABI1	4723.03	3811.01	4263.18	3798.75	3270.96	3835.56	4565.06	1543.88	4230.74	1248.48	4168.15	3857.59	2228.99	3293.02	3861.44	3623.08	3301.84	3506.12	3091.99	2811.06	3288.02	4597.83	3996.73	3310.38	3596.1	3161	3515.12	2900.02	4090.56	4417.99	3574.63	3992.87	2358.95	4830.27	3844.77	3897.91	3443.86	3309.45
ABI2	216.417	309.583	269.759	252.276	242.038	239.587	247.19	249.829	359.608	388.243	308.864	203.066	527.698	381.637	303.27	378.62	343.426	213.478	320.138	879.539	486.068	325.096	413.099	448.186	476.743	619.56	317.729	350.386	353.922	378.204	313.02	334.614	484.8	272.618	360.419	244.641	425.803	439.295
ABI2 /// RP11-363J17.1	36.2188	47.4952	27.082	11.0108	17.6706	55.7547	56.2738	69.2482	19.7861	56.7176	75.8213	76.9775	64.6021	100.971	40.348	60.95	97.357	92.2717	93.434	113.962	34.7953	15.0087	17.1876	48.4552	66.801	44.9895	60.6716	144.274	74.8736	64.0562	57.4993	51.9394	15.5162	21.8903	70.1106	78.5245	22.9148	76.2568
ABI3	85.2941	40.8535	40.1208	106.487	69.0283	210.739	120.16	111.378	143.178	75.6852	69.5834	152.533	20.5077	129.175	42.7454	59.7693	51.2181	30.9865	26.1846	91.5755	113.309	69.081	61.8356	64.381	23.5577	90.2796	76.8684	205.162	83.1312	92.5429	142.943	211.252	129.875	29.3715	38.7875	106.294	35.522	117.351
ABI3BP	76.7117	117.601	186.597	98.1118	357.633	107.811	109.155	306.013	49.3012	905.454	50.7639	30.8159	44.0277	34.6962	23.1458	29.6545	50.7817	27.3117	36.7084	19.7506	32.3091	55.9409	27.4809	37.568	11.1455	22.5408	3.25087	36.1361	4.98249	24.1863	17.6259	7.56344	25.6772	40.3434	34.9282	25.9923	32.5133	26.6012
ABL1	1282.22	1432.71	1667.17	1236.32	1975.29	1014.84	865.528	2456.57	1061.01	3232.36	629.718	794.583	689.167	808.312	865.087	860.241	939.564	803.502	969.252	941.343	1472.5	571.681	716.826	926.047	1401.31	705.645	897.079	1223.95	694.918	672.343	919.885	461.492	1204.07	712.398	832.535	994.792	869.651	1138.41
ABL2	407.529	226.357	289.732	309.243	345.752	342.175	249.148	457.295	252.207	364.528	246.901	248.395	271.081	421.562	275.181	904.625	339.706	363.639	419.744	452.133	1464.57	195.241	196.185	451.087	325.026	630.506	413.624	467.824	634.918	541.228	676.137	230.868	619.763	178.697	481.982	444.8	386.813	369.268
ABLIM1	11366.6	8708.75	9013.255	7723.3	9341.86	9356.12	10718.92	2782.976	10842.47	3470.01	11422.11	6729.775	2854.835	4748.935	7586.745	2131.775	3221.065	4808.92	3607	3891.025	3743.28	11081.115	9937.12	8800.97	3263.355	4899.84	5968.075	6248.28	5033.925	3541.17	2903.34	7306.26	5196.315	9838.275	4082.235	8982.395	1460.57	2335.4645
ABLIM2	173.178	110.239	101.271	126.321	126.544	114.846	157.8	76.0429	151.728	89.8613	142.331	170.536	75.9627	101.695	154.551	146.219	126.871	146.805	89.0279	100.187	105.885	168.463	160.168	78.7714	53.1335	80.7469	114.572	162.708	139.611	90.434	64.4859	133.331	116.12	120.747	110.168	78.0317	90.4197	22.334
ABLIM3	979.008	788.992	691.329	858.574	964.116	1044.95	1046.3	524.528	1572.08	1193.45	1355.09	721.048	82.9048	307.3	526.258	120.884	282.53	303.627	98.8242	203.485	225.225	884.452	1416.02	678.012	78.8465	218.406	755	926.913	149.067	511.398	259.007	441.651	534.276	489.802	197.379	616.874	112.559	174.659
ABO	55.01405	22.6929	24.787	16.267745	45.0946	68.115335	42.37453	19.42965	100.637	20.41915	39.4492	15.97905	12.979	27.4642	53.872	24.401845	13.39075	8.829315	38.40505	28.46978	16.30515	46.73164	44.12672	9.149825	11.355105	27.9554	41.147655	44.20265	61.5684	26.9534	10.69467	83.18145	39.6558	121.7261	56.6426	20.59875	13.1364	41.706
abParts /// IGKC /// IGKV4-1 /// IGKV4-1	497.682	1100.34	48.7092	217.553	237.512	594.882	762.273	7.8076	427.828	5.26112	175.553	20.6179	66.1209	1001.83	319.775	96.4678	4113.83	456.296	276.949	1436.48	118.509	73.4604	541.7	224.958	1414.82	409.689	512.731	166.072	79.3167	176.611	406.073	602.543	104.61	109.773	1884.89	1295.82	1775.74	768.065
ABR	1104.419	1043.3895	1136.727	1033.5355	1063.578	1154.6565	1128.9265	977.78685	1162.3105	1123.3755	1417.611	1457.8014	671.2687	762.62325	1084.5545	1088.42065	909.85225	1066.6159	954.3532	953.8785	613.3816	1296.213	1556.109	1191.6085	572.7935	820.2984	1023.2275	988.3038	814.1185	506.9129	531.0646	889.106	860.905	1531.168	1198.5505	1094.0575	809.9306	657.927
ABRA	40.18361	24.088865	15.155235	22.39692	25.729275	19.890085	5.938585	33.46873	18.24226	963.0535	17.0274	6.840355	19.56437	12.61762	11.44499	16.305225	41.2249	18.14479	14.18132	18.589315	33.584335	16.72515	12.003485	20.181635	9.459625	13.9018	17.871235	15.255495	22.90366	1.926924	13.34631	23.46563	12.317105	17.55215	10.030675	22.621635	13.99863	12.64994
ABRACL	1449.85	1591.94	1092.92	2306.73	1217.78	2307.66	1818.46	329.505	1579.57	337.021	3101.78	2818.36	5109.57	3425.94	2561.22	2526.16	5395.61	4519.44	5990.7	4266.44	2565.47	2808.54	2727.84	3253.91	2350.9	4099.44	2519.44	2228.75	2784.8	2603.39	3306.59	2577.79	1801.84	4610.07	3017.09	2330.28	3639.32	3387.29
ABT1	533.803	429.728	380.878	450.752	438.697	455.84	367.39	368.158	543.759	381.626	291.646	347.916	213.891	413.89	331.518	542.221	611.694	342.861	329.423	710.756	522.356	466.023	369.537	347.842	518.448	578.902	534.378	353.147	312.902	590.735	940.689	618.226	530.209	519.308	401.343	378.708	593.486	477.279
ABTB1	7.16016	42.418	41.6865	9.82238	7.02038	11.9453	6.04538	63.0595	21.6037	54.6206	31.7714	40.9847	13.7656	21.1218	20.2421	17.2725	12.9705	22.8448	8.67419	34.8921	8.70972	13.1574	12.6865	10.4516	6.73633	8.79926	9.66657	10.3603	13.4794	20.8605	26.5094	8.9904	39.3668	18.7195	23.2424	7.83682	9.44631	12.9399
ABTB2	129.9077	156.13923	152.624455	118.658495	173.964975	157.14852	156.681195	93.23501	184.83595	141.18892	134.574105	144.95105	124.74925	154.68122	178.1029	193.634405	73.969385	119.64365	123.08939	100.993395	713.58425	259.99287	247.7858	209.7614	107.00357	106.20878	109.131065	237.19623	171.998425	102.2972	194.283975	145.14632	114.07	157.1872	169.23295	103.668545	168.7169	194.7893
AC000111.3	1.26367	7.12533	0.655678	4.40036	1.32811	5.50506	5.73905	6.24565	0.764317	12.4468	1.80752	17.9772	1.32142	0.90197	12.1129	0.480089	21.6865	29.265	23.7736	1.57695	18.0174	1.45801	1.68081	5.21996	20.9016	8.36625	14.1488	1.07556	6.2197	7.58567	11.7326	2.52178	23.6419	17.8393	11.8942	19.6531	0.323669	10.5399
AC002059.10	111.263	116.92	111.614	26.5638	59.4567	72.4762	93.8154	37.9682	62.1871	67.2915	71.2712	49.6594	88.7019	76.1686	121.202	69.9252	63.6624	37.8241	62.8499	66.4378	52.5033	64.3857	97.4184	105.418	60.7056	72.1503	81.0191	83.3945	107.105	93.6952	21.8216	112.528	70.9797	83.165	134.418	50.5324	85.6962	62.9912
AC002064.5	5.44832	5.82385	5.65642	28.0395	1.9646	7.92528	18.8503	4.91187	11.2642	43.3009	22.989	47.9645	38.3613	58.3429	16.6154	43.1657	59.235	19.052	8.80156	19.69	36.419	13.2379	7.05049	6.70858	4.83094	32.958	45.0403	51.7707	46.4648	31.0173	33.4959	41.3217	30.5689	32.9068	6.07634	1.82913	43.9402	6.72724
AC002310.12 /// AK056973	97.556	98.7472	103.255	88.7401	115.625	103.012	110.016	72.502	133.74	109.38	142.454	101.172	138.37	130.439	225.91	135.8	180.003	157.87	178.466	148.961	97.9987	76.9924	89.7947	173.989	134.845	138.747	155.62	118.12	210.659	134.365	107.084	204.464	150.908	149.79	72.1533	122.241	155.675	141.363
AC002310.7 /// ZNF785	159.361	59.8641	109.161	108.137	62.2862	150.575	84.9005	55.4713	150.164	108.492	101.883	114.319	113.247	120.684	197.801	58.7449	96.5215	109.59	109.127	121.814	62.7952	54.2294	99.4403	40.2872	30.0952	101.855	84.1283	117.857	198.235	55.6901	93.7013	131.678	76.6724	214.916	93.2347	201.46	71.5825	140.404
AC003973.4	2.93284	50.0229	52.6824	14.0583	36.6354	8.09944	33.1508	2.52565	31.6092	28.8051	39.0739	54.4611	37.4342	37.1706	33.3657	25.3245	7.87368	42.2644	5.56916	28.3871	23.5409	57.9146	29.6104	61.3955	51.3348	33.5211	32.7167	25.2399	70.0721	10.0036	27.841	28.7664	22.8584	4.92741	34.4427	60.1275	36.0366	42.265
AC003986.5 /// BC043576	25.1071	17.5001	15.2185	22.2314	16.7933	16.3365	28.5717	80.8368	29.4257	15.4774	122.997	27.9473	54.1337	78.0164	29.781	14.761	41.9702	31.9004	80.2676	82.4928	35.4986	19.5862	28.1228	69.8877	8.95487	10.538	17.7837	18.0332	60.2673	11.4041	64.2297	13.3614	12.6382	26.5465	14.8517	17.5196	16.7082	56.0988
AC003989.4	20.9811	32.9015	55.6593	53.2862	59.9899	18.9249	63.7169	41.1576	13.8018	32.7573	17.6758	115.91	62.6348	57.5565	78.8926	88.0128	76.3374	75.3391	100.711	67.9882	68.2355	121.091	49.0243	67.8551	41.6031	55.8311	30.487	117.442	39.5156	73.6384	85.2783	77.0279	18.2396	71.5645	71.7473	33.8342	27.3275	7.96539
AC004158.3 /// AK055364	40.3241	3.48668	3.53085	4.38142	8.84272	3.23882	3.66111	1.66368	2.92868	1.17838	4.21316	2.08543	1.63109	2.20768	16.174	2.98049	21.6724	32.4816	22.1424	3.70834	2.53954	30.2342	26.7147	3.83005	35.8678	23.8263	4.56658	6.03613	7.55175	18.0815	5.19785	26.3975	4.46453	3.34044	3.60064	5.82207	4.27441	5.70927
AC004490.1 /// AX746733	22.6831	5.22557	10.5603	7.16363	6.10019	5.56066	6.67394	6.86584	9.08376	6.39778	4.4444	9.78274	8.29161	4.41435	5.78044	3.91804	6.69063	5.4851	4.89472	9.31374	4.94503	5.71339	10.3047	14.1658	6.86024	3.94981	3.80773	10.785	6.22364	3.54676	9.5927	5.53424	13.2053	7.98363	4.74201	7.82718	7.00302	4.24862
AC004538.3 /// BC040327	8.78803	22.5948	4.02284	73.0689	69.0608	38.3297	5.60523	41.7141	85.1905	57.0846	27.1874	5.03933	25.2237	26.8401	2.87757	45.5775	4.96273	30.6135	40.278	31.1491	5.20702	6.63071	13.6277	20.6833	27.7043	1.65557	4.09473	10.7188	5.19027	57.9147	50.4656	52.749	6.35815	45.0814	3.35233	16.7855	6.02787	35.1383
AC004692.5	443.403	400.469	377.719	507.786	382.92	399.726	305.729	317.296	494.335	221.06	330.012	394.964	591.561	411.579	392.197	399.576	494.893	553.834	492.735	497.505	251.499	544.819	449.351	390.038	328.117	376.564	362.077	354.397	498.423	324.526	432.537	243.795	318.58	477.506	435.562	369.453	498.588	292.814
AC004941.5	1075.35	655.939	731.566	725.91	604.874	960.424	951.411	475.526	1015.76	580.04	496.553	517.79	879.07	644.379	756.41	869.049	561.46	1088.44	638.913	604.668	899.228	927.943	951.541	888.372	610.198	933.255	738.34	682.798	840.401	482.712	941.514	671.764	855.386	554.131	829.718	888.266	992.97	725.519
AC004951.6 /// AX747182	1470.56	913.802	1090.59	941.808	1066.67	1102.91	957.75	1099.96	1298.09	1409.8	2438.36	3458.42	2229.52	2448.6	5203.06	1191.55	2246.4	1925.66	3205.55	2059.92	3230.61	1472.86	1414.96	2500.84	3407.49	1579.09	1388.65	2345.91	2835.18	2044.16	2338.9	1595.58	2341.92	2537.46	1082.92	1037.9	2997.47	1063.4
AC005162.4	9.40897	4.31401	9.29177	9.06075	10.95	34.5306	9.45705	5.15353	10.2957	50.4138	9.79873	9.31923	5.84365	10.2517	10.6892	5.5227	17.2128	7.11583	12.6393	15.2113	48.4613	4.18292	13.5265	14.4661	7.72282	6.07865	7.25437	38.8287	12.07	35.3714	6.54822	30.319	16.2008	77.472	6.14263	8.99695	3.88793	8.82183
AC005224.2	48.2303	76.7161	84.7875	79.6363	58.0229	67.5965	102.502	102.411	29.9587	97.5148	82.3359	149.018	121.718	104.51	113.125	102.707	90.945	69.621	109.136	102.001	124.566	96.6542	49.9289	98.5497	98.9999	74.7225	104.075	51.7716	93.2987	72.5797	77.6783	60.5429	101.682	77.327	97.2167	70.6492	131.768	58.5937
AC005256.1	6.13527	6.83125	8.91986	4.16395	10.9097	5.24714	15.378	9.42163	9.89875	5.80547	8.13346	7.10113	8.6463	17.9962	10.0931	5.86778	7.66334	6.16573	5.86631	24.8363	5.62979	6.09231	5.64981	4.46134	6.6981	7.84275	4.58884	14.8336	13.7046	6.37832	7.52152	7.94931	15.8582	22.8541	6.58002	6.58041	6.9441	14.0536
AC005306.3	43.0635	41.2352	96.6113	19.2005	70.227	91.7896	79.8535	18.1753	111.908	91.5528	76.0903	136.918	80.2177	152.853	144.395	63.2687	58.2673	57.0547	112.731	119.478	155.136	52.292	72.1403	149.011	72.3597	71.0781	17.139	136.179	81.771	165.127	104.252	120.496	172.747	137.778	92.359	47.7292	109.722	76.2933
AC005498.3	14.5731	45.6192	44.707	65.9837	60.3803	60.8003	60.8249	62.0537	65.511	88.3348	34.7269	100.215	55.1253	24.9241	15.9559	49.3021	68.2887	42.8661	35.5692	36.6737	4.93047	34.2218	41.8521	18.588	42.2934	20.5164	54.1209	42.3215	67.072	67.9077	9.63008	55.2465	44.7341	60.9076	24.7287	49.8812	4.46451	34.2704
AC005523.2	193.893	158.448	99.4729	155.27	131.541	137.324	145.697	145.255	128.296	284.986	173.243	178.841	175.27	125.441	113.211	105.261	110.971	109.066	101.244	152.81	102.917	112.246	162.201	153.757	119.452	149.965	93.8766	172.578	208.899	96.7719	71.2306	92.244	55.243	216.827	45.4008	92.6719	85.4656	101.97
AC005523.3	6.19088	6.372	7.28864	8.12718	8.23672	10.7228	7.93973	8.3191	10.5783	5.45132	4.60844	24.2221	11.0425	12.0384	5.13658	5.62661	7.89826	5.45904	11.2318	9.39828	8.18508	4.76744	9.41421	9.36721	6.80887	7.26814	4.54143	8.44612	13.4844	14.0929	21.2173	8.83542	4.87702	11.9563	6.60698	12.1967	10.4486	9.88375
AC005537.2	11.2119	5.05552	20.9819	22.1082	10.4192	11.2654	2.42486	6.10468	6.40054	5.01637	5.47398	6.054	31.5211	8.11675	28.7041	4.01111	7.23041	6.77958	6.38594	7.91059	2.39034	6.78255	7.96349	13.5707	4.94345	6.77511	5.58916	11.0936	13.8019	2.74452	2.47146	11.8103	5.43464	35.1167	11.9467	49.113	5.93187	8.79878
AC005592.3	11.0915	34.3977	68.3716	34.1825	47.1435	29.1085	27.7806	72.4855	14.985	75.5375	37.142	6.46582	40.744	42.2621	54.6583	25.9142	52.647	15.662	50.5447	30.5417	42.7066	40.6079	6.88597	47.5199	31.8044	55.742	43.727	53.8241	47.6553	54.8738	37.0087	30.6616	37.9733	34.0873	27.0401	21.389	36.7656	19.9049
AC005606.14	9.55411	11.4714	12.8009	6.03199	24.392	14.1584	48.6055	10.9288	66.5155	70.3952	43.4476	11.4913	72.2221	8.86068	13.6164	22.1302	30.7781	11.9092	33.0603	59.3486	15.9287	51.3187	82.5327	13.7888	59.5034	8.66679	10.1006	64.3983	12.565	61.7966	45.8006	61.0633	7.94822	9.51662	38.6063	9.09258	109.618	22.6566
AC005754.7 /// BC016751	4.77108	2.27302	8.8914	3.01965	5.7599	10.6989	4.92401	1.20346	2.14923	5.08245	5.34631	7.32006	5.24553	1.72518	8.97035	4.15323	15.8121	3.3869	2.66646	3.9391	13.3457	6.99446	2.37871	4.29806	6.1066	3.66724	1.37765	8.44297	9.80686	13.696	5.1518	18.9933	6.71386	25.9124	3.13207	10.5348	3.49039	23.257
AC005785.2	41.0907	63.7193	75.9792	95.2347	88.2936	73.7187	18.7257	37.3325	58.7737	63.5151	100.823	105.807	34.0205	137.581	57.357	71.3508	123.962	128.19	118.091	93.2366	76.198	24.3143	62.0254	93.5262	61.7495	28.6817	46.8715	147.913	69.4495	108.86	21.547	51.7153	110.141	105.116	82.1349	101.567	91.6828	83.3361
AC005838.2	47.7256	5.28987	4.15621	6.43636	8.10531	48.3595	49.9712	18.1644	3.57545	14.7755	9.3105	40.0297	7.94878	4.09347	12.9075	48.0691	4.29386	6.86556	30.0004	8.09696	51.9123	20.5628	86.7584	5.08929	24.2386	7.30527	4.29465	21.4669	13.7361	2.70311	10.3788	31.5952	16.737	2.55759	6.41124	54.8036	6.36321	4.68703
AC006026.13	105.373	67.9067	103.31	197.34	53.034	270.9	165.117	97.6188	145.065	17.4227	152.27	166.364	56.586	86.9502	178.425	26.0087	156.949	56.551	128.439	92.4945	44.6899	157.823	189.438	209.259	46.8853	78.3528	32.2277	93.9539	104.642	53.3414	31.0791	110.833	88.9706	119.422	86.4308	94.4564	2.24168	57.7329
AC006129.2	12.8453	45.7224	25.1024	26.5186	8.77335	32.4243	36.3529	8.57974	14.1724	21.3646	14.7339	7.8738	2.09467	2.30103	15.8103	24.186	76.4645	30.6297	7.87754	24.5226	6.06138	7.75701	30.4513	3.53556	40.4803	1.21378	2.91815	5.76422	32.6757	18.8383	19.5767	2.7655	5.27454	7.96862	3.78756	3.38062	4.29741	7.06409
AC006538.1	7.49126	37.1955	12.4363	62.4574	39.1298	10.9718	36.8226	34.0946	37.0509	26.418	101.768	55.6566	27.6593	53.9913	55.0063	60.5056	60.3168	42.608	37.3726	52.5714	40.6384	33.5387	45.7618	49.6766	30.1385	42.3464	57.5511	52.5246	79.0533	105.867	28.708	36.4674	69.5701	23.2139	38.8944	43.4213	29.4833	33.6794
AC007228.11 /// BX647249	114.311	95.6207	100.935	125.059	89.3501	113.222	97.8554	112.585	176.658	55.5397	61.3225	138.712	62.8396	86.6409	144.344	94.4341	176.906	45.8634	72.0383	92.5193	82.0616	113.333	188.445	133.297	114.747	83.4755	116.01	109.227	126.075	88.6991	81.6377	149.342	101.467	75.5417	144.36	125.374	90.7262	76.4698
AC007255.8 /// BC038570	66.448	33.2312	6.90522	58.9433	39.5425	50.9012	78.668	11.6522	47.5019	50.9721	35.3277	59.8317	10.6535	16.0117	11.8769	8.58827	39.2812	30.694	21.8982	58.7034	50.1839	12.6409	42.4548	34.4921	48.8324	12.7533	25.4405	63.7113	12.0656	16.3899	58.6257	39.3618	54.0715	53.5621	14.6066	31.7938	31.9518	25.2636
AC007292.3	245.952	174.559	181.044	290.154	164.95	273.476	205.487	144.816	135.79	175.409	255.449	327.626	116.358	267.618	248.83	15.2984	186.296	227.476	94.9461	228.582	211.56	250.367	268.385	374.001	99.642	214	180.678	200.056	126.398	250.215	167.831	197.94	163.726	207.753	159.498	122.78	120.11	143.965
AC007349.5	22.6225	15.7131	35.6074	27.0601	46.3047	6.00666	16.1644	32.2324	54.37	58.5338	29.6013	3.74284	36.1626	57.6879	23.1515	3.1107	44.011	40.4526	13.9009	38.5495	39.0301	47.1383	28.4508	33.2672	4.34777	11.411	4.7052	37.5377	39.0923	43.3423	30.2262	3.32109	1.3345	78.0441	5.98095	57.5281	51.49	33.9271
AC007362.3	9.4795	9.82227	19.0178	10.9368	18.3075	23.5361	11.021	33.2459	27.7717	47.4317	9.97564	16.4466	11.4093	14.506	8.02288	8.1191	9.12903	51.9389	26.2502	38.5515	27.4382	24.8832	16.2845	13.3644	26.2453	20.2177	5.15776	21.007	33.4787	11.9425	28.8545	10.4976	25.5844	7.47122	10.786	29.1326	5.61956	9.0985
AC007364.1 /// FLJ32955	71.4068	43.5876	37.4607	16.9219	53.0661	53.0504	43.809	5.30992	38.9227	53.6984	3.01833	17.7081	5.16025	20.5493	47.4661	36.9211	49.5195	51.7743	34.0351	7.13196	71.43	51.8758	48.4738	23.2896	18.7383	37.5765	1.88292	110.827	31.0432	37.3278	14.4522	17.5764	29.889	75.7731	17.2037	36.4911	29.8277	29.3626
AC007365.3	73.0957	101.209	84.812	60.4122	114.234	112.842	64.4959	51.8348	171.433	108.833	134.907	147.63	157.86	137.762	90.5856	97.5473	133.119	161.501	90.537	188.538	92.6224	69.8478	93.1806	113.057	141.931	75.985	142.747	197.651	80.3127	103.087	98.4395	158.323	90.8564	141.726	99.9867	102.817	115.214	114.776
AC007389.3	111.42	89.9691	86.0084	61.0216	47.6617	104.728	86.2967	95.913	129.937	65.2481	105.134	109.729	110.57	39.5073	129.268	79.0058	109.129	79.4395	76.8341	112.178	74.2018	116.119	111.109	80.4615	32.4991	70.7241	64.4773	68.375	69.6793	127.999	104.435	75.6685	86.6592	84.2048	113.248	108.648	95.8568	96.0472
AC007401.2	102.242	73.2854	37.5538	63.1784	68.3875	61.3815	101.189	51.7463	84.602	73.6038	80.6443	54.8411	121.054	94.1064	54.9342	44.4922	98.9011	78.4492	80.4897	63.3938	91.5362	108.259	81.5279	86.9856	120.552	92.8463	65.1681	77.5583	14.4673	115.915	49.0943	51.9011	48.24	84.9933	86.4317	65.2215	75.1383	35.4592
AC007557.2 /// BC031974	26.6326	38.7414	19.6889	57.0927	44.404	14.1902	18.0772	48.4626	40.7796	38.5729	40.5456	80.8841	43.0804	42.7932	82.9327	55.8685	11.3189	43.7659	29.794	24.4105	59.877	27.8955	42.1143	41.0194	21.0653	41.4539	45.7115	17.8759	46.3255	36.9393	33.2333	69.271	56.2187	24.323	21.7174	78.8512	36.701	34.9083
AC007680.2	9.3931	35.5483	23.8427	35.0846	20.8084	67.0535	19.5538	4.17904	6.76243	5.00638	27.8435	11.7023	2.68251	7.29333	3.52015	7.87538	43.6221	30.0521	53.317	59.0764	4.29457	24.8677	3.75183	4.8969	4.59216	12.8674	32.8171	7.61399	46.369	9.17181	22.4255	5.84288	39.6505	11.8121	65.6263	7.48587	4.90474	22.9232
AC007787.2	14.7101	14.9167	16.0151	13.4865	4.92519	10.1755	8.04528	4.48355	7.39935	6.88179	6.88104	13.5054	9.01262	12.02	8.86152	9.60459	7.71955	9.02661	10.8075	5.83545	6.46289	12.2841	17.826	7.41043	5.30652	3.60438	7.25643	12.9175	10.3843	14.9484	6.34452	8.14412	8.37267	13.2431	6.51931	10.7416	10.6632	6.26636
AC007967.3 /// RBMY2TP /// RBMY2TP	11.9787	18.2123	16.5375	13.9676	19.0163	14.268	9.78956	18.381	16.9843	111.058	8.17849	32.1999	50.414	16.286	29.7098	8.38755	13.0031	7.6224	17.0626	11.0225	7.78281	11.754	11.2401	21.4199	35.8685	11.7377	8.9181	60.1724	19.3626	34.8474	23.2686	35.093	10.3033	11.186	7.97157	9.0726	58.4588	16.6194
AC008088.4	116.334	109.961	64.9419	132.459	79.2645	185.474	99.5802	67.9046	98.3903	70.4665	118.157	125.045	263.572	177.899	202	169.251	120.16	109.321	106.778	147.953	130.558	121.288	138.976	249.054	79.2714	118.499	125.619	96.5025	140.64	114.988	72.5108	125.233	373.477	205.101	92.8991	85.9521	126.737	132.152
AC008746.12	16.5279	65.4606	36.9082	7.82976	86.7879	83.7497	65.6913	87.7775	49.2762	64.2314	62.5951	62.0751	79.0429	75.8948	20.7711	14.1545	79.1004	38.4428	41.7207	66.6522	44.0704	76.0459	15.077	47.5637	49.6155	43.5612	55.4792	24.9618	8.52169	44.2224	51.3088	55.1957	65.0146	12.8561	47.5978	54.5496	39.8642	8.30763
AC008753.4	15.4573	89.2772	12.9004	11.072	38.188	17.0285	44.4408	106.098	52.3484	63.3954	18.4261	69.0748	38.027	11.3945	15.1828	8.87033	13.8812	15.2892	32.6075	13.4204	44.007	13.0369	48.1039	7.18946	67.949	9.87499	34.104	23.6942	5.5764	57.5108	76.0864	14.7595	5.87441	15.9424	30.9089	15.6594	29.876	58.0976
AC009120.6	311.82	271.12	257.918	323.638	260.532	222.974	257.973	242.3	267.063	387.62	411.131	371.415	475.192	547.09	493.707	352.201	292.435	284.408	545.174	423.202	353.762	309.964	306.004	496.312	344.287	322.389	250.091	392.089	295.77	320.963	290.287	424.288	436.439	379.654	378.656	305.904	447.87	344.703
AC009133.15	89.2912	114.295	100.467	118.705	90.155	104.774	148.539	120.364	208.936	100.496	94.029	117.166	108.84	131.292	78.2453	132.701	131.418	134.599	165.658	104.913	64.1461	156.874	136.14	93.8082	100.554	59.4836	68.6859	130.081	158.129	115.76	138.464	113.026	103.771	96.4377	119.49	87.9434	126.721	24.6331
AC009237.8 /// AK055967	69.2066	116.544	98.1855	117.299	115.508	147.464	72.628	151.501	109.414	288.316	134.224	130.497	86.9232	120.509	164.639	42.2093	127.391	126.144	173.144	161.467	120.268	91.9327	158.155	222.606	224.853	88.6124	137.974	80.3046	153.217	185.02	122.141	100.991	305.421	198.326	139.145	179.259	96.5568	117.33
AC009502.4	70.6075	9.53003	32.1571	61.3226	38.7638	8.5376	50.7286	49.4996	22.2004	41.806	102.226	107.727	81.0877	93.2956	101.192	61.3277	13.6316	38.7077	14.5876	70.8798	43.8776	93.6255	177.77	56.7716	72.8611	7.28673	38.2963	170.911	141.276	61.7429	66.7282	78.2012	52.8774	61.8718	135.502	60.3534	56.9345	83.5652
AC009947.3 /// RBMY2AP /// RBMY2AP /// RBMY2BP /// RBMY2BP /// RBMY2DP /// RBMY2DP	62.6909	9.88626	40.1014	21.5427	5.78683	10.6455	30.2568	38.3928	4.02438	60.25	20.393	9.15992	44.3013	4.84374	12.2286	48.6511	25.468	44.181	32.8384	24.5795	35.1219	10.4825	39.656	46.6875	4.45155	6.78152	31.3043	60.8273	7.57409	61.1733	4.24526	38.2347	44.0231	73.7498	19.123	43.8773	8.43996	39.7248
AC010095.5 /// RP13-1039J1.3	14.7017	41.2549	10.0869	6.9351	12.1872	12.8738	11.4132	25.2159	15.07	7.16014	10.8466	9.04376	33.1385	5.17001	5.32102	12.2276	15.2024	8.66303	50.7107	36.3614	33.4031	10.531	12.5395	7.35236	6.06257	7.85008	12.9562	5.41694	8.45436	42.5675	12.3889	17.1704	10.4415	16.5897	32.661	4.01089	3.73019	7.40093
AC010145.3 /// MYCNUN	13.3184	31.5486	96.0171	37.822	58.5144	44.9636	65.8872	45.8046	104.662	77.9226	52.7211	179.403	48.542	88.6952	49.8469	68.4695	46.5212	79.1169	87.0969	112.881	86.6176	56.9251	14.5922	81.7537	99.6549	76.999	60.5758	50.0356	107.758	85.6883	46.8211	39.8953	12.311	148.556	61.2221	84.7371	114.983	59.8623
AC010145.4	5.77518	23.1884	7.77661	22.3203	9.50645	4.26798	7.15511	5.24411	29.818	7.36737	7.26298	4.74923	5.4399	8.27046	4.42199	6.32864	6.07573	5.11458	4.64353	8.8376	2.12442	8.65896	7.15681	4.85962	5.71695	3.81972	3.51853	13.9832	4.4848	4.94322	10.0141	5.18731	7.94627	9.2889	8.59606	39.5762	2.04099	3.75246
AC010524.4	134.546	124.198	159.288	85.3795	120.284	106.6695	132.656	89.4281	149.307	124.224	170.51965	128.326	147.04	174.94	127.6304	104.8501	155.3945	138.543	119.2035	178.229	106.4318	113.636	115.769	127.9373	116.9809	104.896	59.81365	130.3925	148.9985	108.5987	102.299	123.76965	123.378	173.4215	118.26	151.48	95.68585	130.733
AC010980.2 /// LOC440934 /// LOC440934	51.0921	68.7587	61.979	44.7057	4.97865	39.8003	39.0268	49.2765	91.1234	66.5629	67.7007	91.3105	94.4497	100.91	132.04	111.925	59.8081	69.8375	79.6972	118.766	78.0793	67.3841	77.3002	120.558	55.8931	43.472	49.3499	55.8133	64.2725	70.4913	50.6659	110.221	123.853	98.1372	14.2358	69.5188	41.7827	122.707
AC011997.1 /// BC021693	40.4334	1.55478	2.97464	25.1153	5.20547	2.58028	5.4061	6.22091	33.1768	1.27523	28.426	1.73824	4.01027	51.3996	74.5285	35.9105	3.32322	7.1055	32.9319	80.7204	13.4131	2.50451	3.76491	11.1821	21.3617	28.6404	29.4147	21.9372	3.28098	3.20507	2.9987	28.4064	46.994	31.826	44.9076	6.0929	55.7035	4.06274
AC012065.7	132.348	222.145	478.059	423.849	478.824	210.465	333.789	231.632	233.535	642.207	380.984	146.703	21.8167	150.666	193.942	21.9961	182.049	183.477	38.5672	168.769	51.0704	207.09	290.317	136.905	119.934	100.426	165.72	162.424	20.2723	23.024	15.5227	150.359	131.091	300.799	116.053	165.151	132.046	16.2829
AC012360.6	70.0748	4.34901	3.29884	34.94	7.54906	27.3638	46.7052	24.4011	22.8361	45.3047	4.11717	54.2705	4.41105	55.0769	48.1332	71.3896	16.8462	12.3677	49.7004	59.4744	24.4626	59.9447	33.8372	25.2288	6.66176	39.4009	13.1958	96.4387	85.3943	36.5942	27.0805	70.1836	6.02309	4.60752	29.5861	44.9347	5.48044	8.6805
AC012499.1	44.0594	30.796	26.8287	16.4485	3.00076	25.9838	40.3258	6.56051	46.2293	7.63202	12.9724	5.49794	19.1445	12.8625	32.8261	33.1577	26.0766	30.3551	61.1437	31.1943	5.65064	27.1966	32.7452	7.49824	3.09704	50.1172	23.6178	46.1868	37.838	34.2266	33.5284	37.8242	65.4553	51.6532	35.4009	46.8626	1.92397	13.1174
AC012531.25	11.5559	6.07203	9.54245	10.7553	8.44495	9.81938	9.80623	2.75232	56.5458	14.2635	14.4592	13.469	8.75272	8.04979	15.3762	13.2773	15.6637	12.9355	8.92369	7.94286	8.52654	5.39091	13.6776	9.22196	13.3915	23.846	11.5291	23.9936	7.38013	32.3683	25.4069	6.88983	7.23848	16.659	9.65645	12.1954	6.42843	12.3535
AC013463.2	64.6338	57.0875	39.1725	33.9254	23.6084	33.5202	43.5201	55.3937	90.1187	56.3794	27.7186	95.9916	115.66	88.3523	118.404	43.8967	135.968	99.9319	36.391	56.8608	136.156	72.535	84.9307	159.486	66.4103	55.0618	68.9889	136.575	53.2213	75.1745	54.1663	179.337	44.5177	115.43	56.5709	64.1876	76.6689	53.2124
AC013733.4	4.01188	2.71664	3.701105	2.827165	3.320085	1.300726	1.75596	1.630465	6.476155	2.15123	5.618705	5.3734	3.21024	12.964405	1.66416	2.190705	11.321915	7.98527	5.659585	2.23265	1.65218	2.73627	3.740005	3.400835	1.93757	12.899665	1.90692	5.14065	11.2183	1.925925	10.02169	13.47792	7.615495	3.95523	1.562425	2.064495	11.88012	9.3703
AC016831.7	75.2363	53.3487	61.9906	46.2282	73.4101	66.169	44.6061	54.7539	111.729	95.9566	47.3879	107.256	34.1335	32.9634	61.518	7.05255	86.2585	48.1593	65.6727	65.0646	63.9632	66.6166	70.5732	50.7243	70.3633	25.1999	49.521	47.1937	82.5334	76.4452	68.3019	90.7768	83.2576	65.5462	63.9644	68.3994	78.1877	56.3174
AC016999.2	99.7223	94.9074	12.8236	72.2162	15.5913	41.5305	25.0327	7.45479	17.9536	51.8127	68.6841	14.7717	33.615	45.8627	15.7768	13.5748	20.6859	14.2106	68.0874	67.6656	15.6282	53.8999	124.23	99.0222	26.0426	18.7755	17.1422	68.7965	77.4362	41.5564	16.3846	50.7336	52.6849	36.7396	15.0781	20.7613	14.3667	16.2835
AC017002.2	251.723	64.4749	98.4092	197.943	152.338	96.9857	208.617	107.691	122.693	210.068	213.114	290.595	313.272	496.037	264.669	274.291	299.973	266.604	141.394	402.801	598.836	281.22	177.795	316.601	276.025	292.186	330.271	251.76	271.812	391.457	453.877	205.333	400.622	323.315	543.273	323.503	405.8	297.972
AC017104.6	11.8186	9.38752	13.7013	24.4957	7.7986	30.9533	121.746	76.8546	41.1666	56.7953	11.302	19.8897	13.979	17.1505	19.6478	17.3612	29.9373	11.3014	15.1179	79.4003	29.6968	91.1462	14.8234	110.374	69.5676	65.3724	44.3918	40.4958	41.5275	31.0413	80.7828	19.6497	12.472	152.135	161.802	26.6058	13.0075	59.351
AC018462.2 /// BC071802	122.037	232.073	167.037	242.004	253.509	120.913	234.664	223.843	201.061	219.837	365.135	128.327	328.576	126.05	140.974	237.323	287.066	240.597	311.043	202.011	314.31	198.285	247.454	214.149	220.855	146.672	75.9398	316.351	238.078	140.604	114.368	218.243	292.613	235.44	278.664	199.034	97.0615	244.355
AC018755.16	192.391	130.335	156.02	156.414	141.112	192.396	166.675	193.551	194.47	173.748	257.839	114.28	92.0447	74.8906	181.325	150.423	269.911	134.696	144.938	210.481	154.281	161.107	191.386	242.479	115.859	92.5774	181.433	132.654	143.233	209.372	166.813	150.788	152.379	200.794	151.801	147.668	146.333	208.297
AC018755.17	3.00027	1.19258	2.62035	2.6353	1.04856	1.93037	1.55807	15.0487	1.40424	3.01282	1.59258	7.5195	2.34903	1.2935	3.36106	1.00584	3.52874	3.80612	2.29881	2.0477	10.3031	3.50826	4.42264	5.07893	2.69272	1.34359	1.1426	10.804	2.31542	27.8274	4.30048	1.48081	1.95866	3.35637	6.94357	1.52983	1.96669	1.09253
AC018766.6	14.7895	13.3848	41.2645	4.99052	39.4302	14.1253	6.54972	29.2627	13.6815	26.3312	7.01908	9.61481	4.06147	7.46713	9.03728	2.34125	48.4194	6.79928	5.41961	38.6792	2.94304	8.30019	3.54715	34.6577	11.6884	9.55199	6.76556	6.05511	15.9118	27.6842	3.31881	22.0661	39.9433	9.20831	12.756	33.0098	2.60549	5.63831
AC018816.3	119.969	130.677	149.242	113.51	96.9562	90.2991	117.831	59.4465	157.221	77.6155	193.37	148.109	114.618	139.925	98.1812	118.937	114.336	94.8457	121.862	111.053	92.3445	119.471	115.874	120.469	54.8925	62.1472	99.3102	201.991	61.6698	93.5388	90.9645	96.8214	111.591	176.736	105.473	82.579	99.8791	76.6402
AC024560.2	135.55	261.352	135.034	136.182	185.661	264.591	160.511	87.8092	195.757	174.474	545.286	227.157	170.488	330.37	208.225	96.5009	169.125	229.872	61.6128	496.946	68.3021	425.194	500.249	383.703	272.615	338.073	95.4121	163.86	110.463	169.097	68.2689	39.3635	49.907	383.985	225.593	156.208	82.0569	161.296
AC025442.3	71.7317	58.9727	96.68915	71.69315	42.0438	73.1238	72.62345	48.52055	73.73525	95.68835	86.2459	59.3758	81.47055	56.20775	35.46715	58.214605	46.427755	98.8956	66.1931	79.05715	43.50515	88.2508	81.0016	63.12485	58.31385	55.42195	39.6197	66.60855	79.2925	75.10755	103.3695	52.918325	74.60185	80.768	70.1684	58.3435	57.2531	53.9585
AC064852.4	1.11574	2.18859	6.08909	30.8781	40.0638	5.06284	2.02561	9.47935	4.28445	7.13667	4.57232	3.38507	12.5145	50.505	6.17502	5.22638	11.9893	22.1046	10.8812	38.5164	37.0523	45.3818	14.9621	27.2207	0.714005	0.836741	24.0432	34.6073	23.1734	0.962031	0.894289	27.9043	5.67236	2.97909	22.4222	48.2389	3.78474	13.6664
AC067956.1	17.4854	1.46025	13.9032	2.42603	11.0162	3.04286	5.80629	1.0233	9.08162	17.7532	2.20365	4.40587	3.66394	29.7372	13.9434	8.41048	4.82148	22.9598	26.1264	2.80626	3.71965	18.6773	29.1922	4.25363	18.5855	22.869	7.08835	4.77024	10.5034	5.0663	3.85275	15.4795	29.5802	20.22	15.2923	7.03018	3.90564	18.2845
AC068039.4	132.929	193.228	171.651	219.48	155.983	129.042	177.632	209.508	80.5261	316.746	132.857	179.749	520.774	230.024	154.12	135.608	193.708	220.266	442.887	190.068	344.245	232.001	197.232	217.255	167.964	148.828	198.343	306.138	108.88	245.759	190.085	200.36	246.895	131.91	148.739	105.331	220.18	85.6453
AC068138.1	13.305	35.6312	38.5216	57.2032	53.9117	61.958	57.6102	8.81148	48.4096	82.3714	49.0803	66.3306	108.139	60.0601	70.6198	86.2919	104.164	76.8521	108.025	44.8035	67.3636	90.9791	84.6115	71.3767	46.4427	33.241	42.6095	85.3077	110.735	118.97	67.5503	86.6502	54.7394	63.4126	34.0286	85.5779	57.3551	14.5398
AC068831.3	6.33002	12.7307	34.6977	8.55604	6.23875	12.7453	5.18931	4.44527	15.003	5.64134	49.9988	71.9859	5.40235	10.4916	60.2442	9.5937	8.82672	77.895	7.24916	69.9048	10.476	31.6057	49.2127	17.8245	21.191	27.9747	10.6209	35.5036	7.16247	27.1534	22.8647	12.7636	10.4556	9.3598	7.06242	5.39108	9.59582	12.4143
AC069277.2 /// AF279782	3.344	27.9659	5.39397	13.7488	23.1891	15.0593	2.98611	2.32244	1.64758	2.79054	5.59341	4.8442	3.39781	6.3718	5.56301	6.67611	21.6927	8.66237	11.0683	66.4782	7.7348	6.3394	7.87434	7.42344	15.3269	40.9808	2.45412	5.1936	6.36156	7.37103	6.23913	7.74117	357.51	7.01253	10.6118	15.2776	29.6152	48.7014
AC073283.7	88.7069	20.0116	114.198	41.1051	90.7315	136.592	135.445	18.2842	64.0611	21.2872	79.2076	19.4017	83.8522	55.4654	18.8869	61.022	22.2983	25.4754	97.4454	75.4241	62.2956	104.111	55.6161	25.7402	33.0644	9.39117	76.3223	91.5641	16.7086	101.527	55.9392	26.1902	10.9586	32.6744	79.247	90.6429	13.8119	28.5525
AC073321.4	89.6844	12.7388	61.1598	82.4073	6.86993	160.57	114.927	86.7931	72.1679	101.598	129.256	175.856	116.578	98.0913	52.5059	72.4693	146.378	123.483	40.3173	49.404	59.9117	39.7351	94.0903	56.4481	102.42	81.8446	118.283	140.92	174.403	40.3246	35.1241	104.484	10.464	16.3503	121.025	64.4493	76.2301	85.553
AC074212.6	20.645005	25.17634	19.57312	36.18284	24.62465	19.7354	27.47191	13.55182	38.72325	41.128655	10.4165	20.01902	13.84985	42.95515	50.8888	15.08995	22.7241	38.366345	50.210335	23.49426	11.65933	18.0277	44.469775	20.12396	14.952285	29.48423	22.2122	38.05259	59.430195	25.05255	36.96979	23.36022	60.528155	29.9559	32.475315	21.450755	16.43039	36.0312
AC078842.4 /// AK094915	71.9693	12.3799	85.7984	8.92656	13.0607	6.67405	38.8869	25.5124	24.8164	13.3903	50.636	64.1805	15.959	37.9264	110.734	29.1592	58.7127	57.3878	28.4825	6.56498	18.4808	36.5854	6.49453	36.6234	5.43019	36.3621	27.3601	22.88	9.83062	35.3249	25.475	17.4614	47.1293	2.26855	45.9559	33.8295	8.31515	36.7096
AC078883.3 /// AC078883.4	48.6301	16.3388	17.1067	48.3283	53.0439	64.8291	13.0179	28.7692	57.5713	48.4369	24.7034	60.0456	20.3388	20.3405	14.687	36.9382	57.7927	15.9888	99.5023	12.0836	75.7934	16.4424	18.8082	44.1349	16.8222	12.9949	12.7065	112.834	24.7731	13.8236	9.66979	19.7652	12.1671	57.848	57.7521	29.982	58.33	32.5339
AC079305.10	241.181	71.6268	52.9762	219.301	113.058	231.201	121.311	64.6306	245.956	62.0031	235.391	188.215	71.4015	119.037	172.455	37.8358	16.1478	94.4226	9.96612	99.1309	6.46039	249.064	197.585	404.271	84.8979	90.4013	75.7998	127.243	19.709	11.9787	3.8156	485.625	134.248	126.241	49.1893	163.676	12.1364	409.892
AC079741.2	47.1951	71.5421	30.2157	58.0889	43.0548	65.9665	35.1918	32.1029	47.9719	8.75696	18.1029	11.3604	53.0255	4.66715	50.6227	7.52169	6.72179	30.7842	30.4837	62.3133	9.86328	61.7831	46.2461	41.7479	58.7012	21.2574	47.2388	29.5417	21.8155	14.8361	68.9225	21.5968	64.4022	75.1798	34.8701	3.95691	67.4817	44.2943
AC079767.4	38.2938	71.3932	20.1283	39.5167	24.28	44.4922	137.471	42.5111	47.2236	36.1479	48.7221	46.8553	57.7588	95.943	12.3933	52.0243	260.486	57.8612	29.4053	56.9471	26.3665	48.8967	40.9407	93.6518	77.8329	33.8784	41.8638	56.5465	71.4877	11.58	49.0473	28.0427	25.6953	29.8542	53.1298	46.158	33.2492	42.0381
AC079807.4	45.8258	6.22363	33.204	2.58885	1.98868	5.35024	27.6839	10.8889	4.81194	1.60811	23.2444	49.3718	35.6247	12.1662	43.8729	33.0647	1.75547	32.2273	29.9974	1.69866	19.4516	39.8918	4.45988	4.79981	4.50292	14.2974	1.25443	10.0397	26.1858	39.9483	1.76535	15.9321	20.4364	5.93763	29.0927	2.25642	14.6378	16.5978
AC083843.1	154.00335	181.20575	246.2455	108.3981	121.54485	174.42235	134.6092	181.6689	183.2355	170.49485	173.36405	223.3101	114.0315	269.48	206.784	123.35565	177.81665	123.15885	111.61555	230.2945	296.299	227.349	199.6195	274.0505	160.4567	154.52655	194.789	143.9513	166.8542	137.9957	213.8965	280.453	269.754	204.8075	257.4175	123.76895	183.567	201.67155
AC083949.1	137.552	88.8164	135.973	150.956	89.3354	131.552	203.876	76.0631	122.711	96.2903	130.96	206.142	96.1332	152.086	94.7153	149.173	126.251	110.549	137.951	136.085	147.34	124.679	99.0652	141.573	208.099	150.155	114.976	102.367	127.764	214.427	177.945	127.687	200.779	214.585	81.2277	106.742	179.323	186.121
AC084219.3	71.8667	26.2992	37.5294	5.62727	22.821	10.9762	33.8788	7.57543	6.80089	10.5429	8.18338	66.7942	3.78963	16.1159	12.15	11.9429	57.1517	34.6145	17.9096	32.5173	4.75581	17.0215	11.7113	6.90811	5.25959	6.9845	22.4815	10.4505	12.9578	10.6669	5.26441	10.9873	11.0383	40.4274	34.6334	12.0103	20.593	15.3516
AC087501.1	8.04155	9.6182	36.0517	2.79397	1.44351	48.5857	3.61243	17.0551	12.8437	2.53887	12.2688	12.7233	42.8316	6.6592	6.40204	1.09878	31.9616	45.552	8.47193	20.4836	21.2176	22.8618	9.70214	12.308	30.1707	18.506	44.9552	8.08018	13.6736	12.7266	7.23641	15.4411	22.3121	24.0644	33.9324	2.7655	2.17469	7.11643
AC090627.1	6.33464	3.39411	2.96682	2.25407	21.1324	7.90866	2.02754	20.9592	4.56495	2.42923	29.023	4.37785	3.32533	0.668106	9.9793	3.43012	1.86515	0.981841	1.63812	4.72434	1.19827	2.86034	10.0547	1.40815	26.1202	2.55794	21.7444	3.28257	1.24914	0.849829	4.37279	26.183	32.124	2.07687	1.40765	45.9549	1.75052	5.16581
AC091133.1	275.653	338.036	443.654	282.631	560.733	504.176	294.377	542.67	363.424	526.303	331.52	501.828	387.125	429.625	315.694	244.828	346.54	257.063	375.289	505.741	511.18	310.167	327.522	438.463	633.811	445.133	332.061	310.857	209.575	322.966	522.767	492.4	414.19	265.381	167.963	344.733	367.8	350.232
AC091633.3	2.0576	23.8692	2.49187	9.9646	6.33564	3.53821	6.58651	30.4395	5.75119	3.75859	7.21926	9.5761	51.0891	33.0845	59.1768	1.02999	3.81471	3.90332	3.69519	28.5252	22.5136	3.40305	16.1173	3.76643	13.3688	2.93123	0.625083	34.7698	3.77261	5.26986	4.30143	11.7305	5.21808	2.52016	29.5151	14.0594	27.8419	8.93648
AC092155.4 /// BC038779	13.8709	15.3183	8.3906	11.7579	31.1465	1.71274	12.2363	2.75894	32.4555	6.40309	21.6379	29.3055	36.5789	4.04903	27.6895	43.7428	2.33176	3.17604	24.0597	3.45658	23.0236	14.6642	33.0641	46.7141	33.9499	19.2815	2.24921	1.99233	3.09428	17.6193	40.6278	35.1327	12.3021	35.9718	23.7619	6.06029	11.3225	3.51561
AC092192.1	3.88767	16.6012	30.6672	1.03313	13.6351	35.6035	15.2544	20.5858	12.8807	2.12211	41.5463	16.4945	43.9003	33.8619	9.32511	23.7872	46.1079	65.1128	54.6654	58.9068	31.7028	2.50373	21.4001	46.3084	24.5751	1.7469	15.3037	21.278	44.4957	15.6414	33.2295	20.288	42.3427	43.1959	13.0974	25.5753	26.1828	16.9585
AC092620.2	235.988	184.507	170.263	169.95	214.679	211.273	165.767	320.487	141.151	291.271	241.795	249.309	407.514	256.206	207.349	72.7042	259.747	432.954	365.518	192.524	363.943	260.099	192.571	241.974	163.561	230.857	173.371	350.212	149.45	745.304	135.677	186.312	264.987	236.153	232.713	184.935	433.635	259.811
AC092660.1	142.466	71.2287	118.449	44.3994	102.108	72.9777	49.4785	63.6011	100.614	82.3165	98.465	69.9552	67.6204	93.601	62.4002	45.5125	71.6316	53.9091	129.501	100.38	71.6396	76.8144	58.9599	97.4554	86.8822	83.6379	88.8031	95.2833	119.328	53.4176	58.7329	67.3424	58.0748	95.951	70.3339	60.8013	77.2113	64.6554
AC092667.2	11.9619	12.2695	43.3526	71.5971	3.50541	45.6682	21.8155	132.304	7.42175	106.594	2.96173	12.1964	5.85739	20.9164	81.5398	24.8968	17.1858	11.2054	28.7764	6.09336	56.1974	4.97215	24.7361	14.0845	5.53926	25.3535	6.03238	15.5642	80.8192	33.4684	32.6205	34.0951	60.8301	17.7973	9.22375	9.76263	5.49749	16.8897
AC099684.1 /// BC040634	47.5527	33.9765	14.0199	41.6817	34.848	9.08753	29.0244	35.1746	90.8891	85.0687	36.9678	13.1988	33.7711	34.8664	33.723	49.7749	31.7958	8.77884	38.3965	27.8342	30.9082	11.3852	8.4506	12.2179	59.331	18.2384	16.0682	73.4209	15.0832	8.01061	43.8594	67.5725	48.2784	34.7095	20.864	101.17	37.4606	46.8112
AC099850.1 /// BC017255	104.234	75.2453	90.3248	145.4	143.571	146.093	88.3268	180.179	89.9745	128.786	108.371	95.323	219.542	91.6709	104.066	93.3699	144.876	65.0863	109.134	154.331	124.279	119.124	103.931	140.328	214.748	104.298	71.7501	87.5747	141.916	108.603	175.967	179.855	129.049	67.454	109.174	141.507	201.497	181.342
AC100830.4	47.3936	100.392	83.3168	95.9926	93.5048	65.7531	40.0795	77.3025	70.7387	67.8433	58.6146	197.126	96.0573	117.115	53.1948	71.2548	90.7025	48.3374	105.01	64.8467	98.0747	65.2524	77.0874	49.1636	35.2156	55.7623	101.073	53.7112	105.658	107.112	71.1098	65.8958	89.9797	32.1949	126.162	126.279	108.805	25.5636
AC104537.2 /// TCEB1P28	21.0406	4.75798	4.08702	14.2308	4.6656	6.55961	12.5042	38.813	20.9205	6.75372	9.35214	4.31972	15.4795	3.84256	36.8878	5.81989	9.20838	43.2661	5.55888	32.2023	40.7998	4.36383	60.2636	6.68877	3.53548	5.42632	8.89212	38.9128	4.6568	2.91187	6.196	5.11332	36.5683	4.83163	37.4557	31.3406	4.22292	4.21028
AC104667.3	17.2622	9.65594	8.85763	10.503	13.2896	10.1967	14.2742	4.74236	8.98544	18.745	12.2106	19.5656	7.09869	10.7757	13.2098	8.63296	12.4096	17.0024	11.1939	11.698	13.3522	10.1379	16.4294	17.1792	7.13791	9.60022	8.36123	15.7819	16.1129	11.0582	16.237	5.84254	8.38155	9.58759	8.5282	5.13262	11.6651	9.39798
AC106801.1	43.4812	12.2425	83.7475	70.155	30.6279	46.2796	50.0013	4.59712	48.0274	103.539	45.7916	4.92713	43.5162	44.2711	66.9765	10.689	83.1856	78.2883	24.6266	75.9892	68.3401	29.848	66.1175	27.6767	13.8517	8.00175	40.6979	51.6524	53.5153	52.3261	55.7836	116.1	24.231	77.6974	12.185	87.9471	55.6811	55.2108
AC108056.1	62.0026	19.1075	1.8397	13.2913	1.98619	71.7766	27.2401	2.36906	2.52405	17.037	8.63523	23.7306	5.85675	8.97666	8.8995	28.4447	28.5252	35.4763	10.5263	19.8578	3.64283	39.2729	21.1425	59.8664	3.84212	34.9004	2.93233	7.46219	3.09484	4.985	29.18	11.1593	8.05404	7.57981	2.89791	2.68052	14.8406	2.22327
AC112198.1	29.4525	53.3267	12.1506	4.65318	5.40208	5.7859	44.7517	47.6513	58.9692	8.23007	85.5832	73.5098	32.4531	6.57918	33.8402	52.5477	66.8364	137.687	54.285	37.5846	8.51217	39.3728	8.32221	14.4748	53.6458	6.09139	42.9881	65.9143	12.3154	52.9612	43.8152	65.6745	9.15368	10.4262	14.1762	9.35678	27.2476	65.4265
AC114730.11	21.2474	7.06343	3.53281	3.10043	4.73633	3.48969	5.82846	20.8347	4.07148	3.91101	26.054	4.23676	4.25515	6.85708	23.2296	7.1115	33.1499	31.9897	4.36418	33.5655	29.1245	3.85565	1.73869	30.2514	5.03964	3.7533	36.8608	4.40987	4.62241	9.95275	3.40487	6.09604	7.79195	4.50142	3.17122	2.83576	31.9004	3.69596
AC114752.3	10.5705	3.45468	6.32853	6.19476	4.01941	3.90578	2.64242	2.0444	3.3333	24.4894	6.70882	6.01134	5.02613	3.12731	5.65421	10.0191	36.3191	5.62354	7.66915	8.4647	2.05603	5.10923	11.8516	52.5511	1.74137	7.67197	27.1345	4.80273	6.19052	7.29617	9.4534	7.97872	6.41971	15.2412	5.88538	5.24857	4.17505	1.84202
AC124997.1	1.0565	19.8943	19.3999	3.06165	1.53446	6.82172	1.20845	1.31899	0.992707	18.5977	1.22241	43.6162	16.3852	22.5489	17.8805	1.59165	18.6219	1.07865	15.9095	3.09383	3.23494	0.857489	0.95354	11.8363	20.858	13.9022	16.2388	0.61251	1.86598	2.0175	1.91973	3.97547	2.13002	41.7186	19.1303	20.1573	0.614873	8.06733
AC128677.4 /// CH17-132F21.1 /// IGKV1OR-1 /// IGKV1OR-1 /// IGKV1OR10-1 /// IGKV1OR10-1 /// IGKV1OR2-2	549.116	1526.16	314.389	623.582	404.365	854.646	664.645	84.4258	837.902	177.828	495.738	278.69	182.45	853.679	496.48	304.542	6301.63	851.92	563.748	869.714	367.436	469.016	1018.01	363.461	1204.35	763.367	520.32	344.507	324.339	548.849	408.906	925.588	368.427	431.857	1015.89	1050.08	1478.97	1537.81
AC136289.1	6.0277	1.16334	15.2152	3.72236	17.5605	36.0457	21.7698	7.38401	3.92619	34.8403	3.78156	7.08677	4.85751	2.0004	17.642	2.09695	45.9308	32.0373	28.206	23.7004	41.9531	0.979048	23.8285	1.5184	0.429148	22.6337	20.3041	4.55143	10.9391	18.9601	3.00931	11.6461	13.8758	30.8323	8.19896	17.3234	25.0005	23.3804
AC139100.2 /// PARD6G-AS1	19.8442	53.9663	18.1063	78.9052	81.4535	21.6801	19.776	32.2265	17.8401	16.9889	21.475	173.813	61.0679	23.4859	58.3399	84.78	29.1271	103.82	45.5506	57.0068	234.366	20.245	16.6855	28.2326	88.2329	20.8543	52.8444	129.273	95.6256	25.5625	84.9503	14.2558	22.8427	23.1121	22.4428	19.9561	27.7319	99.2855
AC139100.3	5.51109	2.19621	19.4458	2.20592	2.07548	36.8772	2.81748	1.63036	12.648	2.25811	25.0725	3.22662	43.1729	3.86072	4.63118	3.34992	9.20548	24.0138	2.44147	6.17209	8.94451	5.81139	3.67215	3.71939	4.72117	5.03976	4.03313	4.13015	24.8158	5.81815	1.97378	3.46955	24.1281	6.32423	2.1171	6.30228	3.30892	2.73388
AC141928.1	72.7394	98.6833	76.5103	72.53255	65.4121	74.7019	65.0021	52.95575	90.4665	52.83375	92.65595	95.5294	76.4652	90.7737	72.862	71.7818	70.1114	74.3702	57.3969	50.824	62.69805	97.19135	78.1522	55.2269	43.20875	66.73825	65.8541	69.23965	79.69435	66.4267	64.3278	65.23035	76.3214	94.98565	113.1626	42.42325	34.6147	47.7561
AC144652.1	37.5992	24.9602	93.953	117.178	76.3522	33.8215	37.976	42.6921	29.4813	48.4641	149.434	48.7117	62.4472	59.3939	67.089	104.031	49.9538	63.4294	10.2865	48.2415	21.0529	193.375	22.652	108.135	126.293	32.3738	54.3531	97.1044	35.3616	203.914	69.6879	114.226	116.795	27.3108	13.0668	17.0923	51.5286	65.7507
AC145343.2	15.6276	99.8087	41.1632	55.5335	84.3505	63.3081	87.3081	73.5832	116.912	39.5775	45.486	130.127	131.156	14.1738	76.2659	73.797	50.9767	64.7145	128.75	19.3016	7.22412	61.4368	22.8992	29.889	71.9712	70.0047	81.6208	101.79	69.4783	118.253	33.1798	83.1228	61.5661	48.6557	66.297	7.55522	56.7004	75.2448
ACAA1	2877.855	2331.14	1908.15	3029.88	1903.6425	2935.3	3183.755	1093.1335	3413.545	963.9135	3480.315	2287.153	1028.6615	2384.387	2581.11	1859.2285	1740.2155	2196.03	2387.935	1579.06	1257.179	3127.37	3641.83	1657.6695	999.534	1794.8855	2093.953	1891.379	1795.086	1602.7785	1393.569	2381.225	2444.335	2684.545	2618.51	2990.585	1197.1605	1077.8135
ACAA2	92.8932	269.166	334.834	316.056	211.264	290.535	217.616	716.51	175.265	514.78	19.2392	84.9211	22.4254	14.5658	106.395	65.0481	203.876	87.8332	134.184	41.2742	65.901	69.7059	138.413	113.361	81.6951	106.053	60.9754	74.8919	184.2	76.8988	60.9846	89.6333	63.0663	73.035	66.7339	76.2223	15.4499	34.7146
ACACA	745.83	468.4045	605.0705	703.8295	399.3315	491.4015	625.9485	697.48115	644.259	571.464	907.8815	1023.4455	829.867	1170.889	1048.751	743.0445	730.893	731.0735	1076.454	1057.6695	812.018	1124.3565	636.6955	1087.0155	810.7295	682.6215	749.8995	767.14805	968.325	1170.582	427.8925	845.245	847.4195	755.7945	583.1125	777.865	928.2425	892.3785
ACACB	225.849	433.191	403.51025	324.9505	413.4465	260.26085	178.04005	1425.1205	175.7725	1281.6695	93.7002	148.9705	56.88975	93.70915	118.957	65.02435	145.629	77.2693	131.758	148.158	78.93955	81.1184	107.60095	132.4695	178.1855	97.5053	66.2998	173.848	57.02425	90.64595	70.74955	54.51375	161.6339	74.69975	41.72405	101.2986	128.8765	132.0745
ACAD10	39.36285	50.78835	68.533	38.29645	70.30015	103.135	43.5033	35.3626	40.36465	80.29445	57.139	112.35615	46.75745	93.19115	116.9157	45.56525	150.0345	83.0634	101.559	78.6655	75.91625	79.50765	65.7087	99.8873	105.62285	53.8762	65.13275	71.90175	83.2675	59.6059	107.0878	124.827	100.98795	86.08535	34.20165	108.51225	96.6001	82.72395
ACAD11 /// NPHP3 /// NPHP3-ACAD11	389.483	588.831	571.818	646.027	762.827	594.79	495.305	1116.21	522.345	1224.91	498.345	648.374	1353.8	781.213	681.771	608.881	743.433	578.524	518.525	612.379	588.606	474.308	399.204	350.883	551.139	554.072	536.992	676.781	425.417	899.486	448.205	555.323	741.186	684.235	363.616	482.315	772.268	590.443
ACAD8	1190.78	1179.79	1108.34	1638.74	1125.07	1519.83	1525.86	1202.58	1098.98	1196.75	1227.6	1032.79	499.433	811.861	1622.17	926.409	1294.03	1260.7	1252.09	809.805	525.099	1510.4	1461.2	1299.08	1107.61	1128.81	1002.76	866.93	813.753	929.68	544.794	1435.18	1137.85	1373.09	1249.35	1004.8	1076.21	1376.67
ACAD9	1525.88	1065.06	1230.89	1186.82	1074.95	1231.65	1084.86	939.361	1295.5	868.202	1164.37	1666.78	1616.68	1113.19	1211.43	964.9	1439.65	969.004	887.984	1157.85	1140.01	1306.2	1305.1	1686.99	1261.77	1131.23	1385.42	1178.28	989.044	1612.12	1024.79	1751.68	1355.86	1581.12	675.737	1043.14	1417.71	1725.1
ACADL	91.04545	105.2071	58.45035	107.8909	85.13465	125.335	84.1839	67.221	69.10835	155.3645	83.68175	236.754	20.44385	18.69685	30.5706	23.62445	60.98765	32.98575	66.1194	52.8131	30.3301	45.8883	39.82707	91.90885	9.069785	34.74485	32.37285	36.3355	10.53227	50.9217	33.9792	6.903085	11.990605	187.5845	36.424405	22.93205	34.6353	13.867455
ACADM	5414.16	7321.79	3775.52	7120.92	4566.94	5549.67	9824.87	5431.85	7704.09	6655.75	7934.84	3270.32	2945.87	2957.38	7044.23	2825.22	5681.36	4957.85	2296.3	3208.64	1563.14	7804.98	8979.56	6717.93	2297.16	3287.82	4460.25	4498.69	2749.1	2226.06	2293.08	3090.29	3969.61	4534.06	3690.34	3822.91	3366.02	1599.77
ACADS	123.634	216.427	155.999	178.864	173.661	186.555	180.872	248.215	143.38	453.576	229.684	274.378	117.572	207.487	284.689	173.804	174.844	87.1221	241.562	188.467	94.5041	215.749	206.624	147.608	201.614	133.994	156.611	137.893	192.363	280.457	162.831	143.678	157.084	308.236	126.298	147.674	211.342	130.611
ACADSB	666.992	684.7875	741.989	640.9895	684.0145	676.8975	918.1945	1291.8125	561.978	1154.42	724.9985	570.4145	286.832	247.552	437.6275	175.5215	717.537	458.4585	719.285	417.7165	204.4265	604.049	480.0065	479.6935	337.337	308.782	356.0435	211.815	299.65	303.792	181.258	362.409	241.6655	536.1205	210.1105	303.096	254.706	318.4555
ACADVL	4044.23	3064.08	3040.52	3533.26	2701.83	3558.98	3504.5	2302.94	4312.81	5160.78	3394.93	2644.48	2133.49	2485.5	3143.42	1985.83	1644.15	2313.68	1174.02	2988.26	2359.26	3715.81	2588.12	3668.13	1411.59	2357.67	2685.6	1519.32	2149.01	2649.99	1262.88	1580.93	2607.88	2970.54	1931.39	2377.01	2426.78	1740.32
ACAN	111.8845	84.92325	135.217	91.87075	163.8495	119.1147	79.025	59.6967	149.14055	130.7465	127.1376	89.92445	125.747	99.99455	124.2525	88.5004	137.02735	62.77025	69.55605	135.5745	143.5035	119.5442	170.1285	138.429	126.3113	106.8022	107.17265	137.9508	142.204	113.05965	137.2422	102.28175	100.212	139.3195	124.61695	45.33015	116.5745	168.802
ACAP1	90.5845	81.9542	11.1308	38.0802	40.3828	34.9469	90.9483	96.4043	25.1926	89.0659	20.1867	115.361	48.1299	58.2459	60.9083	48.5981	59.494	87.037	37.5181	71.6162	82.8506	74.585	88.6685	72.4479	38.3475	61.0545	88.1759	76.5744	78.5878	70.5041	91.1095	23.0026	65.2491	23.1707	78.1446	19.8181	107.608	12.3393
ACAP2	1067.06	879.296	750.013	707.934	598.565	706.766	754.81	134.291	909.028	107.969	870.956	698.035	939.394	1041.69	960.323	534.431	620.289	557.786	367.628	1111.99	373.223	1197.21	1022.18	1145.38	1146.32	1048.98	747.62	718.75	793.631	1424.29	560.109	1771.15	778.925	1188.13	646.747	981.452	440.069	1082.96
ACAP3	284.654	205.92645	288.65	197.06805	197.13675	137.82635	217.21535	179.12205	252.08335	266.527	249.1315	251.7365	142.8402	243.268	115.85355	163.11415	106.49065	164.9916	157.2705	158.073	157.402	258.467	233.0875	212.2416	117.70045	151.1974	209.4735	352.3815	235.807	187.713	163.53225	221.051	182.0123	253.406	68.5593	122.17685	206.0895	167.577
ACAT1	73.0503	103.249	82.1823	100.415	95.3666	70.2058	74.6699	125.799	53.7277	147.181	58.5925	12.9926	23.238	10.2849	70.1499	33.0854	46.9973	43.3556	33.9691	15.9669	29.268	25.5502	21.6053	69.7496	10.9876	6.84504	24.6084	7.70943	38.1716	25.4536	47.0772	33.8548	12.0267	71.5326	10.8109	26.1881	31.6374	7.15177
ACAT2	1795.86	1083.8	1736.4	1929.1	1059.39	974.568	1560.53	447.491	1531.07	532.54	2177.57	1936.4	3534.6	1874.82	1442.23	2078.43	1565.88	1607.55	1374.37	1727.13	1455.13	2785.83	1311.46	1338.49	1695.53	1659.9	1303.33	1435.96	1862.28	852.565	1153.12	951.18	1467.24	1422.09	713.56	2240.7	1266.65	1537.37
ACBD3	3964.65	2561.6095	2817.1465	2444.236	2141.522	2688.609	2959.015	1668.539	2649.101	1388.9535	2924.0905	2605.4735	1963.063	3712.2415	2597.6235	3939.466	2255.509	2678.9685	1884.3985	3192.735	3113.825	3436.73	2851.395	2837.51	2843.9865	3784.715	2918.945	2335.048	2609.8775	2178.3705	2535.445	2355.6715	2673.205	3158.065	2695.649	2760.26	3051.17	2336.525
ACBD4	78.9404	137.105	75.8432	76.3733	60.9782	37.9892	116.893	166.259	41.132	155.464	46.6711	92.7342	95.6593	67.7512	110.677	74.1117	10.0535	58.1849	96.961	145.443	82.7424	129.393	91.7973	100.108	109.845	21.5448	110.732	119.464	89.7221	187.282	95.1287	108.169	99.5392	62.3541	143.845	92.8317	48.682	29.9095
ACBD5	1085.021	1417.3515	1043.7315	1435.1535	1469.273	1393.3	1269.5915	1411.034	1445.4265	1380.861	1518.5265	1607.7185	1054.353	1307.976	1421.6755	1158.1875	1345.7615	1494.4005	1632.6475	1973.8295	882.5685	1972.7375	1563.33	1259.6275	2013.891	1425.667	1228.72	979.542	1731.628	1319.5165	1729.865	1431.607	1279.518	1712.6835	1320.84	1739.578	1331.7555	933.2775
ACBD6	657.868	691.378	796.407	813.894	652.931	773.761	574.055	1018.45	647.521	879.013	654.15	390.579	693.006	778.819	665.085	1240.03	870.725	851.251	958.628	1160.75	748.162	533.1	554.369	771.284	1050.57	894.309	863.624	675.234	979.239	681.789	726.051	474.79	887.257	668.761	600.009	643.908	1188.29	770.198
ACCS	56.5252	151.241	323.929	294.267	583.057	699.354	252.295	526.076	284.491	792.214	13.8947	235.098	541.956	286.87	448.049	290.151	37.8486	461.379	278.303	388.215	13.6517	144.257	361.413	474.285	406.935	401.144	108.968	719.214	192.664	203.04	198.243	75.1862	242.802	146.52	202.199	200.305	282.559	238.009
ACD	186.709	279.089	224.092	274.888	246.025	217.119	184.119	484.081	261.093	247.091	161.677	322.602	589.048	253.686	295.805	317.436	315.805	196.714	321.618	298.732	252.045	236.255	178.826	294.341	192.115	439.084	228.103	154.948	392.799	248.355	327.382	265.921	272.669	247.445	261.038	178.415	390.706	507.888
ACE	67.9067	32.02621	29.8307	37.5709	198.07641	79.1317	24.765215	62.29125	66.7597	73.504	30.019465	27.70945	37.8576	43.5107	19.08485	22.2998	108.2132	58.840015	11.29672	43.073555	31.80365	14.8079	74.6092	79.924395	58.1753	31.90601	77.060655	31.2966	16.4152	9.538115	40.7023	51.2633	62.3992	15.29815	42.79065	26.50685	36.40005	96.338985
ACE2	242.78	224.3245	191.817	287.669	156.2415	242.605	203.7555	55.62935	258.465	45.94765	321.692	356.7835	247.0715	153.862	255.2675	110.5575	453.914	186.2185	379.7405	140.288	178.228	457.401	373.505	230.0825	281.596	128.1535	238.0645	425.6995	170.7445	154.055	206.071	318.9305	173.938	316.046	299.8045	220.1045	84.4263	263.1235
ACER1	207.164	217.99	120.758	122.615	93.5361	226.98	108.018	9.50747	217.165	7.67128	70.8405	10.3866	21.8163	5.15534	49.3004	9.41055	20.9096	102.2	11.1804	57.0594	8.14838	145.145	130.915	117.551	68.9862	16.12	14.8171	37.2928	22.5477	14.0557	31.2345	24.2842	80.4027	46.8997	49.6587	134.694	15.4529	13.9669
ACER3	643.772	582.764	581.6155	588.6615	554.0635	781.9555	675.123	440.717	711.982	410.482	1129.5655	705.3955	1496.005	697.337	873.2205	722.743	634.1115	716.514	953.851	682.234	506.5975	880.0845	716.8365	529.3615	381.3835	750.272	607.859	740.7745	1088.559	315.6535	1190.47	773.1065	595.123	575.8915	1325.35	557.5205	567.6805	415.011
ACHE	22.5207	13.7367	7.18958	9.53885	9.40345	14.9933	11.3419	6.04291	18.8234	50.2782	10.5372	19.307	61.3609	11.4804	14.2078	9.19606	13.8088	6.64241	9.15777	13.4324	18.6751	59.6447	17.5635	33.403	9.39776	14.8075	8.18374	9.43951	16.7101	24.303	52.103	55.6333	61.4396	31.8792	11.6288	29.6225	9.80756	6.00488
ACIN1	272.336	350.445	309.939	330.935	388.929	299.636	361.265	247.573	439.239	316.869	397.476	479.136	383.213	531.119	379.815	325.505	445.255	410.215	321.135	468.13	501.719	331.329	273.677	353.662	324.958	320.73	444.049	403.492	376.362	549.299	369.394	435.864	578.394	426.62	399.979	443.682	591.654	503.97
ACKR1	1030.3	702.803	1212.03	839.851	1584.03	763.823	315.719	1008.78	876.826	280.151	116.816	77.1669	15.4585	106.454	90.643	9.07908	815.51	635.749	17.6404	253.137	69.1989	162.035	264.603	141.738	309.325	228.256	253.05	20.08	18.4818	94.7344	32.3805	86.0474	159.631	7.96858	149.052	278.554	15.6166	719.382
ACKR1 /// CADM3	42.7459	4.1249	5.03898	11.4543	11.9052	1.77369	5.43396	8.39981	30.0162	31.1067	7.42346	2.90134	4.71509	16.9682	7.14457	15.9443	9.00295	7.37264	4.77868	5.64431	6.69911	3.32754	8.09749	7.77163	8.61499	2.48191	7.33467	19.5696	3.52456	4.12335	4.73619	2.90545	4.26462	9.27765	6.76237	6.64141	6.5331	3.07719
ACKR2	52.4333	45.7063	53.7885	15.0286	38.4198	71.4373	33.0679	52.7374	51.4426	28.7329	40.1637	57.4767	10.9447	46.2163	14.0403	20.9261	26.1907	46.3889	64.8811	34.1031	31.2162	26.6753	43.1913	40.1977	53.2825	18.5952	48.8786	37.2214	22.8907	48.7356	39.2165	84.7048	12.883	21.9225	49.6154	43.2456	44.6033	25.7517
ACKR3	436.481535	657.378815	1681.9971	1057.2715	6251.98693	935.2977	876.46189	3308.733815	1674.05024	2811.53095	536.948975	1146.768285	7286.09075	6004.2844	1774.3709	5019.30525	725.492345	1024.76355	302.41175	4765.38585	3705.92965	2505.263855	987.118555	5693.8872	6409.7924	1825.13675	2343.32225	3840.09635	907.502815	4143.34955	3328.0934	1796.880845	4002.45235	3663.539305	2794.85095	1363.07424	5275.24705	3108.43805
ACKR3 /// AK023507	125.179	230.442	287.172	279.927	1076.93	244.191	159.93	688.735	518.984	962.677	157.523	322.437	916.725	908.119	418.307	641.753	174.743	156.947	121.85	517.326	650.164	324.442	213.684	1030.93	606.932	184.244	310.868	553.769	164.466	507.39	426.208	217.04	928.555	758.778	387.868	225.23	928.301	273.225
ACKR4	58.0915	87.2063	167.353	180.804	853.625	105.411	91.2017	359.015	122.614	347.34	58.7832	127.313	341.465	84.4997	116.579	136.113	93.7321	51.3496	112.737	141.74	205.216	79.9853	178.185	134.989	117.429	66.4129	218.848	416.626	138.526	162.927	600.285	173.383	93.938	41.1872	366.584	127.583	115.661	607.783
ACLY	345.15	272.811	297.117	320.223	382.628	399.9	369.734	381.051	391.013	354.434	641.334	499.141	677.353	718.362	391.301	401.729	409.611	566.407	446.695	526.056	630.802	505.2	438.268	925.819	640.559	731.234	724.302	352.701	760.751	1156.5	862.785	694.621	959.327	533.85	425.893	900.287	621.175	908.953
ACMSD	27.1492	10.3753	15.7041	23.7674	25.4045	7.81935	11.559	1.42277	32.2637	52.6029	10.8668	42.3922	27.3555	6.35294	38.4024	7.21532	22.4163	34.504	4.41237	28.4982	34.3479	22.8147	24.4395	7.20538	3.71801	14.9703	1.56252	26.7142	1.91515	5.69085	2.22874	6.28976	2.4868	48.9414	45.5137	6.23906	19.2792	58.5383
ACN9	550.277	567.137	494.842	574.794	294.73	542.465	618.541	447.323	641.513	366.01	697.079	579.101	1038.47	834.91	1119.52	1339.75	784.653	694.064	882.381	867.558	1132.99	522.211	590.891	504.13	798.72	1047.42	799.011	731.356	863.805	601.839	588.22	368.132	595.889	1236.22	592.979	388.102	860.551	984.316
ACO1	411.0135	408.047	629.211	436.0795	420.08565	496.57205	430.03295	1319.3875	405.3782	839.066	401.39335	286.3435	257.4894	292.0771	510.093	520.7291	411.656	399.91	478.1803	373.7244	336.4547	371.1455	349.098	320.451	265.0226	468.05655	303.34235	521.7005	664.07855	307.6294	445.0585	296.34435	360.16605	337.815	246.205	296.9773	182.64765	390.7926
ACO2	430.653	252.4393	342.91015	408.08525	281.991	368.806	374.0029	749.59322	436.16165	1249.95425	541.64315	492.6615	314.51575	491.2791	592.6265	484.84915	414.6468	368.27265	554.7344	414.84455	707.52535	598.357	311.04055	572.4832	643.01095	496.12475	472.3435	556.097	221.83645	247.33595	272.1126	441.4514	343.95505	524.154	341.66845	353.3258	321.61945	563.1395
ACOT1 /// ACOT2	373.924	440.394	525.554	429.965	500.872	458.263	487.986	2174.54	356.287	2152.73	270.178	336.298	234.781	272.469	250.24	927.025	478.256	376.464	316.018	530.53	577.049	262.614	162.378	357.914	749.129	455.313	444.409	287.342	446.751	280.185	340.972	397.144	473.145	298.764	410.996	326.697	806.493	595.573
ACOT11	113.7093	115.1665	151.35705	107.18715	111.15665	111.042	149.66	79.63065	102.90635	131.2905	99.04335	61.5397	126.2584	121.5785	69.6999	104.36425	84.4302	104.35705	199.12615	168.03	75.631	156.1755	198.091	100.6454	82.0104	40.384	108.5552	392.45745	56.6539	69.04455	58.63995	70.31195	156.62	117.9893	139.2385	59.16765	75.5036	63.4366
ACOT12	6.00409	3.44511	3.5428	45.7567	3.83199	3.01746	33.9638	36.0276	33.9089	39.6924	2.96827	69.0008	8.9884	39.3099	4.59034	35.1344	9.36989	7.57754	27.5258	44.0702	26.9583	4.67134	2.74134	40.4548	17.7412	26.0093	4.13709	42.9674	16.6435	2.54522	47.0694	14.7394	43.5653	43.6614	47.4944	7.54908	46.2075	2.30301
ACOT13	516.637	626.545	627.534	716.021	571.118	611.082	530.089	1191.86	632.77	990.847	812.009	757.43	1770.52	1131.07	545.865	1162.7	1392.17	830.845	1303.83	2119.89	916.933	958.657	713.555	554.149	2340.11	2303.01	1177.15	1057.99	1698.69	1750.77	1773.03	1439.21	962.883	787.332	899.849	1324.13	979.576	1140.71
ACOT4	355.202	519.085	275.454	300.258	258.023	752.991	526.622	93.3416	471.999	139.244	311.234	190.544	211.021	94.3844	367.104	253.898	196.205	131.912	394.114	163.98	256.245	439.309	305.076	281.044	167.438	265.428	282.364	266.829	359.575	197.408	188.583	163.494	157.103	205.625	268.217	256.728	147.654	206.239
ACOT6	10.2046	2.47484	4.90719	8.0355	2.69211	3.05283	9.92522	7.07755	2.31911	3.10755	6.31912	6.02075	12.0848	8.56876	3.27707	4.45262	2.90758	4.56513	3.16006	5.25059	1.60528	1.70315	8.38493	8.38191	2.66264	4.02394	5.05566	3.05041	11.3122	4.11943	2.06013	24.3453	47.9142	7.41939	3.08461	4.17206	3.5277	2.25732
ACOT7	583.6065	469.6475	521.436	536.808	478.2825	498.388	452.707	480.47365	597.063	461.491	757.686	1575.5585	779.4605	1106.132	635.6554	929.4235	802.8555	778.7585	677.639	644.836	2622.9405	648.9495	589.697	786.9075	718.1565	709.676	936.253	1060.1015	1848.1445	1097.4475	3404.4	1218.2245	916.6655	864.1085	1191.9715	1370.638	1502.922	2108.349
ACOT8	342.92	246.916	276.286	259.4055	204.9415	364.277	323.5315	194.49135	307.8125	220.95	205.1945	339.332	273.0225	196.971	262.347	195.8175	289.999	269.1865	264.8365	227.272	193.4215	251.962	282.79	315.141	229.278	260.243	270.205	231.2535	322.004	178.792	293.298	462.131	242.2225	280.27	263.7335	220.034	272.9995	287.8085
ACOT9	660.752	876.971	884.572	589.788	1288.43	710.233	635.705	1839.53	841.783	1762.14	395.429	481.886	826.867	699.833	547.2	2515.45	900.979	639.118	963.51	690.753	1123.92	564.152	614.08	653.913	793.934	680.242	846.867	1347.33	1031.19	1710.12	1941.14	735.18	1096.53	838.033	1050.88	935.805	993.784	1349.65
ACOX1	1505	1273.31	851.62	1170.65	1128.52	1452.69	1315.23	653.686	1251.86	435.755	1501.49	1048.1	424.291	965.061	1298.85	897.689	795.351	1049.42	592.544	837.007	587.707	1532.45	1176.83	1513.13	760.737	1025.68	922.717	708.854	816.746	1167.06	642.502	1157.6	767.904	1190.17	678.37	1316.61	824.933	1070.82
ACOX2	367.158	601.851	596.441	611.481	519.66	601.546	421.371	1548.85	640.175	1299.47	390.331	62.4961	165.142	199.483	307.883	64.3098	247.783	256.879	276.996	74.0862	268.173	164.29	244.48	188.057	149.657	150.486	174.222	104.159	128.192	53.1142	206.092	95.9057	250.635	171.276	55.6319	134.744	160.704	125.719
ACOX3	1009.093	968.279	714.944	793.7005	617.501	870.121	854.413	569.45	898.605	491.255	967.7135	929.8135	223.5355	551.927	1115.1025	440.06	526.0695	854.635	749.2365	419.779	349.2945	1043.85	779.8705	953.5295	236.714	380.434	673.4945	659.7515	347.879	180.826	261.232	767.0745	472.8065	688.961	748.691	859.621	330.9315	160.22825
ACOXL	48.718145	7.18994	9.85136	20.908235	17.5799	29.91894	19.97108	25.02346	28.75645	6.675105	20.810075	21.75642	57.07545	14.52465	28.28957	33.39645	79.92811	38.90086	39.34485	13.391345	18.761355	33.988675	25.34815	14.08605	6.80119	46.78695	5.8294	38.08515	38.1356	72.89185	43.70546	35.5027	38.77985	8.06399	38.918	40.82425	30.87905	23.4853
ACP1	1329.544	998.4245	1107.859	1183.699	834.1515	1066.127	1147.997	884.3725	1222.715	558.913	1306.043	1698.475	1934.55	1697.3505	1366.861	1310.755	1344.7965	1454.4515	1319.545	1726.905	1958.91	1136.361	1345.0265	1132.7215	2800.855	2003.61	2117.31	1334.2135	2090.085	1353.98	2209.49	1310.59	1738.285	1369.9605	1378.638	1592.925	1834.025	1706.275
ACP2	361.298	306.695	303.163	416.049	355.002	467.962	484.281	469.54	353.5	421.772	412.441	361.52	440.937	416.587	419.966	1173.11	704.963	506.267	743.46	435.449	521.645	523.715	638.976	461.364	508.916	336.197	584.075	887.897	807.48	699.911	924.696	626.45	716.212	538.589	567.561	533.436	565.661	619.398
ACP5	726.621	508.625	471.353	611.636	559.508	497.799	446.488	152.846	764.821	75.8818	1055.78	1306.38	1031.08	431.907	532.494	817.835	564.868	1199.33	409.273	419.72	1381.07	1113.21	1091.57	941.154	1005.99	722.574	1112.4	642.017	1260.45	1354.35	1771.12	998.13	1187.29	639.677	1403.62	1046.65	1463.31	679.451
ACP6	419.9805	425.273	415.2795	401.655	298.13165	478.1045	405.659	577.706	561.2165	590.464	338.124	287.6105	430.8575	211.9422	1202.902	289.1775	511.103	581.3105	736.3855	236.07495	184.19515	255.1174	302.623	615.3015	353.38	610.65	358.9665	290.68185	187.1364	406.509	175.77705	176.45795	525.169	537.801	368.7595	299.8576	253.49445	563.8985
ACPP	398.87	913.415	338.731	586.289	524.801	685.216	773.503	14.3495	766.229	22.5972	864.706	442.173	184.125	223.762	679.652	139.663	474.368	323.596	199.505	438.737	93.483	805.635	916.716	476.933	553.094	635.54	466.991	423.325	140.333	572.964	154.899	1091.2	289.76	791.925	252.142	601.276	153.78	204.624
ACPT	72.0533	88.1874	127.019	139.023	114.3	96.0191	63.1905	70.5092	123.677	159.213	128.187	138.285	180.257	230.071	150.379	158.021	202.203	198.236	226.714	170.035	161.701	106.021	163.246	180.148	141.783	87.8436	126.707	208.519	175.487	130.488	165.063	113.785	163.661	234.154	149.284	268.576	133.392	124.904
ACR	44.9128	56.8947	11.4668	11.9664	7.35687	26.5237	48.9579	12.0924	13.7963	48.7731	68.3732	15.7996	82.3302	11.6334	13.4942	9.14783	66.9691	29.0072	6.17265	23.1298	95.9551	10.3554	67.1902	27.7669	23.8437	7.43973	12.6495	48.2082	10.0467	85.0567	6.05937	48.007	28.1525	15.0194	57.7007	59.0658	25.6593	3.37495
ACRBP	5.48701	14.7878	13.2488	15.1678	5.26091	5.76218	6.27765	4.16908	21.3346	9.748	5.71496	10.4942	13.6025	9.30855	9.04122	8.76899	22.4015	6.872	13.2124	19.8378	8.49586	7.82214	36.8911	5.99187	15.3883	20.2324	3.81731	20.3788	16.0966	42.9878	38.1036	10.5527	8.17842	11.8017	5.22318	6.06199	3.86423	49.8752
ACRC	149.365	251.11	119.659	142.74	237.601	159.026	203.323	176.223	183.826	215.38	217.182	264.879	132.102	216.562	246.372	253.97	142.461	170.335	575.266	194.724	1006.01	144.646	171.791	244.23	173.599	242.616	184.568	136.427	128.018	272.452	182.638	274.323	280.404	230.282	167.76	199.341	257.037	147.183
ACRV1	69.34465	46.283	55.6879	51.8583	39.7932	48.43745	29.59855	39.47305	17.28225	47.6456	54.0733	84.8295	54.9247	92.12	80.3187	46.43765	55.30985	49.40485	63.6072	50.91355	37.82205	87.60015	59.25875	59.5168	50.60985	55.84975	50.12725	90.47695	70.9012	59.8492	44.69415	81.77525	62.6285	75.7713	72.03755	53.90615	54.4774	49.67905
ACSBG1	17.74075	31.81915	52.85355	12.14395	16.5779	20.861455	32.046	75.3148	22.12155	160.03075	8.464735	5.755075	9.824855	46.32695	10.15925	15.25809	38.8067	38.3157	60.08195	23.351895	16.126705	27.691915	17.678045	57.90075	15.34208	6.226465	32.09715	45.4566	52.7211	3.24641	10.24776	25.1543	3.56155	41.85326	26.857315	16.71755	13.45174	27.802225
ACSBG2	10.3509	19.2986	70.9552	63.9665	21.7476	41.7988	41.2133	150.306	46.9346	223.93	66.8074	21.2808	13.4717	38.0015	14.0195	30.878	52.1111	13.2492	63.5283	49.5961	44.8667	8.874	12.4792	40.5714	44.1373	30.3663	56.9351	16.3628	13.5347	9.70702	49.2014	43.0922	76.3824	5.57697	59.928	48.1779	67.544	41.225
ACSF2	371.788	389.044	333.077	372.642	364.429	403.123	350.247	272.686	351.546	348.569	270.243	320.302	318.24	218.595	428.697	138.737	377.668	409.584	371.932	230.075	305.717	415.961	473.496	337.626	229.261	255.071	504.072	364.474	224.917	580.392	361.753	352.703	521.253	543.105	136.87	270.478	219.048	243.753
ACSF3	78.4289	47.7644	78.5559	106.314	59.7198	90.1543	105.627	65.8339	70.3869	65.7186	51.2632	103.607	128.315	166.535	215.582	95.5631	119.067	106.55	116.324	83.4216	72.0569	104.404	70.3051	82.68	88.2493	62.7468	144.228	141.535	234.228	77.5382	90.6371	130.901	107.431	87.2196	81.5334	86.8691	95.8287	63.5897
ACSL1	2690.84	2834.835	2230.78	2264.322	1711.8675	2829.635	2822.57	2130.965	2714.815	2766.865	3479.645	2673.0555	1618.335	3096.45	2169.5395	2271.5855	2099.502	3213.96	2855.2215	2318.245	3031.43	4552.775	2766.46	3617.4	3081.97	3089.675	2755.535	3468.375	1972.4025	3040.78	7270.845	1810.7605	2450.48	2721.11	3011.875	2794.815	1478.8285	2317.1955
ACSL3	1912.06	2605.55	2537.15	2358.1	2221.88	2346.51	2613.36	2104.75	2671.9	3174.94	2009.21	3556.34	1225.69	3030.43	2105.85	1188.89	1645.1	1690.38	3581.68	1455.71	2937.89	1814.22	2551.73	2206.46	2138.11	1547.05	1940.09	2003.99	1329.71	1837.39	1595.36	1721.67	2363.83	2074.53	2578.39	2320.84	1208.86	2342.98
ACSL4	428.041	205.991	342.57	174.384	286.421	219.437	205.558	238.182	236.449	243.329	210.224	251.179	353.21	333.793	149.403	221.499	510.599	295.098	644.979	203.682	350.37	133.722	241.499	403.977	257.472	171.832	238.397	359.533	213.765	170.109	343.185	144.035	414.65	172.028	283.617	206.436	189.777	500.788
ACSL5	502.3385	408.4255	377.949	696.997	522.9275	449.617	464.2105	214.373	354.9425	201.9002	272.1655	668.801	203.622	155.346	444.765	182.1285	787.439	561.0545	1240.82	178.53135	190.6755	619.534	915.6425	301.422	283.9145	179.4695	423.6765	730.997	151.0955	467.7945	1366.88	339.375	377.9335	332.5865	686.59	335.7335	274.0125	791.1085
ACSL6	38.9437	50.427	51.3586	58.7404	38.3984	41.2262	55.3499	39.3247	48.4924	83.8406	37.5464	26.7248	20.784	63.9831	16.2626	28.1596	58.9035	27.071	63.3934	22.7179	35.2485	56.3533	27.6747	38.9986	20.1808	39.9321	31.5514	46.0736	29.306	47.1954	61.9105	20.6988	31.5152	30.4404	25.5835	32.8383	29.0965	32.6443
ACSM1	27.71068	13.3795	15.99408	9.736235	19.4942	9.21253	14.622225	42.93755	21.45985	30.70474	41.9841	34.9078	22.31412	8.291565	5.18431	17.32495	6.244655	30.590105	7.257755	19.0859	6.8398	10.103365	14.11147	35.7088	28.653545	6.398185	7.18687	13.48701	16.951765	8.445575	21.28829	8.701535	8.007515	5.434855	13.54274	4.2574	11.062695	6.74397
ACSM2A	16.81277	1.86778	6.283255	4.641589	3.95645	15.020285	4.2363415	13.522205	21.109975	7.029805	7.84493	30.069375	21.0313	17.7352305	28.70751	2.483115	16.729055	22.87335	2.919945	18.996805	8.82219	16.54931	1.63911	1.775545	4.277285	3.832265	12.54867	3.16645	3.318085	32.0034	8.56836	10.46603	12.31585	17.28502	4.083635	3.433355	35.74485	36.4004
ACSM2A /// ACSM2B	23.557215	46.1807	30.66528	29.7118	34.08332	13.93392	19.6919	14.05895	35.72755	21.44965	18.116835	44.692	48.48653	32.5606	4.9778	45.723105	47.6908	9.540055	10.31012	50.436025	20.12405	35.7327	30.7619	28.789015	11.6441	15.997455	53.26235	76.6908	92.9975	24.207475	33.67885	44.055385	6.97621	62.3684	25.19965	35.65489	56.3214	43.5531
ACSM2B	76.9447	15.7929	7.58784	2.70368	10.2831	27.6525	8.60521	0.978524	11.9391	21.5187	8.61832	15.9259	4.32723	7.09906	35.8923	20.8678	5.2023	7.57571	8.07133	28.1522	33.5367	28.646	6.95156	32.52	7.3239	2.79696	33.425	81.447	45.6997	3.20489	22.0664	8.22662	50.4404	4.64956	15.076	32.7162	8.41096	2.89556
ACSM3	70.6492	159.543	75.9591	89.2507	44.5104	88.91385	32.65925	19.507475	56.32173	14.66302	7.53461	13.15	13.36089	3.51879	33.926885	21.7481	65.72285	57.3299	25.277805	12.168005	6.308135	30.46025	53.32171	27.29954	3.398165	4.56899	22.881305	20.27006	12.87382	28.57866	10.1376	3.58342	34.06378	9.523755	16.61726	17.56393	22.696645	10.84296
ACSM5	79.8062	17.4719	69.5657	96.4657	146.602	96.9607	59.7781	139.085	69.2428	160.335	66.2459	72.5185	43.8316	21.4566	28.1146	75.2323	74.8935	55.7285	61.3019	36.302	19.251	51.3933	51.3842	25.1598	43.1581	13.7395	22.787	57.5573	35.8736	41.5751	49.7645	69.943	77.5033	13.4646	6.14809	48.5444	28.5324	40.4892
ACSS1	22.6986	69.1519	16.0807	18.3493	55.938	15.3733	41.6916	13.572	17.3298	6.67801	14.4727	19.7814	10.1922	12.8964	12.6341	11.5589	59.7709	14.4602	10.8346	6.03134	12.3254	16.9677	69.3897	27.5111	5.85029	18.0948	32.9608	21.5032	26.917	9.28021	29.2732	25.8229	41.758	10.524	10.4751	10.2854	41.6184	9.67379
ACSS2	483.356	377.46	428.146	417.556	327.404	355.759	516.988	451.046	590.299	669.072	483.181	713.289	400.659	439.731	487.422	334.341	483.092	359.562	398.758	364.59	467.126	500.058	403.279	486.491	383.333	512.63	452.922	392.176	547.61	475.651	339.899	526.357	398.392	564.05	416.212	507.788	358.392	479.753
ACSS3	78.74295	217.044	135.4625	155.03035	326.763	166.534	73.50025	176.987	138.9325	182.6705	36.765425	32.49646	59.4967	54.45905	54.9492	37.79215	86.5736	95.6417	26.06595	61.9662	57.95965	44.2752	102.35955	161.1765	80.6993	56.8681	104.64365	65.67	64.22645	120.81725	39.1973	56.01895	50.3411	49.08599	79.54395	50.1177	57.2858	61.4217
ACTA1	61.8249	20.3418	68.8518	59.4872	95.1057	61.7352	32.4309	49.9729	70.5919	46406.3	27.9153	43.8196	16.9503	20.9376	9.37269	43.3326	14.0216	70.7031	11.5111	42.6731	52.2215	22.4141	55.2593	9.88503	55.4955	39.2405	55.1086	55.329	17.5226	52.0906	63.0554	36.772	37.6164	85.5516	52.4654	40.6	41.6993	69.6067
ACTA2	7654.71319	10649.334	15456.8407	12223.73645	9231.01675	10316.02725	9051.1698	18243.3725	4104.96325	19740.2908	194.2722	91.55358	898.58394	2327.1993	629.630905	1414.742535	3163.75485	3924.60555	312.44049	1690.0957	3147.36895	1087.912815	557.94758	1223.75769	3558.41911	1779.19265	3247.8891	875.55175	450.866175	1008.0361	1853.26365	915.03735	1855.82258	341.22699	1123.42316	1285.98698	2878.48022	3667.3692
ACTA2 /// ACTA2	173.548	947.411	978.872	918.684	758.542	864.432	751.353	7441.33	486.008	4527.17	12.0434	18.4379	78.4146	172.687	41.4315	110.455	168.563	164.641	60.9796	73.8407	135.313	3.98056	9.34937	36.4781	247.197	81.6557	118.951	65.6422	53.1557	15.7144	67.0083	9.00189	10.4801	104.217	97.5207	114.99	112.546	116.818
ACTA2-AS1	162.936	142.345	104.321	105.819	106.287	107.438	102.718	137.41	98.8801	168.639	44.4405	81.4294	26.3631	43.9469	55.56	60.2081	102.595	53.2329	47.7564	27.6042	30.8617	5.45494	15.7583	17.0401	64.8222	50.4205	68.5224	71.4177	93.7406	19.2571	35.6876	39.3008	65.7422	50.5564	32.5453	30.2613	58.1637	53.1571
ACTB	36022.35	23791.05	30011.45	26201.8	24085.95	29732.5	32164.75	32742.95	34224.85	39220.2	32857.35	42370.4	26075.4	35847.5	34872.35	32118.55	27925.25	28921	24429.95	20773.75	28057.2	28373.85	29921.5	27373.95	20323.2	22325.9	28661.35	32641.6	33594.85	37640.55	27038.05	24965	30324.6	32176.15	31452.65	31439.4	32374	28443.7
ACTB /// ACTG1	42424.5	31240.2	36385.5	34222.7	34187	34602.2	36526	25887.1	41781.4	26463.6	44242.7	59627.9	36274.4	47800.3	46006.5	37340	35215.1	38394.7	39368.2	31785.4	37044.8	39551.3	41713.3	44600.7	33684.8	35155.9	32949.3	41896.5	40571.5	40850.7	34289	38566.3	38983.4	42820.5	38673.1	42287.8	38487.6	32958.3
ACTBP9 /// ACTBP9	288.368	179.944	237.384	216.866	146.609	387.201	500.695	234.599	253.058	345.613	246.847	231.231	207.332	169.445	129.204	387.016	201.229	205.721	50.8976	129.618	188.035	245.208	248.479	223.136	87.1443	134.486	299.235	165.554	355.752	251.18	242.719	158.871	231.421	265.391	206.979	212.584	235.702	424.935
ACTC1	658.587	958.876	2733.15	2285.46	485.846	1037	823.747	846.488	770.913	11418.5	15.0325	67.2701	170.514	867.388	136.193	163.595	697.904	986.771	49.2652	307.331	824.511	159.1	90.2	281.79	393.434	173.724	307.148	191.857	313.308	189.209	142.752	65.1373	218.675	14.7559	196.935	365.565	498.434	388.32
ACTG1P4 /// AMY1A /// AMY1B /// AMY1C /// AMY2A /// AMY2B	307.929	546.22	635.275	626.028	763.889	569.887	522.796	1589.98	459.707	1719.41	235.35	395.297	87.5726	196.185	361.322	51.9087	560.841	385.115	910.51	272.868	151.894	247.649	259.949	674.09	112.245	74.1935	191.299	126.968	92.0268	160.281	38.9236	153.171	116.104	156.645	150.885	108.012	427.863	72.5334
ACTG1P4 /// AMY2B /// RNPC3	691.675	1496.41	1073.57	1332.22	1501.5	1295.53	1242.06	1193.63	1365.56	1295.59	1124.27	913.621	607.146	1017.54	1237.15	1124	1377.84	1307.35	1487.33	697.296	861.71	848.678	968.199	911.565	1045.53	535.68	762.293	887.095	1006.45	837.522	1066.8	718.08	1017.67	773.628	841.119	1049.62	1207.21	573.119
ACTG2	9229.37425	9702.329575	17329.751645	9561.53494	4206.52401	9895.62505	9711.85195	21720.88865	2720.9275	23830.9849	19.85678	31.327045	143.882435	497.80295	134.435655	175.42878	1255.8831	2343.608645	60.45483	367.808	473.02287	669.570375	73.07481	303.8522	733.18085	214.547425	541.857885	357.4655	87.778375	132.273635	292.496715	171.93875	520.96755	43.08401	184.78614	205.954055	1132.19585	721.529995
ACTL10	59.379	82.6089	40.0323	124.999	72.6586	131.767	104.136	11.2539	35.0426	10.4538	164.186	220.029	66.7648	74.7149	83.0886	110.194	129.012	152.969	106.324	118.188	26.7624	206.346	144.315	198.911	136.476	20.1781	132.894	52.7383	82.7945	29.65	39.7158	157.128	16.1041	154.614	58.6421	135.619	141.604	156.921
ACTL6A	2262.55	1807.55	2329.53	2576.57	2153.66	2411.31	2538.71	1326.03	2083.07	1496.41	2899.42	4274.39	5654.89	5073.03	4265.54	3035.24	5384.61	3604.15	3132.24	4559.6	2924.91	2849.84	2247	3430.63	6961.69	8306.94	3763.83	4699.49	7816.37	5929.5	5260.26	5703.64	4313.31	4022.31	4211.5	2391.38	4973.27	7162.6
ACTL6B	7.533375	4.321375	5.22557	10.392705	3.968415	5.146795	6.830355	7.86492	5.424405	4.892115	19.28788	13.27347	4.27436	4.416585	5.916955	4.92006	5.67749	5.319085	3.51174	6.460345	3.33789	6.62635	9.22244	3.552605	5.20669	5.40256	4.8182	9.11877	20.4957	6.96288	4.54047	8.275495	5.47005	5.520575	5.594455	7.794025	5.111515	6.73949
ACTL7A	5.94782	6.0925	6.07052	3.84416	5.43934	4.93196	9.532	2.54846	15.6955	5.8232	30.7265	45.2072	40.3278	49.3333	14.3589	12.1312	14.224	8.70509	28.467	13.5883	10.0346	13.0807	11.1412	39.3959	39.1502	14.7097	8.96651	37.2374	18.7624	21.9939	8.31816	24.3612	38.6765	34.6376	14.2313	9.302	5.95453	21.166
ACTL7B	5.56982	5.50252	11.304	9.35466	6.38529	12.0203	6.10084	7.69815	4.08934	4.83757	4.1351	49.1643	11.2556	13.6037	11.6881	6.03762	9.01595	67.9438	13.9298	10.1924	5.5749	72.4325	11.945	4.49298	11.8873	11.9588	10.2812	8.95735	11.5542	9.45694	12.6609	10.7514	6.1591	16.5771	5.35366	9.66582	4.38533	8.63867
ACTL8	8.75796	8.80868	12.4036	5.80982	8.23397	12.658	9.00114	4.30571	15.1686	5.84222	7.19174	10.3908	7.37404	8.82201	9.44424	5.70518	19.8171	8.4237	15.2946	18.5712	10.4471	11.1032	9.71257	57.3824	7.76997	5.81509	10.2877	16.1191	21.6574	89.788	8.61317	25.9603	11.1766	13.4698	6.63849	9.92087	106.393	293.495
ACTL9	4.13121	13.3842	5.37	10.4355	5.85253	11.0831	6.00207	2.00755	20.1238	35.5535	6.20842	9.83165	34.6217	44.1952	25.8484	4.00993	5.68712	19.0646	4.15281	9.08863	6.13479	5.99391	7.50628	3.31943	29.5322	19.9458	19.9433	55.6892	35.1409	41.3367	29.1514	25.7441	8.46751	6.59905	41.6483	37.6449	3.41156	13.6828
ACTN1	1232.042	1193.3005	2126.165	1120.031	1048.1625	916.609	1079.25	5061.6	632.157	10055.87	746.392	868.556	2119.155	1783.035	798.436	4938.355	847.1555	1250.8395	842.7575	1240.956	5103.17	813.981	767.5685	1137.0915	1207.001	1156.596	3647.11	1900.29	3562.97	1939.885	2189.095	795.733	1657.45	1221.318	2218.835	2732.425	3582.475	3354.14
ACTN2	20.25905	16.514455	149.9755	27.11275	22.34985	9.61808	14.55076	607.9	4.634065	5518.055	30.53835	15.09922	9.92368	6.09055	6.444315	6.948075	5.612825	7.03857	5.44888	18.0812	41.488005	12.80591	6.816285	67.57415	5.150425	8.977635	14.16815	25.51337	14.21316	10.36283	24.1819	5.28758	55.79515	14.00925	8.412805	6.53202	4.578345	7.054625
ACTN3	41.7341	12.0658	37.5694	70.8562	8.89255	58.8723	55.0136	19.7571	82.2317	137.563	71.3414	32.3542	39.3884	77.8601	42.2423	48.5453	55.4549	52.005	87.0881	64.9388	71.1564	56.1144	14.7078	72.9454	83.3582	32.2188	61.8359	14.6088	27.4436	60.7691	7.62629	13.0248	59.4443	62.8023	23.7327	57.1361	26.4139	42.2331
ACTN4	1362.75	977.402	1011.77	984.521	959.349	1251.74	1282.31	813.588	1414.5	833.62	1318.06	1233.55	736.429	984.642	1074.4	1136.92	732.465	902.135	1088.86	990.549	915.708	1049.01	1159.72	1168.63	615.73	772.408	1144.38	1043.18	726.035	1155.33	860.112	969.603	729.039	1148.25	816.443	1053.72	1079.13	1055.56
ACTR10	6045.34	6068.97	6295.83	6596.36	6554.71	6814.77	6325.34	6532.48	6119.66	5807.94	6061.19	5165.1	4700.07	5005.25	3121.62	6826.32	5160.35	5963.72	5632.3	4221.54	8703.83	6688.53	6589.64	4947.5	5818.09	6102.6	5739.98	4710.08	5822.29	5507.16	5220.96	6998.92	5934.4	4656.63	6366.78	7477.65	5390.24	5265.51
ACTR1A	1009.0545	760.169	970.4375	841.4045	810.301	850.121	904.9075	1001.752	1045.7265	1260.795	812.265	788.7705	562.3205	692.313	847.661	775.6895	495.353	755.2315	793.518	551.8875	744.494	1005.1015	934.1535	695.4945	412.8535	639.236	957.9635	811.577	868.069	880.5785	818.9635	828.1005	841.475	758.108	837.193	1061.9115	613.5175	834.563
ACTR1B	744.328	846.814	950.83	988.692	763.786	851.862	964.642	1240.35	944.32	1397.72	1130.52	793.473	897.853	750.674	895.158	903.175	794.787	892.792	1062.13	1196.57	733.825	878.274	719.654	1042.7	1034.05	893.413	693.269	714.21	629.938	958.805	669.052	691.364	862.381	1024.47	697.799	619.21	703.307	1238.91
ACTR2	1456.46	1022.44	407.235	969.385	811.445	946.649	1631.24	302.103	1140.1	214.936	1057.79	616.482	1174.56	545.214	917.384	1068.1	617.803	744.731	491.469	1156.02	935.02	929.45	1119.04	1336.28	824.744	899.764	1167.37	758.216	900.014	922.188	930.497	1362.94	986.515	956.519	942.918	1009.61	860.297	483.455
ACTR3	9881.93	8179.4	10446.7	11718.4	8411.44	10837.2	11574.2	7479.75	10738.2	6941.38	14179	12432	12988.7	12876.9	10303.3	14096.4	10806.8	11495.1	12338.9	10828.7	11415.5	14412.1	11369.9	8864.75	11704.5	11174.7	12663.4	10374.1	10460.3	7343.54	11343.9	12052.8	8723.16	12696.4	13221.9	13077.8	8171.09	8527.34
ACTR3B	133.6415	113.9957	113.66625	180.707	176.56485	196.386	182.89925	166.934	132.8627	193.1181	241.0335	191.754	238.2395	297.826	147.10795	159.318	196.871	220.8165	213.0295	280.797	230.1425	147.5257	158.968	271.4755	298.359	275.6375	218.5905	202.0008	159.5376	199.19025	216.52365	255.9955	498.7445	131.2141	110.46885	117.5163	153.56975	490.458
ACTR3BP2	74.8755	19.26	62.7573	24.1544	7.81259	40.5799	59.4253	13.6211	19.3444	59.4143	79.0195	71.5838	101.622	50.2494	63.8327	12.7069	56.0437	22.7634	42.6315	48.265	26.2694	76.0322	49.7354	35.6973	82.4214	81.1239	25.814	86.598	83.366	43.9587	66.4653	87.3743	6.33044	104.876	39.5159	19.0838	40.6895	8.22384
ACTR3BP2 /// ACTR3BP5	24.032585	40.551435	30.10077	6.28131	13.71238	15.296485	36.2366	5.311735	11.71085	27.96303	35.95278	9.84088	46.361245	26.238195	9.77683	41.32026	43.609815	55.37905	32.92254	50.10493	11.304985	32.555	58.59299	10.775415	27.37482	24.5287	41.370685	38.03841	39.470845	21.67889	65.2068	14.29366	55.89435	33.25593	11.00267	36.247785	40.5724	35.83702
ACTR3C	208.945	311.449	272.019	431.898	199.54	343.59	222.99	74.7216	391.258	49.222	362.959	331.78	96.6081	193.133	327.149	155.675	227.228	240.303	250.97	181.93	209.071	282.271	377.153	293.108	197.899	197.412	217.727	224.849	208.024	174.11	229.474	491.872	165.576	409.781	231.694	285.412	285.908	159.085
ACTR3P2 /// ACTR3P2	42.1652	25.5011	43.2306	20.6444	28.4359	31.6737	72.5288	27.1945	60.9419	39.3845	58.6513	60.4793	50.0271	57.9822	34.2562	32.1791	40.5124	63.1189	34.2069	37.2848	11.2144	67.9138	30.9396	41.3434	46.7328	35.5825	19.9025	67.0681	16.2063	47.7437	25.927	67.9613	24.5925	38.4943	58.8038	38.969	69.9355	31.1755
ACTR5	341.185	364.621	255.525	292.397	319.0155	243.433	280.4645	327.05	362.577	300.8045	240.3665	322.168	283.335	235.4195	473.715	321.879	431.741	264.9745	400.029	256.99	353.7185	244.1285	275.752	507.252	295.7175	305.556	326.833	344.9525	409.6295	245.1265	382.286	564.7415	370.627	349.358	253.4935	322.7425	438.5835	281.6705
ACTR6	668.230325	929.1528	848.199	905.85185	853.9424	914.6006	875.35035	1007.841	799.5384	888.7033	985.36355	994.8203	765.329	1090.379	713.5577	789.68025	1276.69465	1509.1044	1517.4327	1008.8474	850.30345	814.70685	636.09355	879.0318	713.95085	1136.4458	880.4227	826.4611	943.8904	871.163	932.45575	1049.5772	944.85385	922	900.2375	828.327	863.051	833.3554
ACTR8	296.18	381.7995	327.974	382.807	427.1175	385.586	369.8045	313.2375	420.5585	335.968	398.0895	368.262	256.333	312.3665	412.4515	576.552	386.898	381.016	472.532	352.7095	314.1435	393.229	365.9595	308.0315	320.821	326.9955	346.1445	380.142	376.3105	259.7575	249.4744	358.2035	381.5805	326.3335	413.845	314.068	329.7875	292.11
ACTRT2	17.4667	11.8966	13.8635	9.51383	23.6312	5.00535	36.2467	13.4071	10.1297	30.9776	40.3534	14.5393	5.07757	3.26232	55.9798	8.7932	21.4208	60.2751	39.9023	12.2738	42.0543	18.0886	62.9562	23.394	30.9574	14.1443	6.36421	39.8814	39.1206	13.7611	5.68095	42.9692	17.3454	19.0573	13.1809	73.468	8.99909	8.40267
ACTRT3	135.304	88.227	138.091	131.22	125.726	104.338	123.815	181.183	123.046	129.005	143.701	185.516	116.903	170.925	91.6721	242.259	148.441	144.087	246.585	192.328	529.195	117.824	118.799	139.208	202.846	228.55	203.955	107.568	298.172	156.88	118.974	156.145	163.375	129.319	208.668	168.827	147.996	186.945
ACVR1	820.61	1110.68	1327.31	1116.94	1795.02	1247.79	1015.07	1900.36	885.49	1999.7	804.886	1088.98	1805.6	1393.27	1361.9	3330.13	1093.62	1549.47	1627.64	1696.69	2528.93	970.201	995.002	1044.33	2225.73	2604.09	1548.45	1677.81	1407.06	2334.47	1432.57	1409.94	993.373	1025.61	1332.86	1566.31	2019.64	2079.39
ACVR1B	99.659	76.8075	69.5735	63.62525	80.68255	117.222	89.06225	28.2113	92.54605	47.85025	93.87585	103.17625	108.9515	43.2177	73.10205	85.2775	136.765	81.05425	54.54415	74.1422	105.8558	74.08865	73.2523	77.2593	47.11145	69.95535	75.7963	91.56085	54.0412	59.306	72.72685	72.10175	90.63565	146.654	70.47935	83.7766	68.0747	37.6529
ACVR1C	54.5718	84.6729	54.6515	65.77085	98.6853	66.2212	78.7898	19.78073	92.1999	13.34915	175.3	414.526	231.4955	533.7575	409.4705	427.3585	198.026	450.397	310.2325	286.3555	430.4015	87.96165	229.6855	218.9435	82.82765	217.2035	248.702	256.681	150.813	549.2925	161.28465	229.258	192.80975	321.09	194.184	232.957	543.939	210.498
ACVR2A	557.0935	709.2565	626.4745	682.382	674.857	777.5735	605.1375	1039.193	654.4895	1057.521	615.274	619.0015	664.082	561.909	724.3955	497.164	549.1845	445.8755	695.749	551.4365	412.162	641.253	504.648	430.8165	719.9335	847.253	391.901	470.1115	344.3095	549.776	245.139	398.121	478.8255	457.8	353.2495	363.7875	540.627	292.5425
ACVR2B	191.968	114.348	120.014	135.631	118.778	119.685	121.52	98.8918	95.1213	117.175	139.912	243.47	244.681	197.131	197.345	121.471	131.302	193.08	297.143	260.941	128.357	120.108	163.724	220.748	105.87	183.892	138.983	175.851	221.54	258.334	127.236	151.645	180.955	319.525	238.776	194.89	175.011	171.799
ACVR2B-AS1	31.0093	48.1165	92.9299	64.3012	44.522	79.1057	73.9675	157.802	47.4917	240.047	47.2488	73.796	47.1326	28.5324	79.924	25.1654	9.93912	61.2288	79.8305	72.0819	49.0146	89.411	12.4017	150.058	89.6782	27.8055	39.2224	48.0845	74.5558	62.0368	71.3413	78.9555	33.9069	80.1028	62.2775	41.8346	42.4272	115.326
ACVRL1	77.3733	119.22805	91.18755	195.5665	321.5215	136.6965	99.6852	153.264	171.3835	173.251	19.02345	20.593625	11.98957	87.4409	40.43695	45.15865	45.870935	120.00225	50.62245	69.15215	102.2434	116.222	77.52435	87.0296	127.288	31.80495	229.29435	67.0897	17.0831	21.7744	91.25975	79.70855	175.0375	109.17205	120.6	66.81355	54.55942	115.9638
ACY1	7.00877	8.96888	6.23146	5.25286	5.69352	8.41468	4.87461	6.41918	7.8931	6.44878	7.85032	9.19229	6.34767	6.0073	11.9179	5.12763	5.77077	3.71053	6.59743	9.86625	21.9067	6.68591	8.1622	10.5137	5.07205	10.4361	4.96723	12.3255	7.45582	9.42751	11.9449	5.17407	4.07066	7.62099	10.0191	11.6042	8.94977	9.50996
ACY3	50.66145	62.08095	36.36805	50.106615	43.32349	58.7692	31.3639	31.0979	29.2019	45.80845	34.92955	20.909655	34.33445	12.04745	35.9524	43.59768	76.9703	47.53885	47.5096	34.18435	52.94305	42.181	49.0525	54.49375	17.234495	24.62495	27.298275	52.68535	25.93873	52.37925	38.07695	21.115615	32.445125	24.13295	39.6513	49.562735	23.8587	30.87848
ACYP1	619.249	869.295	700.199	771.395	1913.38	1067.57	749.154	698.512	694.31	738.69	902.863	939.206	1655.55	883.647	686.489	1364.68	948.859	703.554	1133.55	1184.35	1796.92	621.398	623.09	855.923	1300.35	793.295	1001.91	800.167	1695.99	1425.36	1018.08	1203.35	1002.28	1174.95	1065.28	1063.3	1757.51	2023.39
ACYP2 /// LOC101927144	536.589	515.855	381.332	777.117	542.946	721.243	558.587	683.956	479.899	1502.28	430.151	345.819	1171.35	315.459	549.176	473.527	587.765	499.995	939.564	635.669	342.205	490.492	489.345	336.88	411.383	446.602	435.771	794.882	205.068	428.414	305.543	429.328	324.606	524.381	312.495	471.379	245.031	235.445
ADA	153.61375	210.3665	279.198	252.568	335.108	203.591	233.5925	338.758	226.5845	278.1355	330.4775	375.4785	980.5035	807.5295	299.6375	1285.2515	401.903	972.1725	1738.915	533.597	1506.105	464.2255	626.2485	2234.025	859.2775	671.146	853.934	566.213	1802.2	1078.715	1222.025	531.649	439.6285	272.5335	948.137	768.0115	548.5905	632.867
ADAD1	65.528725	65.067085	114.2447	54.5283	37.3357	50.29305	56.043305	33.6843	92.2919	71.48355	61.66515	76.62575	38.2251	81.05485	87.00405	37.9974	73.37035	47.98225	54.15725	55.96155	46.61262	56.2203	41.35415	96.8719	55.7991	66.42085	33.6275	60.84575	76.26665	54.05055	40.3085465	72.1905	77.86305	55.933425	56.03823	58.626	52.6928	37.10725
ADAD2	58.9829	32.4653	107.75	112.568	38.865	53.0316	101.69	67.7376	188.696	9.93317	59.8637	26.016	15.2945	88.9861	27.9551	21.1527	92.0221	26.5879	16.3908	45.4845	94.4645	81.7189	9.70788	87.7857	14.2965	19.6115	84.5306	31.9311	115.908	24.7451	74.9202	23.6336	76.0573	83.1538	40.2795	20.8801	55.5493	46.146
ADAL	102.341	136.979	159.198	143.312	167.52	109.949	156.664	216.281	105.057	222.318	153.59	196.261	279.45	176.336	216.876	96.0374	150.564	133.873	142.611	173.361	104.963	163.346	124.032	222.394	109.28	106.365	151.473	78.7745	177.15	143.149	126.821	108.561	156.445	167.699	124.6	148.861	147.509	119.484
ADAM10	488.739	471.289	353.749	337.167	357.596	408.7	447.878	287.57	377.422	153.616	507.2	363.457	418.69	422.346	537.288	762.372	502.709	550.186	613.36	461.689	762.002	557.681	584.172	789.826	404.345	504.977	719.565	397.45	816.061	1106.09	864.124	411.022	587.21	394.57	680.798	831.031	763.456	404.742
ADAM11	17.04205	56.01728	8.85057	12.53169	30.73073	68.5587	37.03271	14.36508	34.5852	57.13684	18.15725	20.73965	38.6521	44.22688	17.18155	3.165335	31.403365	6.94619	33.41585	30.356235	17.855365	29.96438	32.36065	58.385	7.92801	10.203895	11.078235	29.37971	10.23572	12.59549	13.07875	36.117285	60.37745	28.92245	15.4782	24.899075	6.71621	35.578025
ADAM12	70.9271	46.6559	44.215	27.1878	39.8063	35.2938	47.1382	43.2316	33.8459	17.2362	72.8888	13.086	185.289	385.946	91.016	386.086	115.935	121.788	66.0326	301.727	397.135	43.3414	51.9771	158.768	570.81	315.053	376.943	207.25	117.654	241.458	377.66	110.618	166.896	86.5251	188	181.568	339.382	632.812
ADAM15	283.126	214.4329	283.4425	338.4505	213.09545	236.04635	240.574	170.76395	385.641	324.5925	436.2645	530.303	241.1162	447.8485	418.731	280.285	351.4905	420.2945	328.743	378.073	299.2732	449.8715	397.1635	374.6975	286.34	348.3175	390.2205	408.094	462.216	485.5665	268.5315	521.102	367.531	484.8605	326.7085	391.6555	352.3578	314.376
ADAM17	962.886	665.887	1072.34	911.361	746.209	1063.47	1025.7	602.84	851.357	790.305	1076.36	1175.84	2095.01	2802.08	1655.39	1863.67	1159.71	2266.26	1712.13	1834.85	2975.98	1022.84	1104.4	1182.71	3825.8	1887.1	2868.37	1512.81	2373.2	2142.58	1808.15	1646.15	1039.04	1123.53	1735.77	1348.68	1530.8	1689.09
ADAM18	43.21235	20.566195	11.05169	9.60963	5.147103	21.19154	4.413845	4.16567	50.7121	12.722335	20.79511	43.96105	3.119205	12.378205	29.131755	3.36793	3.13399	11.587565	13.98146	19.172145	3.21088	13.63289	8.35788	31.91105	5.302045	16.13108	13.02977	23.808655	18.6506	15.674345	20.13807	14.41587	16.3538	13.846445	19.57526	29.4634485	2.103625	11.745095
ADAM19	228.42625	138.3666	272.30925	97.0711	97.71045	128.73565	195.11015	460.27295	216.3102	360.74815	168.7355	124.13735	114.4951	143.5473	140.3388	401.46065	171.86965	167.40245	95.7944	100.4174	124.2006	146.2159	106.3283	138.4431	155.4931	104.6595	95.13135	174.9635	148.38145	201.581	217.04665	103.3077	171.4479	86.56175	198.2061	218.2595	149.6452	163.36955
ADAM1A /// ADAM1A	183.318	127.397	205.156	427.022	400.86	250.605	252.054	372.442	218.529	267.954	238.999	167.03	81.4925	278.769	178.771	64.7014	307.685	317.086	281.633	176.086	218.609	373.972	215.433	370.562	205.851	133.785	169.131	257.559	177.689	172.394	234.839	125.87	273.166	339.394	194.162	179.846	233.821	185.484
ADAM2	4.60192	11.291	3.29711	1.50739	18.8394	5.12629	6.4581	0.80645	3.77329	40.1613	6.41991	18.7379	5.7001	4.48609	5.39858	28.9645	1.72841	29.6026	13.849	36.8257	12.3542	4.23321	29.4574	4.88713	9.50997	1.52716	15.8042	44.8748	1.37689	3.05876	59.1971	26.4075	15.2453	1.21026	24.4755	0.97326	12.8334	5.74353
ADAM20	37.02989	65.9451	42.1327	30.176665	12.2982	74.3828	21.0006	16.56435	70.44475	38.508235	53.71175	103.4005	51.20115	31.1229	43.3602	75.409125	18.79108	50.2882	30.35112	26.85055	59.406785	40.270735	84.47045	76.9419	15.48	64.8492	42.6302	124.8275	65.112	56.3543	35.1959	39.3662	33.0828	23.70195	57.8367	64.18665	14.86805	46.987965
ADAM21	33.3122	36.8214	42.7898	36.3865	28.30611	40.74855	21.14425	35.48945	23.70554	56.9547	27.191525	57.1937	43.59265	43.0303	71.6225	39.1537	43.6	43.39015	45.51785	31.447615	54.8143	5.060695	51.3082	46.4446	34.9433	48.7457	49.0661	48.7514	38.43245	11.77941	40.5879	38.5547	42.21285	66.50405	30.57065	34.27635	49.73815	30.99255
ADAM22	61.04575	21.9143	17.90185	43.78505	42.66615	51.7917	36.35715	22.6837	29.40295	21.2011	36.4449	53.1628	24.34185	18.8068	66.4535	11.47325	45.1052	25.8727	6.461325	33.525	18.17415	29.81265	31.34295	32.48955	7.611535	30.6683	13.703825	18.4413	44.05115	22.6516	13.3316	53.6381	34.46885	62.2555	15.8545	41.81945	30.13045	22.7219
ADAM23	85.31935	95.41915	143.668	94.91885	95.89805	106.663	168.4345	121.919	79.6407	160.3165	995.448	133.44325	607.6465	455.4815	238.1535	197.3145	121.978	229.0295	298.375	2037.645	358.9075	304.009	185.1265	284.33	1495.54	617.276	166.023	209.1045	116.4255	207.6685	26.45895	396.064	195.868	163.729	224.506	152.58685	87.5675	270.3065
ADAM28	46.98525	154.7071	67.842	93.94255	88.3294	96.42875	167.38235	33.39595	86.75095	31.67495	100.08535	49.6308	89.3697	147.85765	108.64775	232.817	408.461	151.5171	99.5302	101.40175	34.288	90.28555	138.8445	102.88855	80.8555	70.57855	84.4946	67.84625	111.9537	89.22215	106.7904	95.3773	34.3034	84.0683	253.774	119.6409	77.93715	45.92715
ADAM29 /// LOC101928551	12.3034	27.2284	12.4653	15.6075	25.5103	18.9408	42.3877	40.9391	43.9275	19.4027	21.5442	8.7773	31.0155	5.79346	12.0879	15.337	12.1408	15.4447	9.45581	18.0315	13.5094	13.8664	11.3189	24.7507	7.3695	36.0105	6.36958	10.1308	23.1592	60.0918	26.5162	23.9959	9.74114	13.8868	5.00653	15.7049	23.2174	10.8418
ADAM30	22.19872	13.761655	20.2310085	9.474575	41.332609	39.347525	25.3032	4.87229	7.382859	20.615465	41.05635	15.0083	27.373375	9.045795	39.603215	26.21517	26.252795	21.903835	7.022977	17.5450255	6.291444	46.723505	7.049	30.3652615	25.780755	13.791195	19.619343	20.50135	30.57515	33.5375825	4.6049385	6.57311	32.867558	28.8438	20.414115	12.74184	41.32401	5.502183
ADAM32	36.2077	43.1943	32.3178	26.6149	45.6706	3.85902	16.4764	56.5444	43.5807	26.247	40.6589	12.1588	27.9826	30.4942	38.6723	7.53448	2.11896	23.0807	135.895	4.79975	30.5467	13.3013	33.1257	26.885	9.25423	17.7678	36.8736	24.601	3.43052	30.874	14.5105	25.3088	35.1648	38.3912	33.9475	40.5088	19.0187	3.71926
ADAM33	964.4965	1188.8405	1385.5815	1557.135	2682.419	1275.862	1255.6025	3220.9525	980.1235	3294.585	436.3974	510.17107	436.60455	508.0784	511.46565	429.58125	628.64245	659.615	534.87815	641.25645	697.839	442.68245	322.3605	569.09585	502.2485	380.1271	285.5166	658.26675	433.3557	422.25315	254.1257	220.6111	500.8468	301.7022	202.3616	278.4567	379.6108	477.8351
ADAM3A	32.8286	3.21551	26.2736	41.8325	27.9399	11.6051	12.9956	34.8441	7.29222	29.0375	5.47425	6.18665	23.9652	40.2452	29.722	15.7974	18.3441	4.59348	3.53845	5.82692	36.5862	8.93383	32.1582	5.03123	29.233	10.4091	25.8029	11.9218	32.7415	2.88027	4.05364	22.3973	26.8701	3.17694	54.8751	12.6919	1.93869	3.53754
ADAM3B /// ADAM3B	9.11512	9.5936	10.63	15.6451	27.9347	47.5094	19.0994	40.4367	26.3657	2.45002	3.80334	3.35544	6.4556	20.1004	3.51926	5.55565	8.81659	5.2237	8.8899	15.5148	3.53725	31.0648	18.9521	5.16259	21.3649	2.08542	33.1115	18.3286	2.63931	2.37863	24.4762	4.08112	3.7574	12.4957	18.255	22.727	12.4918	3.55846
ADAM5	46.65805	41.096	18.187885	56.3688	18.94357	12.35689	28.07672	33.8584	68.3009	41.48493	65.08245	45.2021	15.78735	51.7898	55.29179	24.57565	51.5772	26.8514	20.72316	51.52865	19.29191	59.07555	21.26475	14.858	47.77055	21.8346	18.174895	56.3751	46.5628	69.47785	53.356	24.25531	30.40928	22.58695	30.174695	36.84445	21.58442	30.73515
ADAM6	48.2236	3.02261	41.138	23.5865	40.9716	20.4768	4.56194	41.336	10.6162	28.5259	20.8774	74.5978	74.3587	27.0563	70.2906	23.5791	10.3728	42.4816	16.4243	43.7453	9.67201	37.0915	40.2931	54.719	25.739	45.7949	4.99211	45.4569	31.4693	43.7482	37.7973	43.7462	37.7711	37.7193	39.4261	5.12237	49.5943	5.47957
ADAM7	3.45369	9.53426	14.8423	23.8498	19.4763	35.8797	5.1042	11.6146	6.25256	5.753	15.7387	27.9883	7.25032	12.9512	28.2242	14.9221	12.353	11.2325	14.19	22.7751	13.156	30.4033	7.66578	24.2245	25.2296	9.35677	24.5794	20.4175	46.4479	24.1669	22.4781	11.6016	35.5388	7.41684	10.7243	13.4238	11.5916	20.8504
ADAM8	83.71245	26.482005	97.2581	86.4294	77.480365	69.4227	25.397745	61.2759	115.1447	82.56675	82.50575	101.5407	126.2435	59.8223	59.3982	174.443235	158.2779	94.56535	134.2317	75.13985	153.054475	53.00515	150.64095	85.234005	90.799285	92.066155	170.70471	77.9252	423.39235	111.8451	236.9301	119.5601	208.60965	121.94815	254.8111	162.381735	130.3838	143.92415
ADAM9	311.848	372.506	448.219	347.868	447.3	328.061	476.017	202.302	357.269	182.543	479.423	280.27	434.435	438.337	404.441	716.796	455.371	421.555	275.873	472.597	417.427	648.444	512.604	489.764	270.843	747.525	342.955	620.689	537.999	478.232	652.635	789.977	372.657	559.636	650.771	627.26	278.351	424.435
ADAMDEC1	87.8605	196.641	13.3856	102.705	93.2827	9.78241	199.506	2.55864	119.148	9.35919	140.879	264.763	62.3288	324.706	375.296	221.755	699.43	277.899	624.489	174.514	190.752	272	395.397	174.22	665.939	157.49	444.648	311.945	225.081	55.2568	1875.01	572.721	556.973	155.877	173.199	763.001	677.254	303.502
ADAMTS1	3487.571	2670.65	4560.645	1637.202	3481.239	972.0345	890.4335	3072.9555	1883.2715	3798.79	90.94235	239.16295	811.7705	779.2515	186.09325	1222.182	796.52945	634.331	36.155405	726.9385	498.5375	145.72635	257.909	233.03815	561.3215	539.7695	788.0015	658.576	533.0845	329.9251	392.445	206.1796	857.2125	225.2936	416.74	412.547	411.609	795.4405
ADAMTS10	75.93235	90.0541	51.6491	90.5802	113.77752	103.73835	100.93168	72.8352	169.34705	68.7929	80.054035	90.17465	77.8737	43.35125	94.38195	90.77305	99.02425	80.75907	57.17375	61.291475	66.70239	104.093	126.76125	52.475025	56.57015	61.549265	83.877965	55.73382	77.24765	78.8241	94.46535	63.3261	92.01265	41.2645	102.29655	34.0215	72.29317	67.37472
ADAMTS12	93.2093	98.32605	89.8485	85.7517	103.5333	86.6283	124.4542	110.65815	78.36195	139.2779	58.82015	79.94415	196.279	345.14	86.90885	170.1946	126.2803	174.3916	102.08175	184.3511	477.43755	92.14115	143.3464	240.3335	271.5123	168.2517	397.3972	263.16415	183.45215	184.1499	416.12505	91.40695	245.8519	108.69395	243.4852	311.4734	381.16075	633.7869
ADAMTS13	159.471255	113.7355	128.541	95.0569	126.5299	108.86295	88.36325	99.92195	158.116	178.523	145.697	138.5372	193.5485	186.9605	128.0217	183.517	88.20695	130.6895	158.2665	116.4485	146.0635	107.75955	137.34	152.303	114.60915	70.1579	108.7344	180.352	122.5093	174.54	108.12915	74.61655	176.338	138.31985	100.74035	105.58095	140.249	167.3795
ADAMTS14	21.0439	40.9106	68.0384	12.4255	31.7864	57.677	52.2414	27.4256	86.0426	5.24157	10.3243	90.3682	11.2684	30.6691	119.721	28.868	8.55697	78.4927	10.3404	14.3066	62.9343	46.2935	37.3382	118.711	69.8489	4.60841	15.2508	6.06494	48.6618	37.8037	114.693	13.9598	6.58272	96.987	73.1572	37.2034	73.1473	124.942
ADAMTS15	99.69035	113.9443	208.2758	89.01055	163.745485	73.98685	62.7817	105.4009	77.35875	214.8802	70.05685	83.19215	94.1782	133.24174	70.34475	322.070505	145.61635	128.452	82.4967	76.811195	191.826425	83.18205	96.15805	86.19425	71.7804	65.802835	117.827755	256.3233	114.509385	139.15577	162.30035	177.38235	74.8367	69.3848	165.72555	126.9687	191.64125	167.097565
ADAMTS16	56.4886	20.3381	10.5369	4.32761	127.226	10.1043	64.5382	61.0132	147.789	70.4364	47.0469	16.9852	34.0047	30.8242	12.5226	115.153	7.20859	41.7472	49.0946	45.7355	26.677	13.7692	27.5001	65.9472	26.3145	22.8596	35.1378	12.1821	11.1004	7.41614	18.5611	74.6154	70.2321	30.4837	7.34281	9.2409	10.2375	14.3269
ADAMTS17	160.129	141.998	59.6847	139.906	147.128	195.182	135.256	223.598	209.185	144.075	106.709	156.883	62.5713	73.7668	138.63	57.1633	66.459	41.5318	46.1178	179.468	153.791	209.654	115.57	167.897	42.7505	52.8464	58.9067	133.107	103.899	156.758	66.6661	78.8144	82.7665	144.297	79.8403	81.5184	104.15	17.7847
ADAMTS18	44.13785	34.85935	24.916325	40.3347	32.0962	74.10425	56.20885	42.3897	23.10674	31.12965	110.9514	77.32285	22.5039	35.635955	59.6813	87.58735	42.06375	107.01485	85.1813	129.356	59.8433	38.3325	29.9599	51.0613	102.6724	65.109	81.7403	81.5674	69.59845	77.69555	48.252	94.2509	72.34375	81.6543	79.46635	65.9614	41.2472	72.01825
ADAMTS19	6.372325	3.565345	59.56225	8.109725	13.19895	16.51941	4.798568	156.05835	11.692135	232.3955	2.433525	5.28842	8.098985	6.69065	1.466536	24.1908	4.05262	7.28423	8.13723	10.89337	3.964014	5.772925	6.077125	15.32428	4.647925	2.0976185	7.135825	7.713005	6.2574	4.91666	14.46967	11.11382	2.2136585	4.504945	7.14063	18.28176	5.40293	2.2073575
ADAMTS2	81.2595	119.783	68.9559	121.443	426.276	26.6359	68.4995	127.222	92.5729	107.735	20.1354	37.7864	22.2461	136.314	26.589	110.835	63.3255	112.93	60.884	94.9722	132.32	109.897	168.125	70.4702	122.024	21.3501	154.064	245.149	73.1186	21.4368	219.753	61.3726	115.234	71.1193	62.2623	154.657	120.309	149.388
ADAMTS20	45.189905	22.31173	15.89583	24.93542	18.380105	30.56892	27.63922	3.87871	25.9581	3.705795	49.88063	110.150045	20.06894	68.7806	66.7521	4.88619	70.795645	19.61813	37.58791	26.774955	22.27595	34.919015	38.78283	58.37995	15.79425	32.020905	37.557245	82.9581	39.05785	23.84025	17.30095	43.92132	26.982035	6.697145	13.88044	18.27764	40.349055	33.443655
ADAMTS3	102.26	133.657	182.825	60.8018	185.086	61.9946	80.1438	141.564	98.4783	329.865	66.851	67.1884	164.426	75.0898	92.0414	86.9655	104.618	134.606	59.3182	63.9708	181.299	39.9641	126.591	186.24	85.2402	166.039	173.327	39.418	69.3888	105.567	40.1829	53.711	91.5502	30.9116	66.4994	58.195	92.5788	316.362
ADAMTS4	124.048	72.2895	119.542	87.8694	46.0694	134.346	114.894	139.167	115.687	107.81	74.0117	141.624	62.6689	120.529	213.623	54.5264	93.376	134.697	146.717	121.133	125.774	68.6818	141.989	70.5689	124.655	127.887	103.863	87.467	131.921	67.1515	102.008	128.495	58.8798	85.0977	86.0123	93.3747	95.8011	86.7057
ADAMTS5	191.144	788.764	536.5345	348.74	2367.11	402.0005	172.19	2291.67	442.7755	2293.21	42.5987	59.59025	72.57025	123.832	68.7024	134.966	171.669	210.451	45.7435	129.6895	139.9145	96.6101	102.08435	115.29275	256.3895	148.0775	194.095	139.0565	109.5802	124.3585	174.4935	76.08325	484.535	44.4846	135.328	168.7095	85.6224	204.097
ADAMTS6	61.3541	16.2728	31.5516	60.3001	87.0345	48.4432	47.694	66.5736	19.4831	74.9231	27.3399	15.6026	36.4329	102.391	88.0234	123.796	76.8948	52.9475	29.7927	59.7764	53.2172	35.349	52.8754	49.2187	118.613	58.5654	36.7464	41.9215	31.2105	102.049	51.4663	61.9874	59.1463	16.7164	64.158	49.4925	112.043	99.8405
ADAMTS7	56.9703	19.0519	15.6889	18.5	16.3226	19.498	17.1733	32.08	75.905	37.7796	23.6165	17.2612	14.8269	45.686	35.1241	14.1213	19.2411	21.311	41.3499	17.3044	12.6508	14.088	14.761	65.9737	4.35214	15.6636	25.5037	80.8376	14.7896	7.81461	13.2148	23.6848	13.0526	36.4347	44.8087	12.0743	26.1627	5.28821
ADAMTS8	105.375	90.1844	73.4807	81.0184	76.789	119.814	117.701	110.176	51.9112	401.041	34.8044	49.29	18.3408	61.1651	37.7551	33.6427	28.8687	42.277	30.0046	36.075	20.5227	28.6844	47.4034	35.9467	10.5387	39.5347	22.9594	65.136	21.8654	26.7429	21.2255	56.4045	25.4223	43.6381	31.1924	67.481	20.5966	51.878
ADAMTS9	244.565	127.1233	241.42105	88.85185	83.4197	48.1834	59.20465	87.7281	75.1149	165.55725	14.34351	14.61662	53.28075	116.46125	60.5937	56.282965	100.98505	57.757625	63.65145	79.27495	78.6827	15.1241	98.1006	52.64035	77.21	45.19155	50.9354	33.62925	65.7746	67.66115	60.7956	54.01785	67.7248	51.5379	63.4789	55.3935	66.81915	70.65652
ADAMTS9-AS2	109.325	156.738	194.354	158.446	119.43	117.792	76.7748	257.125	70.194	299.112	24.4345	22.6753	28.0831	53.7148	20.6974	29.7413	44.3145	40.3388	12.0577	35.5047	9.32173	37.9209	21.9182	46.7107	28.3822	6.50659	17.054	32.7183	44.255	10.6178	15.3897	28.1577	27.8186	15.7326	32.0454	25.7292	42.5935	25.1362
ADAMTSL1	33.812	48.8125	70.8986	17.68348	35.51985	25.65685	24.90715	58.9201	56.72745	65.64945	9.111785	5.717115	10.48017	9.014625	17.38632	7.88802	8.114675	14.6321	11.085005	7.86939	7.202435	13.2531	19.6346	18.4543	5.081625	11.204985	6.047265	11.6363	13.85885	10.166125	9.538015	15.883725	7.455965	9.684735	11.1965	8.25461	13.06425	33.29325
ADAMTSL2	6.10627	7.95248	8.0698	6.12049	15.4005	6.60357	3.75223	4.65752	10.3409	13.1108	8.27603	4.67753	8.94304	13.0039	6.4929	8.88722	6.41024	8.54492	7.01736	15.2057	17.8533	10.4979	8.14716	3.19082	24.9536	4.60854	23.4911	46.4494	6.9431	7.23238	10.3258	13.1831	6.08175	8.49529	8.39672	4.03797	13.9082	6.4306
ADAMTSL3	71.9899	314.87325	479.86325	324.37905	1185.7563	289.3094	251.39475	1240.77785	244.73705	521.25295	62.1348	178.42175	47.55295	39.8301	50.35535	43.1595	193.8582	49.5286	103.83015	46.66405	62.92045	39.57285	50.54705	63.18115	62.56115	39.63865	45.90675	141.72885	84.3172	56.7022	74.6198	30.26745	68.35205	85.4035	112.2313	71.665	87.6094	52.52811
ADAMTSL4	349.3885	249.394	219.367	292.2655	282.394	327.9305	267.009	140.9505	347.1515	177.9825	266.2625	361.0295	146.278	223.315	167.8975	195.9355	133.5885	264.9185	101.08675	211.472	90.24365	378.81	403.7135	262.1665	48.44125	204.4705	330.957	249.7085	424.8375	193.563	104.5205	288.514	191.554	315.6925	469.0045	256.2255	73.7469	49.74955
ADAMTSL5	43.4004	36.4992	45.1567	36.7311	6.19778	71.7287	10.5224	14.8232	58.9097	18.843	65.3764	26.6748	55.086	41.9097	91.5771	20.4115	19.4133	94.9454	21.9279	61.4126	47.4091	14.9429	14.5856	33.2178	18.7146	75.9683	45.8627	88.0377	8.88539	78.8212	18.2437	17.3745	7.33784	37.9906	67.5995	80.0001	138.229	67.6964
ADAP1	408.295	409.0385	399.65505	382.2949	262.1695	380.6568	365.627	901.41	278.74385	881.247	655.4115	376.64975	459.82	330.4595	385.5015	296.5525	281.6592	245.2085	163.4625	281.7455	243.8705	335.9975	392.134	394.8915	572.6475	444.8415	581.285	774.117	699.092	410.3545	204.6619	265.3225	398.9	370.8475	660.785	298.9275	340.983	516.711
ADAP2	98.24275	133.8879	268.95615	293.314	629.074	248.4085	176.73155	393.807	318.5965	144.8528	169.1155	530.124	294.3155	567.771	347.237	397.8645	357.541	385.2535	336.727	424.6125	319.5965	290.5417	283.6245	216.953	314.76	292.514	849.4885	291.2605	506.181	560.8425	467.2125	1276.123	695.9865	279.346	473.5905	605.2515	382.5395	296.9207
ADAR	2117.23	1892.68	1855.02	2204.67	2595.04	2217.29	2376.38	2409.32	2029.2	2758.56	3124.35	6406.04	3877.28	6161.35	3493.44	3996.42	3276.45	3695.24	4281.21	3535.38	4519.52	2875.54	4337.39	3974.43	7071.65	4213.63	4290.17	5125.63	3608.05	4999.59	4941.47	2592.8	5098.3	2279.63	5427.5	4719.86	6585.38	3028.19
ADARB1	68.5995	10.9522	49.1244	39.5613	35.665	30.1832	36.3777	57.6325	45.636	9.89093	13.747	18.6423	26.8063	55.527	38.1719	13.9457	63.2193	25.6426	9.75872	27.5325	57.7308	8.85325	10.5006	8.20247	28.4413	9.87711	19.5539	12.7444	62.4999	15.2717	24.0257	21.6296	11.3682	59.0185	27.5111	22.1418	13.882	21.1699
ADARB2	24.4118	89.99165	20.96645	11.442135	32.893715	37.32845	21.6956	19.69486	30.46737	36.09825	62.9025	55.9752	12.8297	24.28925	19.12735	10.757165	28.820295	42.96455	27.135875	31.635125	31.0992	20.7369	58.4668	34.5745	12.927745	9.91138	38.7024	52.1848	64.9062	30.20835	11.72685	11.00992	9.05631	20.08315	22.350245	41.92215	89.34465	10.068315
ADARB2-AS1	152.689	106.381	87.9361	89.266	86.4016	97.0841	90.6457	22.6972	70.344	171.683	118.689	105.836	99.1372	107.071	121.687	118.873	143.342	117.126	139.432	168.531	86.5099	174.315	135.557	117.842	112.798	104.195	128.037	102.658	207.034	106.673	99.3833	109.414	126.347	157.373	160.801	33.6127	138.468	69.7879
ADAT1	433.999	309.045	335.909	520.374	412.604	406.82	393.3	410.571	374.207	377.865	505.644	542.704	889.94	678.818	567.578	681.345	733.296	473.922	507.611	520.255	617.66	396.305	393.652	725.537	679.991	478.859	655.055	429.31	645.837	361.098	570.431	585.716	607.287	501.754	782.865	440.624	756.363	435.73
ADAT2	312.065	273.6745	208.969	332.101	212.9655	202.419	263.3795	152.5165	332.1395	168.9005	264.9775	264.8015	239.784	271.2955	275.1375	186.2205	278.665	305.306	437.055	215.969	233.213	245.79	252.3465	282.3585	269.3615	190.549	356.681	344.5655	338.53	251.919	227.1245	177.9665	263.9445	352.6275	178.189	287.5325	314.463	230.763
ADAT3	212.0115	164.7804	123.1216	135.43765	131.6066	149.27515	149.77905	106.44585	204.4745	109.63705	238.50525	254.39135	218.7085	242.871	218.0465	225.62745	229.26825	260.074	186.5103	296.339	118.78195	205.13345	232.7975	271.1375	167.05095	164.0822	142.8449	185.8763	215.7463	265.60745	135.55245	326.104	189.94545	228.113	205.2637	189.48055	207.19285	181.986
ADAT3 /// SCAMP4	193.513	154.466	154.295	170.204	141.154	143.757	161.795	54.5671	164.875	125.246	140.913	267.608	259.094	234.743	208.184	195.606	264.451	250.299	188.154	281.49	227.108	220.821	172.401	363.753	171.404	162.952	150.879	295.684	215.11	420.007	191.398	231.906	209.403	227.455	176.012	216.06	218.53	269.812
ADCK1	31.6665	146.445	30.007	177.671	224.087	167.67	220.762	172.523	162.892	310.349	239.631	108.929	143.616	224.507	257.872	205.169	218.679	188.382	259.972	225.426	248.17	103.98	110.579	302.651	221.975	147.174	202.287	145.152	209.93	112.251	72.4269	256.294	100.273	146.125	68.2261	139.266	251.804	270.212
ADCK2	408.1095	383.063	468.7585	443.778	298.0295	443.5315	442.209	315.4675	448.023	344.161	446.8405	383.07	261.774	356.8745	362.3205	208.212	415.351	398.817	500.3995	384.1595	464.3945	375.3875	409.196	377.6855	482.236	373.1595	420.6445	256.0305	417.474	473.972	389.2405	506.3175	411.0575	313.19	346.534	322.3155	352.5705	512.776
ADCK3	351.79356	515.36672	479.63062	572.06415	559.6585	553.2012	415.40962	1112.62915	442.7527	3003.82565	366.49235	290.58815	263.34126	487.134315	472.04175	175.09307	478.396485	394.01095	372.51654	726.2882	54.763305	269.6878	293.81785	445.717675	711.011075	455.94635	325.617935	208.00795	209.268885	250.89245	232.426925	205.5727	621.747565	375.44485	140.99325	250.78955	392.58801	464.3072
ADCK4	81.92254	76.90805	118.5543	131.312	129.2674	99.40145	39.52345	93.37765	106.48445	128.94235	136.7028	184.107	135.4667	105.6574	159.11835	94.6296	120.14765	123.18205	109.58545	140.5144	72.24625	124.20865	89.0942	167.3241	87.54505	53.41845	113.93645	53.5688	151.8989	169.60815	146.64755	120.3767	131.07635	118.0752	86.058	79.292	165.8015	87.64395
ADCK5	134.296	72.0928	47.4606	105.643	68.0838	28.9991	70.4489	75.8118	45.2691	78.1892	112.213	209.767	119.643	108.543	84.3682	82.2746	23.8337	117.41	179.805	138.238	5.73024	51.9453	120.188	123.139	123.96	110.733	184.271	173.606	124.167	149.844	128.761	89.349	113.82	117.592	126.234	117.513	208.711	211.878
ADCY1	89.6415	49.8067	44.3001	19.8313	17.2372	57.4216	28.3138	53.3425	13.9432	50.6473	21.3665	51.8515	30.3098	41.5664	16.5846	82.7962	33.9895	67.5657	14.806	47.1368	28.5261	50.4639	26.1387	105.659	15.4185	11.5331	39.155	18.6738	20.4174	35.8971	46.8784	38.8941	54.972	27.2016	14.4947	74.1115	14.3134	86.4002
ADCY10	38.62455	17.73183	16.025385	21.21216	5.15274	34.1768	20.25105	21.02705	45.2592	39.5245	66.3489	7.499105	131.226	73.7952	32.06915	10.762655	25.47365	37.93615	11.921365	72.8134	24.76408	22.03545	43.316445	73.1846	104.9417	65.3362	54.3967	6.742985	14.28732	58.24579	26.70845	8.38486	4.27812	43.32735	26.9227	23.29	14.243215	44.5787
ADCY10P1	41.78475	110.5657	59.723	81.84165	124.46235	95.945	91.0413	62.582605	97.5897	73.016935	107.13205	98.14885	67.37225	77.8899	120.10961	54.05669	211.27945	88.5889	207.5925	161.35495	140.59045	52.14018	112.25845	121.327	153.0548	173.9654	60.5025	119.62905	53.9602	144.793005	89.4429	75.2134	183.7855	119.12575	55.001205	128.90275	129.624	133.2669
ADCY2	85.0026	50.7056	86.0016	43.3557	67.7714	71.1293	48.559	77.6264	22.9696	62.5188	17.3738	20.9309	5.71934	69.6494	37.2084	105.225	41.2701	75.5844	36.0376	96.2561	39.138	44.252	8.93945	103.3	90.3446	14.2309	45.4353	63.6726	71.5221	55.0054	36.4565	85.0822	50.84	65.7031	70.5375	54.9219	49.6458	63.9871
ADCY3	219.4675	312.277	499.5475	421.1325	669.2725	323.084	278.562	388.079	383.1985	465.404	237.514	371.911	522.718	455.913	407.535	355.005	362.758	433.982	345.1905	587.807	632.6845	257.7745	365.7385	397.0315	874.172	644.905	459.8755	247.1415	859.3555	467.3045	391.41	299.4565	381.252	323.1245	327.6455	346.059	525.4515	644.9695
ADCY4	205.17	247.76	376.57	488.059	792.833	330.141	314.19	510.686	349.869	388.519	86.7026	74.2197	72.9463	237.003	113.864	110.247	275.822	259.948	187.591	226.095	211.739	24.8651	239.731	196.769	195.672	151.102	222.868	179.19	71.8911	185.333	154.646	103.469	293.483	16.8932	63.0563	64.7741	165.619	338.161
ADCY5	45.94655	64.43045	109.75085	103.7053	38.63015	28.40825	69.88975	540.5045	42.85965	314.2972	68.5126	26.53425	26.5365	36.38355	53.0239	36.146	21.08885	32.27745	108.86125	20.09765	50.2116	43.7812	42.41835	106.65185	84.99145	22.46035	11.1669	79.131	86.97365	49.6571	15.8721	16.6443	55.5489	43.0758	32.5349	15.1463	78.65765	15.04095
ADCY6	402.217	491.823	455.099	568.036	556.774	463.052	522.339	373.675	549.465	645.677	450.402	461.687	170.467	348.926	484.44	229.718	347.212	376.227	420.103	287.051	121.594	328.774	503.886	404.07	186.961	316.316	269.808	353.39	325.13	348.847	249.447	263.449	521.356	432.613	353.202	275.313	191.761	265.162
ADCY7	411.1659	501.42735	549.5071	552.040345	920.51805	611.37399	675.1153	337.7934	576.903105	219.105445	637.9059	611.20895	678.2272	653.780995	437.0786	1090.249385	608.62809	661.6119	627.42676	307.54265	494.4194	685.079645	808.62911	562.9101	619.23025	464.05665	715.65511	367.2642	833.3405	638.46145	600.416605	350.03051	423.564835	550.82915	1036.4149	823.09635	792.54209	384.808885
ADCY8	3.34706	2.44358	2.25394	9.65343	9.24975	48.4459	8.39898	1.98369	48.8882	35.1539	3.23715	4.47422	17.669	4.27543	3.9934	2.7029	8.43715	20.4244	48.4752	2.4242	3.41345	10.2458	3.54696	10.6756	2.75726	2.29829	46.6362	24.6502	9.12028	7.87291	2.34101	10.4805	4.05716	7.01196	21.5214	6.29196	31.9745	25.4895
ADCY9	90.6389	81.4933	64.997	115.205	120.701	39.2397	90.0214	62.6626	89.6602	110.658	148.007	124.724	95.6622	99.335	134.102	99.0692	146.03	81.7023	73.7256	57.1793	96.3699	119.825	95.2468	61.9854	72.8155	50.7644	140.973	167.769	113.56	107.114	81.0109	31.6209	122.773	137.469	84.7337	88.2005	97.3127	121.874
ADCYAP1	94.1041	46.2119	38.4918	5.995695	19.89634	30.44645	7.86844	89.86575	20.0835	281.301	37.11376	26.376625	7.210025	6.55868	28.572445	9.46432	351.271	9.62352	21.464485	55.88935	23.03042	9.834405	21.34677	10.35693	9.436685	17.8017	84.1435	10.37518	10.02715	9.14673	31.96833	9.43695	228.916	10.40462	6.32906	38.317465	28.7603	37.9696
ADCYAP1R1	91.3818	175.9837	137.6684	94.428	95.06685	88.73179	86.83765	154.2119	69.1479	225.8884	32.206545	70.73145	23.79865	24.4769	47.18235	46.01135	60.8971	72.2044	76.93505	53.0291	36.95355	62.87045	98.54135	31.4002	36.3111	18.02948	74.0141	68.43605	87.37345	68.27175	69.22365	65.4638	116.10385	94.1248	94.63475	41.7089	36.492555	39.7096
ADD1	1038.782	1047.7655	1261.1985	1067.176	1432.333	1115.5855	1035.7635	2216.4925	1248.146	2183.7255	980.219	882.2875	659.9075	716.74	972.3685	704.315	840.0565	877.7745	906.591	708.7445	1198.102	1012.2595	943.2	825.2625	633.082	763.249	960.067	955.6655	665.9905	807.445	765.6555	841.1095	915.4915	834.719	1015.011	899.913	854.903	882.823
ADD2	56.8471	31.8185	44.5115	57.23295	64.0489	50.08725	92.8291	45.3706	26.41245	106.0144	69.00955	22.1787	84.43015	63.4229	53.4262	86.8101	49.14965	52.9492	16.9041	99.69245	19.29475	55.0956	27.555	22.8601	111.66665	76.4222	22.51565	43.404	54.16115	50.30805	41.868	84.1894	161.8765	45.47195	84.90695	34.1251	33.0171	45.2043
ADD3	3804.645	5030.205	3747.17	3644.01	7568.21	4458.975	4059.445	3019.44	4354.94	3410.45	5012.2	1937.865	9168.525	3314.065	2421.285	1934.61	2558.02	2492	1738.095	4084.965	1600.805	4203.845	3805.04	3027.78	7278.85	4133.885	2435.615	2931.645	2197.74	3127.795	1891.26	2558.49	2073.05	3756.205	2579.795	2544.645	2060.84	3048.895
ADD3-AS1	14.3716	43.3741	14.5534	15.3742	114.434	45.6636	20.9746	52.3448	36.6341	51.5109	9.90605	57.3727	22.7273	9.5704	8.06186	7.08469	12.987	28.2175	66.0506	14.4903	16.3485	45.2689	41.6331	36.4999	29.802	22.3736	9.95498	22.7645	15.0075	24.7043	9.32828	36.6756	18.3391	32.9842	9.81171	10.3551	7.64425	11.8261
ADGB	3.44386	1.07539	2.40732	27.2064	28.1238	20.7152	25.5781	38.3902	9.92027	10.2984	2.32421	18.4469	11.5273	10.5224	31.3355	5.20942	10.9534	46.5009	4.81252	11.0254	2.55639	10.1686	34.8943	4.54171	17.3581	6.89414	17.7301	8.731	18.405	3.06227	46.9351	15.9134	37.4197	3.57534	52.2329	7.01703	23.4636	11.0409
ADH1A	4.00035	68.0828	71.3398	59.5592	118.635	136.662	103.675	62.4604	87.3245	71.1793	18.281	7.25744	43.7798	39.0009	60.2217	16.3277	62.819	68.8289	13.8703	70.9717	44.3296	71.4546	7.16486	26.0575	56.4044	26.8048	48.9932	33.1017	73.203	76.9185	40.0822	47.1094	9.90832	99.6784	63.2583	52.9248	49.0726	12.9174
ADH1B	372.881	1649.182	2420.4215	2890.5625	8932.105	3126.703	1433.766	4927.4645	2166.412	933.073	42.47745	26.60145	17.6645	43.325	27.09625	30.44255	675.0525	561.9055	6.744275	39.23155	3.555775	96.59745	159.75485	20.25795	60.022395	47.70674	89.72865	10.825285	29.77565	6.95922	10.26893	19.5406	47.2206	41.976	9.533545	148.84435	11.536685	9.144625
ADH1C	29.197	261.735	231.966	615.409	504.76	380.034	652.539	179.604	350.694	136.643	203.649	544.679	28.4652	8.82224	888.188	6.26177	1401.27	126.508	9.16418	304.824	6.03395	981.693	87.3644	172.161	560.958	39.6049	74.1061	96.383	34.0135	8.02688	11.1222	579.81	65.1848	1228.24	6.92216	101.075	966.566	17.7209
ADH4	8.538975	25.050845	20.0522	16.22785	562.7143	53.2994	22.8508	85.31769	48.65935	43.541965	10.91706	12.45815	6.873845	7.659415	33.3326	6.56623	42.30165	3.911435	4.55296	7.653845	18.2339	28.70705	18.66649	8.529465	10.60169	18.86328	3.4131	9.197025	33.0834	5.253485	4.744185	27.622675	25.2181	12.414965	18.838955	5.1534	33.6781	19.1418
ADH5	2784.56	4535.075	4413.295	4971.47	4555.225	4505.29	3764.9	10612.235	2824.965	6541.945	2486.775	2007.41	2357.655	3102.095	3172.905	3069.345	3185.325	2831.66	3389.43	3101.655	1860.07	2681.4	2421.68	2461.545	2883.855	3109.945	2587.335	3036.02	2141.19	2305.2585	3584.605	2066.305	2148.125	2552.91	2840.865	2757.02	3091.725	2114.87
ADH6	49.3921	62.055545	13.170735	48.74785	55.67245	48.3156	53.71055	20.60457	32.783705	59.9256	35.2845	46.785065	14.78055	41.62015	25.1923	30.14175	21.725995	58.65575	29.949605	17.35465	17.855695	55.53465	19.2473	64.8549	24.5151	8.885425	28.43164	20.554945	11.104215	6.63942	18.64285	11.75454	25.366275	29.69997	22.6402	48.279755	17.34772	20.75565
ADH7	10210.3	8515.8	6214.34	8743.04	6282.89	9810.96	11274.3	32.2503	8889.6	54.6401	8192.3	3893.59	5236.16	3522.2	4645.24	1534.88	2949.56	2743.9	307.584	6129.4	227.683	11085	5326.67	3162.88	5148.93	7270.66	2710.07	3856.64	701.711	747.845	163.403	6827.59	2251.88	4862.96	684.508	4713.47	1016.82	3923.53
ADHFE1	255.985	325.138	273.731	321.112	216.587	241.487	221.292	815.223	277.81	1020.48	283.951	292.21	229.64	337.61	90.4432	235.455	402.284	149.432	212.018	389.356	70.4256	222.473	266.546	210.009	493.223	160.697	151.236	244.269	181.073	261.07	102.226	123.236	271.776	177.767	223.053	136.487	122.457	207.729
ADI1	2477.75	2638.43	2170.14	3717.94	3529.7	4081.36	3234.44	3071.01	3672.87	4459.81	3601.66	5910.46	5181.17	3514.43	2835.63	4709.94	4275.33	3118.62	4850.77	2137.97	4463.32	3847.33	3439.84	2605.19	4759.03	5034.98	4775.74	2618.61	3578.47	2423.08	3264.34	3515.25	2985.29	4513.06	2206.71	1280.8	4515.83	3901.56
ADIG	115.9213	49.60525	63.97737	93.1932	17.0146	20.272075	39.5325	21.210995	96.6581	6.72041	50.02875	74.9524	64.950885	10.221485	34.6451	10.639875	39.88085	35.6367	94.27425	36.21185	21.8638	86.4457	58.3376	15.33195	8.13151	24.75311	28.04785	13.69029	10.763125	26.63727	15.6623	39.226175	8.76485	108.35555	47.233345	25.187815	12.1356	31.5698
ADIPOQ	35.6139	87.5058	31.0985	70.6489	102.358	34.9762	44.6645	26.4968	10.4604	62.9676	33.072	53.9629	19.4452	20.1352	9.41176	7.90054	31.2948	23.7477	27.1419	19.1358	3.92902	16.3734	21.8796	6.88314	40.4589	16.281	16.1666	16.4522	38.2338	32.3364	21.076	48.3927	31.7462	7.98164	28.4501	40.6488	28.6439	11.8229
ADIPOR1	3637.81	3203.39	2615.2	3348.96	2510.41	2842.01	3933.26	1084.75	3275.12	1257.6	3925.04	2750.85	1641.54	2625.28	3142.42	2620.61	1915.77	2613.24	2188.72	2750.26	1956.32	3825.72	4239.17	2814.08	1776.34	2879.37	2649.32	3066.31	2565.16	3056.17	2652.59	3209.86	2242.1	3212.11	2853.29	2451.99	1517.31	1803.37
ADIPOR2	2843.11	2514.3	2667.96	1850.46	2205.16	2672.58	3023.42	1139.92	2559.12	1003.98	2818.68	1895.78	1830.32	2235.15	2562.65	1217.55	1612.38	1875.24	1787.18	1592.15	2839.02	3494.63	2771.83	3105.88	2801.44	2546.95	2338.49	1867.92	1109.45	3342.13	1958.59	2357.28	1812.96	2425.72	1120.84	2191.96	2042.52	4640.96
ADIRF	12745.4	9221.01	9573.31	6000.56	13579.5	7185.26	9002.79	3772.12	13713.3	5868.83	9700.21	4832.74	2080.09	4484.29	6353.44	1767.51	3994.7	5960.29	10707.5	2455.86	2998.85	8387.68	7929.67	11149.8	1632.74	2623.16	5619.33	8912.86	3755.8	3840.25	2413.87	5890.04	6790.89	6468.61	3178.39	6876.17	1523.87	2130.99
ADIRF-AS1	155.789	113.763	102.426	106.29	86.1455	138.123	175.743	104.542	156.288	76.0628	140.178	106.946	146.051	129.172	40.1566	102.096	102.352	124.111	146.479	120.505	278.414	103.336	110.386	94.6205	211.014	84.7293	115.546	232.203	319.041	220.214	113.006	158.759	123.972	137.789	87.6528	122.62	183.855	435.489
ADK	2644.588	2069.994	1818.649	2115.111	1351.5115	1781.9555	2224.553	628.392	2546.367	560.378	1959.948	1584.4985	1984.67	1395.8235	1529.7405	1577.033	1402.6455	1283.719	1345.4085	1298.9995	2102.8405	1995.1505	2314.2115	1488.3545	943.771	1825.4185	2202.221	1685.183	2519.99	1781.839	2197.2215	2000.563	1639.0255	2043.1465	1818.99	2203.775	1312.286	1276.1575
ADM	8622.83	5086.17	8866.67	3771.46	6583.99	4814.91	7402.72	2815.91	6039.18	1555.98	7539.87	12557.7	14744.9	7783.94	5097.09	15821.3	2478.6	3442.83	1154.72	6580.59	7654.01	7119.13	4826.12	9431.79	6118.15	4839.23	5610.07	12373.9	13980.7	11155.5	7697.72	5760.21	2618.57	5936.85	12139.1	5761.67	5437.76	5748.3
ADM2	35.8942	123.987	88.7292	22.6452	72.1489	234.698	161.878	115.496	127.132	73.0509	137.024	109.191	118.874	170.62	77.5694	171.088	121.118	87.3467	176.586	26.191	55.0521	98.9975	102.918	67.7558	75.9701	171.183	88.8408	266.637	122.492	218.527	117.558	117.612	52.1857	200.735	67.9065	130.841	116.113	92.0213
ADM5	110.24	57.3671	29.8692	95.2302	156.115	99.9398	54.3598	127.293	170.778	16.5136	30.0869	202.519	13.1353	60.0951	106.596	17.9939	123.704	152.028	28.348	149.106	177.576	114.121	73.0059	96.1434	23.9194	22.4307	74.2253	11.0384	12.4766	241.643	22.858	20.4512	86.739	125.674	75.5764	8.44302	136.542	15.1663
ADNP	2306.72	2695.05	2151.73	2634.98	2223.605	2373.475	2605.03	2927.865	2706.86	2294.745	2402.965	2433.735	3443.72	2565.05	3289.415	2561.865	3850.985	2606.215	4696.55	2870.08	2577.38	2499.795	2560.79	2984.79	3106.399	3154.205	2484.22	2102.97	3348.81	1617.505	2530.365	3481.295	3076.105	3143.555	2338.265	2791.205	2878.225	2614.43
ADNP2	1207.1005	1035.359	1116.657	975.8795	975.4295	985.75	845.411	1269.22	1009.542	853.248	918.5675	1210.119	775.054	1051.3265	923.24	839.158	777.9705	915.8915	1056.1865	749.902	1496.76	910.2215	982.173	1262.445	1133.9855	982.867	834.3195	879.6745	818.095	987.82	1195.635	1187.3965	751.3935	1055.4425	1133.77	1119.3055	1054.505	623.746
ADO	747.567	674.365	616.319	712.81	777.56	858.2685	729.2715	1048.6285	717.491	1171.61	802.1105	659.54	1235.52	1132.451	784.1965	971.832	878.458	743.439	1078.7	1329.975	1142.78	682.1565	724.822	749.6995	1202.579	962.1325	885.562	1018.725	1151.4655	988.8005	1170.814	658.891	854.768	848.4035	3260.255	809.1105	2750.15	1318.745
ADORA1	130.67395	84.6478	101.86275	122.8013	89.4175	95.63485	84.4586	72.4148	115.5335	118.78905	66.54945	104.40105	110.253	116.6447	142.27	64.2885	100.12195	69.5019	53.448	98.633	114.21885	102.0087	161.152	119.20195	123.3117	61.53	101.461	79.10735	113.7735	82.8253	145.943	105.021	101.5072	66.79895	132.8399	112.25575	109.7044	117.20195
ADORA2A /// SPECC1L-ADORA2A	148.84	204.301	227.59	140.512	143.46	206.619	215.831	115.678	141.268	170.385	180.016	172.451	127.627	154.357	160.597	123.955	389.021	293.096	284.676	131.193	188.279	133.12	238.298	202.535	155.592	183.625	196.675	163.455	148.336	188.231	190.258	120.635	233.939	140.816	161.87	175.372	183.778	216.19
ADORA2A-AS1	18.173945	6.89183	18.58295	16.705455	11.0813	33.68783	11.6831	29.27986	22.274035	19.284165	25.274955	32.0142	22.960645	24.32445	17.557335	18.64075	11.720885	39.949	14.176425	34.14955	9.627255	6.45391	17.77505	43.59725	35.7809	15.85721	29.16976	46.57565	33.941165	68.7242	22.074725	35.601355	15.107315	28.723	33.71345	13.95278	3.15866	40.4514
ADORA2B	1090.11	742.072	870.021	592.609	524.963	773.826	715.337	115.696	736.146	76.1914	796.214	1588.33	2725.3	1364.18	897.793	1373.07	745.982	1059.08	1103.61	2250.93	2774.6	895.595	879.347	891.674	1746.6	1290.3	1498.53	819.167	1215.67	965.28	2998.72	1723.71	605.454	643.095	1168.18	1007.86	1625.24	1671.16
ADORA3	46.5974	122.59635	76.2837	65.9409	75.389	42.178375	36.8093	39.40125	45.16305	71.541385	58.68465	80.2413	82.70375	66.5663	63.7543	76.9148	89.62115	78.7187	71.26155	43.43278	52.38135	31.18945	93.04305	20.01745	44.11645	76.17305	79.68365	40.43104	82.28215	52.4633	99.1548	64.90715	53.7632	34.13845	66.1339	65.7546	79.72385	71.00435
ADPGK	717.5565	813.484	654.002	939.4595	1042.836	914.2705	832.7535	492.072	904.1415	422.797	986.0615	1394.123	939.6845	1161.3445	1257.03	919.5485	1236.46005	1039.12815	1233.363	1070.5925	1208.296	926.1385	954.6115	1429.405	884.4195	1457.338	1531.6655	816.1295	1242.796	1132.9815	980.031	888.5155	1253.7085	1152.6485	1154.894	1089.429	888.854	1163.6335
ADPRH	43.4847	101.405	90.8161	44.7839	50.4516	82.6899	63.3988	81.6383	89.5056	87.9678	60.9856	59.6149	59.0763	76.7723	92.9509	51.0722	80.3838	75.0971	50.471	54.2548	66.5287	64.4895	36.4611	42.0935	108.682	71.0628	74.9515	56.6389	77.5409	103.56	62.3886	54.4305	78.6623	47.2463	91.9944	71.4737	18.0887	77.5353
ADPRHL1	79.44205	112.65365	37.21275	52.49225	56.20675	10.531715	46.0615	58.5676	58.9723	283.047	27.12985	33.18405	94.2291	28.9966	83.0953	94.6615	35.92915	39.32925	22.7931	89.90815	40.6363	44.55695	44.24625	48.49655	100.5677	18.15495	45.3153	24.336	23.04515	73.7128	71.9919	70.44435	52.9774	45.98675	17.13015	23.45265	14.853	50.85005
ADPRHL2	1990.45	1237.31	1261.02	1177.87	838.456	1136.46	1133.03	706.57	1362.55	858.001	1343.06	1521.15	918.243	1147.04	1313.86	936.041	1018.37	1295.23	884.194	1058.48	1177.48	1325.87	1764.54	1221.46	788.819	983.889	1614.94	1891.58	1347.84	1074.76	1912.61	1527.2	1409.22	1442.53	1728.4	1431.76	1260.25	983.857
ADPRM	447.4875	538.1325	464.4645	438.3915	355.3265	360.974	376.01	391.8805	486.033	297.0625	396.211	243.0905	321.5225	309.1785	377.0995	401.995	483.3415	364.536	332.6935	366.2795	348.02	426.4345	353.176	364.23	275.405	319.6735	287.699	313.5205	394.206	417.9375	376.1765	268.9545	292.843	381.4895	441.943	451.7535	523.9	329.464
ADRA1A	41.45305	22.826465	10.702545	2.86156	11.25662	16.38555	28.58618	15.62115	48.84815	34.54105	44.5582	8.60588	47.85465	15.668315	15.57053	14.62055	30.28976	31.15685	19.31075	5.327495	20.94305	23.159125	22.67565	31.0308	20.57227	12.10305	32.0119	32.78235	24.756	28.941385	22.7037	23.52567	12.05514	36.522	19.8648	46.3018	15.20535	22.81605
ADRA1B	3.35789	2.95365	5.11426	8.04631	18.8523	2.63943	6.25238	19.2755	16.1504	8.35946	3.28773	4.90252	9.86265	22.5462	6.05648	34.1539	8.37435	6.56883	7.15274	2.44981	8.86353	2.96446	4.1361	9.19018	52.1846	11.3539	3.13364	28.6001	78.956	22.6882	2.55111	9.69065	5.22515	15.3821	11.7567	6.91198	6.19754	5.89318
ADRA1D	10.667845	39.31725	24.51635	9.81922	12.29672	17.5166	44.05635	27.958	42.2188	66.83195	54.07945	14.10148	24.3216	10.678795	23.1722	38.6537	19.238045	50.84855	19.53265	58.4253	56.4057	61.69185	52.3728	57.42135	30.75405	19.8479	48.6865	15.883765	44.8992	45.87215	32.0395	75.72785	58.787035	57.30625	14.044215	24.429375	28.79574	34.25055
ADRA2A	262.385	155.804	248.796	275.596	468.373	249.952	153.139	154.525	272.531	369.517	53.4624	64.1866	25.0713	73.325	110.856	5.44552	402.719	254.584	69.5889	64.0775	64.0744	159.636	140.702	62.4378	89.9545	82.9447	73.0142	94.3453	24.8036	41.469	21.8576	52.2236	90.5132	73.96	64.5693	105.914	54.985	44.9049
ADRA2B	80.4921	68.5669	119.684	132.187	118.496	68.7102	82.9025	102.518	86.4553	81.0137	126.979	68.3088	103.672	135.578	46.3428	154.606	81.9439	115.817	110.901	93.2134	106.335	121.961	82.7561	85.8153	111.676	105.044	95.9617	158.407	108.485	107.353	121.239	132.749	95.0147	78.6383	88.8129	114.923	89.0635	77.3006
ADRA2C	116.699	97.7489	101.234	25.0622	66.2774	133.699	65.066	57.9518	249.867	161.787	139.678	112.332	166.999	90.3325	83.9387	55.2444	22.473	148.159	98.1329	76.9556	120.242	104.861	94.1077	153.686	95.1034	181.706	166.364	244.74	84.4576	35.6055	103.727	93.707	111.47	128.444	148.487	71.5072	141.463	180.955
ADRB1	86.5876	33.1206	88.5767	56.7476	26.0113	80.5101	77.6131	99.6407	118.499	75.0082	18.9941	67.6353	77.5271	24.8422	55.2388	4.29637	35.9414	43.2225	23.8079	40.0326	63.4078	6.98545	35.4112	24.8816	47.3717	18.5967	20.6508	8.02747	20.8955	15.1901	29.6666	12.5797	4.41023	51.8514	12.3208	15.3684	21.9021	32.2519
ADRB2	583.225	1005.45	436.955	597.146	582.081	569.571	1166.35	510.491	1009.4	171.114	906.726	2044.44	596.29	820.829	1500	1196	926.553	539.702	887.096	345.853	423.486	794.553	620.63	277.987	324.844	309.004	573.918	1267.68	1443.32	1890.55	867.46	586.658	308.392	731.886	713.284	516.312	518.026	237.506
ADRB3	19.62011	6.49281	8.94757	14.664	4.635205	37.96625	6.921755	95.95675	15.088	73.91635	31.371775	15.8456	4.9553	13.06315	32.517585	8.494665	40.45155	32.14876	4.609415	12.797025	18.42704	12.979465	13.70168	16.84954	5.80191	20.18266	6.015185	10.49063	32.51081	7.931925	15.46652	17.06586	13.07183	5.82378	10.85857	7.687525	6.66525	18.91
ADRBK1	108.121	90.3395	130.955	108.288	56.8628	109.167	71.8545	16.238	159.107	81.659	102.899	67.5977	76.9776	67.7243	72.5156	71.7313	59.5254	92.2486	113.838	82.9649	111.676	82.4587	204.126	125.739	92.0298	96.1683	117.273	41.3151	35.9479	89.0582	108.284	66.7691	116.281	94.2026	80.5874	118.97	83.1133	92.2262
ADRBK2	114.07	130.657	128.394	96.2126	101.607	100.174	166.532	109.976	88.0055	126.111	155.503	174.846	173.529	216.951	225.854	279.272	138.053	227.513	303.469	210.512	314.382	107.619	157.18	181.93	340.394	256.735	172.3	164.254	131.158	219.709	172.657	209.234	173.312	116.209	230.24	275.947	206.312	271.951
ADRM1	1388.99	1053.56	1257.12	836.985	809.79	1057.56	987.841	770.146	1330.13	1298.78	1440.98	1250.43	1251.76	1573.41	1331.4	1093.14	1525.8	1334.85	1286.64	1536.54	2570.47	1493.23	1135.04	2144.56	1113.42	1644.59	1569.07	1349.45	2732.25	1311.36	1640.56	2320.16	1332.27	1417.3	1110.69	1429.84	1102.22	2602.34
ADSL	1210	1395.885	1349.04	1428.695	1151.3095	1586.715	1284.355	2597.365	1519.42	2561.34	1533.415	1555.32	2394.86	1423.53	1291.5585	2183.29	1478.66	1559.6825	1589.9935	1782.88	3159.695	1370.21	1213.693	1421.9015	3135.845	2482.225	1483.2245	1193.595	1290.915	1416.454	2089.32	1462.47	1600.345	1549.725	1313.66	1647.49	2481.225	3706.885
ADSS	944.1722	1096.06445	1069.50935	1247.30934	956.81517	925.360585	1361.62215	1496.4521	989.93176	1110.51535	1159.9575	1141.4212	1414.798775	1566.650015	1012.24335	1813.8454	1877.4249	1483.1492	1600.91305	2531.47805	1290.1384	1039.7236	1019.01355	1253.114275	2298.29338	2034.7519	939.45415	1231.4452	972.7139	1070.39232	1582.46615	1111.0397	933.16994	1596.43975	1227.34765	1048.01035	2074.9346	1409.09705
ADSSL1	382.7995	328.2977	373.287	316.8832	297.1261	313.34345	310.19235	295.934	326.235	1476.0774	272.12155	342.721	361.31905	128.1103	308.0425	544.9488	352.953	534.895	737.29515	227.568	331.5025	293.99	322.1985	528.87	530.3218	116.15835	312.80915	260.362	683.814	197.2502	110.912	410.6749	257.6686	486.037	695.1416	193.45165	149.5481	298.296
ADTRP	125.47465	74.68165	91.99375	69.16485	110.77305	155.371	116.027	61.31665	113.233	24.6279	59.6364	79.98105	143.6556	109.5995	262.4425	389.068	154.5755	323.023	239.3615	73.8198	674.516	145.64775	157.0255	112.70975	133.3885	93.019	207.5854	403.03	150.3335	746.417	291.3375	104.13885	216.60215	89.6937	400.727	257.5405	540.9285	265.1305
AEBP1	1011.67	1254.07	1694.73	1891.35	2705.09	1059.98	1021.34	5918.9	620.687	5385.35	68.1245	160.839	386.717	773.341	354.198	3383.9	451.716	554.725	71.6973	591.628	1203.51	194.68	352.761	289.664	1464.8	448.492	1291.98	939.433	742.279	482.16	509.985	221.145	598.922	196.824	1290.12	660.876	1256.7	1434.19
AEBP2	1555.9228	1654.151	1562.6385	1539.4163	1267.4004	1695.6094	1670.41575	1558.6175	1317.7161	1220.98525	1405.65365	1547.0165	2877.412	1809.46795	2095.9193	1405.6914	1658.71935	1458.1052	1876.8757	1411.5489	1422.4642	1452.59285	1548.3912	1494.8009	2517.27385	1709.64295	1956.32755	1123.8254	1464.4275	1611.60115	1228.60025	1912.93805	1158.1592	1887.08595	1845.1228	1447.1044	2068.9105	3328.333
AEN	312.044	121.683	79.3871	172.09	147.84	129.051	184.19	215.83	312.798	239.96	184.903	234.441	231.533	377.222	282.448	271.558	135.185	742.246	339.842	165.72	444.28	188.851	300.93	256.84	221.466	422.951	299.662	233.808	269.618	220.217	241.985	347.09	230.644	211.738	241.196	212.495	485.403	622.495
AES	256.209	441.539	435.004	477.323	347.714	435.469	523.703	912.642	460.59	735.131	389.72	282.055	265.095	287.431	367.237	320.222	376.622	256.857	267.06	366.448	280.454	382.373	412.922	323.999	436.183	264.008	325.439	254.217	211.799	375.434	339.549	315.94	247.269	475.612	322.263	420.944	489.586	423.248
AF001548.5	74.825	91.6928	121.773	67.5	131.185	108.949	113.175	201.682	129.623	227.967	151.681	67.7359	26.8703	53.8955	151.569	36.5416	41.9248	93.5504	65.7084	192.879	38.247	52.9293	154.14	124.448	158.483	104.855	70.1339	62.3027	441.879	121.642	35.2171	26.7042	213.677	76.4084	75.0335	63.5733	140.209	191.403
AF007147	201.16	217.798	220.845	178.101	186.652	212.197	254.619	221.613	196.648	322.424	25.4764	137.685	39.3274	160.489	102.706	67.5383	149.355	190.581	161.853	114.935	96.7876	94.4285	147.744	65.3761	88.3965	122.032	120.813	116.097	154.567	87.8434	147.376	134.501	114.253	136.507	157.159	138.896	106.869	181.877
AF067845.1	6.47899	28.4904	5.19063	11.7627	41.7603	10.5107	5.37107	2.77777	9.34898	1.74218	5.28315	4.7392	25.3791	3.83893	6.37007	4.48287	11.3148	4.88808	5.55189	2.38717	2.68167	3.40166	2.30426	2.59575	1.61932	5.78245	6.1119	15.6887	8.74254	4.4113	4.58906	9.58007	4.76338	9.1847	8.13986	8.29322	5.05353	2.22207
AF070581	41.85795	158.7725	78.7865	68.1097	166.4725	84.52345	88.98745	155.1575	64.88085	155.717	16.517515	21.797535	11.390283	25.28352	12.473395	16.16344	76.21155	25.49065	45.488525	16.614975	21.1105375	30.29005	18.840795	49.64055	34.3973	17.9928245	38.43455	22.7746	9.025135	24.740755	34.5027	22.78556	182.6375	2.205412	48.42735	23.4143	20.81195	37.5076
AF075036 /// OR7D2	55.276285	35.439665	41.41887	35.43955	5.64866	12.454805	21.114895	55.4158	22.96341	79.59595	7.983845	23.315635	6.453035	27.40735	6.66753	9.964465	23.22261	3.57117	32.04321	7.142275	3.083045	20.22707	62.880525	12.94539	4.76119	20.603835	32.72047	37.4271	34.8401	25.84304	34.273125	41.539615	17.963605	51.329675	48.73382	21.52501	12.899775	30.142495
AF086102 /// RP5-994D16.3	46.3211	7.46074	34.4233	8.17571	28.3229	10.5526	3.84751	3.25889	7.53729	7.23685	7.10503	47.2012	44.5335	9.29853	12.9844	45.8575	10.3667	30.8308	9.33474	48.8488	40.1849	9.10923	93.2951	4.46066	12.745	14.6063	15.8599	21.8508	37.3688	11.3226	29.6742	28.3313	15.5199	68.7416	7.41337	1.04677	44.8157	52.2478
AF086125 /// RP11-61A14.1	5.24853	9.53873	10.2191	3.84485	3.30755	2.99892	7.56579	4.18404	3.39659	8.90937	34.8778	7.88522	1.58009	13.6506	3.08359	2.47563	3.6088	4.09875	5.22365	17.2028	2.54487	12.8987	4.77293	4.4957	1.23799	2.52131	2.79922	9.24288	6.64704	3.65225	2.06597	2.46107	3.38199	5.74925	10.6016	13.7653	4.95949	23.9722
AF086126 /// C16orf52	165.666	179.456	123.533	175.12	108.856	167.099	141.289	119.978	156.433	154.348	153.578	156.743	159.349	87.2177	155.744	155.164	146.359	133.903	174.837	94.1298	51.141	212.05	182.992	197.774	82.6638	104.464	138.085	113.165	83.8104	263.116	116.053	206.111	158.764	138.556	151.873	124.711	66.6565	114.843
AF086154 /// RP11-432J24.5	59.69	30.3504	43.7453	48.2915	31.3884	48.0791	42.4577	33.3773	59.6291	107.252	53.1412	58.0146	61.0204	23.834	57.0061	29.9425	50.1458	46.2708	50.3285	81.442	68.221	73.4604	58.5954	64.4956	29.9811	50.0049	28.3441	59.9265	41.0438	61.0407	34.0857	64.3088	33.9955	86.0179	79.3966	66.6346	46.6087	25.2876
AF086184	169.443	38.2887	39.339	9.56238	82.1642	10.5384	10.1138	27.8281	50.7308	17.4548	71.3403	42.7444	16.3028	53.3416	32.4544	252.685	7.44795	41.7555	12.2976	18.591	34.946	126.765	54.1591	1.58684	66.9933	62.4434	95.9016	158.18	13.843	65.6446	102.557	89.9016	90.5926	11.7361	116.531	24.4148	153.073	6.76178
AF086219 /// CTD-2647L4.1	29.0981	30.6723	49.4809	20.5222	57.0957	25.0263	6.61279	7.49013	9.2376	2.88736	54.0536	12.2459	22.3748	70.1085	53.8004	21.0324	64.9842	18.1665	56.8259	54.8025	24.6472	50.957	9.73299	38.8899	59.2839	6.64045	4.06006	77.3813	72.0134	10.1317	26.7031	29.8953	43.597	96.5469	19.3983	8.12496	37.0311	20.6658
AF086288 /// RP11-768F21.1	13.6981	7.16736	8.76317	10.5321	35.8344	62.6353	8.22828	24.1922	10.2936	31.9204	9.09274	13.756	24.9581	12.116	24.8995	19.6794	6.96939	9.41331	6.73005	43.8288	51.4949	48.43	7.20628	4.92019	11.9405	9.73073	8.65932	13.0519	6.95664	30.4177	41.004	4.33998	20.7956	34.0457	35.4421	14.6955	10.5608	21.5262
AF086294 /// RP11-485M7.3	42.3245	6.42517	76.9836	8.73985	22.2803	66.5595	26.1509	4.43748	9.50943	3.12729	6.75652	112.704	63.4765	17.9328	68.065	28.5356	8.94884	17.1162	8.47541	41.3899	78.0331	8.70796	7.38059	106.797	11.4333	81.8533	7.09518	86.9584	7.41004	25.3352	6.90515	69.9736	15.7988	7.71684	32.5177	28.8095	23.3498	16.5246
AF090939	63.6499	40.0313	94.5153	60.8598	78.2993	74.6193	48.5261	84.7468	81.5703	123.138	46.9878	102.522	120.616	148.718	111.145	72.2944	52.8776	75.913	5.96771	129.405	101.573	51.9169	68.5069	100.674	166.163	42.9597	137.444	83.1622	82.434	149.411	45.5789	95.8891	178.477	152.363	86.181	51.8776	164.31	181.728
AF131215.3 /// C8orf15	9.51991	28.3715	14.7307	59.6206	44.9331	7.9309	64.326	22.7972	49.7637	10.9739	43.732	8.84251	8.52996	80.8539	36.6123	8.46779	7.3123	24.706	82.4537	52.3395	6.80579	38.6635	34.4702	66.8665	1.6222	34.9831	10.4095	63.8013	53.9518	29.373	8.34266	44.4883	30.1014	36.9533	39.9428	54.2135	25.0553	15.2889
AF131215.4	5.17695	17.8358	6.70674	4.33148	52.8095	63.3137	24.8163	45.4672	19.6486	4.52154	75.6623	10.5937	3.61195	8.30612	46.4769	5.53428	14.8136	18.1425	11.1627	57.212	3.27334	40.0017	65.4416	13.48	9.61087	9.81296	33.3971	7.81362	16.6494	41.7475	20.9547	14.3372	50.9947	9.09399	13.5393	47.445	30.8283	41.3603
AF131215.8	290.705	76.2296	203.237	182.597	142.893	215.381	173.835	138.505	201.678	91.7987	133.204	135.12	108.016	385.222	179.04	21.784	235.094	136.87	268.969	286.475	17.7586	174.575	209.65	286.067	237.504	190.813	109.268	82.5073	103.124	183.351	85.2094	421.853	91.3076	137.934	126.406	131.666	100.073	267.335
AF186192.1	19.699	38.7187	52.8637	112.62	39.2033	12.8508	11.1885	41.21	37.9416	49.8302	6.48445	63.0877	32.7483	66.8129	63.3303	39.4721	47.7617	15.7421	71.1594	36.7555	16.2571	15.8321	17.0407	16.5039	29.095	55.0755	47.7563	105.482	7.29584	65.9993	24.168	65.2427	43.0899	14.3886	78.08	71.1826	31.6078	14.3254
AF198444	67.0466	83.1196	4.31721	58.4902	46.785	65.6941	7.47262	43.2195	218.757	26.032	231.043	188.143	83.0095	4.80452	22.1973	40.6923	38.0897	135.107	1.69385	107.243	285.915	506.445	5.7193	268.242	56.0545	94.8839	23.8817	74.0014	6.71793	40.5632	439.949	65.5526	7.71111	2.10594	193.58	169.088	22.4072	160.003
AF213884.2	166.811	75.6833	57.899	127.702	22.3113	234.67	133.312	31.7648	83.3606	99.4175	95.8193	11.0484	86.52	127.518	41.3067	46.7109	38.9197	93.8247	90.5241	58.5455	61.5228	121.687	48.5138	159.889	125.329	33.6699	92.3374	17.55	107.773	44.2524	90.6723	92.2901	117.914	38.286	108.598	90.2637	8.63559	70.6948
AF279780	49.9222	49.5825	52.4028	48.3688	18.7951	37.7621	20.9149	39.6577	9.65355	10.9034	105.043	139.576	306.597	208.151	216.027	46.8489	552.748	113.733	122.614	412.285	108.503	108.57	38.4653	180.687	279.193	357.003	24.9207	116.712	47.6018	148.275	79.9919	234.893	142.671	119.58	65.4456	71.7962	77.4939	119.428
AF289551	587.682	404.966	304.243	213.329	316.896	484.265	485.158	60.1028	494.019	132.941	406.316	908.848	293.154	581.169	557.408	224.879	390.709	289.615	371.777	418.647	178.433	380.109	411.349	712.157	381.474	208.221	307.635	229.437	459.785	587.121	314.916	448.857	343.038	490.225	343.125	335.184	471.742	260.697
AF520793	242.915	201.524	168.56	320.933	299.907	152.593	201.552	594.56	132.41	514.252	130.102	215.554	201.072	282.984	87.1519	158.682	316.48	210.907	380.544	148.008	385.986	176.296	158.392	225.233	214.121	178.361	268.388	733.871	172.318	439.684	117.72	98.3058	106.054	125.734	183.603	132.084	390.65	194.901
AFAP1	115.343	177.007	184.563	232.423	145.848	142.249	103.774	323.999	162.879	586.353	122.034	39.2733	133.289	114.176	128.356	119.536	159.49	206.833	165.411	140.845	236.237	102.539	74.7429	77.847	250.779	72.749	118.78	305.93	42.5136	76.7343	162.097	117.142	301.667	113.796	148.984	76.7502	111.901	133.445
AFAP1-AS1	20.649825	8.08642	21.453335	13.003075	3.432385	9.62743	19.321025	23.266235	39.05992	10.5888	24.78855	34.48477	15.03272	38.085715	43.43298	33.786675	12.035715	163.45425	20.762065	61.053825	19.04054	39.857265	8.039375	39.917435	15.82866	24.419655	215.502	21.877935	344.0535	105.17755	10.290715	32.224865	16.5048	36.81838	9.243825	380.225	489.7695	29.498575
AFAP1L1	84.0573	173.911	71.54	89.55255	218.406	98.3253	130.1985	215.0421	98.0883	264.68375	118.11405	48.74085	184.3462	232.324	109.90815	227.05115	185.2175	181.38175	79.7614	124.86065	356.665	185.1315	166.7355	181.887	168.274	147.03075	434.0475	260.1185	623.3125	543.945	213.6395	157.27395	271.679	66.3212	211.28	241.752	290.7645	141.56605
AFAP1L2	732.398	373.718	448.047	529.937	707.006	502.256	495.832	297.433	642.56	388.859	623.635	320.35	391.923	596.114	658.831	975.49	238.237	492.972	441.907	311.654	975.91	846.678	933.281	686.772	543.896	276.502	887.649	1106.74	1286.07	1490.98	1015.66	359.683	585.798	430.822	1151.47	984.691	616.703	627.056
AFF1	117.192	101.535	140.425	64.606	124.404	104.09	162.766	96.1742	101.183	135.923	71.0836	55.072	90.377	51.9907	81.454	75.3541	74.7353	102.578	102.108	95.4464	53.6401	123.436	112.283	66.272	47.3495	26.5089	91.27	125.322	57.5272	88.1465	105.426	116.209	91.1556	57.5311	117.923	123.955	98.0694	10.3359
AFF2	54.3005	6.06185	31.1577	7.61841	8.89194	17.6384	10.6269	19.7688	25.6129	6.20387	15.4034	49.3958	18.7873	23.7157	8.49671	15.8467	6.08572	5.04583	4.50285	8.08773	34.4453	52.2062	11.6981	81.044	3.09341	7.75647	3.90565	34.8102	38.5608	19.9442	6.26955	27.3319	20.7633	14.3323	7.86168	9.23043	26.3353	11.1582
AFF3	27.8653	25.8092	38.8675	33.3351	20.261045	32.62755	38.3393	13.72575	24.50485	65.80225	8.489065	29.30885	20.8798	17.742	20.11335	6.95538	41.78515	34.10485	26.8247	10.950585	14.258005	26.2499	40.87655	6.24461	10.37953	6.529435	15.2662	25.161045	24.75759	10.54177	17.832115	8.08852	19.233545	7.18304	25.03945	11.90615	23.2197	22.5686
AFF4	353.0925	276.291	327.3	273.385	302.9895	314.216	355.4805	105.99415	328.6025	139.96525	199.491	224.7645	181.174	277.394	240.306	157.4385	156.462	217.5005	149.3905	169.286	292.9275	358.8435	466.391	324.5845	58.654	196.437	257.057	281.5705	191.5395	302.4785	230.368	327.6295	220.0395	286.344	300.764	296.047	259.609	108.1445
AFG3L1P	402.778	272.256	369.485	286.484	437.441	338.256	284.793	327.051	331.065	311.078	428.006	475.801	437.053	666.097	445.054	289.461	517.02	417.029	399.637	387.675	355.877	306.662	352.627	335.469	401.799	323.701	326.216	258.99	275.347	384.053	340.19	475.629	521.733	344.068	327.033	353.199	663.119	396.278
AFG3L2	887.128	837.049	934.599	922.676	663.098	922.882	1052.12	824.171	1125.43	1038.47	1371.56	901.349	1035.8	1092.61	998.863	1020.71	884.055	912.068	1062.98	1245.55	614.747	761.551	689.657	1114.77	1521.58	1071.75	659.451	915.749	1014.42	1278.88	886.64	973.286	822.253	783.523	829.311	759.455	929.54	892.178
AFM	4.61821	7.36175	45.7172	24.4095	32.1855	17.5812	3.96323	3.44002	62.4339	27.8216	35.6831	3.49574	21.9568	95.8273	57.2036	23.9462	6.28435	17.6633	44.81	25.4589	3.48896	49.0494	57.1643	9.42847	16.0786	1.8979	25.7183	44.0024	6.39902	10.1069	42.672	28.2151	7.75991	29.9394	34.884	36.6211	8.06992	35.4459
AFMID	155.239	147.943	90.9814	105.653	86.1597	133.383	133.282	84.4463	54.1046	168.309	96.5587	202.586	92.156	93.9516	157.45	68.0976	72.403	109.154	98.1128	132.492	122.486	149.937	65.385	151.899	184.501	125.685	93.6565	98.3706	106.815	148.69	125.581	147.516	45.894	153.086	70.1269	173.664	235.477	142.231
AFP	61.2502	53.1871	61.6522	40.0016	43.5265	77.8177	61.653	89.7536	96.8773	35.6191	74.7926	98.0326	75.6409	128.78	76.3182	89.525	28.0372	56.3152	50.5572	58.7193	50.0449	59.6489	60.5692	54.1026	30.1975	70.7545	80.0141	64.6376	104.111	11.8725	44.6943	49.5	17.7623	105.931	71.591	56.7885	5.00953	37.6919
AFTPH	2259.485	2270.98	2072.82	2265.715	1744.185	2490.06	2633.43	1482.36	2664.035	1401.345	2520.315	2419.1	2351.23	2502.175	2752.005	1828.865	2655.56	2459.175	2841.9	2455.14	2276.67	2839.93	2446.165	2350.25	2596.605	2935.03	2393.985	1969.62	2265.605	2837.625	2058.355	2375.05	1650.29	2569.795	2224.275	2008.56	1879.57	1912.55
AGA	1358.1	1526.26	1212.5	1455.92	1267.19	1703.82	1503.11	450.553	1527.23	444.317	1385.25	909.09	356.659	596.137	1221.3	1065.63	1214.15	1095.66	2881.22	837.003	921.856	1572.99	1237.71	1095.69	1253.76	927.818	1197.23	928.498	793.631	358.141	566.924	1062.2	618.623	1583.43	868.405	959.591	841.149	702.707
AGAP1	320.228	407.277	463.782	338.339	556.426	326.364	366.413	907.112	301.701	899.283	294.145	261.592	413.036	318.119	479.592	315.767	229.752	276.091	201.454	319.343	190.476	300.179	297.458	438.426	445.616	399.153	233.359	378.183	155.414	303.049	73.8389	268.628	268.876	382.094	215.666	282.859	297.986	422.959
AGAP10 /// AGAP11 /// AGAP4 /// AGAP5 /// AGAP9 /// BMS1P5 /// CTGLF12P /// LOC101060581	702.285	612.696	540.428	608.301	901.791	655.767	746.45	796.575	792.251	1312.36	719.307	987.682	500.727	862.295	764.758	645.708	664.471	781.171	687.826	429.578	752.204	710.352	504.124	1041.69	404.121	603.06	671.908	714.883	657.881	877.815	517.733	636.444	946.479	908.352	503.679	701.369	699.054	590.821
AGAP11	72.75775	34.79615	24.92432	48.17805	47.9153	24.7216	42.45375	55.28935	28.163625	41.17335	52.1416	13.53895	35.30825	11.9136	17.47942	7.744555	47.19005	9.73949	16.547205	11.0396	35.936745	60.12415	55.02815	39.18606	16.66987	16.8155	18.009795	44.5475	5.318275	62.0381	32.2075	59.7216	69.3518	54.2339	15.53678	11.93905	16.480665	28.79085
AGAP11 /// AGAP4 /// AGAP6 /// AGAP7P /// CTGLF12P /// LOC101060581	781.715	559.641	685.739	640.96	749.811	712.245	812.294	766.242	713.406	1286.75	712.539	1069.06	467.349	963.511	830.377	623.361	591.975	645.04	607.915	751.05	769.567	750.864	805.517	995.02	548.328	538.069	719.586	834.907	682.266	586.075	493.728	590.277	932.434	908.153	679.413	869.287	685.432	565.712
AGAP2	16.9833	52.6835	13.4958	18.6767	5.64306	10.6979	17.358	3.64968	27.0629	18.1446	19.39	18.5417	9.87852	8.2844	15.0932	7.9082	20.3834	5.5726	14.8842	8.1198	4.18285	6.23648	30.5933	5.55111	10.9944	4.16537	9.11696	16.2262	32.9749	10.2802	11.6571	6.77489	4.23737	38.5374	4.48577	5.53924	7.06461	8.37998
AGAP2-AS1	24.2371	10.6581	22.7619	19.6701	12.4057	4.67758	16.3811	5.07005	69.6989	15.3289	85.7401	29.9972	95.1584	26.8698	15.1433	93.3636	20.5432	50.0276	57.2267	82.9605	109.06	87.9832	46.2722	98.5116	31.7888	87.732	116.97	12.3791	94.6809	150.591	101.359	149.681	69.4083	66.4202	98.5833	125.677	240.661	196.615
AGAP3	674.757	483.503	589.502	460.344	372.832	487.173	459.456	229.009	688.074	358.84	580.46	597.373	296.727	416.365	421.628	516.286	300.581	412.598	265.309	411.928	432.539	609.302	672.516	417.652	367.719	316.484	357.562	694.822	428.685	626.53	400.562	722.441	477.211	600.362	391.404	641.32	356.144	298.974
AGAP4	389.56	360.557	270.187	381.236	484.18	542.823	432.029	429.825	379.639	654.21	358.707	493.404	485.588	518.771	707.74	315.946	733.299	527.018	582.737	470.046	656.123	480.654	489.809	567.151	447.104	265.531	546.355	445.78	315.384	455.42	399.129	344.303	719.701	800.703	454.932	549.699	590.269	397.124
AGAP6	125.2155	70.56235	88.7884	102.371	92.2228	117.53805	75.10315	105.6527	56.3763	115.99	142.568	81.5103	44.57018	71.0386	112.008	100.4166	120.831	62.4516	107.22825	64.2507	105.52705	140.0685	140.9885	97.5345	52.6897	48.25645	91.2852	147.6945	158.3395	121.9626	99.00005	84.3103	136.8195	124.367	155.9975	105.6863	84.49785	55.3429
AGAP6 /// AGAP9 /// BMS1P5	95.6841	106.985	31.5364	102.476	56.9282	114.826	109.702	75.3017	96.7391	55.4108	103.054	61.6261	86.7149	44.1601	146.797	90.5068	115.605	84.8178	63.1268	71.9397	61.8978	96.9504	80.0193	71.3504	48.3798	65.5919	73.4114	59.8227	101.227	63.0045	86.641	77.7576	90.7343	134.949	53.4298	60.9251	117.508	45.4007
AGAP9	279.141	221.229	198.296	179.901	215.776	221.522	252.697	160.244	184.874	271.995	269.811	196.222	169.282	209.349	232.455	177.169	218.632	203.973	217.995	177.923	209.148	374.373	261.378	314.962	141.129	112.958	200.267	220.495	211.356	155.394	226.59	184.989	218.159	295.672	254.313	270.407	268.713	108.578
AGBL1	6.44512	3.87172	9.17605	5.50847	4.35978	15.2343	8.09401	5.97505	11.8451	188.226	9.54146	8.62701	7.33566	6.1356	9.29465	31.0044	8.45054	6.62832	7.87155	6.50143	14.3871	9.85347	11.6519	70.681	32.8866	4.10029	7.08791	17.8911	6.59003	10.4794	34.9856	4.15335	45.8028	11.5637	6.75354	6.70277	49.1027	4.34855
AGBL2	25.4151	43.0749	9.24026	47.5168	76.0466	22.9986	28.5177	53.9596	85.2484	93.5089	70.5975	68.4339	439.88	147.173	7.50378	94.2423	49.288	93.6344	39.9528	53.7494	41.0088	45.1837	75.2762	118.315	99.6901	9.71551	80.786	88.865	43.178	94.4075	76.0352	46.2149	72.5936	41.1416	48.3478	77.3536	19.1793	41.971
AGBL3	12.5058	28.5637	24.0102	38.5149	35.1079	40.7826	26.6827	38.3616	35.4311	77.6944	7.51839	44.2201	35.6469	1.47556	16.2394	12.8203	22.7518	47.8525	38.4671	14.3948	12.2676	32.0642	29.0268	21.1662	21.829	23.9196	28.4275	26.7601	46.5045	11.4431	18.0015	16.3835	42.6333	25.0004	4.38568	15.7252	28.7384	19.3176
AGBL4	22.417165	40.349795	23.21665	10.47485	19.6793	20.12705	26.13215	13.08982	9.66711	30.53297	17.26809	22.32763	18.5122	23.9231	18.63293	36.37555	24.6407	16.388165	28.57365	33.273695	4.83652	17.31885	25.84815	20.5459	12.846935	5.208265	23.546	37.91755	34.329995	20.441355	23.5521	17.52982	41.2251	36.69565	36.7686	4.402185	15.911525	15.240515
AGBL5	140.953	120.918	143.855	168.281	112.869	129.475	160.37	190.299	133.954	230.324	167.241	97.3033	199.117	95.8367	108.624	80.7866	89.1289	152.998	72.5469	144.103	123.332	173.449	137.429	111.039	135.478	116.178	149.348	66.9525	119.129	147.669	89.9436	104.516	187.418	150.399	91.1506	104.807	121.656	141.054
AGER	108.76135	80.9351	72.6189	80.7919	23.73625	35.8303	102.8711	65.99095	77.12805	49.33345	99.28485	63.5482	43.46655	53.5979	140.75665	72.579	70.2823	51.75155	54.63305	81.24925	40.18265	66.2495	58.33835	103.18645	90.5775	36.8861	61.72425	54.7179	86.5667	56.0648	67.5087	110.3816	69.22485	65.3474	73.1975	29.4995	71.37455	82.53065
AGFG1	1281.61	853.874	971.843	824.068	893.318	821.172	979.636	620.532	791.424	608.535	540.395	749.493	392.788	871.822	970.842	1383.3	1002.24	1146.44	1439.76	937.327	1549.35	995.638	983.37	721.091	817.305	413.825	912.983	819.616	885.99	558.096	780.188	816.474	535.563	835.414	1227.77	854.347	787.036	546.131
AGFG2	77.95815	87.0431	64.7179	56.4843	71.78075	111.75965	78.0178	37.59545	94.528	33.98815	39.50675	32.07675	26.47669	41.7586	105.7935	32.1051	53.6624	75.67645	56.97125	70.38615	26.22695	87.91335	71.88045	92.97365	48.6656	43.28495	44.7972	70.67065	49.00795	36.13745	18.28271	64.12025	42.1793	90.7193	35.2827	14.98705	28.96685	40.51385
AGGF1	540.384	653.4185	526.132	778.097	695.6805	625.6805	735.834	588.93	658.8165	536.2955	591.793	504.461	538.737	611.0305	572.6495	487.816	759.676	655.4165	881.562	756.211	633.7225	772.2425	872.4735	678.938	756.757	643.087	618.5235	601.988	629.52	605.5545	658.1845	766.782	715.525	608.147	717.573	762.3105	508.38	627.886
AGK	440.902	526.956	426.335	581.692	474.834	531.194	532.087	433.085	592.272	568.038	647.97	706.702	416.531	554.166	421.969	361.33	687.205	658.377	613.008	649.616	529.637	469.623	606.035	706.259	709.246	594.64	642.674	434.386	438.057	498.753	559.61	787.668	600.215	387.399	524.926	476.973	587.141	1054.27
AGL	2844.32	4594.34	4521.71	4551.17	3591.2	4991.49	4491.32	9104.42	3277.05	9559.66	3149.77	4282.79	2880.72	2864.11	3085.65	2856.4	5742.89	4556.34	3756.68	4761.3	1903.62	4277.46	2881.21	2895.2	2226.72	3070.74	3453.65	5318.11	3119.59	2752.91	2753.81	1995.33	2167.79	3053.94	2724	2782.2	2862.75	1441.86
AGMAT	88.9567	81.8242	58.4242	72.6773	61.7664	135.738	104.553	47.3756	110.134	101.93	61.0708	99.7295	102.344	132.572	130.536	82.1619	129.176	98.0707	125.194	71.5832	90.7403	111.412	127.817	87.6598	141.479	103.472	117.222	136.226	126.536	106.274	144.839	126.35	116.38	117.134	85.8503	98.5619	131.592	134.92
AGO1	216.38365	247.677	269.73745	297.86725	278.29385	300.351	284.2905	473.4275	316.557	444.1585	275.10725	235.23225	158.1955	227.68325	336.90105	301.65765	378.7418	261.43045	390.4832	324.6496	141.18875	327.638	264.753	248.42115	109.89355	203.0657	258.2065	336.8011	290.12	311.2605	136.7695	287.1315	285.6764	283.0535	202.5744	221.9565	338.71	297.641
AGO2	581.037	484.229	371.676	349.389	272.809	347.474	349.239	739.592	416.26	321.767	473.159	688.343	795.953	656.923	652.219	873.088	482.501	285.889	427.966	971.511	961.26	396.691	444.239	642.521	521.642	939.372	669.642	395.12	675.361	1021.57	596.489	777.922	615.458	503.367	462.903	593.976	714.226	1412.22
AGO2 /// CASC7 /// CASC7	741.34875	636.1502	803.53196	606.2099	663.33	486.2246	527.164575	1316.90595	480.4492	1110.3854	551.74405	879.5204	922.23815	847.89495	833.02535	456.6414	1009.92305	532.29505	984.168	821.7121	1152.0695	568.96845	521.77535	789.91665	1015.3529	730.5616	850.0039	457.06835	932.111	773.91455	966.41315	968.50235	876.7313	459.6401	489.698485	605.1771	817.5954	1103.172
AGO2 /// CASC7 /// CASC7 /// DQ574852	469.805	422.5	480.881	378.134	506.52	361.466	345.063	384.209	476.482	458.493	548.304	856.329	1857.58	923.582	937.433	929.637	562.85	421.438	872.826	1151.31	1428.59	472.122	445.756	712.127	1068.4	1378.59	735.321	597.29	1272.28	1615.75	1130.26	1245.76	1028.1	758.758	905.094	806.901	1077.09	3465.19
AGO3	217.353	351.9405	296.057	308.756	382.12	297.928	284.897	424.1515	300.2655	492.959	188.9615	252.4445	224.9235	276.6865	274.103	232.2605	268.2295	296.656	364.2895	241.8265	284.027	226.638	269.729	245.18	194.194	207.024	277.146	433.7295	170.834	317.218	312.7125	166.665	343.318	239.3895	215.0765	249.541	479.2055	178.2025
AGO4	113.68355	158.00305	118.2216	165.28115	191.2425	113.7002	95.92995	279.2365	137.3916	270.806	65.9356	107.0435	82.43885	87.7173	85.56105	72.95785	194.7865	106.10885	128.0637	74.53905	66.7223	146.6888	98.17585	106.6249	109.463	91.35165	79.74455	60.10345	103.0646	98.1198	99.31285	70.63385	77.57925	152.9	97.15825	102.525	69.9975	100.3028
AGPAT1	346.602	403.924	321.2015	399.778	531.1765	437.6835	416.816	747.945	392.0585	1394.45	433.3625	509.252	333.335	440.368	474.162	295.876	537.3165	463.1995	510.0225	444.4325	371.414	388.251	456.492	339.8675	374.433	451.695	528.568	494.2445	611.3645	770.5615	595.243	365.5935	640.125	464.158	384.582	521.1325	482.2845	603.28
AGPAT2	510.963	412.0915	469.9725	335.424	256.348	361.6095	393.503	198.712	567.547	290.2425	381.7185	396.691	337.7635	496.3225	482.0165	334.9375	268.0995	276.7135	226.1845	427.956	277.326	452.134	614.324	393.487	405.7115	387.09	323.301	386.667	396.3435	349.8145	335.5405	508.95	314.1155	364.6205	539.066	619.6375	462.2905	423.304
AGPAT3	396.0505	475.273	342.7685	446.01	416.991	537.5975	516.848	376.519	508.855	561.662	517.224	671.984	374.796	440.835	499.2725	281.604	502.598	619.747	745.366	674.1055	306.514	578.493	518.1525	400.432	419.6355	401.3705	419.212	349.203	281.9935	751.601	525.9805	261.344	392.4535	404.879	448.4095	476.103	392.4725	462.6915
AGPAT4	176.7585	114.6026	172.6505	121.337	264.6855	66.09895	163.948	336.7055	103.95035	343.1025	158.7275	165.738	356.2935	295.2235	330.0555	340.9835	259.339	377.291	440.8855	192.4275	718.8745	286.4035	279.0565	505.794	121.886	223.132	259.469	413.2235	759.7575	487.7615	388.665	435.325	523.063	116.7585	399.3545	438.274	416.791	283.1195
AGPAT4-IT1	258.977	142.829	181.44	112.586	178.937	118.609	160.967	272.245	164.734	265.527	189.218	213.073	264.938	264.684	230.648	194.371	207.515	196.355	216.288	202.663	507.481	212.959	212.049	260.69	136.481	147.178	192.275	282.634	406.241	302.671	235.154	290.508	467.074	229.583	247.833	229.852	371.52	149.78
AGPAT5	885.7435	1053.548	607.5595	897.5455	751.2765	1088.8765	965.5775	529.5495	770.218	548.5955	1155.336	1268.552	1723.902	1469.0075	1349.15	708.866	1685.412	1511.611	879.206	1689.8125	1018.197	876.8855	889.28	917.5945	881.599	1103.726	1463.435	874.733	2201.1225	1218.962	1736.0345	2136.432	954.9175	1487.7075	1154.1195	1005.836	1391.128	2562.387
AGPAT6	319.838	223.791	268.224	256.665	261.814	276.571	265.301	149.163	335.164	163.356	302.821	291.29	273.116	276.771	293.86	151.176	246.341	229.28	214.297	271.44	220.266	287.441	242.56	288.167	95.2028	202.777	180.651	314.713	230.424	228.737	247.864	341.692	290.239	309.571	242.269	181.151	211.603	239.949
AGPAT9	936.954	658.225	499.387	1131.48	1502.67	1119.82	1374.61	188.766	883.423	521.866	742.6	450.731	872.768	1653.69	690.077	146.76	203.343	448.81	104.169	1534.39	1465.98	1031.17	1023.37	1404.3	815.481	1505.06	467.837	556.359	565.133	512.257	910.989	1444.12	778.041	948.799	260.155	856.198	816.715	634.09
AGPS	529.0615	597.7475	676.918	660.2485	651.4595	618.482	620.1335	800.318	644.8595	609.3425	715.334	888.1955	762.4155	732.2485	754.439	1473.775	548.5485	748.457	1045.353	924.1455	810.0795	705.968	643.4745	649.124	1219.525	1107.59	1216.96	832.1235	1053.775	1161.815	844.261	778.768	1021.1235	566.86	1073.093	859.273	1138.495	770.9435
AGR2	127.09075	3218.855	134.7918	120.33915	30.8285	6584.49	513.252	34.2282	175.626	15.881135	300.53455	3573.4685	4106.959	288.8405	237.06125	561.25755	6644.305	169.82025	201.652245	234.40035	274.688	384.59835	130.44715	198.5223	250.5347	1833.584	163.9699	162.61675	165.5465	264.21155	545.9462	396.431	100.101285	897.569	155.45705	144.70025	669.2005	1510.232
AGR3	1.80922	621.27	6.95482	33.9029	3.17841	1138.42	115.246	1.44926	6.56529	4.56968	23.6699	5246.7	48.4754	31.249	36.3404	4.96558	138.919	46.7726	59.9101	78.1917	23.5457	5.77776	7.23894	1.81759	31.2988	34.5864	20.7893	41.3917	26.814	35.3949	3.64337	4.46634	15.7348	518.854	64.886	68.6067	46.2101	40.6167
AGRN	128.33755	119.84995	132.46925	88.04065	120.1848	122.63805	121.08615	99.9243	144.0623	77.9389	163.37575	172.6115	214.9025	213.4218	166.4085	249.75395	152.26605	239.79525	114.9764	186.1762	220.7685	122.41825	136.7613	130.74515	140.8542	141.93445	159.367	334.13315	276.514	203.1326	246.053	230.3335	152.8002	116.83595	170.90025	139.45935	207.98625	183.58885
AGRP	23.804	23.4407	20.3311	19.3036	29.7675	64.032	10.8371	6.27526	27.2471	16.8304	128.377	35.224	106.619	73.8536	13.1167	19.9009	82.5299	38.0079	23.1678	45.9293	18.1031	125.983	24.7196	95.6968	23.4812	63.4917	15.6681	18.9297	147.885	20.9256	6.42616	93.9128	14.3718	91.2475	20.6489	38.4605	16.9031	31.8052
AGT	169.201	101.498	254.379	289.344	480.361	90.5417	117.989	358.509	161.016	617.688	106.308	158.153	67.7168	207.077	98.7652	69.1405	319.909	209.472	55.0714	346.501	123.431	94.6566	88.7927	148.573	117.56	646.449	249.637	132.228	110.353	71.0847	105.839	71.046	407.936	124.322	134.775	104.574	103.273	275.656
AGTPBP1	652.457	541.9745	614.661	478.2705	567.4115	589.8235	604.2449	610.2105	519.3829	538.834	554.30255	379.545	473.12095	601.242	457.23555	476.8544	482.02	401.0023	565.38605	645.61585	376.3854	390.7924	405.2053	526.3576	445.62655	534.48695	411.94655	649.248	479.4624	396.5621	514.0682	413.67415	1367.3295	405.6653	396.3502	424.76765	402.3231	545.0925
AGTR1	71.77825	436.842	237.073	234.7708	894.9585	198.1946	206.215	1160.206	167.4215	572.3035	57.41935	22.339445	26.9568	26.85947	48.54685	11.634995	37.5564	29.72845	38.2293	27.00015	14.36499	33.2016	32.2913	24.29238	44.39675	20.77065	23.29425	34.2943	39.85035	27.81555	16.07278	48.00155	70.7484	49.1926	26.984005	32.05561	26.45928	21.63605
AGTR2	27.1374	44.4862	3.8464	4.08384	14.5395	32.133	4.31558	7.71021	24.0229	16.7265	17.2965	10.2757	14.2029	33.7959	5.71953	5.32907	44.8338	12.308	32.3681	13.387	5.0678	18.7253	20.0712	20.9805	16.0731	34.3872	33.8839	16.2615	21.1605	44.965	29.4013	26.3429	36.3813	51.2721	24.4022	20.2368	10.3088	26.763
AGTRAP	367.862	345.261	395.515	521.913	364.5	494.903	370.816	214.59	481.233	216.676	443.828	547.218	523.65	571.442	621.32	845.216	616.16	855.689	724.334	580.217	1386.34	756.654	982.582	480.287	583.731	559.901	1106.66	1016.14	655.026	1348.76	1772.23	1106.95	626.233	851.905	1624.88	1148.17	1081.49	961.422
AGXT	44.3812	25.1977	24.2256	27.0109	7.03462	25.5178	23.4638	21.1342	16.3029	10.9262	7.70219	13.7661	12.9892	59.5282	15.5975	35.7034	7.57224	43.9125	50.9491	6.20164	9.89121	29.7215	8.14856	3.79034	2.92752	9.34787	19.7236	47.4193	11.3121	12.4575	20.2914	12.6034	12.8865	11.9493	41.3527	25.4628	34.0628	16.9694
AGXT2	55.2727	52.1636	13.0286	8.49378	14.0314	14.2568	11.9272	35.3441	72.5027	24.1047	102.884	45.4027	41.6081	8.45931	34.1881	118.248	49.6098	75.6199	102.246	89.8049	54.8994	62.0073	112.101	77.9458	15.0397	23.8629	39.0798	52.9588	74.0049	42.6565	46.3898	55.2725	69.7117	29.2018	21.554	45.41	48.9774	35.8811
AHCTF1	795.2935	788.762	797.5415	859.597	831.794	777.6575	771.1625	1083.9365	680.8905	1095.8765	952.295	577.87	890.684	1459	820.8315	726.583	1036.649	863.4765	1013.1385	1321.095	1358.425	596.43	637.8175	1047.965	1165.935	1139.98	754.739	862.8205	1073.287	504.9825	881.6035	733.0835	803.3815	920.616	832.249	676.0775	1182.475	1110.9525
AHCTF1 /// AHCTF1P1	60.8897	5.34251	47.5461	47.6326	58.5896	7.32228	30.2565	27.4531	23.558	49.8498	46.9992	72.3122	88.6739	10.423	41.7872	4.59322	37.2713	90.5516	4.73392	13.457	36.2599	8.09004	13.5959	9.75617	25.8821	6.04264	26.3154	33.1924	47.3889	19.0693	39.7232	26.5212	29.1333	51.0163	2.7684	4.37766	23.2013	47.6121
AHCY	3702.52	3113.66	2188.46	2264.58	2275.64	3444.73	2592.74	1308.53	3587.33	1229.83	3740.76	2954.55	1808.3	3061.55	3447.92	1404.17	2121.32	2451.2	2905.95	2691.19	3030.39	2901.8	3241.6	4361.37	2180.82	2867.54	3183.31	1758.1	3227.05	1381.22	2331.77	3151.96	2648.28	2797.56	1786.17	2765.91	2518.8	3517.73
AHCYL1	1873.53	2083.33	2120.31	1872.645	2214.695	1932.56	1926	2250.89	1874.56	2414.46	2516.425	1775.0055	1307.533	1977.015	2171.165	2252.285	1913.0485	1845.055	2315.075	2019.61	1924.625	2397.11	2146.65	1677.3585	1526.943	1660.4985	1915.324	1316.5505	1603.421	1465.7395	1482.392	1671.344	1904.645	2302.56	1601.8875	2059.895	1818.3625	1415.515
AHCYL2	316.09595	431.31	317.29345	440.509	346.72775	461.47055	521.18605	219.512	509.594	344.3175	380.537	503.9515	186.45135	229.264285	385.1305	204.21555	478.18605	382.305	563.5575	267.8804	414.2435	338.59795	375.5059	334.57755	255.6281	293.243	276.7075	396.7594	374.4445	314.5115	335.84125	580.481	248.4125	334.62665	276.693	370.0375	404.367	356.579
AHDC1	39.8125	8.89797	20.3871	9.24961	46.9461	15.013	11.2183	74.8102	38.8846	8.47667	13.2102	99.3358	60.5016	22.746	41.4845	8.29382	46.1708	27.0426	14.3781	34.9456	13.846	24.7661	11.8008	68.6754	10.5704	35.6929	13.0153	18.2179	15.3725	113.945	37.5304	22.3257	26.2401	75.1891	15.083	12.8835	32.607	16.6587
AHI1	139.349	175.257	179.042	145.248	181.519	143.462	151.801	107.836	186.654	186.974	36.4822	87.1158	118.702	64.1981	151.533	125.666	94.9734	94.4753	202.761	207.363	253.294	74.9462	81.6506	155.99	108.073	146.177	78.7784	85.6572	160.851	79.7266	103.295	137.427	212.166	160.647	101.464	97.5331	132.21	51.8199
AHNAK	1442.00445	1104.38175	1131.8845	790.1129	704.9053	809.0075	905.8297	397.8629	1104.08615	211.58115	543.253	432.82035	144.0389	274.8116	419.46395	226.9839	249.02335	277.8481	222.607	197.43315	183.25165	835.76895	758.63115	581.7896	159.50155	202.672975	296.69025	399.6816	192.9834	68.8216	255.73355	336.21735	213.85085	729.32135	327.07775	417.9653	224.1785	158.51445
AHNAK2	4963.67	2903.3605	3093.8885	2804.3935	2995.128	3026.865	3661.54	3248.3925	3480.005	2839.79	3779.783	4069.588	2898.326	2033.3395	3071.356	4748.633	1185.9825	2496.713	2054.6175	1955.722	5105.495	3517.35	4335.55	2941.865	1917.5745	2495.8565	3372.147	3985.248	6492.32	4613.39	2909.935	3121.715	2301.155	3484.32	3409.03	4477.57	4041.515	2600.551
AHR	1246.66	1479.35	2264.6	2021.36	3503.74	1881.99	1601.6	2560.99	1795.98	2388.09	1690.76	2844.8	5224.38	3551.37	2308.34	5704.76	3463.87	2949.83	3314.78	3151.31	6031.86	1174.32	1692.63	2632.77	3911.82	3017.57	2707.81	7800.86	3375.34	7512.42	3822.46	1424.43	1968.17	2161.15	2368.85	2402.11	7768.31	4073.05
AHRR	248.895	328.645	286.778	419.979	394.964	577.908	352.591	83.6884	364.199	131.497	353.628	335.582	284.321	281.749	257.796	254.092	410.057	439.64	349.575	286.428	247.084	359.896	489.091	561.449	259.733	328.28	287.344	421.555	395.435	345.318	172.938	288.976	320.879	385.136	179.607	390.48	220.663	255.245
AHSA1	1649.78	2292.86	2077.28	2446.31	2288.17	2449.14	2244.7	3351.53	2124.18	3307.95	2653.52	3814.54	4473.24	4074.03	2786.15	3489.08	3601.55	3063.02	3807.03	3232.71	13381.7	1911.98	1900.21	3265.23	5709.55	3724.43	4566.14	2433.04	5277.67	4815.98	4161.05	5578.17	2338.88	3399.67	2899.74	4234.37	4735.36	9329.19
AHSA2	851.763	1088.921	1196.896	1138.8335	1363.51	1071.1915	1094.777	1459.69	984.266	1243.745	625.382	607.8915	1648.5165	1112.735	916.6265	819.06	861.4525	939.4085	1510.5165	1050.19	1576.84	700.2175	887.63	890.9735	1242.078	796.2815	1157.3085	777.503	720.281	1350.9805	644.5405	566.442	1106.305	563.625	557.405	687.9585	1075.5205	520.104
AHSG	46.372895	31.24843	28.239775	26.126995	32.445255	37.61625	43.58782	29.1553	36.50995	27.33035	61.2817	41.31375	32.70845	28.36756	30.821425	26.7298	20.22279	26.47005	17.194175	34.44183	32.2872	33.47365	20.4132	69.69755	138.8815	33.618995	34.69214	47.9856	40.81595	18.055675	10.177915	11.56447	41.7966	40.60595	32.31741	36.50341	29.0252	119.0317
AHSP	113.323	79.0326	72.8272	56.8736	75.997	104.252	59.0854	26.2121	65.3004	94.5884	105.12	63.6658	64.8929	98.0134	21.7978	45.2638	69.8099	129.578	136.563	75.5554	108.1	81.7328	25.3012	32.1562	106.587	56.9943	81.4681	54.8361	173.992	102.828	61.7336	67.0667	99.9568	102.811	73.9801	94.1167	65.2083	84.99
AICDA	2.00022	2.507695	4.84594	1.528569	22.17595	4.29476	47.72375	16.524245	16.24292	7.18565	19.372655	12.14607	18.614765	22.44215	2.078035	9.777265	34.68012	1.57837	3.754035	5.12455	22.5563	2.48294	22.4153	27.240495	3.26967	2.53521	12.578625	10.755655	21.77465	27.92305	4.627965	19.7822	2.53502	5.71968	13.602365	72.83145	9.1561	3.43136
AIDA	4362.175	5365.79	5415.65	4766.82	6728.875	4836.19	4534	9181.82	4628.36	6720.98	4478.075	4053.415	3781.56	4233	4542.95	5277.16	4427.795	4435.34	4665.885	4382.685	4080.395	3473.015	3929.065	3716.6	4286.93	3910.4	3233.805	4160.3	3573.76	3600.195	6072.12	3492.295	4718.025	3699.94	4116.015	4500.63	4802.32	3140.61
AIF1	70.17775	89.58345	113.47695	214.6475	916.699	104.8093	143.9844	355.806	202.962	38.52595	32.77415	52.6758	115.17015	110.94555	203.14	61.58715	450.082	462.178	226.63	78.0731	93.00675	121.6176	222.91355	76.65285	259.1985	80.32755	565.614	125.57115	74.9251	75.75745	402.298	227.26	285.0645	42.5348	89.94075	193.407	101.8479	227.119
AIF1L	1926.535	1245.7145	1205.437	1363.7295	1782.424	1458.137	1918.97	245.646	2345.677	228.7059	2216.515	1070.7535	136.41135	737.8425	1530.68	271.21465	458.3455	826.2105	114.93865	435.826	183.68245	1465.075	2373.6805	1594.6425	189.6523	691.8495	872.848	2019.681	764.805	382.494	91.0472	581.9825	937.6125	1433.8075	288.18895	1224.067	228.39325	204.5115
AIFM1	498.469	467.588	626.271	659.008	496.48	638.403	555.799	1171.48	538.327	803.909	822.701	727.129	1207.45	1119.68	673.949	559.734	803.849	733.358	1487.03	882.747	834.969	544.946	643.481	1252.69	897.369	754.484	821.063	549.097	804.191	762.989	830.757	1064.82	861.649	623.172	686.8	667.776	890.71	1597.69
AIFM2	598.8405	1218.8435	394.225	471.639	482.473	688.6495	723.4025	232.6265	442.0185	160.015	657.3935	292.358	433.8375	243.0075	182.6325	142.7796	196.974	190.729	147.8765	546.084	259.8885	345.871	540.6275	254.4085	366.093	327.806	366.115	336.7775	179.5185	180.291	195.009	185.392	236.022	312.6915	161.8155	337.5095	95.0211	233.7425
AIFM3	35.5098	16.9305	20.6106	65.2308	28.017	34.2923	10.0558	16.0825	8.03321	23.6626	11.9734	91.1372	195.489	44.7289	8.21485	16.0831	89.1483	45.6397	84.8503	16.9329	89.6291	55.1682	28.8639	139.416	123.531	120.094	8.06467	19.1955	132.571	318.861	63.8939	83.8719	3.03917	18.8664	15.9486	73.998	99.0421	1593.62
AIG1	261.351	270.829	286.376	317.412	260.472	290.976	404.21	292.182	329.625	326.544	324.312	354.928	404.247	272.408	433.956	221.049	232.495	423.775	344.854	193.206	160.069	357.804	339.103	357.319	250.578	279.89	388.974	427.686	252.432	468.409	197.072	358.449	402.732	294.669	197.443	307.628	252.692	165.423
AIM1	19853.8	15019	10617.1	14512.2	11226.2	17639.4	19216.1	293.473	18346.5	252.342	19038.8	12195.1	4523.23	7947.89	15000	8405.63	7376.41	14692.2	7773.07	5115.25	4671.26	19074.7	18884.8	14332.9	2719.7	6259.34	10492.3	13937.6	8568.85	7459.98	6286.79	4508.68	8232.51	15787.1	10621	14293.7	4835.83	4123.71
AIM1L	1726.8725	793.5995	1542.728	1168.3945	949.8285	1379.96	1694.5435	25.983875	1330.783	87.13505	1757.424	1820.123	459.965	1044.7595	1264.723	795.313	622.1105	1094.6895	458.8953	783.1415	503.493	1510.093	1537.4595	1223.172	365.311	700.5775	1184.23	1143.306	1198.074	1214.0745	763.442	1539.277	885.0385	1565.3395	1041.574	1101.412	764.538	362.455
AIM2	131.253	180.055	123.725	180.26	187.065	110.127	365.544	65.3746	169.779	98.0423	438.196	661.878	1290.33	295.76	508.458	1918.09	1101.6	889.991	992.482	255.785	964.372	444.772	1358.28	345.16	280.289	242.825	853.027	2550.42	2101.25	756.677	5195.69	650.095	495.854	365.867	2272.82	1220.14	2435.86	1121.38
AIMP1	1897.62	1773.71	1884.46	1709.04	1223.18	2219.71	2162.53	1782.86	1540.73	1515.32	1818.58	1562.68	744.256	1287.01	1857.73	1048.97	1994.55	2056.96	1465.7	1117.83	1513.31	1578.18	1656.4	1056.01	1419.63	1229.76	1460.78	1481.48	1084.77	778.152	1869.15	1600.61	1445.08	1281.34	1348.78	1305.89	1332.1	1362.05
AIMP2	1124.97	1115.11	1174.59	1359.74	923.361	1125.01	1271.18	1268.44	1096.65	1155.11	1603.72	2006.02	2019.88	1622.72	1759.74	2170.42	1154.52	1456.66	1380.75	1759.28	1849.08	1311.9	1257.45	2169.32	2261.36	3060.64	1791.46	1926.76	2247.68	1428.9	2050.87	1625.45	1796.73	1599.81	2046.5	1935.52	2609.56	3356.86
AIP	287.724	475.731	450.4825	504.5225	600.9175	457.0115	484.022	623.4415	495.587	846.0545	374.0375	376.9055	435.68	437.7695	507.5155	426.9775	594.2305	510.772	492.7015	720.3665	1075.045	365.272	433.984	468.9195	668.509	454.586	479.763	383.4025	399.978	529.9805	703.7405	576.727	430.62	456.023	432.271	429.444	1048.651	932.0135
AIPL1	45.48924	44.29785	55.49055	20.28225	33.81375	57.46495	37.25365	31.0093	39.61325	27.966165	73.66405	65.76555	50.92025	37.58975	57.5869	36.74335	27.49783	47.62985	46.92985	35.4477	8.66581	60.97825	42.78959	51.96175	36.43463	76.70815	39.38715	57.45125	60.886905	34.423045	43.43165	50.1486	37.129285	70.698	55.280945	51.6304	28.0925	37.18219
AIRE	56.1676	46.7779	68.2592	47.3513	50.8839	20.9611	96.1418	24.9005	78.5605	47.9905	66.1289	77.8594	81.1891	86.4815	128.149	118.335	64.8199	80.1684	28.1838	68.6316	53.1697	97.7795	52.1973	70.8417	44.452	50.8885	46.9279	77.2735	33.376	67.0613	79.4272	53.9797	33.5034	98.1814	69.6586	70.4008	104.252	53.7203
AJ011981 /// DPY19L1	52.4472	33.6933	17.6429	58.6113	60.556	50.9964	49.0751	109.873	87.2024	74.0225	22.9256	24.3872	80.2418	40.0305	31.5461	258.229	70.6814	59.6232	136.504	62.3843	73.0389	120.826	62.5515	92.2246	33.1082	60.9287	54.7992	47.108	93.9042	110.083	29.5292	51.9453	151.726	88.9335	47.9345	45.5157	87.7874	85.823
AJ420595 /// GOPC	11.1112	230.118	90.0211	212.937	147.251	135.691	228.873	230.17	72.6967	253.238	86.5332	95.4479	188.264	143.723	68.4997	62.8339	172.815	188.031	146.601	222.946	318.666	178.695	266.183	239.838	254.678	123.106	197.918	167.188	138.01	274.865	201.096	96.2569	213.677	257.536	192.119	156.092	423.974	129.185
AJ606316 /// LOC644135	2.33847	7.51366	2.47778	14.6956	25.9043	4.45908	23.7475	3.40536	3.3876	20.5109	4.28123	45.9274	5.80816	36.3065	25.2901	2.77116	21.8773	6.04298	9.05085	6.44966	24.1525	2.3465	44.6692	6.02031	18.0945	33.4902	13.4123	11.5559	44.6485	14.1767	56.7371	21.0338	2.3576	35.1737	30.3325	22.2078	6.85521	37.689
AJAP1	37.57125	23.13265	23.4793	35.9065	34.35875	50.0617	25.62235	19.78571	29.43172	31.2111	43.00085	35.62495	71.56715	77.41365	19.2076	229.2985	43.14055	28.84065	40.2876	71.63905	977.808	11.7972	19.70625	31.98235	44.2258	35.16875	231.3085	189.693	150.9315	30.83455	68.13435	20.64065	53.6611	43.15105	247.2015	50.3582	48.63435	15.40405
AJUBA	460.489	417.2605	374.639	577.867	335.537	537.832	586.526	166.019	604.6215	399.3395	546.745	623.9635	1044.2125	664.8655	756.1795	1794.11	652.6695	678.962	842.7585	544.7715	620.438	671.299	786.1645	1059.395	1207.88	806.0135	1662.4345	1367.681	1494.9785	1420.5635	817.105	1003.4245	549.986	961.4365	796.1595	1181.674	1469.865	828.5745
AK000798	110.212	114.778	98.5035	116.006	132.567	95.8869	76.5801	213.874	83.1778	307.115	89.842	90.3806	104.497	98.0218	147.964	73.3753	130.797	100.224	95.6485	82.6959	73.8297	91.3272	74.0909	87.1361	98.7289	63.739	86.2229	91.5137	190.132	21.0446	75.337	87.8361	127.939	131.749	51.7198	91.1739	74.3789	109.155
AK021537	172.928	86.7318	100.49	151.916	149.63	93.6491	54.6176	158.995	167.56	281.528	60.3202	210.562	254.524	339.808	103.053	159.065	110.067	127.775	97.3888	213.753	119.415	202.112	216.391	283.661	158.72	143.711	116.911	184.172	197.518	103.226	172.48	84.7132	102.538	162.219	102.35	118.459	136.902	226.042
AK021804	474.178	570.7415	1403.125	824.1185	1304.285	752.947	493.723	3730.08	359.594	3211.36	102.0354	161.0145	108.41255	330.178	849.975	276.366	287.6505	421.7475	205.0565	192.5925	503.9425	241.716	183.687	262.7815	285.536	175.59	490.9895	384.246	196.955	119.09485	158.267	77.43255	235.7045	151.1995	472.437	298.9305	315.8795	477.575
AK021933	7.69893	23.52561	16.052845	31.46384	28.981165	5.98904	25.88065	43.092	48.05405	38.772745	28.901015	32.296445	74.54395	28.98995	39.578115	31.99554	57.0465	44.539675	5.714545	52.650075	17.78625	37.0572	20.981215	77.1844	84.4522	35.995085	46.6232	23.313595	35.832915	44.98475	57.8005	11.0927	38.49475	55.82125	12.35558	30.868455	34.20491	22.81857
AK021977	311.45	281.246	390.892	371.345	933.17	305.492	241.921	893.873	259.022	1056.97	76.0326	73.2855	52.6049	176.455	42.8485	163.595	104.396	134.386	72.6953	148.45	184.388	117.418	87.6744	150.696	218.451	82.0054	116.018	140.554	51.6614	146.947	231.239	85.8433	164.377	80.8593	97.7769	198.116	81.9815	210.242
AK022030 /// TROVE2	1549.46	1687.09	1914.66	1946.64	1869.54	2021.71	1645.15	3347.8	1380.29	2709.08	1371.04	1153.72	1226.87	1209.44	1224.36	1151.08	1784.38	1523.06	1355.75	1271.04	1061.25	1423.69	1528.04	1243.36	1482.66	1654.48	1538.88	1357.99	1389	777.004	1494.13	1021.54	1801.2	1201.5	1133.69	1422.3	1204.42	1013.37
AK022793 /// BC043213 /// CTB-175P5.4	47.4338	31.7497	19.4708	25.8895	35.3574	25.6233	29.6939	5.29533	51.7707	16.0876	42.2144	6.55729	34.2904	65.6119	83.9283	35.4104	11.0983	26.6054	40.9445	77.2259	6.14646	32.0116	37.389	58.5052	50.632	16.9781	17.3934	34.1325	72.9266	36.5843	36.6198	72.8955	52.9479	77.7626	81.2415	19.634	34.8646	67.7669
AK023627 /// TCTE3	251.491	190.612	235.604	244.488	199.724	302.976	220.392	266.096	192.506	204.121	254.278	153.261	476.91	248.013	246.944	334.739	303.612	269.499	233.727	229.03	277.772	198.061	205.041	445.823	316.655	190.429	215.702	216.085	169.058	201.435	272.332	226.649	450.379	227.136	165.755	178.517	270.688	212.028
AK024119 /// CTC-378H22.2	56.1562	37.646	60.0117	5.20157	48.1949	81.738	123.035	25.6663	77.2389	101.008	57.2331	83.112	39.2696	97.4822	121.45	54.5592	56.5161	59.6373	26.3282	10.9361	76.3934	142.936	71.0628	28.6563	18.0298	44.4149	34.8329	67.0332	110.407	54.7333	39.1625	84.8747	85.3079	6.75504	77.5556	149.725	57.503	26.2651
AK024134 /// PPM1H	22.7598	6.79372	5.01788	23.1162	5.84493	12.0285	12.3795	7.57034	8.20187	12.9605	5.50066	10.2919	22.3992	6.63212	14.2362	20.0462	18.2165	10.2687	11.7232	56.3021	53.5334	9.44415	8.99297	45.0223	28.0312	27.9192	37.9397	17.6821	14.7044	7.80015	7.28448	9.12789	16.906	9.34199	66.0459	62.3275	42.9305	8.67802
AK024242 /// RP11-758M4.4	16.8314	9.32041	14.2613	3.45002	4.00302	14.351	4.1056	5.15008	44.5053	5.47413	4.31251	32.9088	5.22526	55.1093	48.4797	31.0887	30.0546	22.2207	55.9714	80.9121	67.5262	2.15288	3.18488	42.909	24.8855	22.5596	27.0013	32.8587	25.4849	26.0815	88.0831	18.7551	37.0528	84.5991	38.3257	22.6653	50.9014	28.492
AK024936	31.9599	25.2775	33.5139	5.7153	25.8105	31.6619	36.6335	20.9355	3.81032	6.24456	6.89447	6.53778	11.1018	4.29502	5.22362	3.99563	38.6248	17.6306	27.2348	15.4229	30.6962	10.7164	26.4192	27.6367	8.69293	18.0364	38.3842	46.9613	48.9464	18.7926	25.497	28.3346	1.47325	36.4064	4.75427	7.74439	18.6803	9.17717
AK025117 /// GPATCH2L	397.895	252.299	247.411	556.504	196.601	535.277	415.604	296.178	321.573	354.623	610.691	307.778	365.363	493.336	329.564	547.176	493.825	448.221	274.025	344.355	642.082	457.869	291.827	324.814	367.061	193.54	412.636	262.624	765.561	295.334	459.104	432.419	322.522	464.606	286.587	276.739	553.979	337.907
AK025288	1592.19	790.377	1036.66	1449.52	1588.96	1061.46	1217.14	1542.5	1319.45	1560.84	1427.4	2362.2	3282.71	4752.13	3055.41	3427.92	2077.57	7018.37	3980.78	2024.44	6434.93	1709.91	1464.4	2354.52	2758.24	975.367	2269.36	3503.98	2620.07	3182.76	3695.48	979.703	1979.36	1930.86	2156.02	2150.85	4294.79	2543.54
AK025975 /// RP1-74M1.3	8.00002	30.4867	7.02365	6.0645	28.8849	30.8238	43.396	43.6241	70.2296	33.4866	6.41265	20.6897	22.3674	14.09	5.25365	23.5502	40.7334	13.6215	6.50688	53.7174	33.2583	40.8406	43.0588	5.80795	56.7684	38.3894	11.8415	68.6023	46.8039	66.8169	45.349	30.2281	87.0657	6.61395	7.88105	6.34606	29.6759	41.0488
AK026714 /// PELI1	1904.96	1962.28	1536.91	1128.69	1237.38	1421.32	1441.92	423.52	2170.79	342.298	1071.03	1415.69	1419.45	1184.75	1329.58	726.978	603.008	701.118	446.348	823.468	675.319	954.991	1136.23	1193.11	717.059	669.015	663.847	963.933	670.234	820.009	581.658	709.317	795.794	911.132	610.97	693.458	444.232	608.544
AK026905	195.847	84.3877	194.609	88.0843	95.1204	88.6022	95.8113	234.181	80.7871	225.711	95.6238	95.797	125.064	140.703	201.117	214.038	156.007	76.0495	145.153	123.673	220.608	79.7052	57.4481	145.582	114.766	69.3413	101.191	403.789	340.178	213.883	213.244	126.443	144.018	99.2082	129.348	163.017	103.593	218.24
AK054708 /// RP11-547D24.1	8.40608	5.227385	5.16682	3.282575	5.394885	4.823605	5.15373	12.66468	5.21797	14.744505	6.317155	4.7126	4.750325	6.456115	5.614075	27.197825	11.1646	4.394485	8.707835	9.160375	12.814725	10.87694	8.030265	5.922325	6.586915	4.799225	2.402355	9.55577	3.90933	7.799685	3.04719	2.80146	6.661105	10.77325	26.3641	17.150195	5.9236	7.657375
AK054988	0.774698	19.7547	3.64015	40.5432	60.7735	4.55477	11.5104	29.0496	20.1724	42.688	34.9636	38.7683	5.79564	24.6579	2.93031	25.12	36.8289	13.4423	5.08236	16.7985	5.35305	10.3457	46.8268	40.6813	38.8883	32.9845	20.0368	27.3282	65.4009	26.7912	23.2994	37.8499	24.1489	45.434	52.4883	13.6677	7.86069	27.4238
AK054988 /// TPTE2P1 /// TPTE2P1	29.4075	46.8233	19.7781	68.5854	107.262	60.436	33.7262	42.5478	41.8118	98.004	82.2591	17.9336	10.1742	29.7871	64.9445	50.0479	41.5059	29.2736	70.6145	71.3158	2.80115	53.2219	39.4913	47.4802	58.1856	12.5773	41.5067	10.7884	45.7074	78.2154	49.4724	34.5106	41.9832	82.0857	28.0708	22.3098	78.9034	43.4503
AK055055 /// RP11-752D24.2	3.43762	35.9746	9.36592	7.70198	44.5027	3.07742	41.3529	2.04254	20.8249	9.22754	9.90064	12.6102	32.6106	7.80551	55.2366	3.71134	3.6586	20.3408	3.93215	3.66039	9.54249	12.7695	7.08899	5.93894	8.09732	10.2427	7.04602	7.13567	40.8866	30.8254	9.62253	37.5702	18.6291	31.503	8.33079	8.96466	34.1748	16.8553
AK055458	9.41553	28.58891	50.0038	6.632865	17.761305	8.038625	17.603755	35.0273	32.9668	9.1195	22.57605	14.63401	17.164705	32.1206	34.53447	5.800535	7.9362	18.919095	20.089745	9.4791	9.086855	46.3011	29.175775	8.547095	27.942875	9.86549	7.4297	8.53246	31.2582	43.411	6.219245	7.38948	21.34647	19.03105	24.9931	5.44868	3.49052	30.5174
AK055910 /// ZBTB1	121.903	157.689	151.505	206.134	218.421	141.887	114.019	112.109	218.285	180.273	196.33	196.103	256.259	148.289	246.583	206.854	403.469	200.021	241.266	214.807	398.683	174.568	281.328	233.161	208.005	166.237	199.326	283.279	288.664	406.185	185.711	224.993	308.408	284.174	206.343	344.342	493.596	258.784
AK055981	158.71	196.152	305.779	173.161	112.979	201.676	182.324	1022.98	165.056	1536.55	122.063	41.0519	52.0909	90.8461	106.481	25.4849	84.1151	143.137	254.538	99.8914	86.5519	107.87	169.779	115.545	53.8345	95.5245	94.0762	70.2538	104.346	73.4752	41.5423	130.164	100.485	160.45	83.4381	39.3342	123.746	100.965
AK055981 /// RP11-617F23.1	593.098	537.1705	1147.61	684.534	370.1735	636.198	639.6925	3590.615	491.5735	3812.08	317.5665	306.175	144.1459	164.0895	259.618	111.722	301.8475	744.6285	667.8455	260.1665	160.0905	382.9955	343.7625	204.218	169.562	256.4075	210.6405	202.4485	229.968	133.8385	102.99085	165.351	212.2195	316.3565	211.2785	191.73	135.19	208.269
AK056098	75.0154	27.1828	97.2504	57.0277	14.1626	31.3385	21.0861	59.7171	48.034	120.953	7.72638	11.7481	8.579	75.5317	51.4432	59.0504	26.4041	16.7724	15.4524	13.4827	66.5791	6.96269	28.4332	16.5675	83.8464	14.1673	60.0423	13.8362	116.912	69.771	52.2937	14.5136	12.8086	75.9987	43.3649	19.9114	19.7235	19.9693
AK056982	132.35	113.479	140.082	139.201	109.095	98.8545	91.0073	49.7	125.321	412.575	146.871	162.232	207.557	175.165	199.679	392.664	164.746	182.441	127.389	88.8755	104.435	96.2179	102.05	163.855	91.8038	144.473	163.059	191.562	176.06	193.809	543.822	194.538	87.151	119.281	138.958	161.223	178.302	125.466
AK057259 /// AK096803	79.1239	16.2842	5.81947	8.86976	11.3806	14.0052	64.5513	4.22516	8.51919	5.28326	4.89416	6.07099	5.36565	6.02157	32.2299	5.60949	26.0791	6.55003	8.45448	6.41186	5.43246	92.4104	8.99949	9.41659	11.2982	3.91762	4.85374	7.63791	6.18585	7.54011	4.98326	11.0671	5.08839	6.71815	4.89235	12.9053	3.94862	6.63825
AK057554 /// RP11-144L1.4	37.282325	22.2715	10.264065	6.80619	27.2533	11.309715	4.426495	2.84467	33.18675	25.29636	29.02145	53.8188	10.156085	28.614775	9.0339	3.02634	15.64376	17.754015	24.8535	36.4954	22.246185	34.73306	41.3241	6.19745	17.07656	8.979545	18.7116	18.444475	5.24033	18.41102	17.20646	8.930955	14.31672	27.774735	38.6137	21.07682	20.70785	4.452255
AK057657 /// RP11-473I1.9	3695.86	2176.64	2896.81	2693.17	2374.38	2767.06	3501.4	2982.97	3093.13	2688.26	3415.94	2929.52	3333.54	3246.23	3131.98	4810.53	3084.98	3762.97	2985.02	2719.77	3484.24	3825.58	3129.5	2876.38	2217.61	2502.22	3320.76	4946.21	2403.66	3645.92	1990.78	5439.79	2713.68	2990.4	2897.92	3213.78	3315.8	3145.41
AK057978 /// MKLN1	784.994	912.222	707.145	719.19	806.772	693.611	768.327	988.549	705.715	966.782	658.752	942.307	460.578	1215.01	667.982	368.68	897.208	919.706	906.865	752.134	715.836	684.569	735.74	1030.34	700.268	476.083	549.196	542.559	532.916	631.336	519.158	637.456	845.4	637.485	658.458	583.531	1100	586.037
AK074476	77.7907	25.6561	57.3192	49.3531	64.0141	35.1577	67.9725	85.2022	70.1404	84.6044	66.6428	60.0183	74.8028	53.3119	77.9379	45.5365	74.7669	74.6493	68.4621	52.3142	75.6433	61.6394	67.0804	65.0512	60.4787	20.043	34.523	69.1741	59.885	59.8587	44.0836	45.3607	82.6723	71.2104	58.1246	14.4365	62.9057	69.7048
AK090844	888.497	903.626	685.336	795.992	647.041	938.757	1932.58	378.372	1043.4	455.203	1355.4	6753.44	882.51	1720.87	1639.13	1763.98	1068.65	850.358	825.495	1067.01	720.938	1436.83	1209.19	1367.27	867.316	639.496	690.635	1016.75	1064.5	700.283	723.372	1029.35	1277.54	1939.83	1079.38	811.642	924.948	482.098
AK091028 /// GMDS-AS1	6.99919	82.5013	43.655	33.2999	103.894	70.2868	68.1735	195.344	41.3248	183.417	5.97044	8.26586	54.6883	9.16628	42.9484	11.5197	44.8245	15.6367	72.9679	9.36494	57.5108	127.667	111.913	11.6261	89.7451	22.5657	45.6306	45.0207	15.5192	68.8419	48.4563	16.2247	45.9916	45.7821	84.6728	68.7065	28.4108	44.235
AK091729	60.2526	68.4366	107.969	50.3464	23.5168	158.891	78.8419	72.5549	165.332	67.2406	52.9796	20.0587	106.593	141.469	161.811	55.6893	173.84	125.696	113.46	79.7504	159.499	8.1069	92.3163	96.2364	98.1619	69.7928	61.6861	152.929	174.405	86.1501	106.386	151.547	77.1475	135.371	10.5322	90.7416	105.406	107.729
AK093205	28.857555	2.099815	7.259475	1.6095285	5.182955	12.426519	5.50949	14.73065	15.426255	8.76385	19.98078	24.01235	7.839125	1.617805	21.8523395	1.7298385	8.40507	5.56579	1.21183	29.5854	11.491155	33.8772	0.592937	1.816705	1.8678	12.74132	14.6273245	22.2053	9.0720655	20.29025	1.1963085	14.70805	10.987135	1.776095	20.557	1.788539	7.48446	13.171745
AK093256 /// RP3-486I3.7	46.5574	3.3263	8.96473	4.19954	1.35548	26.1376	7.45462	8.52079	22.0148	4.92136	6.71204	1.84933	45.9804	3.10996	21.7485	44.9671	24.7732	50.0599	1.67694	24.1629	14.3489	14.1907	2.95603	2.17173	10.2252	4.80624	14.7037	54.891	68.8197	3.68701	23.6524	5.63722	24.3818	2.72394	27.8225	37.6848	28.8887	21.1583
AK093301 /// RP11-862G15.1	11.599015	4.9385	19.434475	27.491725	14.23125	45.90915	28.15865	23.47911	34.17675	43.994	39.1701	44.6837	32.20818	24.6676	35.4928	26.59035	44.2181	60.93705	24.41136	26.680755	30.5445	53.26635	44.5624	33.88065	37.4352	19.30835	15.246035	36.3269	20.94885	42.06635	7.880515	35.5299	5.166675	8.893335	27.501645	24.674315	19.0294	29.31823
AK093356 /// RP11-10L12.4	86.2736	5.772	75.6202	119.177	101.681	92.4269	16.3661	88.788	127.169	84.1851	103.011	75.321	62.928	143.838	72.5224	46.8355	93.46	23.5142	27.0384	12.2154	81.3267	69.0429	56.9439	25.137	70.8663	10.8546	63.3947	98.0882	42.5825	103.986	57.8341	79.8419	102.053	17.9342	74.7375	72.1463	124.199	10.5541
AK093362 /// RP11-774D14.1	23.1814	13.9538	15.8666	1.71866	1.89886	12.6418	8.2165	4.99255	35.6901	17.3266	3.2528	66.6527	27.114	90.3035	2.21794	55.3512	26.4208	12.0816	40.099	47.0585	7.40629	16.9968	40.2617	100.71	34.6221	241.378	23.3126	186.625	44.1881	24.4628	16.8372	51.4482	2.97997	7.11002	206.754	23.5426	18.4422	2.85656
AK093370 /// CTD-3046C4.1	6.69117	11.6316	5.80242	42.8099	33.2368	4.05995	41.0194	43.8817	75.9107	9.52232	41.5948	9.90644	2.83189	62.2657	47.5353	46.5177	36.671	63.9149	10.8097	42.115	5.30876	71.5986	18.673	64.6272	3.34751	34.9856	25.4371	73.4639	51.5707	21.2698	47.3553	9.50486	28.2467	22.0032	18.405	3.58631	7.93526	36.4525
AK094644	112.448	139.604	69.7603	68.9505	75.645	232.306	156.947	96.227	99.5562	57.1228	94.0905	62.3842	35.7235	51.5045	47.8552	39.9295	58.9444	73.1908	60.2911	70.014	18.7764	63.1944	130.778	78.2255	26.4235	67.3206	73.7943	69.549	35.39	6.84734	28.0083	36.2528	126.373	60.1979	59.1648	43.3606	20.1406	31.7823
AK094733 /// RP11-114G22.1	76.5561	52.4077	36.7197	53.3351	59.4177	39.546	34.4997	44.7416	10.589	62.1358	27.8839	78.541	76.2425	53.7364	61.6891	34.0932	86.0352	52.7359	44.3969	54.5161	28.2526	76.27	7.30641	86.734	123.405	28.0109	32.876	20.3335	55.3602	16.0295	39.4148	77.2185	51.7317	59.6589	83.7764	19.743	60.2668	90.9792
AK096159	37.7746	36.9769	12.8772	23.423	52.9981	14.6322	53.4021	32.8737	12.3667	51.1955	22.844	22.2516	1.52259	0.992464	1.8561	20.3913	4.80622	8.46682	18.8871	41.8113	1.09235	3.99451	26.1326	0.894572	1.65694	12.0388	15.759	2.33287	3.61504	3.88185	32.4268	1.60724	13.1004	20.1449	6.90691	25.5551	32.0853	4.7776
AK096335 /// AP000662.4	83.9911	64.6738	63.7979	54.4823	81.457	49.0958	75.9577	39.5512	83.9492	87.6614	79.8563	6.25137	14.2659	39.6496	45.5623	12.5235	40.3071	23.8983	54.4687	37.956	37.4132	65.7823	67.9208	38.3093	43.4585	49.0694	49.7858	58.7391	54.8857	38.5731	47.0129	70.4353	112.057	46.3754	62.2289	40.8459	46.1061	25.4879
AK096592 /// YLPM1	190.758	251.446	132.612	190.708	342.75	184.608	187.001	574.872	132.375	287.352	51.273	203.737	241.433	173.889	114.006	187.422	244.262	254.676	285.629	234.151	472.815	175.371	242.702	248.418	342.909	123.212	119.555	187.12	231.782	225.921	161.285	174.357	206.048	249.205	154.776	174.9	453.703	319.761
AK096803 /// RP11-395B7.2	54.4073	17.4773	85.7039	60.5978	47.2626	20.2422	53.4186	34.8428	187.779	66.4582	87.013	20.7098	32.4944	48.1206	110.644	13.5012	9.76173	75.6262	21.7847	77.6056	91.9765	52.0418	52.1601	13.7024	71.387	26.5608	73.0203	48.3617	97.3941	96.4232	14.6717	91.7759	59.994	122.034	88.3623	80.3823	42.0483	86.4478
AK097119 /// RP11-73M18.6	55.1615	62.9607	14.3356	57.1259	84.7116	50.3074	101.113	77.1975	23.9204	96.6852	76.6205	78.317	59.087	82.3675	107.789	104.683	77.7595	13.6062	55.156	37.3337	106.198	51.7677	32.1854	56.7209	118.035	32.6952	65.7907	72.3006	98.7398	24.2183	77.7885	23.2161	62.8145	115.338	52.2417	39.1735	74.1537	74.6244
AK097242 /// CTB-127C13.1	25.3079	20.0429	18.8728	9.59703	27.1266	5.26988	3.97004	1.9867	25.4356	20.8575	35.0367	50.9581	17.7798	1.46902	7.37102	16.9671	1.71138	2.69347	19.5044	13.9502	11.0759	2.83709	18.2507	5.82539	1.18331	2.29297	17.3106	2.06478	22.7748	15.3206	3.41099	31.6422	2.36582	7.93643	27.1136	2.47564	1.23679	4.18288
AK097370	5.71057	4.84959	5.40278	4.54559	5.81727	4.49526	24.5097	8.80715	15.0563	34.2847	5.04674	4.95296	6.47859	3.55899	11.3961	9.59833	3.67105	3.03224	7.2785	3.72902	6.94461	4.93682	5.99627	24.3274	3.92246	6.92961	12.8441	4.10673	7.79688	5.28017	3.8083	8.21557	5.29799	15.4688	3.7228	43.0037	5.90081	5.42125
AK097453	108.963	72.7209	82.2427	64.4729	38.08	93.6272	104.584	42.1625	203.102	52.7706	116.206	82.4911	52.379	93.0972	394.287	32.9468	71.1496	92.3442	62.1804	67.5644	79.2017	87.9783	98.7185	99.6485	44.5095	88.6862	31.6694	81.992	89.6059	68.424	15.0909	98.7772	150.896	123.344	84.3862	103.483	30.9522	58.8552
AK097836 /// RP5-971N18.3	7.92859	16.1622	3.15158	13.0563	6.25374	6.24434	1.93144	23.6248	5.3968	21.1239	9.49182	5.5913	37.0188	7.76893	2.35477	28.6091	2.26576	17.837	13.2241	33.4581	27.9894	10.4506	10.8913	41.0471	33.3699	1.40658	1.93005	2.80861	33.9835	21.978	1.67898	9.33825	29.9015	2.19643	4.1519	7.24032	28.121	23.9921
AK098263	74.1696	2.86138	37.4453	102.056	34.1523	76.1866	39.9938	52.9021	67.5312	106.626	42.548	31.9646	28.7235	32.0107	31.4315	41.6248	16.695	32.3871	30.8819	59.6347	51.9786	37.1409	40.0721	36.2977	79.1326	21.4196	40.3632	13.8638	68.5335	3.62733	53.8681	15.665	64.5649	77.8058	6.08922	28.6877	17.2403	2.07013
AK1	379.9947	236.27445	322.3328	282.11795	391.168	283.6822	508.2036	531.0295	287.9927	1364.6875	396.0371	305.32755	253.9331	310.91465	280.90445	351.36845	178.87055	296.32765	244.00485	184.3864	362.1347	304.1725	335.0225	322.2815	143.157	248.5867	346.41315	471.073	226.6929	393.8855	284.9182	229.47415	390.8376	208.6292	325.153	296.6752	281.89835	259.4788
AK123826 /// RP11-510M2.2	113.411	106.564	104.801	75.6036	113.377	93.3844	115.284	90.7134	77.6349	79.6144	69.5272	105.42	75.6742	65.7272	103.279	78.9318	148.223	99.302	128.757	85.2312	83.1949	111.54	109.366	78.9885	63.4808	80.6934	16.8332	130.094	62.8659	91.0773	43.0888	100.218	73.4279	172.202	77.9865	117.132	55.8994	71.8602
AK125860 /// RP11-582J16.4	68.841	14.9807	20.7887	8.62834	8.89515	18.5631	30.6825	24.0528	11.7311	76.0007	39.243	17.7464	11.6132	5.9863	10.482	7.72909	11.3519	37.0849	8.94928	16.0344	12.1456	19.655	65.4493	11.0328	9.41384	12.3621	56.7953	7.02246	11.0759	24.4998	7.03392	9.31695	45.1104	113.997	13.5086	16.5932	7.8588	32.5995
AK126278 /// CUL4A	502.147	366.425	509.633	509.599	493.298	479.631	429.219	651.713	527.593	642.549	360.778	437.898	766.891	605.175	533.037	498.432	514.347	444.313	431.853	731.02	813.978	329.28	409.509	364.708	749.704	348.315	455.574	432.916	314.68	600.171	410.759	417.42	502.372	562.629	367.059	332.494	495.338	345.67
AK128734 /// JAK1	37.7025	31.154	63.3365	49.4874	41.1272	40.2459	34.6749	27.6712	6.86411	71.2117	64.2616	76.4606	62.5093	59.6738	44.4425	19.9645	60.8253	30.3743	61.299	70.1567	37.8003	55.0533	50.7567	42.7882	91.8863	30.6037	34.7775	93.1161	7.85537	84.0876	61.6781	64.3352	43.0253	38.2113	56.6255	46.6924	69.432	32.8789
AK130486	217.177	143.8535	175.8205	141.6285	155.278	277.6235	190.084	132.75	190.994	181.5825	194.636	156.076	176.836	157.817	199.4695	112.5242	208.829	112.824	131.6345	209.6815	134.238	163.8185	189.202	201.008	223.251	105.89065	182.553	182.3515	195.11	146.9662	169.7475	226.9255	115.0791	211.7395	111.9742	199.12	198.332	121.728
AK131021	8.57132	39.7732	43.143	52.1645	38.743	20.1651	48.154	59.1091	5.94418	14.4225	36.7681	11.1604	36.3466	44.509	69.9335	16.6396	10.2081	62.4998	58.8002	40.1998	8.11099	47.1351	8.87197	12.9326	43.8999	18.4671	24.6294	28.9392	24.0805	67.5965	23.6048	47.8331	6.64056	68.1409	37.5567	7.05566	20.6267	29.8512
AK2	650.8785	342.595	600.513	537.7445	547.4555	505.2045	541.2125	460.949	550.6925	487.497	605.7805	770.296	622.407	663.4755	609.2265	534.778	627.5325	587.5825	450.224	442.1895	516.8965	533.2495	534.7085	400.408	338.529	383.253	799.1135	889.367	702.2705	856.0235	1267.492	613.893	607.7595	562.7715	718.442	595.352	807.121	673.519
AK291611 /// TRGV7 /// TRGV7	21.5775	24.3449	99.4786	98.4989	32.4681	52.1687	17.8796	23.8419	89.6584	7.13539	72.0865	69.9001	53.3533	9.98379	101.456	20.5785	72.6642	10.6852	30.1114	16.8181	56.4037	126.664	117.194	12.1502	10.8872	83.9563	45.8929	18.646	179.412	43.0992	35.4527	108.132	104.587	48.763	81.3698	117.626	79.6923	14.699
AK3	6661.565	6348.905	5891.93	6084	5443.535	5930.73	5992.1	7157.5	5453.305	5339.865	6148.65	5118.905	3128.76	4650.73	5196.005	3625.9	4504.995	5472.025	5506.24	3773.805	2252.3615	5619.275	5471.845	4116.03	4034.35	3521.44	3642.765	3600.515	3791.535	4315.855	2867.895	3642.42	4549.955	5210.015	5285.83	4659.34	4184.83	2458.8035
AK311120 /// LSAMP	30.3648	1.65423	6.42557	5.20561	2.56017	2.50623	2.66836	3.00172	6.44988	7.32786	2.28384	6.04866	4.3971	6.34973	4.37982	8.38308	4.98017	5.66422	2.91624	10.8024	2.47259	18.2666	3.10123	3.99919	43.2079	18.4773	22.7613	5.94806	7.39924	2.59537	3.65564	4.76535	2.43345	10.0096	4.96992	5.94204	3.22698	7.42976
AK4 /// LOC100507855	1434.3015	977.8345	1153.12	1105.557	673.9125	996.0565	1064.6375	1609.065	1307.423	1031.4005	1623.147	810.912	1328.555	855.0485	1288.0025	1347.5115	427.016	1200.3155	663.836	585.595	545.648	1162.5795	1267.807	1249.348	725.8925	921.154	1300.3275	1140.384	1989.95	838.4885	1173.1395	1241.4775	1014.542	1377.035	1889.22	1105.392	712.5285	1410.197
AK5	21.826265	73.6172	135.32675	62.1533	87.0146	65.39865	52.2185	143.1585	30.844915	214.5158	5.25994	6.44522	14.69556	8.93158	9.561925	7.549095	22.4847	32.580165	7.30924	11.3027	20.6638	21.90367	37.168795	6.73571	77.87725	5.10517	12.968275	35.86595	42.18668	6.72878	47.78676	28.545475	26.703445	15.37867	41.64105	41.084	20.640715	37.00431
AK6	1887.78	1624.24	1572.68	1487.04	1478.5	1647.27	1379.89	2227.46	1687.02	1975.81	1119.79	1254.51	1119.44	1522.87	1227.06	882.849	1708.31	1405.94	1790.13	1612.67	3022.92	1318.81	1459.35	1304.75	1498.33	2078.15	1261.33	1421.49	1487.7	1119.47	1535.28	1941.13	1520.54	1392.37	1240.51	1634.72	967.429	2083.59
AK6 /// TAF9	2340.84	1597.43	1981.77	1939.22	1588.21	1639.84	1899.77	1790.25	1975.69	1395.57	1621.86	1288.1	1616.62	1032.28	1281.85	1122.15	1920.46	1301.65	2139.49	2248.22	2992.46	1831.46	1980.64	1635.33	1639.98	2027.04	1567.53	2037.63	2082.54	1999.67	2729.62	2537.67	1878.34	1819.5	2171.69	2626.13	1477.37	1500.3
AK7	100.34035	60.43885	89.16935	54.20585	51.01155	83.4571	47.0806	23.3778	60.436	17.20345	59.35425	38.2132	82.19685	54.6297	36.42115	66.94855	30.97875	89.3385	52.68405	64.11855	54.41445	78.1512	44.1932	75.67525	64.9542	61.2582	34.7318	52.6099	112.88415	34.91875	19.77285	91.4977	49.6516	78.43145	55.5675	77.9134	26.694055	55.61065
AK8	103.99095	124.782	129.6165	113.40165	67.1526	66.8042	85.72135	67.8303	114.5638	50.32138	77.95235	150.432	61.6919	78.0509	66.3081	153.873	92.7408	99.33355	85.99875	340.5515	96.14485	61.21095	142.5785	118.54	81.23835	56.0968	73.8069	184.1015	103.94755	64.7623	51.0801	79.5654	73.763	89.5399	86.7218	61.2147	90.02195	117.38935
AK9	72.8389	113.449	108.388	108.385	93.104	83.7472	126.381	161.238	99.549	111.12	71.139	6.97301	5.43398	48.4732	81.7327	44.2326	84.2055	53.9462	59.7419	12.9525	41.4167	73.577	101.3	81.1566	61.446	4.79345	61.6437	88.8971	51.4286	11.0826	44.0214	82.2545	117.229	116.327	57.8011	28.3335	4.01214	5.03522
AKAP1	554.0245	787.4605	1018.251	849.6565	695.8615	823.4315	779.0645	2043.614	647.4145	2045.5385	538.4865	889.0165	677.705	804.005	720.1285	256.0215	631.624	608.1775	848.655	1097.664	613.295	696.135	708.362	894.5785	1383.3495	900.8775	578.5055	421.6075	414.68875	580.607	738.3835	682.749	625.804	692.261	422.4735	671.654	907.0125	964.5285
AKAP10	285.962	308.8485	308.72	289.339	312.7985	284.7355	368.365	292.675	287.1835	327.202	384.2895	516.2495	624.444	353.0215	414.092	440.028	407.649	272.0835	338.328	528.1335	431.1375	321.9145	308.387	384.0365	419.451	311.661	307.8775	278.338	261.258	320.3385	438.199	390.9065	429.1425	259.1835	394.46	418.205	351.5625	200.79
AKAP11	1656.568	2040.792	2191.3585	2002.5005	2172.998	2161.6415	1879.6255	3713.8745	1783.777	2512.417	1439.893	1217.235	1226.589	1274.1355	1504.933	1584.3465	1762.761	1356.505	2161.7395	1043.792	1076.0975	1243.1405	1749.8385	1240.1125	1824.0345	1288.5265	1149.7775	1568.904	1153.912	1139.683	1498.3185	1197.931	1220.1405	1288.064	1503.8805	1414.024	1396.2755	1079.932
AKAP12	697.779	394.445	702.502	444.74	862.15	299.813	184.245	1376.88	185.794	998.649	27.3229	26.4069	30.8995	48.0996	47.6538	65.8173	140.156	90.2911	34.1739	42.5327	127.095	50.9852	103.717	113.995	98.7711	32.3015	69.7357	61.0218	54.6609	58.7261	102.869	88.2781	102.969	16.3301	107.429	88.8933	60.3542	141.705
AKAP13	453.31	250.377	300.78	255.855	259.313	308.797	368.055	329.566	267.737	451.966	289.488	319.98	347.206	321.446	454.008	267.694	285.067	325.784	372.237	305.721	309.641	322.629	410.912	380.865	226.333	221.674	351.963	267.897	325.154	343.065	340.931	327.293	306.113	373.702	296.594	390.756	345.733	243.083
AKAP14	2.66998	2.28367	9.26581	14.564	6.56137	22.0904	11.9153	18.5508	6.63472	7.64515	8.71243	2.768	16.062	4.05862	12.7456	6.44845	13.1218	8.24359	16.2406	10.6498	19.0826	25.1306	23.3754	22.9383	5.43211	20.7944	4.5461	15.1463	3.28821	1.107	1.57775	22.0028	4.01533	11.2872	2.45511	26.7489	4.3979	5.03183
AKAP17A	246.934	208.605	202.066	179.314	161.826	250.26	167.631	117.551	238.992	193.367	191.023	213.175	97.0819	164.827	190.403	82.5592	220.249	146.015	175.413	100.243	232.271	253.016	144.955	248.675	101.429	152.803	137.753	131.015	156.809	168.427	130.484	78.6401	242.724	249.149	113.162	47.8921	188.747	127.903
AKAP2 /// PALM2 /// PALM2-AKAP2	50.5937	11.8578	5.16453	23.5144	8.83859	51.6871	14.1598	3.42589	35.1673	5.27798	1.73914	5.85141	12.4918	37.3693	5.70988	3.07647	3.18756	32.9367	16.8514	45.3242	27.9979	31.9377	31.0446	24.8531	34.8613	35.7936	18.7518	6.30417	28.6229	28.6211	59.4802	3.10145	35.4049	28.9676	50.7933	47.7481	28.0007	15.4456
AKAP2 /// PALM2-AKAP2	1044.42	912.377	1845.76	971.625	1798.56	935.428	780.503	3330.81	692.808	3739.64	210.963	183.124	452.143	618.5	247.394	730.974	1223.46	602.706	215.335	447.451	1053.34	333.582	518.49	491.994	720.461	621.975	760.52	1278.02	775.898	390.851	754.568	353.663	774.116	229.069	911.437	714.592	572.91	912.344
AKAP3	14.8317	9.91058	7.17596	11.6546	11.2794	8.48446	8.45316	8.75724	11.0201	12.5588	14.084	6.59789	7.91954	6.2433	11.7055	5.82542	7.7318	8.39223	8.10365	9.33162	5.17547	35.0923	5.46716	16.6629	14.1979	12.0446	7.62224	14.0046	15.0036	16.0107	16.6748	10.6682	9.88056	15.5208	8.67488	11.7094	4.57689	11.3408
AKAP4	74.3126	5.2772	5.19886	6.25901	33.1788	25.9832	36.3305	38.8149	31.5734	7.02948	40.5513	63.668	75.5648	44.5365	11.7101	37.862	73.2787	51.0514	62.1357	45.0659	30.3995	25.0608	9.07714	16.0326	4.17968	44.7624	4.76351	40.6558	40.0288	28.3231	42.0949	35.4285	32.1145	5.21586	58.4892	39.21	28.9366	36.5879
AKAP5	41.61495	45.42805	41.21519	36.64565	21.828445	45.0509	20.897275	29.77361	12.81646	100.52845	25.56645	66.80295	25.63885	17.00956	29.088495	17.600815	56.7503	60.7812	26.658895	38.57615	16.149995	53.46214	50.721235	17.339445	19.073325	56.41175	13.352125	50.8845	21.62108	33.966005	59.47665	41.8976	54.0271	9.299365	32.94835	8.465405	34.38557	24.01877
AKAP6	50.961445	38.80861	45.12666	40.71023	19.206595	43.467135	29.165015	85.508775	32.36761	114.793895	9.32202	21.327465	27.66047	5.939205	49.84236	28.129545	34.885415	30.21415	22.280165	39.882875	23.25557	17.30888	55.825	39.332955	21.728295	37.51041	8.090725	30.27295	32.427525	12.8456	33.56756	34.4869	29.678365	8.57143	25.69332	26.337515	33.113965	38.80465
AKAP7	278.656	275.99215	350.4165	452.3215	235.66005	391.723	289.37	436.34345	337.1122	417.77375	165.83615	244.93835	169.5399	122.67315	256.574	100.19945	215.2655	362.8325	241.68855	291.506	128.577	207.162	197.43795	341.1275	311.18795	217.1415	253.93405	229.1641	112.3255	206.2842	193.089	177.2985	285.39195	303.87275	160.98395	218.55535	137.69125	132.1544
AKAP8	667.684	615.3585	701.389	742.294	633.505	653.3445	635.0325	703.5955	632.003	648.97	678.604	760.9205	813.5965	779.6205	738.1945	726.414	803.4785	764.3415	822.441	807.9915	637.3575	600.751	675.434	812.2435	700.1855	708.043	547.9025	704.132	640.5335	949.2065	521.9125	590.0045	689.0335	664.5055	688.5655	630.2465	961.75	823.836
AKAP8L	266.802	224.973	215.797	149.523	165.514	217.395	179.65	313.927	170.758	204.569	198.797	185.664	138.378	177.536	198.324	139.795	227.547	167.154	145.922	202.272	244.981	162.539	190.155	145.382	153.413	97.5304	109.561	141.041	78.2602	170.987	148.869	210.785	170.173	110.826	218.787	116.94	239.195	109.808
AKAP9	685.882	790.61	784.331	738.915	782.642	509.492	996.682	819.381	700.679	616.806	613.021	968.308	363.841	575.408	705.943	1053.73	552.495	720.303	611.473	536.749	629.651	831.176	423.348	757.914	392.951	366.003	589.649	717.311	328.192	656.06	323.554	432.033	554.482	914.085	396.877	399.678	548.54	465.133
AKIP1	743.883	897.01	922.458	1047.742	886.4995	853.411	981.9545	1503.965	1029.728	1163.125	1220.075	898.7535	872.753	1458.685	1328.585	1675.775	1128.72	1418.385	1528.68	1118.6275	926.5435	1552.285	1178.655	1104.8265	1365	957.776	1254.585	1656.16	1883.44	717.9245	1106.855	947.704	678.949	1093.535	2357.965	1277.14	914.1435	875.939
AKIP1 /// NUAK2	3701.6	2189.21	2697.64	1529.85	1401.02	1700.14	2434.78	113.613	2936.07	110.306	2237.68	3655.59	1040.17	2486.65	2013.37	3258.99	1421	1225.57	1458.69	1449.71	711.61	2355.39	1854.68	1721	931.006	1464.56	1907.29	1897.19	2122.16	704.194	1579.69	2139.8	1433.5	1814.45	1603.08	1711.45	801.569	1180.9
AKIRIN1	695.961	872.157	834.422	625.072	526.709	602.648	843.785	1010.58	482.182	678.613	587.207	966.398	730.895	1161.32	522.003	684.412	592.282	537.342	576.361	737.901	568.304	587.931	689.387	539.705	848.612	491.831	1524.25	697.385	727.609	1441.48	659.628	760.996	1182.73	1301.6	1446.52	1091.6	791.221	615.333
AKIRIN2	1450.49	1178.78	1096.33	1332.66	1105.2	1430.06	1312.54	694.569	1890.68	751.359	1412.21	1471.12	2318.29	1667.59	1552.42	1306.04	1130.73	1350.88	889.957	1817.63	1930.3	1217.69	1455.92	1456.83	1212.74	2222.25	1796.86	1554.15	1464.76	1122.91	1401.6	1965.55	1778.34	1825.34	1792.87	1276.3	1367.52	1764.47
AKNA	125.892985	138.172795	99.1384	133.5564	179.755675	122.211585	157.44286	219.395505	126.816845	187.00407	117.95878	126.445705	84.69077	112.604105	150.68852	65.62406	315.20582	194.952335	139.23098	128.76183	105.88133	86.851945	119.26175	141.634745	114.99342	117.57143	127.90157	128.32999	113.13303	105.0911	186.41855	126.000265	224.153765	64.816485	180.014955	91.539395	150.525115	138.483525
AKNAD1	39.5705	6.11077	55.2374	43.8632	33.984	40.3711	37.6681	58.8981	43.3088	38.0354	18.3288	16.1263	13.6701	39.8195	55.5113	17.2688	8.32613	24.7366	48.4661	6.72212	38.6222	46.7163	53.6983	27.1704	26.3815	12.6436	47.2161	39.5861	68.8458	13.1768	32.2248	7.31162	6.68875	22.0246	4.85801	12.7403	11.3748	5.26152
AKR1A1	4372.95	4415.61	3277.03	4766.83	3902.2	4858.49	5801.6	1455.52	6442.49	1373.34	5488.32	5437.08	3393.87	3446.9	4289.35	3795.12	5617.44	3534.16	4645.99	3004.65	1917.32	5807.73	4752.5	3516.39	2348.68	3601.22	4241.65	4937.53	1978.37	3202.16	3084.76	4394.22	3566.09	4683.24	3494.69	4305.51	3732.11	4215.5
AKR1B1	716.369	997.624	980.732	980.618	2215.35	846.877	752.028	1889.58	874.996	2370.85	2293.82	896.638	2499.48	4235.67	712.699	2377.58	1690.73	1864.6	1484.63	6374.69	3075.72	1011.62	856.152	1438.45	3413.73	4653.42	3051.23	695.095	2318.66	1624.29	1809.11	3073.3	2293.35	795.078	1421.33	1394.01	3542.91	7256.72
AKR1B10	7727.1	5819.04	3669.1	6141.89	4832.45	5295.07	4858.65	33.0479	8189.52	282.581	30620.4	14478.9	26447.6	11738.1	7002.84	10216.5	7139.61	19441.6	18439.7	30204.6	20954.4	13631.4	13760.2	7378.07	30634.6	31849	22249.9	13468.6	7564.94	9585.38	6578.43	33797	17901.3	14951.8	13490.2	17099	7097.61	19543.4
AKR1C1	77.0076	198.481	91.9377	150.353	104.237	134.745	170.117	80.3128	211.714	111.558	613.588	775.861	8418.26	6286.8	687.811	2236.13	501.868	451.905	303.617	11835.7	1194.15	197.512	238.799	50.9224	3828.54	7635.83	1098.72	142.599	78.8355	169.198	107.496	1735.95	194.159	2246.98	94.3683	680.004	2898.84	2248.46
AKR1C1 /// AKR1C2 /// LOC101930400	266.259	537.552	492.207	554.834	794.467	467.893	443.848	120.649	436.169	155.305	2991.66	289.219	4106.61	7291.94	797.698	1813.9	602.153	373.622	765.158	9446.17	714.715	648.962	508.781	379.371	11189.6	3521.14	1790.67	203.83	139.879	84.1156	244.567	2449.7	246.305	1020.39	166.195	923.252	2461.77	1201.47
AKR1C2 /// LOC101930400	3878.44	5584.14	4060.26	5440.52	6864.47	3381.39	4670.05	944.665	5127.83	1283.71	27176.4	4071.9	21617.3	30516.5	8301.56	23195.1	6658.8	6088.82	8698.7	24392.7	12913.2	9301.01	3945.72	9407.82	22170.6	20962.7	17506.4	2315.89	1918.52	1572.48	2169.87	24516.4	3106.58	12971.2	2263.47	8876.04	22033.1	19701.9
AKR1C3	1977.85	4005.81	2408.4	3127.99	4103.04	1970.12	2260.61	1117.89	2564.27	1073.4	15873.3	2429.78	25658.2	16792.9	5031.2	14065.3	1759.43	2984.17	2438.07	28784.4	4356.67	3977.29	2503.37	4190.84	23211.8	24834.7	13696.5	1350.12	1502.37	1336.67	921.283	16031	1416.98	3177.84	1344.55	4303.39	11218.9	7404.92
AKR1C4	28.5386	18.9477	34.6316	40.6714	62.4004	56.3157	29.1222	10.5982	49.8622	16.8171	68.2515	81.4007	120.527	129.936	75.8495	56.2999	51.1766	20.4635	56.9603	81.8238	65.1637	49.3841	46.9676	89.2926	73.1026	76.9304	62.2225	53.1761	34.6648	24.2932	31.3761	71.7785	40.0435	129.28	54.9298	65.6499	83.6917	46.7047
AKR1C6P	94.7406	78.7248	82.1954	77.7898	77.6455	80.5786	23.6827	4.45983	32.7152	50.592	10.1496	97.2441	64.1966	88.3804	35.398	72.3301	60.8178	43.3567	116.007	73.0926	65.9213	57.4757	25.7522	103.048	62.4078	93.3966	77.1898	72.9595	90.3254	42.2981	12.48	59.4952	18.5779	6.54094	104.263	12.1468	66.4894	75.0949
AKR1D1	33.6495	1.38493	37.0408	28.0526	13.1139	33.1196	37.5851	27.3274	19.1153	25.1209	33.845	2.66631	54.506	25.2236	32.3629	5.66725	46.0719	23.107	27.5111	41.0912	2.48972	20.9618	9.16794	9.5366	17.5634	11.7119	12.7476	33.5833	7.12411	26.4793	1.82366	27.2467	12.3812	3.11633	22.863	29.9342	35.1278	36.8695
AKR1E2	10.7228	12.1438	54.0253	16.0315	19.1009	84.2521	39.2865	55.0911	69.9447	78.7865	62.0933	111.589	78.6701	125.441	9.32305	79.2737	70.7266	42.9955	117.178	102.078	50.1923	16.0513	44.1134	43.4963	23.8777	68.064	60.2939	57.9669	91.3001	20.5518	38.9199	44.042	6.32733	80.7106	64.6966	19.0528	158.06	49.8033
AKR7A2	3146.72	3072.825	1939.685	2727.385	2002.93	3300.95	2636.14	1940.645	2632.66	1755.5	2910.25	1544.69	1601.55	1329.395	2166.88	1436.985	2195.155	1920.6	1532.595	1766.075	2600.645	1958.87	2648.435	1534.295	1118.59	1593.24	1983.895	2245.805	3351.555	1861.045	1716.835	1767.11	1794.305	1981.77	1480.84	1753.36	1614.6	2146.865
AKR7A3	452.204	439.288	324.346	421.846	343.868	352.329	389.7325	188.2815	435.2515	287.8025	355.8695	512.34	224.6465	242.607	440.037	210.789	845.5135	377.349	222.8375	277.8405	406.572	315.9335	537.6125	294.2635	211.4525	258.2315	342.8095	349.897	549.782	240.321	289.228	294.792	249.984	472.3405	252.006	372.4345	322.386	519.503
AKT1	297.682	186.351	300.126	294.889	200.863	140.246	294.256	397.798	226.839	585.707	402.149	438.75	400.691	283.541	278.125	422.448	324.244	399.759	365.258	288.434	479.558	220.924	417.776	275.142	313.089	274.04	326.055	313.103	485.141	552.401	305.451	419.502	432.199	485.088	269.175	362.392	365.851	530.063
AKT1S1	88.95475	69.9429	64.1951	97.4394	38.10915	88.8652	102.9924	73.42265	91.0892	178.16905	112.7801	78.25733	45.502	88.401	126.0058	94.8233	84.66995	50.7521	70.73435	161.3185	88.0127	89.19845	99.07205	167.46145	33.585865	87.3337	119.82465	116.7835	100.06995	118.1766	107.3954	77.5354	73.28685	70.6523	88.8202	81.6197	163.754	143.0783
AKT2	175.68	199.692	117.489	139.287	186.478	195.859	131.9325	210.566	143.579	266.901	137.496	163.739	114.6681	102.56315	150.8255	132.5755	198.9835	145.977	185.6215	129.216	107.8239	168.263	144.00455	156.0485	101.8814	96.59845	127.429	152.8168	132.82975	107.68835	109.18855	131.04095	157.767	97.45825	109.7598	130.59695	122.56	86.81325
AKT3	118.181	207.137	192.039	174.63	263.514	144.548	145.866	315.677	182.509	413.558	188.145	146.552	90.8817	179.189	95.4205	142.627	137.224	144.929	113.038	219.37	80.4915	91.762	94.6874	134.531	158.362	126.253	125.671	103.485	119.529	110.012	100.868	60.2458	470.294	114.091	118.534	130.232	105.02	171.13
AKTIP	1417.725	1955.045	1315.7345	1384.7795	1330.4725	1425.31	1342.5605	1992.52	1445.765	1601.1985	1063.665	729.356	840.9745	836.9485	913.676	615.763	726.7015	930.2495	671.174	754.4775	450.629	1164.6685	1305.455	945.287	728.809	1359.368	939.8785	548.3635	852.9875	791.5125	849.867	1531.085	781.095	999.7935	961.249	1176.934	916.16	683.8735
AL022341.3	77.1011	10.0336	13.0693	7.18121	15.3975	5.95641	6.76054	12.5637	14.828	43.5506	9.65433	23.2491	6.43053	11.3364	11.9462	9.38279	17.5386	6.78247	5.35569	7.25676	13.0386	9.57207	8.78363	10.3339	7.38929	6.6418	7.471	11.0417	8.41324	13.1221	54.8368	8.66762	8.1065	14.8855	13.7053	18.009	19.8135	17.0032
AL022344.5	79.5895	41.7017	34.7272	21.1651	41.2778	44.1647	47.2724	36.5842	35.85	53.5879	33.0481	44.1389	39.8021	84.7716	39.2012	43.4092	50.9712	59.3888	38.9499	3.57808	18.7704	48.7733	68.8201	51.3718	48.4556	41.4838	39.8341	50.8204	59.4957	38.4099	47.9169	8.42799	26.9437	48.9712	51.1836	74.7842	28.1928	14.5474
AL109706	46.3392	74.0971	60.6717	10.6241	59.7739	60.4562	71.9936	39.8254	64.803	66.3933	23.1402	3.1329	54.7974	61.3571	63.7712	50.6885	87.7094	60.7017	2.2403	44.2053	27.6649	44.7012	34.4853	53.9131	64.5569	49.0164	9.8627	32.348	168.959	40.5507	4.62816	44.3745	40.1244	10.254	43.3343	47.0095	9.87893	89.8781
AL110181 /// RP11-390E23.6	347.754	286.205	397.707	391.886	451.777	318.558	375.986	261.389	352.939	194.241	450.882	233.056	156.602	369.397	337.313	257.784	250.304	381.805	253.218	299.025	190.401	310.17	364.567	542.376	159.715	231.921	251.046	365.087	293.363	121.485	263.895	318.109	216.566	425.906	220.073	319.901	128.739	237.129
AL132709.8	37.0987	18.8452	12.2085	26.0482	29.6616	11.1667	30.0855	61.3768	47.2221	76.5172	5.78223	43.0256	4.66686	10.7781	5.78811	22.7295	28.7262	11.4329	11.3347	19.6596	165.395	22.8432	37.1234	10.2318	18.9129	10.0103	17.9002	14.9738	11.7513	8.24228	17.8426	13.5819	44.5478	22.8183	7.15616	2.30465	3.29381	47.8773
AL133493.2	49.4566	47.117	25.4769	34.1448	29.1054	24.0525	35.7964	19.8429	4.96191	33.3605	65.4107	16.9336	109.816	48.049	148.28	28.738	213.241	12.9323	133.49	52.1132	30.0901	40.4341	22.4452	107.921	38.4597	66.0007	45.1584	52.795	80.6988	38.6108	15.8135	40.653	64.5304	42.0677	109.739	33.8326	68.2165	349.857
AL590762.11	209.094	140.765	135.943	291.606	112.73	143.72	144.067	249.517	158.474	261.369	136.868	200.092	191.257	286.056	231.997	228.667	241.092	276.667	218.868	351.633	325.303	187.819	188.584	199.655	214.912	216.273	361.455	144.945	247.957	278.362	209.211	269.211	327.908	236.75	198.69	240.34	330.118	253.724
AL831948 /// RP1-197B17.3	14.1639	11.2625	11.7122	18.3872	6.60749	16.9077	11.181	8.91835	10.4739	8.42649	32.7696	8.4483	11.3269	14.691	28.5298	16.5726	13.4162	12.8535	10.3586	26.613	15.0474	15.4079	26.5907	18.6541	10.606	18.065	10.2874	16.0249	25.6104	13.2554	22.842	27.1396	14.1318	14.8046	9.45971	11.1102	26.0244	8.92231
AL832163	18.6272	62.2002	41.388	43.1387	1.46373	22.6589	41.6549	126.334	8.7587	348.011	8.93219	8.35847	16.8619	52.7118	1.13724	15.096	38.5767	30.1115	5.22587	38.4931	1.93107	23.5467	2.26873	5.59055	4.35785	4.56715	0.771646	33.3647	5.33794	8.05154	16.048	1.31185	9.59583	2.42034	1.6415	13.2447	19.4308	19.0195
AL832615 /// AX747639	66.2939	53.3084	103.529	41.9347	101.928	46.0263	54.5694	64.2135	11.4733	21.5121	122.305	59.0457	56.5188	165.303	53.8632	74.0168	9.50361	72.8529	83.4968	294.609	15.9741	115.945	142.42	78.0107	63.7369	39.238	36.5899	62.8721	94.7352	222.615	56.6299	63.3652	101.515	71.0455	81.9871	122.19	52.5376	72.3335
AL832909 /// LINC00984	717.406	483.111	1011	599.223	447.527	590.511	409.031	1216.37	402.134	1534.64	437.275	322.068	274.468	310.042	385.43	269.886	243.874	328.279	208.105	306.079	112.803	419.707	416.293	363.944	281.596	378.304	613.891	248.845	897.941	418.679	186.471	338.96	361.263	416.881	407.609	321.175	191.71	341.436
AL832909 /// LINC00984 /// LINC00984 /// LINC00984	629.937	366.708	794.69	544.137	412.784	481.134	379.013	787.19	494.525	936.357	382.757	205.578	300.645	193.562	357.715	252.329	160.169	360.086	168.003	288.201	139.398	252.233	461.164	115.738	296.985	293.598	511.928	196.521	739.613	385.509	210.66	224.749	347.591	442.775	411.833	282.245	164.603	225.666
AL833181	477.627	638.744	472.267	723.395	453.883	782.316	883.543	220.326	682.6	221.684	1095.69	1379.07	649.069	1114.75	2261.26	211.94	1777.13	1307.79	2322.15	1178.25	403.435	1198.9	1218.39	2170.28	917.198	753.258	709.771	459.962	722.961	1394.53	974.913	686.703	895.096	1185	512.619	731.526	1397.56	569.211
AL928742.12	16.0387	62.1547	21.4078	33.3275	13.801	26.1128	12.6833	34.2862	47.1917	5.72946	10.5409	16.5367	10.8928	18.5087	4.40977	12.7788	12.3508	55.3608	15.8929	17.6526	10.2349	18.955	19.0444	14.7952	41.3124	11.1095	7.73737	20.9941	20.9322	38.5733	9.99864	27.0507	33.8279	16.4359	13.8072	12.5458	8.37964	5.09317
AL928768.3 /// Ig alpha 1-[alpha]2m /// IGH	203.159	527.1	35.7047	105.202	169.724	247.37	353.359	44.2029	144.559	27.5477	111.013	14.0077	33.1285	204.11	99.6139	49.2049	635.824	174.78	44.7986	127.884	77.976	90.2777	142.513	88.4358	107.493	110.041	128.396	80.8014	97.2678	58.0203	27.1775	107.109	100.127	75.3218	185.708	159.729	180.268	157.544
ALAD	1128.2645	994.5145	846.4555	859.907	916.8285	1026.416	1246.092	726.7232	1146.333	599.8885	1082.078	757.9095	482.491	732.3785	767.426	630.528	530.8215	745.8885	827.8755	822.9775	442.7975	1174.4355	1213.604	882.873	907.2865	651.3565	804.671	702.6745	598.723	444.258	429.51	689.2315	558.6695	1111.2525	920.912	1018.7285	469.5115	465.566
ALAS1	1666.21	1428.28	1380.37	1018.11	794.066	1174.62	1490.07	886.707	1068.24	1084.44	1765.05	1187.97	1306.94	1592.23	1271.12	1232.82	1166.72	950.05	986.909	1788.92	2135.92	1291.66	1046.05	1408.18	1081.06	1280.1	1360.86	967.066	1613.33	1369.2	1133.38	1793.25	1025.31	1191.06	1445.12	1358.71	1010.83	1717.42
ALAS2	36.53315	22.69395	21.8171	35.31135	16.00616	26.6162	36.40185	24.121275	30.23145	21.07469	22.47765	38.1871	24.677625	42.1785	38.16795	33.3521	41.15535	19.712805	52.1265	35.50775	6.187235	48.27615	41.4841	33.383215	9.007325	29.8215	22.81718	14.127505	38.05175	30.835205	28.87165	38.96475	22.80305	38.686585	12.69557	43.7979	31.77225	29.1479
ALB	10.98545	13.779215	39.61775	13.946675	4.051785	10.337	16.27397	7.825505	13.59935	12.28891	8.79028	32.4306	24.2649	23.3968	4.382045	15.65012	6.93458	24.14945	29.673	24.09505	5.32237	30.95755	21.0191	6.665995	7.3188	13.78335	20.07335	22.17115	30.07635	22.5153	16.60245	14.03306	20.7542	45.49075	22.7475	8.50753	29.68385	18.6035
ALCAM	484.136	664.162	564.545	519.174	865.26	686.717	654.761	1236.62	362.483	1955.49	994.306	720.62	4299.58	1677.1	376.449	1983.34	1965.07	481.175	458.883	3606.27	305.815	331.871	362.946	2182.16	4111.23	2218.41	652.534	763.729	2792.64	1174.2	1038.62	887.354	290.838	2479.47	1354.88	631.204	1308.94	1319.74
ALDH16A1	230.421	219.768	142.557	293.331	211.315	254.532	238.316	120.459	335.725	154.483	381.708	547	307.592	389.852	430.564	363.146	358.437	372.756	342.777	639.967	236.602	339.429	389.89	451.208	306.323	222.508	292.706	370.636	273.012	429.298	284.019	310.737	377.572	339.156	315.755	246.155	463.207	477.866
ALDH18A1	1241.7405	1184.4685	1051.3375	969.472	1026.0615	1404.638	1441.0255	838.5135	810.196	734.8335	1580.173	1314.3855	1195.335	1408.2185	1460.226	1169.102	1495.849	1196.9655	1761.95	1354.7885	1294.6585	1253.133	1638.03	1120.6915	1355.5755	1441.487	1685.269	1575.8585	2477.945	1666.2585	1605.7905	1181.5675	1483.819	1560.778	1630.431	1335.1025	1260.0315	2174.579
ALDH1A1	1114.23	1919.29	1611.07	702.916	2490	1626.64	1047.74	2347.93	1305.47	1313.69	4405.12	1424.28	2038.58	2459.46	899.29	64.7287	1490.78	309.534	18.8888	8609.29	67.099	581.138	95.2909	3164.82	2519	9377.44	173.986	155.069	56.2463	14.9564	148.073	335.662	319.845	995.739	57.8912	221.995	215.222	5363.95
ALDH1A2	41.256	59.2365	90.111	105.099	13.631	57.1775	16.7774	71.3168	54.8162	59.8246	19.7302	17.8329	11.9483	64.7185	99.0364	72.478	26.502	12.4299	15.2171	54.6229	51.8863	15.0823	56.8127	41.7522	82.8189	89.8358	9.41092	63.1147	7.77983	62.625	14.081	41.994	28.782	69.5345	70.2554	68.4003	14.5032	89.2175
ALDH1A2 /// LOC101928635	32.5854	163.37	251.097	296.991	554.899	124.283	109.562	2112.5	123.854	1448.67	6.95646	15.2631	9.36576	9.81683	37.1156	44.7266	73.5455	65.223	7.13427	69.5955	13.8289	39.8268	6.33838	89.5961	4.89952	8.0795	16.8975	13.9945	45.5428	48.8516	4.53055	64.6492	23.1703	64.9688	46.0456	26.0887	2.38326	24.4648
ALDH1A3	452.2573	496.34682	771.33663	814.9219	1945.52705	579.16795	1460.55215	718.387925	1056.223	556.1768	1516.91005	1095.6855	582.63045	1399.0617	4136.4443	2785.71255	457.29155	2692.7282	731.29413	487.0383	2286.2605	3583.37775	2228.8887	1289.05965	307.0463	697.72635	998.344775	520.2565	2957.97332	3803.188	5364.2062	736.50685	1573.43615	1569.35665	3651.472	2387.58865	3449.05145	2224.11915
ALDH1B1	112.7787	80.7913	336.6745	288.305	72.2077	185.939	181.25	1310.41	77.85115	1190.1535	39.2376	121.564	81.42495	48.1281	92.0595	64.2845	49.10535	108.3545	30.83765	89.23585	60.36575	66.64805	25.486745	56.93295	35.34278	157.6055	138.7292	40.0328	119.389	56.97015	90.82025	54.40975	111.6985	111.5084	63.13755	58.96175	64.74495	115.505
ALDH1L1	145.3695	175.578	124.73785	182.035	129.1065	286.228	164.2855	219.5775	219.091	298.7815	159.4735	163.358	164.036	191.127	288.793	119.76935	152.771	165.645	209.039	181.6125	100.6838	254.5655	285.524	201.173	151.8775	179.9155	198.098	227.207	70.4097	409.143	128.546	231.7555	149.3985	99.71885	149.4735	192.8375	248.9895	135.2685
ALDH1L1-AS2	74.6402	50.988	16.3506	16.3684	122.452	43.9708	76.5542	111.41	10.0306	97.0269	37.4455	21.0495	64.5089	22.1362	91.4733	59.6945	69.8025	18.3353	55.2486	161.76	19.7501	102.897	22.0083	18.3213	11.516	78.3447	29.6065	29.5266	164.501	110.092	22.8153	76.5261	40.2572	56.685	9.77059	96.0032	96.9651	79.1301
ALDH1L2	52.6081	7.71612	6.50605	12.8615	13.7405	16.6572	12.0216	40.2907	8.65466	66.2164	5.00089	42.1747	39.1774	24.4064	21.9975	31.3293	7.91866	44.2457	39.7658	46.7274	22.8554	32.3519	9.86243	53.0665	94.2749	101.797	7.90604	12.22	47.5275	85.0494	26.9144	29.542	57.9248	40.5286	53.1707	115.822	271.078	78.6621
ALDH2	6567.01	7004.43	7323.8	7259.51	5999.46	6755.77	7044.67	12569	6203.27	8534.75	4328.48	4950.9	1352.14	3276.78	3915.33	3519.22	2944.48	5281.6	3102.87	2682	7072.97	5234.83	4827.99	2831.94	3468.47	4031.86	3989.39	3004.63	3090.11	4562.78	2480.68	4146.18	2916.66	4501.74	1944.11	5146.78	5626.48	1742.85
ALDH3A1	4112.48	2765.32	3842.92	4844.59	1524.5	3938.58	3625.64	12.9462	4062.23	8.22692	4636.43	1614.36	4068.45	1992.65	1283.73	644.775	1059.18	299.385	608.96	9495.52	147.285	3991.84	1893.75	3423.34	7268.53	6402.25	1420.53	1122.59	284.863	275.368	73.2101	3095.45	2020.47	2442.24	108.426	2123.6	1425.39	4750.85
ALDH3A2	5933.94	6847.37	5512.2	5213.34	5427.12	6955.35	7548.16	2281.48	7141.02	2546.22	4838.25	5142.14	4172.78	3420.88	6171.47	1886.2	3831.66	3274.64	2974.37	7837.06	2412.39	5255.18	4604.49	4541.62	8611.35	3327.1	2305.71	3517.07	1550.65	2468.81	2693.45	4757.23	2454.73	3746.59	1702.58	3876.41	3405.12	1884.01
ALDH3B1	138.72	139.997	106.223	128.961	134.5	76.9136	191.255	92.4395	263.163	51.1127	65.7394	88.9598	61.5181	61.5762	54.7217	91.1631	106.341	102.065	29.5958	86.0181	68.8989	197.769	163.46	61.5282	88.0322	109.289	92.1945	67.0906	115.637	88.1072	74.653	121.99	131.911	198.787	157.094	131.476	124.149	78.8798
ALDH3B2	1241.46031	965.64805	758.83195	1179.03595	663.659305	1273.18715	1081.09795	25.757615	1636.51674	6.27541	2327.14285	1437.86857	422.08566	787.45156	1225.210155	841.03859	459.23835	1158.71295	1007.13468	1041.568635	2044.61301	2044.595595	1748.0366	1914.910275	785.378755	1458.186205	1180.84256	876.54826	1006.5664	980.74435	583.8693	1885.5416	1074.624385	1401.4762	1219.428745	1405.37903	2853.49955	571.32685
ALDH4A1	271.5325	214.903	262.2375	283.2955	255.6855	278.626	251.1845	79.8331	355.7875	311.96	292.7985	303.7175	148.3445	184.448	274.706	164.3925	174.174	277.5995	288.966	205.2575	344.5925	326.3995	351.2505	228.5845	100.7474	135.75945	245.649	272.5505	175.244	214.8335	138.9109	186.9974	247.776	284.7775	161.10105	238.2765	288.0715	224.7265
ALDH5A1	288.5265	566.5485	223.0126	584.9385	434.1825	633.01	424.092	447.4086	559.1405	590.314	364.52445	297.48815	281.44125	587.1785	867.16	75.0178	389.9455	384.6865	364.45595	570.904	236.45565	611.5245	437.5905	759.757	762.4305	566.593	315.75855	198.5404	153.9006	410.6455	290.8756	866.235	295.34955	403.7365	136.9471	267.591	395.913	278.4101
ALDH6A1	261.656	383.936	255.115	319.464	270.915	508.098	462.266	585.793	278.043	434.28	271.772	225.297	247.286	134.602	268.227	144.324	367.86	199.482	172.233	169.872	183.613	315.787	360.002	269.682	231.134	217.915	180.389	185.23	112.96	226.154	189.058	318.397	195.254	224.446	207.838	269.874	190.846	240.94
ALDH7A1	1371.76	1563.49	1089.34	1843.54	1372.51	1618.16	1910.99	818.893	1679.51	622.117	1338.08	1166.64	207.646	875.976	1389.14	706.608	1180.43	1820.25	2134.68	691.548	2085.72	2619.72	1932.26	1244.56	1171.29	787.576	2036.38	1195.24	1450.47	139.182	1711.38	1576.22	1671.85	1473.29	2265.76	1599.77	232.636	544.639
ALDH8A1	61.1847	132.479	198.073	81.1894	124.394	206.19	158.884	527.605	113.462	744.245	94.9614	74.0791	162.533	116.047	49.771	118.485	99.3978	245.882	437.36	156.611	403.752	100.174	85.1452	25400.5	82.9648	196.733	35.7964	89.2872	74.7017	109.184	67.2048	24.8968	132.532	57.2617	148.154	201.722	116.737	101.773
ALDH9A1	16367.5	15367	11028.5	12949.7	10355.8	14102.2	14335	5539.51	16896.5	4654.52	16495.2	10405.6	3115.41	7716.4	12283.2	7840.57	6473.96	8417.31	8041.71	5900.79	3148.69	12705.2	14323.8	10548.2	5649.98	7836.39	8439.48	8817.99	5122.42	3450.53	3527.81	7303.9	7783.99	11739	9914.77	9959.4	2637.82	4027.44
ALDOA	14665.8	10620.8	14261.1	10653.4	7530.16	11072.4	13889.3	9866.87	16747.8	18521.9	16716.8	15542	16386	12704	14490.3	13797.8	8765.81	12455.1	8672.85	11508.5	10019	15772.1	16366.3	15575.9	9441.75	10094.2	14638.8	12671.1	15161	15925.9	15491.9	15851.5	9850.29	14820.9	13145.9	13761.2	14574.1	16151.4
ALDOAP2	8.80957	15.5093	38.0961	5.67815	15.2568	20.2358	61.6502	24.598	22.459	4.817	1.69693	29.0736	15.1973	7.23519	7.47348	19.1076	6.63527	18.8457	51.2855	1.42957	8.69849	2.33964	8.8384	55.0487	26.562	6.51138	33.9121	34.9733	4.6935	35.3531	19.1397	39.4773	9.5931	46.5	15.6185	40.5105	24.4066	2.16504
ALDOB	16.3183	8.11508	31.3213	37.7359	30.6428	39.2361	32.4782	11.8525	55.965	38.9001	34.1609	49.0756	34.1684	50.3788	19.4558	41.2686	33.2667	29.3798	36.1264	25.1795	23.7529	24.0616	37.6217	55.5415	32.7518	30.1934	21.2103	34.789	46.1839	36.2262	24.0263	33.1652	23.6606	38.6379	31.4765	10.9471	30.5252	27.9342
ALDOC	684.021	455.51	601.535	394.882	431.68	431.09	711.571	391.866	552.055	457.16	701.158	472.525	913.535	520.988	701.559	255.088	305.353	300.563	27.1541	500.147	541.783	739.636	795.466	938.152	453.466	500.847	607.805	360.308	553.151	799.311	513.569	873.784	348.894	521.216	365.375	523.484	878.904	855.664
ALG1	118.784	127.506	116.779	209.344	221.76	186.724	128.472	168.73	165.974	184.186	325.757	390.66	353.427	403.728	329.101	337.423	731.66	447.429	374.781	402.071	302.904	194.452	212.182	400.961	415.289	403.727	371.973	407.848	316.528	414.683	218.116	641.608	241.065	204.609	258.715	271.344	634.864	710.994
ALG1 /// NAGPA-AS1	70.8681	132.432	112.364	113.785	108.355	89.0925	102.601	129.495	102.894	176.824	80.299	142.178	126.201	144.302	158.794	132.289	293.536	120.688	151.801	112.83	171.43	119.634	105.639	177.06	106.95	44.5617	112.91	157.838	146.983	104.08	119.534	109.152	162.466	117.711	126.234	82.0147	162.949	148.928
ALG10	59.8116	49.4159	61.33115	79.4746	60.00075	89.75525	84.9924	44.26225	65.3047	17.640315	94.24065	136.2065	199.8975	108.53845	121.583	141.7594	179.269	143.1935	136.52475	157.468	157.07805	123.241	86.4967	121.1775	138.948	146.923	199.045	57.6011	172.2305	170.42025	113.53195	111.56875	102.5969	133.3956	143.53475	95.7781	282.278	455.4355
ALG10 /// ALG10B	158.537	229.224	243.081	308.539	290.535	246.131	286.208	306.256	250.5	250.928	273.718	217.926	438.982	259.59	225.577	198.072	501.434	318.831	556.804	263.558	250.564	203.182	235.489	238.782	358.587	223.261	331.191	196.611	252.271	208.006	257.511	233.052	228.618	241.445	195.602	203.054	285.016	459.738
ALG11 /// UTP14A /// UTP14C	515.858	460.122	442.473	485.678	424.237	418.418	410.73	432.94	539.472	426.522	388.438	491.598	861.572	866.601	476.49	390.158	476.642	438.883	523.313	566.26	611.985	466.643	633.075	628.24	630.899	393.34	764.593	522.729	648.347	711.602	645.03	844.266	532.731	537.78	552.476	665.156	776.276	895.849
ALG11 /// UTP14C	837.909	1053.07	1038.25	1063.86	1346.01	1276.89	1060.32	1543.52	1143.37	1568.93	981.513	1035.94	1011.76	1058.73	1277.63	1569.7	1033.96	1056	1357.12	962.265	1095.76	1148.31	1055.49	891.258	1306.88	1195.31	1442.03	1015.4	764.402	1246.69	957.901	912.164	1064.63	906.007	1335.38	1126.68	840.125	916.536
ALG12	27.509	22.5572	66.4429	108.068	12.8821	78.5002	16.0801	41.9197	59.58	93.1452	168.611	27.1099	129.479	17.4004	219.545	105.266	49.3249	58.3931	87.2373	89.494	112.204	96.3159	106.182	33.6468	76.8395	58.8438	92.2697	85.6323	65.2839	48.0781	100.921	84.8787	88.2637	49.6314	20.4016	66.8483	81.6569	129.925
ALG13	776.742	874.971	825.307	731.753	864.601	779.71	834.131	750.989	708.609	380.681	936.32	840.583	1019.88	836.869	771.414	888.642	1138.95	1108.75	1783.57	821.155	926.435	861.039	619.174	905.801	782.621	1264.18	689.37	528.036	641.207	1175.57	696.436	877.151	582.745	811.753	776.694	765.749	774.919	1001.53
ALG14	607.7665	478.2448	438.92145	603.4577	394.92555	550.9077	505.0386	403.3786	493.86405	294.6325	491.79435	362.4364	291.99045	430.10225	416.43125	811.88785	531.42715	774.6855	535.01295	454.7676	486.5965	640.60055	457.80415	393.03755	383.63575	419.96125	601.47895	733.23	482.009	389.19065	604.1176	442.5618	525.3476	413.80325	677.08875	632.433	482.7866	352.10685
ALG2	619.501305	698.53855	533.6691	677.67225	603.68695	785.34715	593.0271	662.265545	602.9841	527.2206	1034.6129	666.2927	1051.463	1196.9616	794.24455	1432.77025	875.5308	977.59369	921.792	1019.57595	1645.4834	809.787	857.9165	861.3412	981.66895	1322.7479	907.7417	1847.4657	1182.5402	561.660575	1226.96085	825.5586	839.96205	713.6994	1118.08575	1158.796	905.4156	940.1764
ALG3	208.504	199.66	257.436	175.019	237.561	276.388	252.12	76.2165	336.716	219.256	298.03	444.465	542.722	635.74	399.997	237.218	241.953	417.209	304.811	553.999	407.536	269.971	280.693	508.527	600.555	844.64	398.087	440.72	458.809	905.956	423.273	545.711	383.746	441.671	542.015	363.518	218.09	1016.57
ALG5	51.9574	87.8845	86.0049	69.7361	97.5169	104.514	45.6489	63.6465	75.4525	51.5078	63.8924	26.5842	55.1122	40.9526	45.0611	123.85	99.9331	83.4135	87.8073	96.454	49.7929	64.6854	57.2723	54.1839	87.3196	91.0686	97.1427	105.676	49.476	59.7341	109.292	69.8673	45.9018	96.8148	69.0158	74.9849	112.991	66.0528
ALG6	1229.77	1362.01	1142.89	1536.14	1108.17	1671.8	1673.08	663.528	1551.07	692.188	1895.21	1707.51	1315.93	1276.32	2054.55	1387.04	1951.09	2074.56	2526.05	1543.56	1160.75	1742.3	1711.74	1255.78	1316.29	1442.57	1650.18	2164.73	2037.68	1448.98	2077.45	2330.96	1613.47	1777.8	1722.54	1945.37	2114.31	1631.33
ALG8	741.986	718.079	654.442	978.337	743.746	859.051	820.351	535.871	753.838	516.19	1371.59	699.346	2310.24	730.516	1076.98	918.757	885.976	962.313	885.405	1394.5	630.271	956.779	819.217	1024.8	1688.46	1076.06	1096.92	897.128	1595.54	748.175	683.728	1268.86	1228.62	980.693	1269.79	1181.84	1689.8	1751.25
ALG9	621.1885	675.9695	543.8095	591.7455	472.4825	587.928	561.8265	675	556.847	662.117	542.4155	444.7855	268.6825	351.355	425.087	444.762	377.641	460.729	412.5075	394.1995	266.832	519.28	523.604	464.7515	439.5825	436.0605	506.1685	350.4535	505.1005	339.9075	425.118	542.061	716.191	404.881	528.0695	526.521	377.2875	552.848
ALK	59.5629	27.44155	18.91941	33.5245	9.37635	89.6353	32.6348	65.90215	51.6902	57.374835	57.3668	50.5946	59.1675	34.1104	96.3393	78.65565	57.1597	96.42125	82.5506	98.67865	52.9491	38.435	17.9504	50.3722	26.54095	51.2302	20.60816	42.49395	78.53485	47.6379	53.9669	42.6475	239.404	95.8741	39.51803	53.99485	50.44475	54.00385
ALKBH1	223.20095	300.2784	269.97065	229.2497	281.5858	255.9575	261.52665	298.60835	233.8292	297.704	304.1357	297.4538	315.547	233.87615	287.8448	367.85	335.99	248.876	237.05095	238.15115	473.551	197.4148	320.3565	296.284	323.007	289.881	315.6865	239.876	319.0085	253.45375	233.54845	366.9225	252.0573	287.39205	269.558	301.8155	276.3857	386.222
ALKBH2	473.264	406.109	450.296	387.271	441.501	356.966	376.867	364.042	445.71	502.547	387.999	463.94	263.387	319.048	499.562	191.339	422.144	321.289	454.585	398.885	336.071	364.112	403.322	517.695	405.351	308.068	561.468	432.798	354.803	239.374	343.471	490.909	477.803	403.203	450.348	380.796	617.102	465.366
ALKBH3	698.766	871.573	659.319	843.418	741.352	887.547	752.73	822.58	729.471	674.503	766.01	542.01	875.623	882.137	749.375	1420.36	763.232	923.19	843.835	695.908	865.147	820.048	835.597	693.688	917.688	1114.63	785.394	1335.82	996.826	331.356	719.614	668.833	604.121	741.165	840.944	673.75	490.27	677.581
ALKBH3-AS1	62.5485	30.8344	44.641815	49.85895	20.80955	29.34335	30.85845	9.362645	43.2936	7.594715	11.8717	14.960235	39.9444	34.47259	38.0923	28.106595	18.302475	22.2916	13.81835	27.17115	12.387	62.23425	9.46009	9.76736	18.843895	39.27675	9.29009	50.2862	35.833345	4.692035	4.461555	41.02336	8.84248	46.50305	36.31255	49.1871	6.85027	19.38752
ALKBH4	156.127	217.158	150.394	219.721	158.288	160.787	172.366	272.887	252.538	245.891	203.388	254.186	331.599	211.675	359.629	103.376	264.873	231.463	295.994	236.106	314.743	148.857	318.8	229.634	285.282	239.126	353.867	278.067	362.72	205.479	243.267	265.607	244.958	321.344	196.462	191.391	369.236	343.385
ALKBH5	427.472	418.288	458.066	321.041	313.587	413.919	366.749	343.468	471.62	839.386	533.09	430.537	367.609	521.538	689.386	597.701	593.554	539.613	416.988	591.243	519.999	581.889	372.944	526.599	323.582	394.024	446.606	462.944	780.795	417.22	425.029	530.547	313.843	374.645	402.405	390.735	500.488	507.337
ALKBH6	482.234	471.835	485.224	541.897	462.529	466.383	501.097	635.028	545.801	646.563	682.96	1252.73	765.385	875.198	564.597	592.811	874.215	540.339	662.263	744.04	759.44	594.557	517.138	701.001	1754.2	541.301	621.889	703.764	928.249	1918.23	856.956	729.064	593.6	528.299	744.154	565.835	804.437	848.002
ALKBH7	619.6748	587.7002	592.2721	748.6497	503.8756	773.58835	692.4639	632.2046	742.2485	669.27625	637.88655	459.7059	497.4345	364.20055	494.7626	380.42905	478.84265	569.052	489.07235	692.37155	321.93015	668.4397	605.314	625.5094	566.6101	537.33135	340.02665	401.9222	268.90535	511.83765	355.81425	434.6071	400.32065	469.50375	267.24985	443.71525	381.8556	522.8611
ALKBH8	221.9905	205.5	202.303	267.2935	310.2915	284.705	274.313	330.008	248.286	292.901	205.9195	173.1215	249.6995	142.99425	222.7185	306.93	282.8935	291.0775	148.1745	160.13	224.602	243.787	283.7695	215.8885	261.918	181.454	228.472	209.7005	251.922	109.095	214.922	200.5575	266.783	483.389	230.216	267.1905	292.684	265.6435
ALLC	39.0764	94.3287	22.0739	53.1838	53.5019	16.3268	42.5335	35.3892	59.9188	36.7535	23.9681	3.37695	5.01621	66.2223	16.3544	21.089	38.5979	2.55925	14.4076	2.57557	2.40657	6.75067	61.3057	54.488	2.09209	78.0396	30.3519	47.0852	35.7192	24.6631	22.4941	6.93794	62.3944	8.80337	19.3626	5.30704	42.5007	171.067
ALMS1	209.145	357.702	429.595	458.508	404.749	375.293	393.447	872.822	283.461	607.564	333.063	571.576	972.862	508.353	654.839	821.09	807.606	756.075	501.231	495.078	434.14	269.184	288.367	558.263	713.905	551.839	223.663	532.153	359.297	575.286	557.239	253.971	1087.74	773.13	470.042	353.232	696.262	494.295
ALMS1-IT1	112.459	105.876	100.206	50.4937	105.787	93.9736	82.8829	114.549	108.891	105.27	59.6115	111.604	93.0848	140.983	77.2089	104.243	85.8286	72.9802	64.2384	49.664	77.2237	98.483	23.3874	38.012	49.3097	93.4358	124.56	101.206	183.799	93.1153	54.916	111.063	244.564	104.009	118.199	32.8786	136.466	197.807
ALMS1P	76.7808	57.9441	2.88834	83.4682	23.15	90.315	116.331	7.90441	54.1062	49.0086	102.087	170.343	94.878	121.73	86.9571	95.3121	14.4644	100.579	108.352	22.952	14.5147	63.0742	92.8216	44.0029	90.3687	94.7862	51.9498	73.6961	112.218	16.8457	51.8962	98.4384	101.353	149.905	44.6253	32.0968	57.3115	56.5286
ALOX12	7580.18	4655.16	2780.18	2829.13	4776.46	3024.62	3158.68	52.7484	5033.95	56.4682	4783.18	1723.67	846.757	1390.98	2912.15	279.587	234.079	568.137	292.745	1634.95	401.714	907.583	4222.84	4493.73	577.077	1283.79	1060.05	524.811	585.66	252.821	64.6049	1974.44	990.644	2587.83	247.082	1912.26	518.665	687.88
ALOX12B	160.864	165.097	34.2391	21.1657	207.159	134.717	259.791	10.9955	32.2219	13.284	206.775	909.043	686.681	1799.14	103.292	673.501	128.405	103.54	336.558	2877.48	3066.57	949.661	439.859	2061.1	1505.5	4043.75	1217.49	598.8	2132.92	5507.16	1336.73	11074.1	1521.34	872.698	557.869	2212.63	1287.84	4179.23
ALOX12P2	10.5866	4.92048	43.9967	41.8866	8.10324	67.9557	77.6166	11.0995	38.1902	14.1429	82.6778	109.667	102.038	172.362	77.7057	155.926	87.8196	36.0332	35.4832	290.594	97.8568	27.2303	38.2494	220.269	9.68655	98.2745	70.042	46.9671	15.2228	81.4926	8.60854	110.058	45.9662	88.1152	78.3011	41.6437	205.862	27.4543
ALOX15	28.7226	7.47422	6.23213	16.9026	22.6513	44.8904	16.8681	5.99045	71.3351	6.4496	36.7831	4.31351	161.423	11.8162	16.1156	19.7028	52.2074	50.2058	9.66978	45.513	27.5896	47.6463	101.203	71.0579	46.9127	106.536	43.0951	45.5805	66.5196	64.1586	34.3933	21.7575	38.6611	72.1578	60.4362	9.19004	26.8358	327.61
ALOX15B	585.1985	463.0123	179.63365	136.73905	231.284	396.1075	375.829	62.7815	280.31515	39.13525	457.52865	187.47655	172.15245	205.20855	276.25465	155.84855	178.23085	134.17875	980.552	162.13315	129.2908	362.166	425.062	416.0325	68.555	109.005895	232.94275	116.707	194.721	110.4324	20.9268	773.099	241.7311	275.896	322.707	165.51495	40.82655	5.927795
ALOX5	97.96745	58.6659	64.09355	46.209	87.17975	70.78115	88.6331	43.66255	95.9684	26.14399	73.18665	74.7112	52.3126	76.90155	72.9678	56.1527	100.2571	83.97035	44.58795	69.26615	87.98325	77.87375	52.07165	69.9282	51.92435	40.974	48.75005	79.6643	50.66615	56.87955	43.35845	55.0473	77.65405	83.04335	89.4534	60.57785	52.62055	34.7667
ALOX5AP	605.422	1408.91	716.198	1022.04	1736.1	1012.05	981.422	960.653	856.293	139.567	495.358	544.781	338.26	347.723	786.306	659.72	1590.24	1169.56	1422.35	478.4	181.653	1217.44	1631.05	338.217	449.088	681.349	1915.52	505.346	366.255	726.888	1128.66	623.004	486.219	401.908	1093.97	711.624	582.742	519.689
ALOXE3	41.54227	48.560175	64.633345	38.658075	33.3325	35.00009	34.43966	25.002865	64.65645	38.075855	65.536545	72.9256	72.0887	125.1465	57.647485	96.1692	48.33605	37.42948	35.43095	144.1379	171.422	101.44705	54.04165	123.19	55.67709	110.4913	104.49525	105.06315	232.034	237.148	87.09905	261.133	122.61295	82.59725	52.844215	135.46615	122.90065	298.847
ALPI	6.398475	5.37473	8.671095	5.43624	4.53069	9.253095	22.10559	4.45421	8.12345	8.340105	21.189755	10.63705	6.18319	21.80328	10.506465	5.478435	6.42587	24.761815	7.85201	7.76794	7.301915	11.032705	7.62519	6.180925	6.91466	6.14406	7.333965	6.711135	4.611155	7.419685	5.76308	7.74707	18.118365	9.246895	10.808605	5.931295	7.367305	5.935705
ALPK1	298.557	183.717	245.2475	292.7615	288.583	214.6065	302.4005	200.144	211.046	239.702	235.487	224.3925	285.1905	177.0073	273.1665	273.2555	407.8765	386.6005	432.4335	249.807	261.049	378.886	293.1595	376.8365	232.94065	231.2617	259.4657	442.288	229.597	351.6265	340.92	231.4215	277.9885	286.64	362.7435	306.06	329.6525	172.5633
ALPK2	8.64528	6.05246	32.3805	25.674	27.365	53.7612	80.8745	33.3062	38.6096	689.233	39.0448	5.72628	56.297	210.048	117.372	244.456	152.177	101.454	72.9196	65.7298	352.848	55.8204	39.1629	83.9967	251.602	79.3884	203.593	122.875	46.2385	81.152	137.112	15.9048	142.247	37.0413	157.857	146.594	224.387	234.48
ALPK3	83.5312	55.95585	111.28435	85.59575	87.1998	62.73455	65.5518	390.517	38.93035	732.973	100.4928	22.846	77.76525	78.0749	61.5154	84.0687	97.6496	121.605	63.5557	76.9383	135.95395	115.184	86.59595	117.7916	83.083	84.39985	74.8727	90.59435	36.4244	100.43445	77.46605	16.29385	136.6169	62.38955	51.73854	63.41655	132.75555	89.5048
ALPL	29.91135	18.4864	18.9674	21.136855	29.12935	18.65185	36.36053	15.61349	32.71225	11.164175	54.41485	9.120745	29.136	30.194875	32.013755	27.5417	73.45055	44.8797	18.2094	31.26615	29.68836	35.51365	26.16305	19.024865	38.6507	15.33282	19.37784	25.89535	28.60179	24.82299	20.460125	29.244095	42.3772	43.61565	39.59235	36.91295	38.91065	45.890805
ALPP	8.08772	4.86956	3.60227	2.89055	4.71979	3.78101	3.80535	2.46575	7.30774	3.29439	3.39631	4.22311	3.41045	9.26284	7.18033	3.59075	2.49374	3.24607	7.06567	3.34045	3.71495	4.70714	4.97718	4.68722	2.76318	3.84146	3.48411	4.75029	3.58404	4.05781	4.18423	3.87389	3.38923	5.70526	4.38095	4.47767	6.43215	3.94058
ALPP /// ALPPL2	44.5792	108.232	74.465	59.16	120.079	42.1404	78.9363	32.1492	144.427	71.3029	48.2791	24.2927	111.999	66.2419	118.727	18.6601	50.9609	8.14608	31.766	81.6021	18.1897	61.6024	110.25	70.909	17.1285	57.8043	59.5118	75.6347	81.5933	97.8454	122.913	92.107	100.735	68.3638	96.9432	15.075	61.4409	47.4853
ALPPL2	106.3015	64.5515	58.1886	46.874065	62.19795	78.1997	100.121	56.210625	116.516	36.67045	45.6869	66.25265	44.866	43.8975	66.3945	41.31966	61.6515	75.675205	48.0434	65.0331	73.5378	53.4723	88.8319	81.7326	58.372	54.28985	72.7709	58.55847	38.174225	63.086545	47.48505	73.5793	87.4854	88.25155	44.2975	51.0655	58.920525	54.83935
ALS2	317.235	203.675	334.648	247.576	179.625	205.607	227.517	276.648	205.999	322.663	305.313	230.07	175.243	265.569	164.465	257.37	251.414	246.183	189.347	703.395	252.508	249.23	159.678	271.933	180.834	266.344	161.592	216.129	182.691	281.23	190.268	210.757	236.102	245.32	206.918	153.899	257.146	165.508
ALS2CL	1455.68	1108.49	934.676	1226.97	756.733	1144.63	1209.02	217.921	1692.49	223.554	1129.49	1808.87	429.612	791.965	1116.38	785.637	479.799	691.521	712.184	711.984	461.204	1251.55	1290	1210.89	359.905	579.168	879.873	1115.13	826.456	1078	434.571	716.995	656.371	1359.01	805.711	883.667	456.67	474.376
ALS2CR11	16.92555	2.691525	19.94978	7.61576	33.60335	4.78021	6.389405	4.4818535	14.967905	17.31217	7.252165	7.252365	3.997985	12.474	2.10843	6.719295	9.697245	13.8498	10.544215	16.183935	11.66935	8.791745	4.0169	22.4655	17.6181	4.97596	12.99365	35.32485	27.8074	10.042815	19.98665	12.43024	22.81415	55.69715	13.386695	20.86885	20.2827	6.73056
ALS2CR12	63.29295	7.59328	29.966	20.25205	16.25248	25.315875	24.3476	54.34515	24.55385	40.13273	35.60575	49.9077	36.8576	9.553545	13.74094	14.41314	38.2189	31.0122	35.81845	37.74825	27.4563	24.6985	40.5632	34.2285	24.4068	29.96134	30.77797	9.762	47.6253	47.5758	21.027735	28.2967	58.90245	49.70487	66.0884	45.7025	19.800225	37.6428
ALX1	5.14584	6.09766	3.0768	7.7541	5.50151	5.47349	2.64519	6.07275	5.68439	4.2636	11.6483	303.449	18.8885	7.26851	16.8907	87.3352	52.2162	8.98756	51.3316	9.95025	5.88584	8.2646	18.8407	79.5679	5.36454	58.5811	7.84458	5.51911	46.8834	310.163	56.179	138.24	8.02829	6.12277	9.80972	8.57499	35.8162	29.834
ALX3	40.6455	102.17	19.3925	5.1464	29.9564	70.835	30.7658	11.2491	146.913	31.8398	68.9375	37.43	12.1114	30.0767	49.6566	15.6399	4.74266	46.9577	4.75659	20.7215	12.4841	9.63559	35.0241	16.0993	14.539	39.5406	8.83811	29.8284	42.7331	12.2289	75.919	30.3587	76.7295	12.6486	34.3345	71.555	16.4522	16.0585
ALX4	35.0811	13.0289	42.9487	5.97886	18.5984	20.7508	52.9331	23.2346	17.895	13.2543	6.02147	16.2286	42.2221	81.5419	52.9077	16.4124	51.1449	52.6777	13.3365	69.82	6.94202	9.82279	32.5092	12.891	39.7531	50.6952	30.1507	69.4196	15.7103	65.7578	4.61009	11.4834	8.99643	19.9057	12.4644	12.4379	6.73605	10.1385
ALYREF	2225.315	1524.265	2061.065	2134.02	1714.14	2107.81	2278.16	1248.39	1891.42	1008.86	2407.305	3636.65	5893.775	3735.305	2178.575	1778.115	2371.435	2223.64	1597.22	3074.23	4180.64	2345.785	2124.605	2910.02	4295.635	4355.83	3207.885	1656.74	2404.95	1351.365	4655.355	2899.015	3746.895	1909.12	2525.305	3306.485	3966.085	4197.73
AMACR	48.2252	74.6376	42.1115	52.064	39.7753	46.652	45.7022	44.7117	75.6247	46.5017	89.991	35.516	91.0019	7.2332	40.3164	31.7484	33.5937	46.3554	65.2003	62.2611	63.1334	63.5377	79.5423	83.063	26.7023	27.9115	47.6023	36.689	23.372	48.2284	30.1494	43.6136	43.9945	64.1909	25.997	25.0366	29.3805	37.7276
AMACR /// C1QTNF3-AMACR	716.633	549.252	498.145	481.17	487.686	770.75	495.526	219.755	877.41	229.034	600.64	287.016	844.624	173.245	478.561	367.309	310.416	268.847	316.001	207.389	141.779	331.046	662.02	614.021	184.035	324.481	255.984	378.619	238.233	497.558	216.834	343.428	315.405	469.97	152.645	482.151	370.119	358.327
AMBN	87.8249	5.9967	50.4264	42.1727	14.8658	13.1723	61.0025	3.04263	16.9356	11.4141	15.1275	65.0517	13.1966	12.4246	34.6713	24.6475	102.395	11.4167	12.7738	8.65552	55.0851	80.7336	8.10494	11.8254	16.6414	20.3961	13.0857	19.1985	16.3484	19.5393	74.359	12.7642	10.1435	15.1451	15.1726	14.5018	86.9145	12.1831
AMBP	51.761775	49.197625	52.532665	36.6351	40.00235	19.12125	32.49355	14.96423	18.23745	53.60995	32.836435	27.07784	57.964475	36.488105	44.81695	41.90977	13.12166	52.511125	49.18796	33.90595	29.789085	25.214005	33.38854	35.41567	33.537415	29.0958	40.18501	36.680225	39.103195	34.8961	39.886885	42.84672	26.22882	23.539395	34.8628	36.959995	19.827675	44.396805
AMBRA1	316.5278	213.493	183.2808	282.9671	274.9632	278.8182	310.7221	254.36095	337.0093	265.275	277.1227	340.93245	227.260715	326.17815	128.69405	367.15155	242.4091	276.3387	186.7911	178.73475	256.2159	253.72315	298.96745	315.21635	335.35865	242.995695	184.5324	411.9152	305.32233	193.60525	291.7451	343.69985	289.61125	424.87365	277.23299	327.7863	256.36015	214.16655
AMD1	4947.79	2846.64	2968.035	3678.835	2290.09	3550.875	3495.445	1874.492	3345.11	1618.515	3882.91	3275.19	2212.63	3294.975	3102.5	3019.595	3711.28	3814.705	3555.175	2882.49	2965.65	4198.275	3495.485	2385.32	2717.115	3760.67	4133.395	2667.995	3945.065	3504.985	2350.635	4756.84	3766.655	3957.71	3658.615	4282.17	3091.27	2992.02
AMDHD1	20.0516	20.8514	49.737	52.5878	76.1635	130.435	72.0928	131.137	60.8899	99.5116	9.44798	66.1231	284.881	101.641	44.2799	32.8604	45.8624	173.821	59.1402	71.2933	111.944	27.9466	53.6187	55.2564	36.877	35.3707	117.153	59.7683	61.7621	111.113	30.5993	124.596	114.302	2.23232	74.8852	83.1745	660.147	11.244
AMDHD2 /// CEMP1	150.6166	89.5493	52.14695	69.9416	95.91705	85.99965	134.31575	17.5085	126.62575	69.1597	140.49355	67.8739	106.7746	95.63415	66.26145	57.66975	67.06715	135.7882	67.37325	92.0897	52.67375	158.6871	195.78065	234.1485	103.012	106.67165	116.114985	159.655	93.17065	106.348	53.38685	174.9054	137.9586	73.38245	80.5907	103.72575	106.6325	106.9307
AMELX	60.8091	22.3072	31.1835	22.1797	36.7311	29.1228	24.2847	13.1894	49.0097	20.2663	39.4337	71.9335	13.9637	35.8961	58.1307	53.2324	53.9234	43.4525	39.4312	56.6523	35.9881	36.4139	33.7813	20.9653	52.6696	34.8091	42.0127	25.7278	26.3	30.6518	35.4123	44.0476	59.0115	57.2425	31.2813	20.3606	35.184	20.4889
AMELY	47.5812	7.39076	55.1637	41.024	37.9904	48.4215	46.2861	32.6137	74.9878	7.64878	102.74	13.3351	21.4905	8.15676	12.3529	5.95642	35.9383	60.7279	67.2692	13.5477	9.34942	60.9285	86.5027	39.5778	4.1578	4.44331	10.4825	15.8747	53.7049	4.40842	37.8378	57.0215	56.7398	48.3285	13.8844	57.5183	58.5701	36.0227
AMER1	70.1546	11.6713	14.707	33.7193	21.0333	110.906	98.3439	67.4232	67.4431	97.311	104.939	19.9085	9.06253	76.4015	89.9316	54.0318	43.1631	48.4176	150.495	59.9537	70.2445	65.2648	22.5249	118.313	71.3696	71.0282	77.1887	53.8173	27.0482	24.6623	67.1493	52.7928	42.1111	44.9312	19.7944	12.7717	65.7267	43.4604
AMER2	30.5029	8.64763	0.926465	15.9758	21.9151	29.1506	5.21713	54.9241	10.5943	15.6492	27.2522	8.35051	4.22225	42.3323	28.7692	26.3546	20.7476	34.8446	46.7048	55.7121	16.7653	39.0933	28.8093	4.59154	18.045	5.69691	17.1376	21.6423	21.3959	25.3741	22.6202	5.41041	607.871	2.33531	12.0637	18.6078	13.674	26.7973
AMER3	16.4827	7.0079	8.2892	12.7155	37.274	10.7374	18.5168	12.1072	15.3158	40.8668	4.82603	11.6267	14.5335	14.7512	13.7296	7.84804	8.12627	13.9414	38.5371	13.1897	4.584	11.7911	72.8553	10.0653	10.2014	7.51757	20.7654	13.1451	11.8573	7.10854	3.98059	13.4124	12.6639	22.2768	11.4467	9.90891	6.28343	10.4896
AMFR	1930.755	1760.515	1364.4635	1560.545	824.973	1831.1475	1252.655	816.3335	2080.595	1163.3685	1218.352	1237.042	1189.9495	1119.8595	1166.771	1098.248	673.981	907.6965	909.1375	729.057	654.7985	1185.575	1813.34	1423.909	742.569	997.0935	1544.155	1188.4835	943.3275	1123.1135	929.194	1679.4075	995.2495	1350.0905	1075.5375	1243.67	556.8295	583.918
AMH /// MIR4321	17.6414	74.8184	15.1354	5.77368	6.1423	11.8634	72.9333	34.8393	19.1593	100.056	40.9935	5.41104	38.9294	3.8346	52.6465	4.11588	21.8555	12.3779	6.85255	61.8017	4.16899	11.3545	3.67091	16.4228	31.6843	15.6708	6.29985	4.41323	37.9094	5.84808	5.5884	11.1899	55.6297	4.93	5.27638	15.3501	50.8197	9.97512
AMHR2	5.18232	8.40503	4.87546	4.84656	9.65634	7.52811	5.48324	7.29034	8.40051	5.66269	5.82148	10.567	5.61419	9.72526	5.36849	6.63414	16.5917	11.2152	7.73135	17.2971	5.26763	5.58379	10.5021	5.88033	4.34231	8.40536	5.7126	9.66407	17.2279	6.79829	5.37404	6.02738	9.36128	16.5978	13.6321	5.95967	4.64749	16.2201
AMICA1	158.505	361.971	130.147	453.305	339.021	168.567	337.548	109.319	481.357	172.283	141.121	247.763	57.387	177.804	138.687	95.3588	704.124	675.76	192.653	152.862	139.027	494.286	599.808	209.926	162.107	302.312	503.231	161.54	145.678	216.394	160.835	264.448	400.951	100.826	169.312	282.043	78.9623	543.86
AMIGO1	78.3157	123.434	109.68	99.9481	115.825	109.636	88.613	268.592	80.6451	558.76	85.3416	113.977	88.0983	75.0268	14.2493	51.6008	135.792	41.0093	73.2039	109.812	7.87256	85.2853	107.268	98.6963	127.329	49.6054	67.431	78.2159	58.159	55.8647	71.7186	52.6428	144.85	88.6017	56.875	89.2647	112.35	83.0431
AMIGO2	645.71	1787.16	1223.37	1841.12	2853.01	1448.64	1273.26	2301.14	1450.15	1511.31	769.341	568.241	2781.28	1533.51	462.883	6264.92	1155.46	1061.19	934.576	1383.14	1064.94	880.257	908.395	590.813	1179.64	565.256	3721.96	7890.97	3684.76	1815.91	2188.82	222.347	1028.57	564.517	2837.38	2665.05	6413.01	1181.66
AMIGO3 /// GMPPB	165.688	145.696	143.745	191.233	137.913	202.249	177.039	124.513	125.936	130.905	354.506	164.175	86.7952	217.111	237.666	248.705	192.177	150.54	199.719	184.743	207.309	204.649	245.075	102.623	151.646	130.857	175.938	181.302	220.018	215.408	129.246	189.503	183.836	147.683	135.296	315.026	157.263	230.963
AMMECR1	813.6185	563.263	527.2655	934.18	504.62425	855.487	802.7715	107.0885	941.941	115.0585	1345.188	891.2445	1291.8905	1335.3685	983.423	1172.3115	1086.7655	989.535	1871.28	869.2955	1184.2585	1200.279	1136.491	1086.3825	806.562	1295.6665	1160.7965	1104.154	978.644	1360.32	826.037	2070.0805	792.486	1325.2905	1110.902	1167.6655	973.8845	1161.9255
AMMECR1L	982.527	1114.34	1065.41	1009.84	1215.99	1075.8	1089.37	1286.23	1119.37	1081.48	1360.83	1633.43	2525.09	1598.35	1571.51	1552.83	1186.82	1160.15	1882.9	1710.63	1815.75	982.379	1068.3	1168.19	1981.86	2059.28	1377.79	1579.04	1515.09	1279.08	1889	1024.54	1327.02	1185.69	1523.97	1386.26	1721.61	1569.23
AMN	137.185	9.32666	100.035	15.5008	171.607	45.831	87.8668	77.0712	213.809	57.1127	104.892	92.9698	96.6632	160.598	201.674	110.595	125.947	45.6896	82.2867	18.1307	109.565	180.959	58.6548	99.127	182.556	123.112	131.855	184.48	68.7962	68.5539	52.7574	130.391	122.022	39.5548	127.255	199.186	179.903	79.3131
AMN1	128.663	227.025	177.677	246.436	288.663	204.717	216.765	504.63	175.302	442.998	156.355	139.074	194.898	169.593	127.781	151.231	252.396	155.204	142.797	202.214	118.409	179.263	145.645	213.916	249.381	171.35	198.538	103.291	169.869	252.826	151.337	164.711	186.166	280.504	116.097	197.771	164.472	234.772
AMOT	87.5127	37.1343	55.4909	44.5015	49.4499	29.9575	52.1876	33.6894	58.1905	124.577	54.5708	67.7525	23.6306	72.4606	52.4033	75.6092	93.8414	65.1033	47.1145	55.0329	48.0928	25.8663	59.4944	50.6142	42.421	47.6167	47.2757	96.9344	23.2628	51.5062	26.2178	28.989	39.8959	80.3947	54.3785	68.1363	42.2517	33.4157
AMOTL1	478.8685	277.857	332.2495	374.5495	233.2685	271.5985	338.506	268.5495	291.8375	317.865	320.968	302.906	480.2285	243.7975	279.1605	591.5085	261.6345	255.1055	292.776	395.0135	346.9145	384.716	290.144	348.308	307.026	239.413	415.2045	443.849	504.023	315.54	296.813	474.8505	346.8305	339.028	447.243	416.97	354.108	397.098
AMOTL2	4742.69	2914.75	2984.99	4486.71	3906.8	4976.35	5497.87	3577.64	6006.63	6817.95	3288.62	2783.27	1871.97	3545.36	3849.13	3824.22	1637.44	2542.96	1577.01	1786.9	2012.21	3852.5	3176.69	3418.76	2184.75	2879.74	3416.53	3046.31	2188.05	5263.21	2410.87	4206.6	3950.75	4395.88	3214.03	3387.9	1517.44	1267.7
AMPD1	99.3005	216.24	66.506	94.647	131.773	224.94	160.358	3.50497	63.0549	2683.67	50.6077	89.2475	53.5794	77.2294	16.0027	57.2389	140.645	12.6281	57.9422	56.51	40.6598	70.5458	97.6452	7.90997	55.4589	52.6439	47.5812	6.14847	50.4891	61.2136	22.7715	67.7368	38.8766	63.9286	61.9995	122.217	34.0129	49.6471
AMPD2	473.443	357.651	379.116	587.463	435.999	355.858	474.355	363.323	542.519	525.079	436.452	524.951	402.041	822.306	557.282	619.651	607.71	583.472	540.331	583.474	511.177	435.257	620.918	668.394	527.204	516.661	623.932	509.681	665.738	589.56	551.748	433.23	783.178	272.323	508.627	444.243	628.303	780.586
AMPD3	852.058	675.645	513.001	843.886	827.673	750.805	996.871	367.443	1010.77	482.362	2164.83	1758.13	1031.39	967.869	929.233	1476.34	816.64	1149.23	1145.36	758.134	951.099	2573.04	1139.69	1762.11	1077.82	881.701	1136.28	2419.87	2659.47	2966.78	2108.75	1603.97	1783.96	1404.54	1524.28	1618.43	1297.86	1335.89
AMPD3 /// CAND1.11	100.831	6.35683	97.1554	38.12	3.26915	5.21511	4.22476	13.1897	8.15971	11.5561	15.4991	50.4424	51.5266	61.9794	16.1841	23.8492	15.7556	54.6238	65.0968	32.1793	6.90921	5.68627	25.0429	65.4496	34.0897	7.71319	32.3285	51.3261	44.5414	44.8762	27.0353	15.5532	27.3456	80.7655	11.867	11.7757	6.90501	19.56
AMPH	228.417	192.797	254.143	278.999	177.976	216.752	145.553	495.569	124.482	357.512	69.6244	148.668	102.033	116.641	18.9733	35.3181	187.597	154.607	59.8285	72.3538	96.539	35.9929	66.3333	247.826	154.507	76.7328	153.468	122.008	118.634	18.8348	55.9546	126.636	161.413	22.8676	142.57	121.99	71.8172	194.724
AMT	427.813	624.033	709.868	711.139	732.175	593.335	536.721	1356.12	717.377	1435.24	306.093	338.967	231.127	402.834	489.02	253.518	434.089	416.298	349.184	221.98	186.65	280.081	355.212	323.739	238.729	183.258	215.255	275.275	229.744	279.374	277.269	231.972	202.247	349.792	259.833	251.814	243.16	215.25
AMZ1	150.56945	100.99165	149.24865	110.88365	106.86445	154.7465	110.9295	99.83655	181.41615	149.07815	157.4767	145.89435	158.4352	129.15885	109.37685	118.7992	131.7321	149.5176	128.9265	104.09685	75.42055	149.4634	133.28905	114.30425	128.208	73.9281	96.087	145.3871	153.0319	160.18825	112.95055	123.55095	108.5924	183.1057	165.92075	104.810545	105.50865	83.11871
AMZ2	2183.13	2645.5	2829.08	4070.6	2640.43	3259.09	3615.06	4520.17	2690.1	4297.49	2815.71	2355.5	6379.54	2726.64	2704.52	2638.39	3220.42	2714.4	5020.62	3847.02	3872.4	2933.44	3108.18	3473.83	3936.92	3705.38	3380.84	2989.88	2665.01	4060.82	3609.75	3953.18	3297.57	3115.6	2642.11	2782.08	4609.2	4032.2
AMZ2P1	292.042	419.809	475.912	539.994	513.131	429.878	391.432	1155.42	325.617	851.428	182.106	233.273	417.243	367.973	313.056	154.837	369.416	278.985	312.644	261.351	306.578	282.15	229.008	335.565	406.907	425.652	255.744	196.117	121.22	297.896	254.728	303.969	415.537	185.492	342.037	351.145	383.631	419.738
ANAPC1 /// LOC101930107 /// LOC285074 /// LOC730268	1857.69	1334.69	910.755	698.15	957.549	731.125	1326.79	520.23	1017.4	584.72	673.853	815.886	521.232	487.614	635.456	216.444	449.956	558.187	306.494	412.329	395.152	1038.32	1183.76	760.084	928.652	534.155	364.607	531.124	391.789	469.461	330.839	528.798	622.4	727.836	495.073	588.258	408.902	861.472
ANAPC1 /// LOC730268	535.2305	475.161	608.0025	667.92	651.6875	584.768	587.3225	653.1265	500.6435	483.843	655.847	860.9745	754.898	746.657	758.5535	661.0585	639.57	642.169	724.671	796.97	562.9385	564.1165	516.829	685.674	847.9655	754.63	878.9205	708.5285	695.515	633.507	731.8195	549.7085	759.375	772.6945	629.0045	716.3795	791.2675	1143.391
ANAPC10	356.1035	459.5905	420.1	513.7405	462.8085	405.005	380.706	576.546	417.5245	525.108	394.778	348.257	357.5215	428.5995	344.325	547.3785	608.264	571.3045	536.2305	433.23	816.511	399.2745	411.287	413.2425	371.401	479.0631	420.271	547.7225	377.195	312.1805	637.753	387.9759	506.711	367.7805	449.462	450.8425	390.1135	448.107
ANAPC11	1535.51445	1518.2878	1544.89995	1778.18705	1411.1819	1683.22695	1672.86325	1387.06835	1937.96695	1765.3603	1860.27405	2039.76815	2489.16325	1735.3686	1466.4454	1361.7535	1727.2749	1461.53195	1795.27225	1693.19805	2405.92145	1944.0939	1757.57975	1794.9652	2063.8535	2872.20385	2053.85575	1144.24565	1635.55475	1127.0299	2998.1288	1981.14355	1894.04265	1337.51305	1611.5396	2028.49645	2097.83735	2871.02975
ANAPC13	2468.162995	2590.094825	2544.322035	1950.34889	2785.18505	2748.272055	1981.195945	3525.49525	2375.56254	3299.51355	2919.0714	2020.65753	3291.805797	2413.55384	2491.810255	2821.536225	3255.29455	2478.4986	2951.012425	2920.0612	2352.25267	2099.5302	2295.29204	1936.8264	4935.3875	3717.585925	3195.66341	3515.86385	1706.856995	1957.38365	2067.7328	3536.99005	2387.42754	1819.70155	2138.68894	2849.21712	2443.0037	3495.6913
ANAPC15	376.137	268.113	400.177	380.168	199.647	466.133	454.224	458.411	450.999	447.792	712.47	374.95	574.854	270.294	327.865	578.926	437.044	443.519	218.282	331.34	618.924	483.579	428.434	392.68	353.681	203.836	412.577	399.566	369.203	228.288	319.753	270.261	336.316	320.474	318.824	301.188	722.782	532.76
ANAPC16	3481.915	3507.345	4002.58	4024.555	3935.845	3435.435	3890.83	5569.455	3565.115	6121.45	4006.045	2769.145	3885.175	2840.78	3468.165	2950.37	4041.275	3321.76	5175.115	3061.915	3688.02	3658.925	3392.57	2464.39	3787.455	2779.265	3070.635	2911.425	4015.665	3532.56	3604.01	2761.39	2489.34	3502.515	3227.64	3253.735	1984.965	3215.02
ANAPC2	169.872	109.543	123.694	117.041	130.903	146.177	117.251	135.478	118.699	189.725	174.621	197.444	179.749	201.236	206.88	190.849	142.254	25.5859	120.782	161.185	95.3827	104.43	168.557	218.567	141.44	125.711	105.305	289.733	111.967	117.911	42.6799	178	170.728	92.5348	85.0591	112.598	140.129	144.986
ANAPC4	1534.47	1605.615	1732.325	2073.945	2039.075	1861.7	1698.585	2222.895	1940.755	2200.46	1868.445	1804.965	1712.035	1597.865	1986.965	1407.26	1938.92	1782.53	2568.69	1733.315	1951.85	1635.07	1752.975	1961.27	1714.195	1474.455	2059.875	1925.46	1404.485	1757.09	1717.335	1385.32	1560.375	1876.22	1511.075	1608.515	2186.89	1173.44
ANAPC5	1067.5345	1017.567	994.77	1185.315	1268.925	1146.1325	1328.52	946.338	1219.967	1182.305	1096.521	1290.595	856.365	1123.0675	1351.99	851.8035	1382.92	1290.115	1434.73	1175.7435	999.371	1024.9725	1115.348	1093.7585	992.9935	1197.9165	1280.8575	1112.7605	900.6815	1946.35	1179.202	1293.7215	1605.36	1553.315	1010.096	899.939	2336.12	1790.455
ANAPC7	1377.94	1133.022	1210.178	1488.895	1190.0655	1396.5535	1457.3295	928.2615	1546.23	969.9765	1622.3205	1899.221	886.21	1389.6925	1492.235	625.5555	1233.692	1339.65	1674.395	1476.831	1314.888	1350.9395	1499.202	1443.079	1729.391	1254.658	1202.1285	1261.8795	1054.6005	1193.632	1063.1025	1941.5845	1285.3425	1633.205	1107.366	1106.212	1387.1685	1190.064
ANG	241.77	581.838	370.369	350.674	542.328	533.673	294.915	526.999	361.692	506.884	121.856	181.439	188.447	128.683	153.186	259.943	165.367	234.618	98.2484	192.519	126.809	143.234	180.77	302.931	127.429	255.607	153.961	77.8293	158.598	415.116	237.29	158.689	190.021	141.087	202.195	232.498	138.847	194.624
ANGEL1	162.427	165.361	193.434	156.365	198.041	156.359	170.079	175.546	213.492	267.182	166.185	142.74	184.852	234.875	205.733	231.002	252.982	242.233	146.3	175.231	265.601	187.797	280.466	214.688	355.109	229.478	313.166	181.469	404.397	252.774	145.714	280.362	192.027	165.703	209.783	214.122	269.33	377.102
ANGEL2	223.352	332.447	264.76	232.31	313.374	261.634	238.197	364.533	274.911	258.307	449.495	379.091	556.878	396.49	449.824	704.226	313.282	430.997	390.347	699.294	351.962	284.819	295.686	387.081	551.936	594.016	376.354	350.464	278.509	442.049	393.945	346.923	471.87	482.624	360.228	393.604	483.004	299.868
ANGPT1	70.3284	190.829	409.361	179.861	313.524	261.934	150.79	859.782	136.67	1270.31	61.7378	112.558	35.1195	91.9056	98.0902	96.0064	146.005	90.9417	26.6951	123.119	83.4928	52.0088	34.4817	83.5724	115.938	142.533	73.0357	100.094	59.0459	439.787	92.9337	61.6867	78.0734	150.798	100.546	82.5188	89.2236	146.05
ANGPT2	82.9506	109.88935	123.5955	74.48355	211.7925	60.9217	41.86965	74.48145	80.90465	95.06275	51.72915	72.0993	210.873	229.3155	106.7625	368.7065	147.5155	180.0055	33.0761	106.21805	421.287	84.8222	125.49885	127.9635	287.3835	391.047	253.184	68.17955	333.755	136.69	466.899	168.454	347.9475	114.9826	345.802	229.9665	197.0295	214.385
ANGPT4	24.1741	65.7004	29.2372	30.4306	8.28454	13.1629	77.7872	40.5181	42.8804	28.7264	105.377	22.0851	73.7147	22.2115	15.7497	57.7849	63.7722	70.2265	20.6914	34.8438	91.6689	45.366	58.0997	65.3401	10.1966	54.0035	62.3368	14.7429	32.8376	29.1557	20.3057	53.2115	7.95007	78.0202	11.998	33.5054	22.1349	72.1264
ANGPTL1	162.654	362.654	430.129	580.379	521.211	318.739	335.849	1902.84	182.628	670.513	26.1806	5.57322	13.475	22.3164	11.4695	12.6336	12.6646	71.0202	11.4559	30.8269	2.61309	5.78355	31.355	8.85945	4.96458	2.1897	18.2547	4.33085	2.99781	4.70428	21.4906	9.93355	25.8575	5.61707	25.7362	22.5571	34.3841	18.1482
ANGPTL2	195.763	166.199	468.268	296.104	845.216	375.348	262.927	547.583	366.521	560.735	124.268	145.967	236.944	308.381	246.934	319.445	226.379	218.875	125.542	170.822	370.074	253.425	157.546	244.527	337.379	245.975	357.798	1290.69	265.963	201.283	262.786	209.677	430.466	258.07	356.203	325.122	381.259	534.148
ANGPTL3	3.95482	22.3673	4.18764	18.5126	3.63523	3.90883	6.04977	2.59973	7.55341	3.60914	28.7407	20.5969	25.3339	40.1224	31.1654	2.51576	3.77978	13.0033	20.9837	10.3783	1.83102	18.3607	4.27195	27.2396	23.0755	2.93208	3.36903	25.6132	27.2548	3.44492	11.8009	15.3618	13.4979	3.68924	33.1078	27.627	25.2377	4.09748
ANGPTL4	575.2105	406.0705	616.4155	380.12465	168.5636	122.06365	295.159	248.273	204.38805	186.7964	543.142	439.2945	369.5115	247.311	594.874	457.617	235.61575	705.7065	118.6749	393.2295	174.4545	961.425	529.845	689.79	119.62765	314.9825	532.3485	344.5045	654.0795	438.874	784.8245	500.983	467.214	402.3415	1534.7375	394.641	180.5815	425.986
ANGPTL6	18.6687	39.2706	4.77678	28.6674	5.21116	7.61971	7.01309	77.8288	43.1188	22.8151	32.711	47.411	15.5146	63.5068	21.8286	16.1849	99.5565	56.9304	11.8014	18.915	80.7647	6.37381	21.5125	7.7817	10.2799	5.64337	22.9379	7.81276	73.4266	15.3485	51.5517	9.78311	3.70556	15.4454	21.9518	78.0947	71.9268	44.981
ANGPTL7	45.5248	94.3808	370.762	84.1669	297.415	39.5564	66.1504	464.867	37.7062	702.692	17.0799	11.3187	26.5635	54.3663	46.6798	14.7712	8.10891	39.7583	6.52926	60.9504	20.7229	6.50106	64.7167	6.22176	14.2216	9.41902	54.6614	14.5703	41.1174	62.9665	38.8866	39.3846	4.16067	27.6569	21.5377	51.3476	6.13084	51.3732
ANHX	151.54695	78.260785	102.874045	113.3152	66.734275	59.50015	102.5834	12.82642	122.90185	55.2537	113.47698	37.24085	65.554265	36.78415	113.61788	124.93985	21.122145	111.60751	87.08525	126.65554	95.175495	174.031715	84.99465	171.539495	17.123565	83.87516	66.85217	141.4552	36.91256	95.532065	85.32645	57.09675	19.085115	35.6833	63.09821	96.738045	67.988485	91.35538
ANK1	14.5949	52.8925	37.1155	31.1285	63.7493	28.459	50.9872	17.3301	45.0528	1157.7	42.7067	90.9556	35.7466	46.1271	69.8856	92.5317	75.4161	54.8274	60.5827	31.6329	92.3833	43.2189	71.4911	27.1434	62.4839	41.4384	76.2222	44.3427	86.4644	25.4204	99.2688	199.267	69.3742	22.6127	119.027	57.0407	166.095	110.925
ANK2	60.09725	43.12	79.46825	42.7497	81.53755	46.2402	23.1176	123.422	37.6233	176.8855	22.16192	52.76725	25.7713	31.00815	35.503725	26.410485	25.0916	26.5119	28.256935	19.55245	17.125675	52.9094	40.5551	20.6673	16.8632	36.55965	36.21815	9.7306	36.29335	48.1417	36.03865	33.11345	139.4088	39.0835	28.5302	41.18985	31.08855	33.97465
ANK3	399.119	413.067	350.694	347.105	397.209	400.476	419.779	289.141	345.835	1008.73	486.494	398.404	483.967	291.723	393.118	290.963	363.942	389.594	588.904	550.711	211.409	391.785	373.449	408.596	499.338	311.007	329.305	337.361	247.164	415.935	200.249	119.953	173.65	524.312	271.469	214.514	627.828	271.252
ANKAR	47.7834	11.41048	22.8232	19.3592	33.635	24.35585	37.16955	28.93835	7.81515	36.2093	25.28533	45.3478	22.45657	41.07595	34.6988	41.8373	34.9589	23.09415	53.3758	24.8485	28.6977	17.2872	18.701925	51.1442	23.787305	29.96005	24.43645	31.58146	43.8261	32.9809	19.69675	30.926205	52.54835	52.6795	34.319735	31.9229	25.12865	5.574075
ANKDD1A	299.6112	369.31375	260.4883	326.4145	418.9357	237.91165	224.9945	668.242	302.939	533.0159	107.0278	102.2784	84.19425	87.7976	161.7403	127.2114	271.41325	97.9849	87.14395	73.0138	211.5355	99.56205	111.83775	139.1286	97.661	46.37335	120.98525	158.7296	94.438	112.0318	137.1906	40.31435	290.444	98.4142	113.0874	95.399925	212.35	124.7993
ANKEF1	208.199	189.73	143.6468	195.79825	135.20725	223.153	194.37435	77.2233	232.8999	72.5701	265.403	192.813	145.109	248.582	226.706	180.1703	261.031	168.4383	318.6865	171.792	373.862	188.3725	232.3055	276.57025	345.1425	231.0635	179.00205	369.6705	310.8535	149.5745	335.867	304.822	233.2945	112.6296	195.667	199.74835	155.41915	94.3096
ANKFN1	68.5411	22.03485	58.19357	12.778065	88.34985	38.467805	14.59686	4.391245	79.715315	8.72619	53.76075	76.33635	7.6419	23.65292	52.4676	34.45227	15.98155	53.492685	41.7531	28.4315	73.15015	58.0384	90.0796	26.75885	22.85625	41.8192	39.5517	68.97435	12.324365	35.3718	73.9582	124.9327	30.77005	59.7529	13.7527	18.66594	41.531425	49.107135
ANKFN1 /// BC037494	15.0188	20.8883	42.5231	29.2174	33.856	28.8615	20.6194	34.7631	33.6408	10.6307	100.561	101.619	3.64594	54.4333	70.7611	28.8683	44.3846	3.81755	118.388	67.8939	29.1755	25.0451	12.5132	200.834	96.156	31.0781	34.7148	94.7494	57.1793	8.07564	30.985	92.8651	81.0246	26.243	17.4956	28.5273	46.0302	37.896
ANKFY1	83.7841	94.30685	120.79165	100.71645	80.6448	81.41945	103.88075	49.49975	105.159	83.591	96.8322	179.7025	90.9497	110.5001	112.70985	134.3786	114.06515	122.0302	130.50755	118.1325	126.96105	109.18895	175.704	157.4815	115.52285	103.24155	106.7476	92.01665	91.0747	141.1485	90.67765	99.57755	148.03	108.4343	102.450755	184.6332	208.8195	83.9714
ANKH	82.9723	76.815	139.057	60.1752	150.36	40.8478	80.7658	234.937	92.2557	188.527	54.468	81.5038	260.854	29.8112	144.082	122.422	24.235	180.821	169.309	49.3566	150.076	47.5712	91.339	75.0907	87.3361	23.7607	221.275	339.393	179.982	177.206	82.7422	77.5344	170.711	58.6198	53.0042	28.5152	90.6226	68.4621
ANKHD1	322.184	303.612	333.428	385.868	518.716	403.874	459.751	459.637	393.101	451.586	415.343	412.194	262.652	320.882	390.226	266.07	398.229	265.165	373.879	311.861	420.005	341.914	286.732	361.205	176.578	255.012	436.732	250.781	217.134	406.111	295.398	532.462	363.835	274.211	249.147	252.872	425.648	205.64
ANKHD1 /// ANKHD1-EIF4EBP3	1726.4185	1499.657	1477.502	1497.175	1417.876	1500.3115	1491.511	1343.2275	1468.3545	1198.9115	1369.596	1369.064	802.519	1229.438	1243.429	758.5665	1246.4465	1160.312	1421.162	1176.8855	1457.6325	1512.159	1526.997	1282.964	917.51	1386.648	1309.377	1167.529	1194.4175	1666.0415	1217.514	2353.97	1290.8395	1451.395	957.241	1385.816	1468.6835	975.8505
ANKHD1 /// ANKHD1-EIF4EBP3 /// EIF4EBP3	836.588	1137	806.235	893.463	882.15	1044.81	973.848	969.28	991.457	864.72	814.594	977.311	333.555	583.41	874.594	415.524	685.922	669.405	1313.51	632.006	457.75	906.303	992.865	780.501	529.172	514.258	676.366	564.534	706.924	784.72	383.808	1126.62	493.093	533.611	542.781	786.757	780.356	628.689
ANKIB1	1023.25	1142.19	900.314	1039.49	1226.14	1209.56	1021.86	1244.05	1176.21	1125.15	950.127	1076.48	1742.79	1712.22	1293.95	3289.84	1226.81	968.961	1169.25	1359.82	2173.9	1321.31	1117.25	1405.76	1579.87	1731.21	1259.35	1732.32	1303.02	1403.26	1650.16	1358.93	1317.82	1625.82	2126.6	1177.58	2025.17	1523.77
ANKLE1	17.0502	2.76991	2.9424	5.51878	22.8088	15.244	10.9525	48.4991	9.01366	6.00817	10.2879	4.32228	32.5643	80.8094	8.64714	7.37958	34.8135	7.87108	7.22261	68.6729	10.9911	5.87797	18.6677	63.2913	51.6364	11.5312	36.3126	29.7866	75.6078	10.1883	3.32939	17.9072	37.0933	7.63809	61.6195	3.52179	22.5915	42.4266
ANKLE2	639.574	310.221	452.475	382.951	308.088	360.029	487.387	229.278	490.526	313.216	658.509	472.798	517.268	610.374	694.259	846.914	363.475	513.787	422.29	450.85	632.631	434.529	519.441	489.647	367.262	456.045	704.722	496.909	905.568	1217.39	873.56	473.299	450.084	491.498	840.441	630.655	1054.05	711.508
ANKMY1	24.0968	36.5193	39.1422	42.2427	12.7087	31.3253	6.72983	22.2628	102.089	15.1586	18.7351	46.0911	29.1534	41.8523	32.9158	31.2854	34.3404	68.2894	30.8858	52.1816	38.4058	62.2712	67.8882	21.1974	33.2491	8.70153	19.5465	34.3524	21.659	12.7977	20.5071	24.1452	46.0143	36.933	16.5692	29.2296	75.0305	60.8267
ANKMY2	1611.26	3306.32	2552.11	2117.31	3144.2	2621.22	1842.38	4869.46	2535.27	3164.65	2001.39	2217.17	2800.17	1562.07	2003.91	2789.48	2110.77	1400.58	2365.14	1710.11	1185.18	1665.73	1729.31	2007.38	3036.14	2116.02	1454.97	1967.65	1908.1	1348.67	1039.52	1701.63	1143.34	1795.55	1432.17	1329.54	2349.71	1811.82
ANKRA2	1233.43	1969.12	1558.91	1803.62	1791.43	1874.39	1745.2	1625.62	1840.49	1429.08	1117.13	1139.76	1078.93	1006.73	1712.32	771.724	1982.91	1674.21	2891.42	2165.49	1318.66	1822.86	1517.35	1508.88	1271.58	1738.12	998.034	1210.36	1152.7	1793.03	1125.26	1714.68	1234.55	1496.38	1586.51	1129.15	979.677	1023.77
ANKRD1	26.9213	26.4757	8.33316	13.1618	33.1661	41.9703	26.2636	24.1819	19.6269	889.8	26.44	44.6121	7.10687	3.45812	49.9156	46.3364	33.2814	12.7283	6.87906	5.64287	47.3934	39.3698	23.345	4.39483	7.04008	20.4545	69.1169	12.5821	6.37513	2.8574	40.4727	9.90098	29.8602	8.36181	25.214	16.4924	2.14274	8.48984
ANKRD10	348.5225	549.5955	590.8225	444.3475	534.139	383.7549	411.4405	612.33415	377.35175	872.5925	290.33375	425.2455	710.5295	675.4108	510.67565	430.4852	724.8935	501.0322	813.7136	1073.2315	1224.6775	251.75955	320.0993	386.169	1071.314	334.8435	556.5675	612.4002	472.37875	597.096	675.7025	261.9409	1017.2905	530.617	473.8401	253.62615	558.05795	452.25705
ANKRD10-IT1	950.614	1124.7275	1556.145	1192.735	1535.304	1165.6825	1320.385	1776.995	1048.83	1972.434	530.277	1128.9835	1857.448	1675.1535	1086.4685	977.314	2473.485	1545.065	1790.707	2006.438	3532.5005	718.2805	1234.395	1179.756	2336.455	956.214	1103.3165	1090.731	984.0565	953.046	1262.86	806.4135	2167.9725	1295.53	1460.605	760.4985	1697.6455	1154.196
ANKRD11	1022.1935	835.0215	749.8725	690.956	688.381	663.328	978.6475	570.342	728.7025	811.9235	860.0595	975.318	1070.165	896.244	1075.298	581.021	1064.86	691.1545	927.1465	925.1965	618.6865	938.404	937.972	1035.27	837.802	816.1455	835.232	722.5815	671.9895	718.0705	700.2435	936.1505	898.0005	1084.46	760.6425	890.867	1006.065	748.399
ANKRD12	1501.275	1329.1	1200.49	1244.4	1029.9305	1224.775	1290.98	1165.2555	1285.045	1363.105	1531.94	1174.4	792.881	962.2135	1529.095	1183.58	1045.7065	1248.05	941.33	711.278	1122.37	1220.48	1396.46	989.629	865.216	622.931	712.4395	1351.385	946.372	1838.815	875.753	1032.798	928.4255	1156.45	1192.43	975.218	784.1185	502.076
ANKRD13A	2463.281	2238.0395	2641.4725	2583.3875	2357.3285	2855.5895	2954.6865	2807.236	2921.902	2398.4005	3132.8285	2264.3515	1312.558	1932.2085	2511.9765	1695.3505	2075.777	2476.695	1704.612	1495.1795	1222.733	3602.019	3074.244	2403.745	1671.3425	1735.2215	2087.294	2245.0985	1873.956	3181.018	1902.585	2377.7525	2293.307	2525.3575	2642.4525	2390.2135	1799.3025	1354.7435
ANKRD13B	114.738	33.8071	84.5923	65.5894	114.373	77.2791	21.2901	120.034	112.598	141.219	32.2351	109.814	143.762	196.884	112.493	102.999	96.9709	60.4296	65.7977	308.852	166.389	91.5053	45.2643	220.551	148.768	161.446	65.1192	92.3467	100.473	102.244	143.952	129.164	160.497	75.841	62.3382	115.906	279.953	244.168
ANKRD13C	498.491	482.937	531.117	499.98	557.213	542.335	513.19	468.668	559.638	499.495	423.338	444.926	340.001	377.774	461.695	568.949	397.054	464.243	395.424	397.082	364.707	615.339	610.969	427.551	345.583	383.081	419.47	687.54	646.445	401.987	503.937	492.398	432.228	564.021	624.059	546.157	369.469	391.819
ANKRD13D	235.104	236.876	207.519	240.212	212.812	341.489	300.707	144.179	489.729	213.711	321.216	292.555	189.088	167.205	346.401	239.412	165.974	269.177	225.031	281.206	448.11	317.013	438.269	322.36	324.283	189.84	204.994	225.809	292.101	280.589	423.903	337.786	333.554	314.364	279.268	197.23	402.388	354.735
ANKRD16	252.88585	226.2715	235.74775	182.506	243.222	248.62895	233.7707	185.6663	244.55305	174.8527	213.96035	241.766	155.7844	176.1265	305.0165	255.0945	197.45285	287.636	275.721	232.82	222.8825	185.92395	180.51735	229.9221	139.6186	245.402	245.3177	237.21785	150.57435	177.89005	219.5775	267.036	192.82275	351.0015	251.64905	237.53	274.951	312.6475
ANKRD17	1519.66	1219.24	1096.8365	1139.745	1208.685	1273.905	1381.63	923.5935	1148	1452.04	1080.63	1382.79	1179	1153.89	1283.335	1090.895	1081.3115	1307.255	1346.45	1219.4495	1660.445	1264.825	1537.56	1348.435	996.592	1081.855	978.952	1076.15	939.343	1046.633	1098.148	1085.7015	1215.979	1385.365	1667.115	1536.475	1468.705	906.925
ANKRD18A	111.80605	91.45082	114.12235	120.2561	78.52255	135.412	109.26265	18.9187	134.91855	47.6245	145.40815	128.29565	101.23895	154.87485	97.2761	46.5525	47.61365	47.57025	160.93765	121.4125	73.6974	66.7924	112.8937	181.86145	102.6639	202.338	59.7455	68.5164	128.18705	118.9906	38.59015	43.15475	666.4515	117.7142	86.28075	44.32465	88.1109	86.043
ANKRD18B	147.632	133.902	99.8377	130.38	81.7541	161.317	120.025	25.5574	95.9129	26.8447	113.048	92.5738	77.0569	54.7277	134.16	63.104	76.8403	123.903	83.4324	101.894	57.7828	120.661	153.681	86.4788	60.6492	89.9347	88.9504	59.3384	56.8738	69.6851	28.6327	98.2848	85.2951	109.583	57.2628	89.8841	32.9059	30.3513
ANKRD19P	9.51422	57.066	17.3465	7.84818	70.5	78.4616	11.3832	101.757	64.8799	89.0301	55.6672	92.3178	71.9474	106.372	22.1347	14.3607	14.24	38.0422	42.4428	102.815	15.8736	57.3716	18.2669	128.295	17.4285	10.9846	101.902	16.1017	138.261	5.95062	119.843	9.29651	57.5311	71.8906	5.81078	17.8455	127.645	98.257
ANKRD2	36.1514	17.3277	60.3826	26.2107	6.76888	20.5323	56.0811	11.099	22.5433	1592.26	11.6942	12.0745	144.424	53.8482	51.146	8.64446	11.831	11.644	45.6922	41.3683	11.6443	81.8215	56.2539	39.7043	88.1091	9.79983	13.6779	9.70926	44.9438	36.1363	38.777	20.8405	60.7308	14.2781	12.5082	11.6866	12.2629	11.7387
ANKRD20A1 /// ANKRD20A11P /// ANKRD20A2 /// ANKRD20A3 /// ANKRD20A4 /// ANKRD20A5P /// ANKRD20A9P /// LOC102723891 /// LOC102725051	11575.9	18237.5	14449.8	12823.8	11640.9	13122.6	13766.2	465.797	9649.44	788.554	17320.5	20967.1	406.312	5884.59	10628.1	442.05	2773.35	9908.09	2041.36	4178.65	323.384	16294	16144.3	12442.9	297.302	3703.28	5275.88	6917.58	1664.44	1349.37	300.721	1987.98	6505.17	13645.5	4208.22	7609.88	1457.57	290.392
ANKRD20A1 /// ANKRD20A12P /// ANKRD20A2 /// ANKRD20A3 /// ANKRD20A4 /// ANKRD20A5P /// ANKRD20A8P	240.558	262.05	281.089	155.54	369.609	313.031	572.568	58.6963	163.376	27.2863	299.18	211.329	67.1414	145.115	196.648	7.53825	55.8071	170.648	109.639	134.756	13.335	267.17	371.048	419.923	38.194	107.894	122.763	242.378	40.233	76.8244	4.093	110.058	238.153	391.936	68.5092	101.798	67.6323	45.7274
ANKRD20A1 /// ANKRD20A2 /// ANKRD20A3 /// ANKRD20A4	61.9109	10.2285	82.8646	19.6948	58.3502	44.2697	88.2851	3.12986	37.6862	2.35656	68.5164	34.5358	9.91684	4.11042	54.0255	3.27035	2.59256	10.5607	2.44313	35.9263	23.1361	56.0138	54.3126	85.6982	2.34911	35.7743	17.6948	66.3121	3.12084	19.8152	1.67724	2.19094	13.0706	65.3155	13.2911	5.08102	2.0374	2.66107
ANKRD20A11P	5252.47	9213.13	6424.25	5382.76	4130.52	4760.11	5583.64	185.448	3256.07	431.699	6483.23	9116.64	179.892	2524.13	3558.67	314.268	1305.97	3965.58	919.555	1700.16	291.623	6774.55	6137.97	5573.31	277.095	1432.61	1840.19	2451.57	951.345	645.372	151.565	794.463	2092.68	6512.54	1588.95	2793.21	488.728	200.436
ANKRD20A12P	11.455345	12.69291	24.03725	28.61105	57.5248	46.78885	26.488535	16.29871	43.62795	36.06535	41.163515	45.99305	47.04785	29.178775	71.05395	20.23268	64.9733	29.72065	56.88215	44.7357	16.79695	24.45764	50.27425	37.56045	25.336305	11.964495	22.3648	27.988405	54.9752	50.08137	29.34535	25.750465	47.07755	56.96005	54.48375	37.78534	18.445295	35.6253
ANKRD20A12P /// LOC101059949 /// LOC101060632 /// LOC101927345	196.971	396.213	284.226	299.749	313.984	324.434	269.561	205.596	164.981	83.8118	249.794	159.907	1.51868	123.05	162.663	3.30399	141.729	161.838	722.025	107.976	32.5385	251.363	278.398	193.867	57.1344	51.7625	125.014	90.342	43.289	116.32	65.9374	73.786	143.886	165.25	129.981	128.006	69.601	45.0397
ANKRD20A5P /// ANKRD20A5P	1025.62	1439.24	1456.84	814.543	944.826	1292.36	1581.21	24.2969	558.054	7.93576	977.283	763.152	37.134	336.897	492.947	8.84908	239.407	595.854	35.6032	103.456	18.4113	1512.23	980.053	625.051	6.53029	199.034	351.497	305.633	62.2766	32.6273	27.0783	136.34	271.987	464.128	259.49	333.42	9.99397	51.2445
ANKRD22	3281.6	1964.29	2666.065	2511.445	1648.845	3162.565	2892.715	81.3379	3528.845	59.16025	4384.86	3211.185	1354.695	2795.04	2935.7	924.487	1529.81	2080.615	1254.5385	1349.065	2301.395	3740.69	3317.66	1961.475	713.1375	2237.34	2708.975	1607.145	2864.22	1204.0445	2817.865	3936.05	2185.685	3211.575	2783.555	3609.95	1052.6185	1720.33
ANKRD23	117.857	109.579	99.7739	187.052	155.577	167.694	144.38	211.866	124.721	386.2	104.757	166.908	163.972	144.338	166.315	134.631	147.335	218.09	279.388	316.5	105.897	120.939	150.605	192.943	308.704	230.096	85.3713	91.933	73.3113	160.732	96.6138	50.9463	135.247	121.326	102.451	137.69	162.28	183.277
ANKRD23 /// ANKRD39	114.68985	88.66535	44.89425	42.366805	109.34565	88.90065	127.0654	94.28565	88.63035	1596.729	79.81055	135.42905	86.52885	93.2462	96.58025	117.7438	117.431	170.8765	101.29541	83.3069	97.69125	146.4259	58.163015	106.113	44.89305	55.81775	62.0471	107.56416	93.33185	121.882	38.10955	120.9799	140.1203	108.62585	84.24785	55.6586	64.63095	68.5391
ANKRD24	18.0289	8.34474	10.5247	7.44592	8.80403	9.97726	9.63887	11.0648	20.772	25.8054	16.5734	19.5324	16.0064	15.1179	11.9596	11.2562	19.7748	16.8048	11.5313	20.5078	11.2828	10.512	17.4229	9.19832	13.1881	10.1325	10.2767	18.3883	13.1372	7.41199	31.9899	11.4305	15.7615	21.1578	11.2998	13.689	11.4849	12.4342
ANKRD26	94.8206	134.3435	98.44636	145.261	110.65685	121.2014	125.497	151.132	119.9565	151.961	149.1755	178.811	93.1114	160.805	136.3774	165.39775	131.5975	155.9967	100.39895	186.7345	82.1219	127.709	148.5089	129.5925	186.9875	109.7269	139.6445	151.0139	283.7635	172.228	166.376	135.7915	158.09255	251.961	158.81	159.367	121.252	167.675
ANKRD26P3	8.78228	34.0342	44.634	2.36676	16.8273	34.3519	4.40925	4.69415	3.61045	61.0417	94.5753	98.2891	39.7368	74.0764	181.252	57.7746	58.5179	74.1985	306.775	260.112	76.4065	4.33948	3.0006	87.3881	384.275	202.623	35.5366	114.435	56.2876	72.9382	50.7077	114.488	4.28317	113.929	5.40882	42.0291	199.61	78.5689
ANKRD27	1428.06	1461.2	1604.41	1563.23	1750.75	1931.56	1996.28	3375.78	1452.61	3270.01	1616.12	1863.73	1388.09	1714.38	1555.45	1244.46	1452.98	935.874	1344.06	1970.22	1987.59	1664.61	1558.71	2152.14	5226.91	1417.27	1460.18	1308.77	1820.49	2952.97	2003.41	1610.06	1497.23	1707.67	1710.83	1532.66	2493.06	1841.06
ANKRD28	583.342	433.431	565.947	473.2985	762.7595	438.6365	380.4165	439.46	444.0925	622.1435	297.673	419.163	282.8375	349.201	366.497	748.871	554.9115	402.499	652.724	301.9295	401.7	311.4145	360.0235	349.667	371.7295	263.632	300.809	288.8945	291.1635	417.372	372.7185	304.013	448.684	324.9495	403.658	356.972	398.044	446.077
ANKRD29	403.849	425.829	624.6135	447.883	669.834	407.6175	384.571	2058.55	492.6625	1096.155	865.997	700.818	290.1647	240.1884	385.1742	652.8525	182.365	573.047	497.539	338.0375	554.3725	642.9085	1047.1205	397.9585	85.2478	416.981	399.6845	1179.506	385.271	348.1818	767.4885	601.137	359.8477	633.164	661.4795	537.659	223.59715	264.2896
ANKRD30A	12.2247	2.82069	2.40145	8.78651	11.5427	24.4438	32.8387	2.14947	4.26648	2.02092	9.8317	4.14937	5.2089	2.16951	8.84971	1.66413	8.91838	6.53131	2.17846	5.97503	2.51338	4.79256	5.67909	13.2204	2.15551	7.20738	2.82498	6.75956	1.9822	7.94515	4.30951	2.95084	6.92434	14.3792	0.821515	2.48203	2.31247	25.3381
ANKRD30B	6.11382	1.2768	14.921055	1.800369	13.115305	9.208915	19.1989	17.865195	4.243045	3.521195	12.44059	29.22425	5.23525	2.848855	3.45127	2.292025	10.81441	16.37585	7.5200865	2.82445	6.17526	21.2628	3.63787	23.110735	10.48172	9.704084	26.125445	17.12085	1.476505	25.854075	17.50265	15.83256	7.857593	2.28631	28.073	8.201775	5.5825365	13.191717
ANKRD30BL /// ANKRD30BP2 /// LOC100132004 /// LOC100132154	77.9888	46.3791	15.6033	17.4472	59.6237	42.992	52.2473	40.4695	24.0209	75.8208	24.7991	8.8579	61.8732	49.5269	79.8681	72.7165	48.4412	83.0386	48.0394	48.1303	25.9826	2.61378	9.51985	10.8524	50.4552	26.7927	18.5281	80.4992	66.9702	92.7623	42.3722	51.591	34.7182	41.0598	38.2643	49.6615	67.4459	7.63447
ANKRD30BP2	44.0981	25.0432	45.7124	42.2759	18.4047	24.5743	38.5784	16.1744	55.1368	63.7512	61.7139	61.4001	33.1573	48.5724	50.1518	59.1757	3.97074	52.83	75.8351	76.6983	28.335	59.2401	32.8033	105.998	69.3659	26.5514	44.3206	18.3446	94.073	53.841	38.1564	15.5455	26.0815	14.8527	44.9341	32.339	25.4536	29.7277
ANKRD30BP3	29.4973	42.6665	4.96629	14.9269	32.2717	37.1023	27.3645	31.7111	31.4294	3.98564	41.0191	41.0101	9.02474	7.27086	44.6256	34.3793	28.2662	42.8597	57.6574	12.8192	21.5411	42.3666	49.9836	31.2674	40.4427	19.3777	25.2433	18.8734	9.12176	7.50136	23.5168	45.2314	29.5627	81.4568	39.8108	35.5533	5.23869	21.598
ANKRD31	35.5752	50.6294	20.8731	8.34901	29.3811	50.6919	4.52853	5.65012	31.5726	10.2891	10.1123	6.61883	3.98287	7.75826	12.1092	9.54243	7.37693	9.16702	2.96151	4.58933	4.41868	28.712	56.371	15.5868	5.28028	4.4741	27.7936	12.3499	2.58484	34.4321	18.7033	105.367	30.4453	8.06672	3.50281	6.0482	18.426	10.5907
ANKRD32	155.3069	257.4402	147.68275	221.01165	187.1074	161.90275	185.3587	141.25685	219.25225	122.6339	199.8122	306.0407	297.51655	282.5175	241.5032	234.10092	338.0195	288.17475	379.26985	358.0814	283.87135	214.0267	293.3871	271.46	269.76895	329.2764	364.5064	264.8927	385.24485	344.786795	344.92925	293.2387	447.31785	250.9315	250.6627	310.1896	389.6887	581.09475
ANKRD33	30.4892	17.9846	8.35846	53.827	28.6035	49.6931	64.7195	9.53668	39.533	56.7646	6.28413	69.1733	25.9934	36.0718	18.2306	56.2615	86.7832	48.3955	3.87307	31.4287	42.5533	66.3355	41.5623	83.9092	55.8823	46.7017	60.254	58.1331	91.4663	95.2128	34.7413	80.3434	35.4281	58.4102	86.0901	54.9721	8.63291	37.9734
ANKRD33B	116.473	271.878	183.876	168.314	387.914	248.532	250.249	102.254	254.229	103.125	23.5308	148.24	107.619	31.459	109.928	122.012	70.0703	20.3597	25.913	29.4353	88.0917	79.1452	99.1528	31.4323	316.602	56.2807	100.483	224.348	416.266	235.877	180.643	13.7757	203.745	73.2032	209.904	40.3421	199.61	72.7946
ANKRD34A	24.3718	11.5867	33.8124	4.58212	60.181	17.8238	10.6554	123.199	16.1943	132.633	13.9259	28.4618	11.1254	61.858	12.136	28.8347	20.1189	29.8631	13.7172	9.96225	4.37111	7.45827	50.093	15.0069	11.7864	24.8966	8.44998	88.9509	46.7348	91.6424	5.36642	17.7699	12.4191	11.437	71.6166	67.9256	42.3995	30.9039
ANKRD34C	3.53304	35.8864	42.917	76.2197	9.71516	4.31181	29.304	25.4721	3.11154	4.64391	46.1115	1.76775	31.6086	3.59826	55.4053	46.3685	23.0214	5.79506	36.5679	3.54645	3.94511	65.7317	58.048	6.89555	12.5496	1.73415	32.4655	6.652	6.58827	8.70506	21.7409	19.8572	0.827995	5.49852	7.93132	6.05141	37.3689	15.2824
ANKRD35	1766.76	1799.28	1412.66	1536.41	1281.27	1968.89	1167.19	945.258	1960.96	541.241	1349.73	1123.32	162.815	690.665	748.825	524.563	632.136	1017.66	341.996	826.633	477.897	1599.36	1645.25	1142.74	574.877	972.985	712.5	739.371	451.56	348.214	369.76	1429.14	966.937	1453.52	603.495	1201.19	246.877	356.159
ANKRD36	93.820385	132.7883	115.386	168.13125	134.93565	109.6127	119.1433	167.6354	110.2864	189.0188	79.9126	206.251	428.367	95.5998	203.14365	139.1029	178.13135	146.406	96.64665	142.2222	100.86205	108.40755	103.3452	190.62115	132.6034	94.1368	82.2961	127.8027	98.7442	104.131	97.38325	81.5086	235.96915	217.84465	223.543	124.21055	268.83815	144.671
ANKRD36B	1174.03	1365.56	892.451	2033.94	1970.68	1632.74	2037.01	1279.63	930.688	2774.12	2093.32	2218.14	4645.39	1249.8	2698.06	659.121	2482.46	1749.82	1121.23	2251.51	1046.36	1531.2	1993.47	3420.91	1926.03	1405.34	729.527	1300.25	661.611	1263.85	1266.95	761.728	2865.55	1994.65	2053.08	1245.79	1555.59	1233.79
ANKRD36BP2	45.4962	102.016	42.0909	88.9308	77.3236	268.012	133.922	30.0817	96.5687	30.1182	42.3264	54.9464	30.8613	234.166	94.1693	61.044	713.842	256.999	69.4209	194.989	31.0875	60.1527	372.058	134.883	225.451	107.715	71.0397	55.031	29.0695	69.1853	55.3387	103.482	75.8798	44.6293	350.506	189.195	240.738	142.239
ANKRD36C	34.5014	79.4535	53.4951	206.454	98.7531	152.727	102.109	95.288	121.503	131.936	128.557	123.364	227.045	44.4769	150.782	55.9012	105.601	117.987	69.8868	155.656	43.6319	117.836	140.19	88.6002	86.0438	72.0509	37.564	76.7411	59.002	28.7331	71.0096	68.0356	103.423	152.051	68.2509	56.531	25.7375	75.4872
ANKRD37	5081.0268	3050.86379	5169.321365	1460.74656	1485.084635	569.003815	3788.8422	283.75715	3304.1565	310.20295	5811.88888	3035.1361	584.1476	796.463695	1631.1298	2153.38415	215.591365	2784.04095	380.2433	830.8689	372.4287	4893.84405	4039.19035	4842.7451	358.0166	809.27448	1937.97902	3051.58501	1249.051205	1191.6192	712.7739	3188.959555	1359.26645	902.49995	3790.73875	1493.053795	455.02059	440.024985
ANKRD39	227.784	241.75	267.579	288.318	264.846	261.753	301.53	424.602	205.396	342.56	224.079	255.052	465.2	329.816	426.977	230.624	243.946	469.435	338.936	259.874	334.164	267.002	283.158	238.459	341.465	289.933	312.755	282.336	332.148	312.358	228.307	334.397	287.197	286.735	289.116	210.28	365.301	632.011
ANKRD40	324.078	540.243	395.409	422.752	491.483	488.943	333.951	248.7	284.667	316.056	543.519	288.531	407.535	498.444	574.81	452.2	549.961	632.018	392.633	362.908	434.16	369.934	417.862	346.674	417.187	444.375	596.835	376.599	740.4	340.557	421.819	604.44	479.824	362.003	442.379	796.771	269.289	372.578
ANKRD44	48.7664	58.5159	81.7569	77.542	100.155	113.058	93.5983	129.074	69.3269	91.0082	39.7402	74.6631	29.9304	35.4149	57.3141	17.9846	92.6874	49.9225	58.216	76.4107	40.4147	57.1989	74.8338	22.6302	38.7208	45.7312	20.9463	52.3785	64.3826	74.3672	60.5217	64.2666	97.5406	15.2323	75.4877	22.7124	17.0635	73.8027
ANKRD44-IT1	31.4838	20.5514	5.97525	64.6068	18.3864	51.0015	6.52303	36.9761	52.1596	9.03993	39.1803	84.9524	11.8886	13.0518	63.8627	3.22873	5.11903	43.4939	57.2011	31.3357	10.6499	59.5777	9.9187	33.066	20.5452	14.5152	34.9551	11.6837	26.7431	16.6602	34.1011	4.02989	24.3408	44.9079	6.92337	21.0588	45.5277	33.1251
ANKRD45	12.3242	2.49001	2.41903	9.38712	0.941744	5.1276	30.4073	29.973	6.64016	40.9937	5.53766	5.30525	14.2449	26.0832	3.60368	3.0208	4.43575	5.42452	3.48943	27.9429	29.64	16.6895	1.37055	43.907	12.809	1.19164	2.70943	2.05845	5.91416	37.6433	18.0558	4.43802	4.16923	14.1497	12.3769	2.7076	44.0485	23.6456
ANKRD46	1031.87	1478.58	1107.87	1218.53	1463.47	1399.52	1141.56	1773.32	1227.81	1722.12	1398.41	1085.71	1069.04	1154.87	1486.34	1095.16	1451.06	1301.88	1618.68	1372.07	1115.36	1368.74	1146.57	1089.41	1603.14	1511.71	1626.47	1152.36	1844.01	1292.77	1154.9	1985.12	1416.63	1458.48	1118.5	1352.28	1197.12	1882.54
ANKRD46 /// GAPDHP62	535.208	421.217	401.114	498.857	353.317	535.622	527.651	364.212	492.782	551.392	737.667	925.979	678.364	1072.6	1159.2	572.685	856.884	876.986	682.458	931.316	961.987	854.745	898.428	1311.77	766.885	833.485	986.554	769.012	883.2	1022.97	803.929	1067.45	908.203	1180.83	766.005	731.725	1114.87	1362.59
ANKRD49	1085.44	1529.32	1123.84	1189.33	1348.29	1423.09	1303.01	1409.67	1341.08	1218.66	1279.41	1599.24	1669.68	824.601	1587.35	1060.32	1268.21	1035.99	1382.28	1240.94	709.225	1137.95	1179.71	1420.98	1825.4	1763.67	1084.55	1343.24	1256.77	1127.94	965.626	1321.01	794.027	1518.56	1372.81	1493.88	1123.85	1601.72
ANKRD50	400.072	463.756	480.27	603.864	629.449	527.307	558.92	755.261	441.81	747.283	596.083	607.206	497.638	608.147	672.292	637.625	660.778	833.654	884.217	351.546	568.344	702.584	469.282	370.666	532.519	366.413	568.724	650.576	233.384	344.345	649.949	504.26	470.352	440.351	457.464	592.832	445.469	495.277
ANKRD52	207.768	167.89	129.193	245.241	61.4421	119.018	39.6767	194.334	175.308	278.91	319.328	375.056	296.422	398.092	315.457	295.659	193.515	277.375	319.48	452.123	337.495	243.928	150.405	255.161	91.6716	195.871	259.021	342.344	300.55	385.46	241.522	285.063	304.196	337.704	189.446	280.253	246.931	356.098
ANKRD53	62.59255	45.50575	58.78705	19.3285	45.30846	64.2283	32.54473	61.9685	39.42215	43.622575	44.276	27.168	81.1444	29.933965	24.897645	37.622805	35.872805	45.63059	31.6638	48.46665	42.08105	68.60075	39.23249	28.35913	42.5139	22.302315	37.702	49.90085	80.12275	45.91815	61.864425	50.26755	59.8409	66.8125	52.3531	56.73965	35.41805	54.05096
ANKRD54	202.98766	204.46236	178.58548	193.88816	159.58446	204.356025	248.9283	220.974225	199.96085	257.558965	269.2946	331.26195	248.5793	328.2642	212.74515	227.76428	243.424435	268.50915	229.37995	238.982415	248.60105	287.73715	230.741805	194.340175	285.35245	247.03565	241.2552	242.247765	239.4466	177.41879	215.481005	264.3283	202.256575	292.54017	182.012115	218.25385	268.20995	375.22965
ANKRD55	46.5294	82.7783	52.7172	90.7324	57.0161	113.593	55.8331	33.8824	77.4415	39.8565	42.4822	55.662	35.4258	73.1945	75.4862	55.1103	116.803	128.161	68.5265	45.5936	23.7115	61.2655	55.1924	51.3245	64.263	49.7709	23.7042	77.8052	47.8131	48.7925	29.7361	47.2711	29.5913	80.3347	49.1429	98.3844	43.809	72.9096
ANKRD6	465.3695	429.516	385.0395	544.749	588.207	437.489	411.961	548.05	456.9475	465.454	388.985	457.547	416.0285	180.942	278.6895	143.468	347.3355	455.8575	280.1665	288.005	147.951	421.505	473.1345	448.4245	357.0515	297.176	396.309	302.6825	261.108	401.995	112.62855	167.1595	516.5935	296.8595	353.0155	290.9085	98.06885	256.151
ANKRD60	8.38166	4.51388	2.92976	3.92895	5.31281	4.09111	10.09	8.83083	6.82864	3.2144	7.36086	4.57032	10.6003	9.4868	12.614	5.14814	6.77979	12.0832	6.06099	3.6982	2.70502	10.5191	14.0155	4.3589	4.06565	2.33472	11.4564	6.94351	17.7807	5.08508	9.15162	4.82999	4.89313	4.64959	14.4362	3.84021	11.9152	4.64692
ANKRD65	344.3695	444.4145	382.118	544.3655	278.1205	307.2975	441.218	325.1	387.1435	371.1125	296.007	315.6165	243.0065	365.545	316.544	247.5175	428.787	432.099	353.2775	461.429	257.25	770.825	546.2995	556.8565	314.685	352.8525	296.035	326.3535	342.32	457.1415	247.592	337.6745	530.1395	619.068	715.629	306.06	177.4535	407.9905
ANKRD7	16.8686	0.983268	8.53374	4.89113	33.4402	5.99925	6.52766	23.0716	21.5031	48.7637	6.64383	2.71063	2.82979	3.65817	1.33769	31.3862	15.4984	3.73896	4.59108	23.4728	31.8189	1.57826	6.49843	2.76701	13.6199	6.59699	26.9451	36.447	64.3245	32.3583	12.5196	20.0446	9.38032	15.6325	3.89657	31.4138	6.92696	63.8403
ANKRD9	446.583	480.651	333.09	366.661	176.536	510.018	487.059	580.119	457.266	495.305	807.653	674.148	627.417	546.709	617.845	495.899	509.793	620.272	573.111	777.751	580.09	468.556	476.147	533.37	1120.89	648.024	607.211	500.621	756.341	612.56	527.282	528.656	221.825	644.727	582.948	295.405	574.455	982.225
ANKS1A	2154.05	2858.09	4037.64	3753.39	3598.67	3216.43	2126.6	11975.9	1582.55	7796.79	2379.19	2775.65	1711.56	2366.22	2145.95	3105.48	2712.44	2921.02	3309.1	2807.65	1924.02	2571.64	1986.25	2182.55	2889.89	2720.18	4048.53	2925.75	3433.4	3734.33	3164.44	3159.52	4095.8	2634.91	3314.03	2174.15	3187.6	3233.5
ANKS1B	39.1499	79.6255	64.916	37.8305	15.8054	38.0255	53.0342	113.841	19.8646	94.4272	4.26957	9.7858	11.0401	10.4496	6.30328	7.82215	10.4833	10.6756	9.33877	9.34313	19.0307	7.35025	12.6667	12.6029	8.05685	1.55781	18.2795	19.0715	26.8025	7.81605	5.34595	13.2808	32.7951	13.0918	9.74961	17.5927	7.67774	6.69228
ANKS3	182.897	181.412	149.38	192.112	206.132	171.811	185.327	235.803	229.855	284.483	185.962	200.279	183.471	249.847	277.962	146.529	186.11	182.047	187.698	158.438	172.638	201.919	154.923	201.648	184.087	156.797	223.028	223.373	142.393	192.035	103.094	175.88	232.531	191.693	162.124	101.345	174.164	181.2
ANKS4B	9.05773	12.5127	7.02766	9.62992	7.38457	6.95509	6.79317	5.46224	4.66906	5.05945	3.52709	30.4329	6.21161	10.3114	6.40481	7.00063	59.0376	14.2494	19.4861	42.4537	8.95453	7.3674	8.75689	24.493	7.68566	35.9746	2.94743	9.57519	18.0003	2.01369	9.04842	7.89409	15.2588	19.1071	13.7104	6.80862	4.49733	2.6837
ANKS6	61.0754	49.73315	78.9439	44.35985	29.935185	69.1832	44.5931	53.8238	45.3284	76.34475	59.14985	54.9096	110.7964	35.2382	79.0965	26.86765	39.98255	42.05515	44.5714	78.80945	83.1849	28.2389	45.8369	56.8309	71.5374	46.3037	65.5836	85.90965	33.1908	63.1946	75.48255	118.4867	105.6556	36.3046	62.82545	125.181	53.29285	38.18525
ANKUB1	12.5472	52.9314	58.6229	66.2622	6.20401	10.2287	42.5814	6.86287	25.1399	33.8755	24.8327	56.8135	37.6429	59.2582	51.9604	34.642	65.5208	78.2635	58.097	34.64	29.2545	64.4575	42.5512	33.0284	42.192	58.4144	35.6027	200.483	68.8668	18.7203	12.6226	24.4345	41.5596	32.1781	12.9997	56.0213	42.8578	19.2535
ANKZF1	300.752	347.386	408.218	270.688	322.069	321.594	387.268	314.082	271.921	523.452	361.967	812.608	378.269	664.187	502.179	318.775	336.353	542.556	329.288	534.047	224.743	443.351	417.697	767.81	476.886	346.742	276.997	558.51	563.682	723.202	312.335	410.347	335.357	646.56	435.67	359.65	613.854	443.812
ANLN	568.1575	579.543	879.0415	841.865	512.515	652.9765	1113.1385	530.931	693.742	411.4855	1377.0845	1541.582	4100.36	1709.4735	1541.836	4014.315	1301.3675	906.343	1024.5645	2889.52	2866.87	777.2655	828.4505	1405.853	1960.885	2070.54	1927.995	3800.83	3421.585	1616.5305	3502.045	1615.28	1321.014	1623.1255	2452.075	1622.85	3277.415	3262.77
ANO1	108.18395	148.12435	362.6996	140.16779	306.30505	153.73825	100.129995	630.36165	85.497	882.3398	163.0031	524.6329	3183.549	999.34055	485.2128	3932.0975	2415.2985	831.698	331.3968	766.23325	2511.0575	286.42405	203.56075	220.253435	1446.194	199.193905	890.2884	1000.86425	1276.159	660.4855	4082.45	716.8026	151.16779	252.7681	3979.8015	296.7315	5770.1505	948.3335
ANO10	784.073	686.811	591.143	470.381	411.773	456.426	513.204	521.882	548.948	341.796	577.274	395.689	155.875	392.187	383.459	388.402	302.703	381.284	504.619	293.631	277.128	328.098	597.499	412.955	246.492	362.657	318.962	504.405	434.719	349.916	250.97	462.93	214.605	662.751	440.074	452.419	410.889	339.192
ANO2	30.8998	34.77045	44.82615	31.842885	50.826425	34.57183	31.85786	41.71805	10.70275	39.81151	37.386785	8.326995	37.44273	40.2221	22.2059	26.127245	24.514425	28.31037	44.51165	32.7219	40.335885	36.421695	36.11125	29.61294	36.143645	27.20883	30.418415	22.333745	29.396715	24.577775	20.591885	33.1221	51.39249	27.26425	27.528075	30.624445	34.016915	50.56192
ANO3	56.0693	4.5794	18.7017	26.4996	3.74251	35.8991	2.21875	17.0711	1.25759	40.943	9.02132	35.2177	16.2905	50.2356	19.0807	2.37153	5.99292	42.0267	1.5344	33.6943	2.67414	6.34986	22.3966	34.5225	19.17	1.58987	3.06771	28.3295	4.30156	9.05527	106.217	45.0758	4.37311	31.6578	28.5279	30.091	43.0575	4.13125
ANO4	28.0707	3.09647	15.7297	14.7222	6.68326	5.43322	14.9145	21.0983	21.382	12.0753	11.4837	38.6545	16.903	27.0462	12.694	28.6193	16.8924	33.7568	27.1743	16.2702	11.0793	6.1326	33.163	26.3154	4.64902	14.8197	3.84838	87.8325	27.6882	51.8248	21.2215	13.8969	28.4109	24.2075	12.8671	13.387	43.6737	19.8427
ANO5	123.569	244.499	424.134	259.165	114.679	242.325	145.298	1870.07	63.4134	2702.43	5.12389	5.03977	7.38902	71.2251	3.99172	29.6727	60.56	52.6757	9.69587	49.793	11.4247	74.4809	59.5078	133.893	28.8514	23.6792	8.02957	18.6172	56.3569	5.6193	32.6299	22.1493	486.519	37.5922	38.5401	26.6928	54.4837	73.0818
ANO6	781.776435	1597.306	2110.64125	1597.87962	1936.19865	1118.561785	1049.150425	4733.74355	808.47226	3132.86644	720.26913	888.231375	1005.44605	961.2407	644.75524	2155.241365	1056.583755	951.65955	918.79462	762.5428	1275.220115	771.036	617.70732	660.411625	821.100425	1261.56335	994.060375	1072.2655	1565.060465	1604.60095	2133.70995	867.983885	851.23052	746.2385	1709.53555	1269.587595	1362.507925	1104.7557
ANO7	16.8688	42.8621	20.282	21.9956	17.9031	22.5494	22.1569	11.8819	22.8445	28.0076	49.3665	35.6982	86.4643	22.3364	63.168	17.0329	25.943	23.4167	42.8764	19.6144	20.0678	35.7418	13.6188	19.8358	46.9039	26.8184	43.8327	22.1475	124.341	21.1737	17.0181	21.0614	14.5175	12.4397	25.8699	23.382	28.3813	19.1359
ANO8	389.015	301.867	305.841	251.502	232.079	198.264	254.631	130.752	322.716	216.169	311.267	375.192	187.62	232.719	320.854	144.62	183.924	265.63	172.127	221.951	204.861	327.963	359.837	350.247	240.583	243.563	149.452	273.184	131.449	257.992	169.432	269.09	314.398	431.344	164.182	189.947	268.056	252.162
ANO9	190.918	133.623	161.249	186.852	65.1611	174.279	287.383	32.9965	278.23	34.4623	201.064	374.894	166.172	345.532	388.731	92.0755	170.048	235.547	320.744	268.56	179.235	207.428	176.181	509.615	185.377	178.384	254.904	302.995	294.867	393.643	229.385	159.146	221.066	186.285	142.051	216.658	219.451	230.742
ANP32A	1326.61	1238.7	1284.44	1447.34	1290.29	1310.1	1559	1341.81	1213.91	1430.36	1079.86	1199.65	1681.67	1200.58	932.812	915.745	2231.8	1363.99	1525.51	1104.22	1077.58	1443.41	1029.61	1204.93	829.641	1390.6	1367.11	690.336	1393.68	1254.17	1452.97	741.788	1852.77	1280.35	1100.38	1018.31	1421.47	1200.87
ANP32A-IT1	36.6849	84.606	86.8256	74.7983	63.8608	81.103	38.8544	25.1738	86.7135	123.667	84.6167	90.2283	54.8249	105.174	117.101	46.3356	135.133	77.3541	88.8934	78.8418	87.6349	68.0526	77.5184	142.149	60.3517	65.1004	92.4062	69.3046	76.7459	97.2304	68.189	61.0654	150.966	96.1346	92.9554	80.7174	43.7743	79.8257
ANP32B	7707.98	7635.545	7706.355	7047.51	7477.35	7510.315	7360.38	7799.685	7551.505	6657.345	7913.905	7207.525	9133.21	9332.115	6622.62	6115.055	6117.12	6737.795	5898.02	8943.225	6327.255	5447.685	6983.15	7429.61	8745.86	8660.745	6222.635	8368.965	8501.31	4713.04	8829.865	6605.125	7838.58	6265.925	7111.78	8629.07	8499.745	7329.66
ANP32C	3.35087	4.4021	20.7123	4.21578	19.5713	2.53697	4.96459	0.856475	5.14641	2.73528	2.45314	2.64997	16.3692	4.38611	2.33844	9.93812	10.9636	27.9104	5.30544	36.9164	3.12385	2.3082	5.12709	1.93023	11.0934	6.14994	3.88514	47.3177	7.36442	3.03853	34.5411	7.6688	2.9425	5.94693	5.65538	4.97361	5.38395	27.8781
ANP32D	46.8762	3.24882	42.0374	23.4789	28.5381	19.6818	22.9171	1.64061	5.21305	3.9069	43.9337	33.6716	3.83006	23.581	21.8052	1.98841	6.41003	3.80845	2.13959	2.93042	49.33	4.02595	43.2142	6.54323	24.1836	3.68078	4.88922	9.8474	4.69262	66.2523	33.3565	6.41729	15.5844	24.1716	26.5868	4.23585	18.8802	30.6014
ANP32E	732.47	819.481	1128.49	782.268	808.091	810.269	785.187	1171.47	646.742	359.972	1221.44	902.471	2367.43	1468.38	923.07	2913.33	1247.28	1607.79	645.379	5551.95	1192.3	680.674	678.257	1067.23	1664.62	2390.35	1131.58	868.334	1460.8	2643.43	1724.96	1147.61	1439.62	1382.19	1719.76	930.654	2353.89	1889.28
ANPEP	31.8878	11.3867	42.3678	52.0927	47.368	62.7232	49.068	29.8611	52.6578	7.43083	41.2572	79.1232	58.9757	15.3722	7.16211	39.2756	54.1454	51.0258	35.2423	22.4157	34.3484	48.1626	60.972	19.0208	10.6231	34.9669	27.0233	49.0232	42.141	49.9228	20.6898	25.973	39.1541	101.813	49.8153	57.6336	42.925	48.5856
ANTXR1	94.33605	72.66725	121.4835	107.137	69.98895	53.52225	69.31155	148.4395	64.1517	267.269	44.56055	85.7994	47.9078	64.89595	46.893925	72.9646	64.1395	41.6952	64.5181	90.0343	85.15675	25.9524	29.7279	47.37365	104.6293	80.0469	97.2479	57.80155	71.0883	69.1199	74.81675	50.07375	55.2996	55.5431	44.8514	38.5392	101.14545	113.0502
ANTXR2	194.0251	329.6595	734.491	339.63715	406.549	263.4362	228.24535	1940.842	179.2156	1798.0315	46.4959	123.39195	228.3588	94.34435	106.366	464.02715	190.70305	214.60215	165.02895	121.1286	255.03785	71.0212	77.86875	84.49885	147.93805	140.4225	152.7317	182.7196	152.8835	76.1337	360.1542	88.28095	235.2565	30.50525	329.429	143.91585	188.6098	196.2814
ANXA1	33602.995	26129.295	28836.6175	30090.373	24958.246	27880.495	31151.175	3413.322	32201.65	4001.0024	36287.77	37475.93	17062.966	31076.844	30483.354	25478.266	21802.6735	27919.4155	16195.475	21063.0495	18992.5035	31333.335	31022.595	32213.564	12136.92895	21927.035	23978.27	30656.946	27114.0975	19820.186	19325.2085	27245.687	25820.9595	34860.625	25748.0305	29374.151	22614.4505	18587.1975
ANXA10	9.64574	47.3022	39.5145	6.08512	36.2694	18.0922	10.614	59.5965	7.00678	4.92026	139.931	113.142	1183.68	13.0868	16.6186	441.635	83.8906	8.30268	74.7143	587.595	118.169	6.03517	207.966	2.73846	61.3834	204.711	333.117	46.5944	50.9925	5.72242	5.87921	9.87343	4.86137	32.8757	17.5313	70.8461	44.9923	15.2338
ANXA11	1068.67	1037.88	1121.04	999.771	1503.2	853.541	1168.51	1071.56	959.674	1619.56	897.321	1288.49	589.227	866.698	1059.41	527.529	871.718	989.433	923.167	639.936	458.12	1324.05	975.862	877.525	666.541	528.78	736.483	757.271	613.362	703.979	895.684	554.176	530.216	883.799	1260.32	951.25	438.762	469.088
ANXA13	49.5704	77.2788	54.6684	36.7253	10.1255	27.8387	71.4404	158.851	8.07153	26.9863	50.7225	31.6924	47.1081	16.2415	5.93971	19.2857	72.8873	57.4587	10.5889	31.5783	218.763	60.576	11.3749	47.0528	69.8247	8.71943	85.8735	79.0494	63.747	39.3166	133.445	39.6487	250.255	94.6769	69.2259	5.07397	14.0971	58.5479
ANXA2	38237.25	30660.3	29378.95	29508.1	29149.55	31274.15	31711.75	8716.46	35895.45	10730.95	39894.7	41358.3	26487	33800.65	36916.55	30094.45	27659.5	31680.95	27196.8	24282.65	29355.85	33808.85	36300.15	34365.95	18694.25	27677.05	26030.5	33724.6	33062.6	30824.5	27379.95	27409.4	28740.8	35530.9	31447.15	34825.4	26414.05	22117.95
ANXA2 /// NHP2L1	4459.11	3791.64	3947.39	4758.54	3378.33	4248.49	3822.6	3098.23	4225.54	3419.4	4686.88	5838.27	6774.8	6643.78	5031.59	5894.81	4126.25	5159.91	5475.31	5517.28	6099.66	4702.66	4201.65	4631.02	7086.04	8986.92	5284.5	4072.49	5275.19	5390.81	5555.23	6876.88	4648.5	5677.59	5809.83	6810.59	5279.9	9357.61
ANXA2P1	332.349	329.571	255.732	306.24	228.149	260.054	394.287	35.0008	328.465	34.4502	441.819	333.514	271.804	275.846	339.661	406.034	235.613	503.367	249.045	150.369	292.932	423.821	370.842	189.49	105.762	177.514	311.438	273.202	333.395	230.243	305.99	123.881	206.783	403.512	356.376	294.797	204.598	100.166
ANXA2P2	20639.9	17177.9	14932.5	14601.8	14292.5	17347.6	19289.2	2060.06	21194	3000.72	20730.3	15910	13933.6	14266	17873.9	18488.6	14510	18800.8	11561.2	12230.2	14255.2	21134.8	20191.7	15630.4	4295.33	12215.4	14183.7	14623.7	16150.9	18402.1	15311.9	14788.5	12256	18182	19269.6	16744.4	11664	7705.23
ANXA2P3	392.33	311.327	243.015	310.662	281.482	431.759	320.341	149.652	452.889	213.575	383.684	400.118	188.116	364.799	393.609	487.608	367.364	450.545	251.406	292.833	260.668	455.328	396.4	337.549	158.256	312.027	316.786	337.056	381.879	237.368	266.995	149.303	239.557	222.649	377.834	287.509	358.437	274.409
ANXA2R	156.233	157.046	239.035	239.269	188.884	216.412	240.399	123.049	228.085	156.392	296.559	200.779	485.779	133.205	235.798	281.4	314.191	259.895	287.01	227.084	193.965	139.839	314.6	328.627	177.673	249.418	117.944	141.489	215.086	470.603	348.913	351.279	147.187	377.249	256.538	149.587	186.547	169.631
ANXA3	5581.6	5705.06	7530.23	2645.14	3675.69	6211.69	6794.93	5088.47	5339.9	7490.58	1888.65	2465.41	2710.26	2970.14	4244.44	6436.93	1714.66	2259.32	1689.65	1407.19	2543.18	4699.97	5055.26	1864.11	811.053	2972.98	2566.77	2389.56	4504.87	3787.89	3517.35	1488.5	2037.63	3314.58	6940.33	6307.3	3195.01	436.758
ANXA4	3141.69	3145.2	3231.99	3417.525	5939.26	3809.645	3294.16	3872.805	3560.9	2821.45	3110.515	3832.455	5552.825	2851.505	2816.565	4840.95	4071.09	3905.29	6190.82	3754.5	4161.57	3500.31	3709.83	2324.195	4401.13	4326.48	2871.61	3963.525	3742.305	4250.11	5444.655	2341.455	2007.31	4300.99	4099.64	4140.235	4788.18	2670.605
ANXA5	5013.46	7246.46	7306.85	6146.25	11507.4	6648.47	4460.27	8434.12	5865.27	8846.46	3649.12	4556.8	5180.73	4809.4	4204.92	12943.9	5864.68	5944.9	3562.9	5187.17	8052.56	4718.73	3747.17	3676.85	3574.02	4736.35	7300.87	6806.67	8246.19	6027.04	9526.07	3661.9	6626.21	2935.87	7817	6851.04	7907.81	7303.91
ANXA6	239.81525	317.71765	555.18265	496.469	465.07485	319.19885	344.11055	1299.118	264.78745	2587.3271	80.95625	76.17175	122.96145	154.1173	91.89965	144.6636	363.42385	231.236	121.79775	153.31255	335.95825	152.716	186.82015	183.0762	235.76555	167.75415	333.63745	125.6468	101.1253	162.47635	228.64815	167.9654	408.608	110.7002	238.87395	261.15575	214.8954	544.26465
ANXA7	4590.455	5355.595	5499.55	6058.48	5819.365	5411.66	4945.22	5444.97	5169.235	5046.515	6486.88	5348.205	5383.06	4900.07	3779.425	4821.43	5854.305	4269.27	4316.08	4402.065	4644.41	5230.64	4525.3	3925.885	5558.095	3795.89	4796.685	5884.465	5715.68	4013.03	4699.455	4996.155	3836.095	4713.995	4779.705	5566.42	3652.545	5384.205
ANXA8 /// ANXA8L1	13128.2	9304.52	10241.8	12136	8540.33	14028.4	14266.3	56.5652	15713.5	139.213	15328.9	26286.2	11934.3	10456.3	12792.9	15173.5	7267.41	11606.3	15509.1	5683.45	12066.1	24681.9	22930.8	13260.7	3670.18	7227.83	12886.8	15565.2	16249.8	14850.3	11459.7	11706.4	9958.55	14831.5	18802.4	17212.3	8516.62	6501.38
ANXA8 /// ANXA8L1 /// LOC100996760 /// LOC102725207	29.5603	27.2896	11.832	12.4964	38.2446	45.5869	46.5792	34.0484	5.1039	20.3139	10.9896	37.1009	13.8275	31.7455	7.84853	50.1759	49.8454	8.20466	10.9883	27.4162	14.7236	9.85185	5.39746	29.3691	6.22101	5.45578	15.8023	39.5409	44.3661	14.0953	18.5223	34.9344	28.5344	31.7575	35.7323	4.49238	10.6639	8.73249
ANXA9	801.8685	487.289	379.4065	858.5385	318.945	1063.556	1213.567	36.34795	768.4755	9.4644	1018.5465	199.60625	112.0673	569.483	342.1025	82.47	194.9795	218.537	80.06645	333.925	78.30365	1565.9	1015.6705	888.9425	189.03655	208.7785	234.219	298.14	127.3095	64.11765	33.28885	467.654	259.5225	535.5225	196.643	411.392	110.57165	105.42485
AOAH	213.632	223.534	151.172	140.042	309.148	146.175	168.823	119.643	278.359	94.318	117.307	141.493	97.6919	111.673	135.689	80.9467	233.026	220.538	169.527	118.109	110.785	146.509	211.706	121.849	173.969	409.854	199.91	154.901	104.956	40.2933	273.743	208.185	246.291	11.2363	138.952	152.215	130.776	435.687
AOC1	137.671	106.976	80.458	21.7921	181.629	169.056	129.635	28.4614	177.954	43.9957	160.919	80.8895	75.2165	86.6089	104.229	63.3986	92.0557	117.283	85.9211	66.8648	64.1795	234.514	708.78	231.508	52.3754	141.517	78.1535	176.211	64.4861	123.451	49.2289	240.562	86.5635	107.425	107.722	186.912	15.3754	60.267
AOC2	100.899	56.3805	104.398	96.6906	85.6863	103.151	105.377	90.7862	87.835	82.1925	334.304	195.691	214.639	223.675	87.9817	91.4779	110.396	134.325	120.374	134.734	280.248	11.2463	68.4528	204.839	83.0993	261.985	92.8077	78.8349	91.9167	250.435	68.4704	112.287	85.1132	107.723	114.615	118.606	121.754	343.783
AOC3	1567.93	2490.47	4618.24	3854.35	3586.74	3233.7	2468.4	23828.1	1205.69	15160	291.046	171.02	210.728	341.51	180.927	155.386	792.893	704.296	105.882	284.993	482.996	326.956	253.501	262.529	448.589	320.884	388.452	159.036	119.794	149.713	166.452	146.468	463.572	200.278	159.375	241.64	471.045	534.628
AOC4P	10.8468	15.7977	17.7374	39.6455	9.4976	104.83	12.8287	13.2811	48.9799	103.149	33.0848	33.7134	12.052	17.6705	17.0081	22.6408	15.1083	23.2847	15.3809	46.543	18.0772	8.5491	17.9729	17.025	66.1654	15.4809	26.772	119.014	13.4307	14.9104	23.5321	31.8962	61.3376	21.072	18.7872	15.8424	8.6728	85.8652
AOX1	127.1554	642.592	243.93575	287.6855	2208.033	274.538	135.6821	508.575	231.595	258.47305	57.30455	78.7655	51.9223	51.9703	71.13015	167.5527	182.29075	139.556	77.4341	127.2426	54.99175	46.75805	59.24975	90.42745	124.39995	75.29025	100.3866	160.87385	61.6643	117.9461	58.923	44.88645	117.71515	66.18155	71.1501	60.0039	33.54495	136.06535
AOX2P	61.058	35.255	41.4358	32.7452	76.7831	34.0324	35.7619	37.8701	71.5568	79.9615	45.723	18.8677	9.03015	31.9909	15.1383	41.2956	57.4366	28.1353	68.3733	28.8275	45.0473	59.0919	55.3805	23.7521	4.90148	40.5346	8.38621	65.4135	11.2407	9.92668	20.0551	51.1346	37.2907	19.5051	8.36251	47.9263	13.872	40.3819
AP000230.1	72.1475	63.7104	44.8273	30.9188	6.85934	9.1282	65.5625	4.18914	30.4851	37.4059	75.8305	56.4198	9.13938	54.5538	21.4222	15.5203	42.499	7.09053	23.8805	27.3629	52.0976	36.406	5.87692	90.9397	65.5812	55.5889	57.7084	11.0287	63.4059	37.0782	10.9381	17.4633	18.9739	57.8153	63.1383	52.7507	6.46151	51.9821
AP000253.1	4.79962	50.9177	66.8673	59.5427	29.2107	43.4982	28.8372	23.4951	83.7333	80.0524	52.4088	24.9851	31.1735	22.2959	36.711	53.8149	67.7482	65.2997	55.4281	53.921	80.4134	64.3078	43.4189	53.1108	117.166	43.4297	9.1539	99.9745	72.1786	79.0438	28.2513	25.9558	90.9276	25.6249	33.267	15.8589	60.6807	7.67732
AP000265.1	45.6415	26.797	17.2601	24.5504	46.7295	35.64	12.5153	22.1992	40.5835	15.7174	32.7422	59.9875	42.2423	28.627	60.0899	26.3616	31.5529	35.9106	61.0959	39.702	4.36054	50.4531	43.4597	6.25107	25.3436	33.1169	28.8916	58.77	36.9002	24.2223	21.5173	20.0769	71.2852	12.2459	24.0752	4.23169	38.7336	47.907
AP000266.7 /// BC034802 /// LOC100128198	36.5539	29.1002	6.38748	30.6596	23.1359	7.49431	27.0489	14.6873	10.175	69.5197	61.0802	74.288	19.4001	16.3009	13.1386	3.38302	24.4793	7.66443	18.9259	10.9668	7.2962	10.0334	39.3473	24.0802	13.3817	4.92231	62.8748	9.04316	3.44666	32.8803	17.36	37.6798	7.38526	50.2336	4.9845	9.50418	5.43658	37.0355
AP000347.2	129.835	282.486	206.859	269.78	174.245	131.04	296.648	225.952	147.856	291.628	254.323	196.241	196.239	263.047	215.463	176.045	365.641	235.515	294.454	202.176	280.224	174.92	238.211	328.296	305.176	211.739	133.363	240.167	231.501	243.16	273.361	207.558	360.6	320.103	366.731	202.648	319.281	195.268
AP000462.1	11.3023	27.0947	8.15597	10.5889	37.6334	17.9187	31.6214	11.808	8.43506	15.9077	8.01468	86.5593	44.1966	59.6652	15.1905	30.2312	19.3552	59.5896	45.3034	56.1419	5.75279	65.3868	30.8668	25.75	17.5591	18.6209	9.21135	39.8446	38.3205	48.9419	24.8914	9.17012	14.3988	40.1877	8.34139	43.6995	49.1066	9.60591
AP000473.8	17.957	48.7456	4.06299	10.3188	45.487	21.7362	78.0514	8.18303	12.0828	6.22526	41.1934	21.833	5.33239	11.6532	6.88919	13.1561	10.9125	24.6726	44.4909	7.01517	5.89196	51.4724	4.98531	8.11938	3.24207	4.18341	4.0679	5.14145	6.66638	16.5666	27.3244	15.4584	21.1235	11.9671	4.84487	8.97945	9.94217	3.37246
AP000525.9	150.231	78.7155	38.0521	56.4599	142.543	180.611	29.5215	85.8873	60.2832	128.11	71.1313	13.1741	258.914	1090.44	760.052	1473.14	183.474	1577.5	2272.3	2399.21	147.314	64.5238	156.69	1215.37	1034.95	1036.32	934.63	1343.79	627.097	1078.81	691.013	978.27	1456.45	177.862	286.691	198.942	444.965	439.272
AP000696.2	188.066	148.149	124.737	202.826	14.3907	114.204	196.071	7.95097	244.359	15.6529	178.9	149.595	35.1628	93.4785	61.114	77.0328	208.074	129.955	184.919	158.899	12.0211	186.031	154.365	118.008	135.948	49.2175	135.019	124.893	76.2378	68.3585	45.6105	33.7377	97.2721	213.736	120.173	127.265	47.4756	46.8175
AP001062.7 /// C21orf2	12.1443	17.2947	14.182	15.0835	9.70679	9.83158	37.1339	7.5743	16.2293	12.9295	17.6195	11.4887	15.0059	39.7888	9.66498	34.5885	11.881	18.1229	8.07858	102.821	14.4534	57.9187	11.6343	37.0913	13.8154	65.8441	9.85082	14.4291	16.4536	84.4486	10.1665	7.8392	17.6756	14.6862	9.45849	32.5011	27.753	51.3359
AP001063.1	17.161	59.6481	16.8629	14.2805	26.7221	59.8267	45.5152	44.6232	21.3553	54.1708	71.9347	123.809	51.7715	68.0551	105.056	77.2408	130.425	21.2708	16.3707	117.036	78.7486	57.0325	129.231	86.0338	116.541	84.266	65.3501	16.6736	101.391	135.021	93.9661	82.7548	85.4244	53.067	12.6502	102.617	87.3075	15.391
AP001171.1	15.0484	52.2007	18.7535	21.3805	33.3497	32.9663	66.1092	8.53372	32.3571	22.3599	85.8163	51.24	42.3621	61.5257	63.0057	63.9242	49.7008	88.4623	20.3478	57.6996	29.0594	100.9	25.3895	17.3923	52.7256	58.4627	69.5294	58.6495	47.7352	8.87103	25.2759	8.87401	30.7786	75.096	9.96295	64.1004	72.4036	20.4262
AP001189.4	7.26826	4.24763	2.28178	7.50706	36.2874	6.66678	6.67403	1.57204	8.44103	2.98422	6.37887	39.688	21.2221	37.9467	11.782	22.7735	74.5369	19.1965	50.6416	4.11803	7.30472	10.3408	2.49775	10.5914	11.1848	10.6504	7.68377	12.0219	7.7941	3.4123	3.85511	8.0501	6.03793	75.8204	4.22379	5.76163	4.36145	5.35959
AP001347.6 /// BC024173 /// BC048201	455.994	555.866	277.21	338.958	268.903	302.891	444.677	339.86	529.436	201.162	151.217	252.537	32.4616	76.4873	137.777	77.3684	64.4281	80.2302	105.146	117.38	49.0385	297.114	295.422	129.713	47.7877	62.2065	81.2717	145.153	74.9655	9.70563	47.4073	43.2834	129.631	173.261	152.974	57.6375	9.86761	53.7976
AP001462.6	62.3037	71.1398	93.9124	100.34	113.368	39.7515	98.1539	116.676	99.8228	118.618	132.394	211.945	174.004	222.282	207.305	155.116	99.376	126.156	169.812	200.138	158.506	101.232	125.543	152.425	293.29	119.11	145.094	139.725	187.79	150.698	142.332	181.812	194.767	155.751	128.566	103.089	168.2	130.158
AP001604.3 /// BC043580	6.88392	2.31035	2.81303	5.48734	25.6128	1.23868	1.13877	1.51079	5.11976	23.4436	1.1252	1.70478	4.62696	1.22697	1.18267	0.514128	5.74446	6.56343	2.80714	7.12701	3.13642	6.51028	4.00333	0.841318	1.33274	1.18637	5.10917	3.00273	1.64791	6.29142	5.06846	1.16866	5.71411	4.67462	4.1489	5.98973	1.40726	5.1824
AP001605.4	4.89148	5.14937	3.25697	9.50782	2.50807	5.60584	4.66388	3.51609	4.77391	3.60367	6.4103	6.91274	6.90873	9.43924	6.19693	7.24176	4.19725	5.80594	5.92619	4.80615	3.9897	5.86386	4.96217	3.24382	4.17858	3.01765	5.36659	3.63041	6.97338	5.27386	2.77815	3.66661	2.70537	5.92452	7.27141	4.57751	4.22302	4.66106
AP001630.5	24.0494	105.812	93.3271	63.036	17.0061	31.9324	18.4478	7.22094	112.347	8.59409	11.2803	25.104	13.719	95.3837	58.4203	46.2646	73.5332	93.4117	29.4905	126.371	11.2636	10.4023	15.3857	57.6002	13.2587	16.2915	15.9718	28.9889	9.02293	58.9798	7.59886	16.2001	16.8366	44.2728	52.885	18.9287	12.784	24.9925
AP006216.10	32.3859	6.78925	18.6354	25.6968	23.0236	10.0809	8.675	40.559	15.8946	59.9469	24.0679	6.28712	4.20572	42.5294	6.35339	5.81814	29.8011	31.7912	5.75128	35.545	4.31925	23.3426	6.67808	13.9397	16.3737	12.6094	3.9045	10.3794	21.5361	30.2	22.2108	21.6416	51.2226	37.3072	27.9853	4.47737	26.051	49.3985
AP006216.12 /// APOA1-AS	33.3306	50.7361	22.9568	43.7237	10.4108	8.59035	10.9085	6.6274	14.3017	12.5846	44.8393	10.3607	9.69759	31.9721	7.80252	54.444	9.71426	49.6588	7.6164	14.1817	6.02648	16.8593	41.251	63.3576	52.929	19.9927	10.904	15.6741	76.9253	11.5147	40.6478	8.68407	58.2152	72.5236	19.1488	12.958	11.9473	22.8862
AP006222.2	364.02	331.079	408.142	884.898	192.109	633.232	409.991	136.155	465.986	197.657	751.263	294.108	364.617	397.33	484.868	201.335	279.22	701.45	263.788	398.06	272.142	960.61	606	541.24	330.38	356.494	397.227	357.132	292.403	502.019	238.793	553.792	401.653	501.509	479.28	589.447	362.443	250.567
AP006547.3	25.2658	22.3494	24.9607	10.0427	17.3898	11.4642	8.46768	89.702	31.0082	103.285	14.1728	19.5372	19.165	32.2325	88.7368	15.3869	28.7689	24.2343	23.3208	17.261	7.80824	21.4367	15.4394	37.1926	30.1277	16.928	25.0781	21.1989	15.65	41.9219	18.0865	8.53241	21.2907	31.7971	23.2797	20.1055	18.6109	13.4458
AP1AR	156.648	120.767	117.706	201.538	50.2836	151.622	181.918	47.8929	128.619	5.87438	141.451	87.8854	55.2001	52.4943	102.965	99.5586	191.473	151.886	90.1467	129.518	114.281	135.556	203.888	222.078	85.5019	110.597	117.295	50.4602	75.3736	51.9446	82.0249	196.857	140.802	174.544	183.919	155.618	102.231	152.506
AP1B1	363.592	653.621	616.198	742.881	494.203	802.104	651.63	312.994	865.675	261.527	939.951	810.835	506.419	597.92	688.747	508.852	274.698	330.577	450.441	447.936	724.208	924.733	793.686	724.496	488.6	578.995	681.93	765.915	683.788	245.13	462.392	806.123	616.707	750.493	526.439	723.813	422.058	636.667
AP1G1	1618.12	1338.26	961.697	1433.55	1181.42	1735.71	1658.73	302.771	1669.06	494.389	2300.92	1531.3	2085.57	1564.61	2128.28	1274.17	1184.91	1355.46	1025.19	1210.09	1469.28	2029.78	1991.31	1610.29	1073.53	1525.77	1819.61	1271.72	1516.11	809.472	1317.27	2105.96	1494.99	1849.1	1745.38	1874.97	1018.89	868.157
AP1G2	278.91225	258.3968	226.3312	322.01895	245.8728	261.1031	439.07655	98.07435	367.0221	96.9848	277.68225	500.09655	579.27805	547.2965	274.9892	546.75675	419.186	601.8189	458.2201	823.67305	520.0021	432.7297	380.7533	552.1905	422.31855	450.97435	558.8397	541.25585	347.55175	640.5495	334.68945	367.847	338.3097	672.0809	330.788245	430.1725	717.99995	384.12185
AP1G2 /// JPH4	60.3731	8.81497	31.1475	30.2333	100.157	8.71694	86.3535	104.473	19.916	130.797	26.383	177.655	34.7279	63.9994	38.3262	39.6247	86.2749	82.478	73.0526	67.9733	69.5408	27.1502	111.499	84.1965	53.0765	8.29274	30.9062	65.2392	44.1166	6.61567	28.1913	63.3443	119.082	58.3238	90.6183	51.1896	59.5499	39.6494
AP1M1	197.37325	206.81655	211.258	247.79255	323.56255	189.56685	235.59995	372.38255	283.7167	614.54045	229.62845	191.80435	245.04495	183.056	154.2136	310.50575	244.53915	241.2819	151.01375	297.8861	286.2525	215.9464	214.9524	194.47445	254.7115	178.91845	326.0344	235.71275	228.87755	454.4655	335.24865	264.238	355.2043	271.9836	266.53285	184.70595	492.693	486.8625
AP1M2	342.541	299.8305	228.674	286.585	217.0345	434.802	357.026	13.2143	484.1215	33.9775	424.4295	333.0935	361.096	307.9615	332.236	212.9435	269.361	317.553	241.628	456.5015	314.61	424.6875	431.8335	423.5665	383.397	462.2365	398.802	307.003	397.23	621.844	464.304	353.293	206.9175	511.1135	285.4795	384.771	556.8185	892.9925
AP1S1	297.576	309.802	318.987	249.116	221.551	292.309	288.23	132.933	308.092	128.285	422.492	328.095	377.258	398.887	389.413	244.406	319.623	439.462	564.796	357.3	419.634	376.208	485.686	324.414	431.421	327.47	382.566	442.472	633.229	242.153	416.978	365.517	345.575	345.044	485.311	432.882	430.649	674.478
AP1S2	987.341	1078.659	1602.645	1072.665	1389.9255	969.909	943.554	3234.435	820.634	3673.78	343.3865	379.848	356.034	508.8075	512.929	1050.416	716.811	642.2905	667.4715	1069.025	802.754	317.837	632.9845	617.344	807.5515	481.0195	439.6905	441.7385	495.161	603.428	600.9825	510.3645	1077.398	378.6935	393.1665	561.1385	708.741	1700.73
AP1S3	107.109	83.0105	80.6496	89.9869	45.3426	87.8422	95.8733	16.6821	70.6183	32.6846	112.69	60.6749	76.6274	97.5721	72.5513	93.6581	94.6176	87.5073	94.5503	191.519	226.638	123.325	123.7	51.1889	94.254	83.9032	103.21	96.0986	67.8004	30.9566	90.8509	151.521	88.4259	152.532	184.721	116.796	93.7759	138.139
AP2A1	89.04295	29.48635	24.5543	67.1063	27.20115	37.3325	18.5633	13.55404	34.54615	44.16105	39.22935	29.58575	28.8395	45.44855	45.31225	71.5268	25.091	29.47705	37.0219	53.63335	19.02035	44.71185	28.1832	83.67145	79.9266	64.01015	40.4435	41.32855	110.5476	58.7203	65.64055	42.27035	44.2771	18.31425	38.82945	22.63015	72.2877	67.94475
AP2A2	656.251	735.1365	625.37	604.924	819.8835	747.629	664.2275	725.506	695.994	840.6865	761.39	502.4235	711.704	672.203	688.1335	646.372	630.291	539.9675	683.404	672.1225	545.406	638.73	717.838	776.979	659.431	640.2035	668.861	849.144	805.0445	589.6065	664.51	538.2555	656.169	673.9845	607.0805	679.616	523.5875	636.016
AP2B1	304.659	487.402	397.769	445.6245	536.663	440.816	411.2645	541.749	372.3955	845.3195	464.029	510.4345	1240.9575	364.9625	184.70685	648.013	528.6785	558.794	757.8135	1387.035	851.67	260.5015	399.1085	514.8645	578.0405	593.6385	495.1035	490.2875	582.9385	633.296	924.4255	285.668	576.4845	536.7205	412.822	507.106	733.4725	693.1665
AP2M1	915.868	847.274	1036.31	1039.95	866.451	1101.91	866.592	1192.09	1375.27	887.897	1177.52	1093.72	1579.02	1200	891.741	980.286	1114.94	1170.91	913.814	1199.39	1838.58	1343.33	1194.87	824.608	1525.77	2373.81	1808.47	1397.19	1442.94	3225.59	1569.39	2003.02	890.721	1097.87	1184.05	1108.18	1175.03	3402.1
AP2S1	2501.33	2347.9	2058.18	2478.54	1890.13	2749.71	2980.98	639.951	3985.08	906.373	2798.51	2503.3	1799.24	2068.2	2180.71	3761.11	2108.73	2508.49	2025.66	2608.07	2651.08	3471.5	3113.48	2333.02	1319.59	2427.98	4528.95	2327.15	3840.24	3937.42	3511.41	2927.56	3146.89	2465.24	3890.8	4031.08	3314.56	3370.37
AP3B1	1007.886	868.47	802.747	901.6935	772.1685	991.1015	837.194	470.55545	823.403	457.59895	969.7755	704.448	526.3095	647.3555	660.4515	767.041	566.147	631.9655	577.698	813.476	692.3255	1002.2105	990.5805	699.96935	493.7854	717.9685	784.915	763.1195	677.97395	965.095	737.8855	734.1705	640.297	942.223	839.129	974.4325	628.7115	548.2845
AP3B2	30.707365	13.478205	5.874145	7.79197	6.351015	6.978275	10.300835	34.70725	18.4239	15.685595	15.54235	3.743135	39.63835	18.87735	18.46657	4.30992	24.6266	5.05812	3.78568	36.482	3.15182	2.89467	18.903645	26.5142	4.575165	19.40733	6.298465	29.94122	31.1083	54.0247	6.674155	14.087505	191.9948	5.50571	13.73579	16.599255	48.521785	112.23335
AP3D1	1515.77	1294.27	1163.4	1312.72	1239.48	1250.53	1404.91	1581.01	1416.56	1804.24	1629.24	2230.69	1871.61	1859.06	2025.94	1528.91	1140.04	1367.74	1099.67	1992.89	1572.46	1751.39	1729.82	1811.08	1115.11	2204.74	1673.65	1661.44	1831	2628.34	1811.19	1348.29	1947.32	1867.6	1620.28	1602.81	2469.03	1488.03
AP3M1	795.8905	969.34	925.4315	1094.0295	1075.688	1108.1115	952.828	1096.319	1037.2025	979.282	1114.83	874.671	789.178	837.6375	940.6785	544.0795	846.5225	858.662	1143.7395	701.5405	904.396	1029.231	1103.0735	768.469	1060.068	805.2165	964.34	692.113	964.6235	701.717	832.4075	695.57	825.8445	827.704	971.442	904.4	623.672	725.1965
AP3M2	338.5895	264.5685	255.06	289.6645	317.1965	373.2475	273.4855	394.1495	243.4345	328.579	334.4085	433.0655	582.5905	622.036	346.5395	379.899	656.9455	336.264	599.651	711.0925	358.844	267.097	339.484	387.614	450.9185	380.0265	407.0685	346.668	387.942	378.758	480.786	452.424	408.5915	406.6215	359.2325	322.7515	339.38	622.576
AP3S1	10229.6	9927.74	9085.48	8513.65	10079.3	8987.38	8713.06	7925.57	9898.69	7443.81	9267.12	8751.76	4177.75	6904.21	7437.17	6185.49	7045.31	7335.33	9114.37	4674.52	8419.1	8866.76	9620.21	7102.5	7226.72	5721.89	8442.39	17581.2	11338.6	10139	11954.5	9071.85	6106.37	6919.07	9965.78	8498.97	6359.7	5516.21
AP3S2 /// C15orf38-AP3S2	161.357	261.891	215.247	224.185	221.978	174.718	131.681	309.287	260.653	509.144	151.692	359.051	188.416	219.115	121.565	158.261	181.289	423.144	287.86	214.173	279.807	188.822	129.316	233.965	163.193	205.217	226.7	112.964	191.661	229.648	152.223	130.191	270.009	173.546	136.398	147.897	190.94	163.179
AP4B1	53.7946	90.1535	97.451	97.7783	90.8106	137.914	72.9636	66.2881	83.565	72.9944	107.807	38.9978	54.6692	90.0323	113.186	29.901	57.4278	74.4923	55.7285	78.62	134.474	68.0306	77.9922	84.0445	73.5607	76.0775	54.7177	67.8256	115.636	62.8669	70.5657	107.15	53.2382	52.5536	72.9189	61.6708	70.7712	82.4823
AP4E1	39.65035	22.52708	30.59875	25.481035	29.5132	38.42078	31.0358	26.42265	29.13975	42.66075	30.918965	23.52591	46.213275	41.46725	59.3478	30.73215	62.35662	44.54745	47.65025	54.5324	17.534685	44.42575	62.6703	29.2664	23.88995	20.108855	35.13281	35.18716	40.4243	47.91145	38.21995	29.73315	43.0916	38.7915	37.3096	29.81135	44.91065	33.12525
AP4M1	98.2415	232.917	184.399	221.341	116.972	114.905	87.7276	255.976	125.313	362.306	210.941	154.875	279.894	192.591	280.473	118.814	144.557	184.958	254.131	211.201	215.863	144.716	158.059	237.828	173.001	231.944	219.434	303.416	252.325	243.907	228.824	238.951	287.245	203.819	266.194	164.034	339.491	308.864
AP4S1	186.2375	204.965	268.461	238.454	185.147	164.5545	177.0645	392.2425	195.988	445.0555	370.654	360.9755	541.5845	479.7315	181.098	408.5105	328.904	240.2825	230.9135	343.5275	928.11	199.0295	253.9375	171.5795	551.788	373.273	410.0385	186.1235	318.4335	526.5275	373.659	388.8115	247.1105	207.574	248.9975	278.249	405.036	440.493
AP5B1	110.322	132.471	177.786	139.254	136.328	222.194	175.437	111.841	191.013	109.374	215.045	90.9684	204.352	309.373	149.901	176.612	111.787	149.047	168.713	319.319	142.206	207.835	97.5074	236.857	196.953	84.2528	148.194	155.858	219.299	126.752	158.776	167.95	149.32	207.107	140.547	153.974	258.327	107.223
AP5M1	280.049	292.037	316.445	450.065	476.131	356.988	387.928	862.27	303.718	636.602	385.844	606.825	465.295	556.815	397.211	285.299	771.949	484.373	578.87	466.666	893.831	292.084	337.074	520.225	536.005	295.126	495.889	447.204	275.152	536.568	398.768	594.335	389.925	275.252	216.274	491.923	638.085	395.375
AP5S1	353.855	284.807	271.842	306.742	307.66	288.235	283.054	271.505	357.03	432.256	350.65	372.967	244.575	382.252	432.7	526.232	581.868	377.366	475.492	281.312	543.177	402.864	323.579	378.175	306.83	281.31	402.707	478.394	574.948	283.168	335.732	557.096	335.189	339.712	297.649	486.566	451.341	392.882
AP5Z1 /// MIR4656	311.744	276.409	238.1815	304.4825	301.9545	267.3505	194.466	226.6215	278.5465	262.1815	374.6745	465.1525	300.4725	475.0545	509.214	444.462	307.058	472.22	348.3495	437.0195	480.656	336.639	340.717	537.0235	378.4325	365.0375	363.531	616.417	533.5875	488.8395	420.835	485.192	397.6595	403.992	399.356	327.5305	582.761	449.8015
APAF1	25.0826	20.1126	68.2565	70.5978	46.7937	61.7141	29.0968	64.6007	35.1222	16.3799	47.8124	73.5104	56.6794	35.7351	85.7766	133.951	49.6695	35.3033	42.2247	38.1938	54.4102	31.4247	74.2925	47.458	61.4527	34.4288	83.201	28.0968	46.0846	165.551	100.016	46.9549	28.3394	38.9399	76.2182	32.8664	33.9133	93.0305
APBA1	66.66765	79.31035	80.7586	62.09462	78.60155	95.2794	80.9276	73.21875	51.8795	85.42695	41.48435	76.0221	81.87775	47.0919	90.29935	69.49025	31.33885	96.3638	101.067	84.85965	93.67535	87.54985	78.21305	105.408	34.094495	64.10285	70.9421	40.2313	71.39775	78.9851	79.4484	81.0125	50.9457	51.7533	68.48715	94.56465	41.34715	78.1168
APBA2	152.2775	170.6608	128.92505	201.5975	71.24525	106.74495	160.1856	291.4645	24.188	392.197	15.4911	33.7451	147.18635	166.556	56.1223	21.07846	128.452	126.036	34.3308	248.754	86.1244	13.4738	86.81185	140.223	146.331	174.9396	128.78875	97.5008	42.59485	242.0165	70.6931	94.69145	237.1645	24.51495	43.82965	60.7317	134.868	347.494
APBA3	211.583	222.5803	248.2372	203.53025	255.5206	201.85175	173.91245	198.022	221.27645	375.0035	269.771	344.45265	295.62535	253.0604	370.9457	272.1693	262.46645	273.9618	269.01505	296.85515	505.2405	178.19455	300.0131	336.108	363.943	294.1611	201.4801	272.49522	369.2425	426.4955	323.104	223.1405	323.784	354.4852	228.95885	249.76315	391.83	275.055855
APBB1	54.2837	93.7421	169.414	103.41	207.464	156.181	6.63512	210.015	87.8578	389.331	7.08628	9.87136	11.6798	9.24048	24.1849	11.5056	33.1973	44.0279	34.4778	4.73915	10.5385	12.0135	27.1121	31.7724	22.6055	31.3326	17.7157	75.6942	78.4268	6.28391	53.9218	20.0825	116.523	9.19774	9.49552	36.5845	8.71028	12.2869
APBB1IP	43.5086	77.5443	67.9127	77.9013	116.533	52.1225	92.3985	63.7595	84.2927	73.3857	7.71892	30.5539	18.0707	80.1396	59.3175	63.1312	82.0574	74.1975	26.009	61.1811	49.2677	39.064	56.5256	31.171	77.7857	14.7342	26.338	51.1407	19.4553	34.5832	43.7308	51.3483	8.13391	70.0664	36.641	83.1623	55.3971	47.5397
APBB2	115.011	177.904	169.076	146.498	256.51	152.824	146.13	251.554	138.934	214.599	119.253	99.2522	168.717	166.76	126.625	451.402	127.308	182.38	208.087	142.165	401.767	106.255	119.224	191.524	171.621	140.67	298.917	360.315	145.866	286.741	249.044	143.859	203.957	96.6178	282.651	286.867	181.295	170.188
APBB3 /// MIR6831	197.313	239.404	167.327	154.313	198.619	173.336	166.556	148.408	206.511	250.194	204.615	196.505	175.849	212.793	205.588	153.347	229.048	168.171	167.565	179.329	127.57	135.123	212.885	187.505	140.255	117.426	254.966	262.303	180.753	240.332	131.078	236.124	260.784	233.766	213.55	104.144	199.9	165.835
APC	145.319	144.252	169.655	160.66	198.971	176.016	207.117	173.433	176.684	217.673	106.576	147.15	109.305	141.211	146.902	82.4388	181.601	148.275	139.659	126.959	164.444	136.844	120.556	142.374	148.91	129.059	77.6057	120.371	87.5132	140.237	109.528	159.327	146.825	122	76.2754	197.876	156.749	98.4925
APC2	64.43168	81.62865	37.02335	85.57965	44.317725	57.10385	62.3727	51.211335	87.34591	73.720875	46.7924	61.705	48.324425	100.019595	171.94045	56.245135	79.9042	86.27455	46.4298	68.49831	67.3075	55.88679	69.53315	48.4385	45.8037	71.929145	48.56453	85.7879	100.4899	59.1669	60.0309	90.876035	50.70269	78.75765	48.17045	65.886885	51.842895	45.75935
APCDD1	1140.82	878.273	825.812	1433.87	1234.22	983.709	754.242	483.386	849.023	793.157	684.767	912.672	349.516	889.612	1061.41	960.716	691.023	1341.21	902.464	348.025	1320.79	1076.73	1006.68	572.861	1117.96	913.774	1004.87	2005.05	1023.6	2140.58	563.321	1335.72	542.079	784.079	580.515	1587.86	1510.39	864.791
APCDD1 /// LOC100130468	88.5347	93.441	91.4682	109.142	55.6485	93.2757	102.065	2.85546	141.456	34.1553	84.0066	134.217	52.3211	83.7102	87.6279	82.1324	18.6635	119.578	73.3584	38.3111	82.4444	132.868	94.8204	96.4711	31.4471	54.5049	110.384	143.366	109.109	156.435	63.6322	83.0121	29.6858	109.858	58.1751	100.866	103.352	80.5021
APCDD1L	11.6438	9.95281	8.06178	8.80525	152.109	68.0574	7.74093	20.0505	22.3115	160.996	10.8909	7.88561	6.12756	10.4865	5.32002	568.487	10.2006	10.6006	4.65145	9.26764	784.858	8.21388	11.735	14.1815	9.32889	33.3618	219.832	15.5976	326.403	18.7688	17.8212	19.1776	52.5734	21.0377	146.444	7.25618	43.0709	91.2457
APCDD1L-AS1	7.82325	2.45639	7.18036	44.153	26.5103	5.86702	48.9309	20.1956	34.3529	4.68893	3.1953	10.2553	5.62404	52.7159	32.624	165.103	37.5694	6.95641	49.7104	39.2311	225.203	36.7112	48.1543	34.5453	6.12273	1.64362	140.266	77.2676	125.388	50.7259	25.7127	160.605	20.9254	13.4318	78.6622	73.4914	84.4925	152.342
APCS	115.058	20.8965	14.1009	11.2676	49.1548	98.8899	71.803	49.3138	28.3474	35.9323	50.0506	31.3527	35.0428	48.4564	63.244	66.8572	82.0365	70.4796	20.295	40.9081	38.8546	50.4864	120.11	64.3149	12.4207	47.9372	15.8467	85.9017	67.1025	73.3174	44.5711	101.334	97.0871	115.223	108.516	61.4876	39.1767	12.5124
APEH	390.814	370.6295	392.3	449.52285	288.94365	549.405	389.00855	307.596	484.1715	498.5705	429.66395	346.144	418.3175	343.642	407.361	350.3768	385.14115	361.007	506.0025	356.2134	308.3376	327.1079	423.812	339.67485	257.4859	397.23775	606.594	292.168	455.411	345.3185	437.2489	446.902	406.32075	317.5745	415.2559	354.3855	242.9256	333.96485
APELA	33.275	0.647484	10.6898	3.11672	22.9692	29.174	56.1417	2.93354	5.97931	1.31015	12.1607	3.10152	12.0912	32.8446	3.44653	2.02608	116.187	72.5918	6.82835	79.2139	17.0153	8.60001	8.31966	43.6577	42.4573	4.72142	124.689	3.00584	31.1986	29.7606	1.68198	2.58785	36.6061	3.07142	5.23117	45.3828	5.74801	55.0202
APEX1	3087.29	2954.65	3570.73	3537.24	2998.27	3540.89	3190.54	4054.7	3104.18	3598.29	2340.23	3212.98	5685.09	4363.44	2568.58	4147.33	4476.96	5761.97	3152.88	6685.71	5570.05	2556.43	2480.46	3467.87	5504.45	5793.38	3673.77	2319.86	4134.44	3264.58	3236.49	4700.8	5814.85	3151.75	2371.1	3905.42	6349.19	9175.65
APEX2	220.694	213.824	148.2185	270.4165	168.82545	180.2755	191.934	80.81485	230.426	141.439	245.015	238.4065	361.625	164.9875	182.414	167.974	245.6435	166.371	520.9635	187.009	179.4425	161.595	204.7615	353.7205	155.4735	174.8365	212.6985	255.7215	220.1025	202.1355	242.0265	194.874	180.229	300.1735	195.762	138.3671	195.5075	521.4145
APH1A	314.788	270.608	221.412	284.478	160.084	210.983	268.211	68.2323	303.259	35.782	148.652	90.6544	121.885	111.647	105.63	227.024	220.113	144.192	85.8027	489.302	294.96	208.988	312.584	167.45	260.301	261.237	247.077	142.792	216.155	295.002	342.551	193.81	262.571	204.62	199.506	238.502	293.459	276.357
APH1B	126.4745	309.11	214.984	223.901	465.4515	271.3535	180.1865	483.802	238.8095	390.308	92.38205	143.917	248.7125	158.576	201.9235	277.663	288.071	205.7445	199.86	177.572	175.521	110.6587	159.7235	180.7365	204.223	176.5305	263.742	81.7112	225.205	396.1815	204.6875	84.91775	345.882	162.115	140.45165	178.0345	382.801	217.8105
API5	379.558	319.958	345.281	374.122	254.871	367.353	409.372	277.541	416.357	262.896	323.633	304.585	287.281	305.681	413.65	536.735	325.276	394.3	485.786	360.01	384.561	440.958	417.787	341.795	221.428	483.306	325.608	398.848	403.127	231.226	331.097	421.112	506.728	334.142	371.888	474.149	382.207	340.245
APIP	573.9104	826.95992	741.97895	860.1312	514.2922	907.05725	858.52825	1179.66615	801.09525	917.775	608.338685	515.1335	644.2341	544.42325	438.308485	576.23882	609.67754	539.6536	1023.55955	503.99345	679.7458	648.62555	403.3358	575.91905	878.67715	528.3675	483.837	671.22865	526.7184	256.243895	631.6265	689.6236	681.5483	670.07975	432.34535	609.074	363.68965	604.75745
APITD1 /// APITD1-CORT	441.348	347.812	436.842	803.855	408.222	520.879	691.021	469.934	437.811	349.701	636.488	918.34	732.438	801.432	671.913	624.872	769.836	530.729	666.844	701.474	667.284	749.658	599.302	549.957	726.477	564.074	668.074	781.231	568.498	288.413	734.93	954.698	533.427	593.314	745.065	515.4	703.841	748.971
APLF	105.4265	95.63525	93.8929	97.36505	68.25215	82.01095	98.33945	58.468	136.9605	79.56765	73.598	51.21495	87.24495	73.4789	149.7815	128.987	57.6623	112.4507	113.5405	92.964	89.8769	103.01965	109.46945	98.9742	73.9218	61.1705	76.07695	154.3625	82.31085	105.05765	77.5214	115.36835	81.65355	68.884	82.6825	98.5167	92.25555	56.99745
APLN	21.8024	10.359	13.8645	12.8258	48.9487	13.9372	13.2731	15.9311	13.5939	123.159	12.0299	31.8422	63.86	36.1727	27.2836	34.9058	22.1944	84.7298	30.1468	97.2746	135.413	10.368	21.0425	84.7309	69.6524	52.3147	71.1054	21.0562	75.806	29.5741	124.618	25.6781	245.861	66.3109	13.5214	16.0721	71.2919	36.9678
APLNR	18.2775	12.6592	172.646	161.603	395.292	180.131	114.982	397.306	173.196	309.873	66.4809	10.2032	99.7068	286.468	186.272	12.5959	321.423	328.588	67.28	258.593	297.684	138.376	119.997	419.806	326.413	266.33	341.179	83.9419	43.091	135.321	128.818	201.271	671.349	24.219	193.006	143.637	186.896	870.561
APLP1	6.06011	5.92987	7.93075	12.9412	5.27248	13.5329	8.52198	108.572	7.80272	117.053	12.8915	6.12875	11.9515	5.58839	16.44	14.1596	6.11035	7.16042	5.49534	7.22951	13.9568	7.90264	12.7447	15.8518	15.1545	9.68914	5.11111	27.8	58.1641	15.8975	3.81993	9.15003	50.7986	6.94935	7.86873	6.88836	46.2243	16.4604
APLP2	1519.625	1444.445	1411.22	1272.82	1734.33	1609.48	1577.275	1505.69	1336.755	1766.7	1773.84	1505.32	1684.025	1866.69	1675.57	3420.55	1297.82	1678.33	1697.175	2005.755	1342.57	2200.455	1583.025	2162.9	1178.1	2224.145	2095.62	2417.075	3071.04	1727.615	652.689	1781.575	1708.895	1753.535	2984.15	1983.895	1602.64	2962.965
APMAP	1237.94	1513	1470	1507.87	1674.4	1768.97	1419.34	1064.35	1644.36	1340.71	1889.06	2601.17	1740.77	3007.75	2312.86	2145.09	2942.87	2660.17	2978.23	4178.62	3537.78	1368.67	1465.38	3374.36	3948.33	3398.37	2104.22	3441.02	3996.52	2521.07	2959.97	3601.31	2798.63	2255.79	1692.22	2224.89	2441.73	4246.26
APOA1	57.6025	59.7562	77.41155	61.302	41.91225	58.9768	81.2137	34.58418	60.58025	48.37723	31.5106	21.9377	28.3234	96.83685	60.07115	55.0936	51.65675	36.545	18.81925	26.941	12.84606	60.62205	28.8199	44.58935	49.16335	36.0007	54.26555	33.78245	98.24755	54.2024	48.07975	26.3356	57.4662	106.5574	17.25185	51.1504	63.43955	92.7929
APOA1BP	1541.23	1803.73	1747.01	2015.71	1446.63	1997.35	2007.49	1688.35	1864.2	1738.12	2612.88	2142.61	2143.95	2727.34	1848.92	2541.56	1900.11	3123.07	2731.3	3381.23	2444.85	2120.98	1749.08	2618.69	2650.03	3546	2561.63	2294.2	3354.22	3586.12	2391.48	3101.15	2559.66	2214.13	2012.85	2716.2	3059.8	3876.22
APOA2	88.0732	25.8855	39.3408	32.092915	23.40145	24.34809	45.0832	25.80924	48.3384	22.869025	40.88913	8.90703	50.08199	67.86915	29.5884	39.28385	10.41	38.45965	37.225245	51.51197	40.5714	34.240095	33.540435	33.8082	28.36595	54.2001	30.327735	35.95434	54.711625	56.0539	42.368735	35.70745	16.7176	37.830155	53.45505	45.55445	22.811225	17.308455
APOA4	16.1021	18.8313	6.93039	10.4245	19.7006	125.838	68.8894	54.911	42.173	18.7995	16.8915	19.3467	22.9568	15.0098	11.8027	12.3844	57.6367	13.3979	76.4756	7.98833	16.5423	18.2672	41.3052	26.4202	15.0047	7.96289	8.76431	14.8732	23.0924	8.94617	7.39818	14.4213	24.4537	94.291	74.6707	7.93062	76.7688	16.9589
APOA5	85.4275	25.764415	27.2507	25.29965	14.88733	18.48585	31.1889	47.11945	20.5234	17.1427	12.5862	133.674	22.7417	59.54553	23.1149	41.8273	43.07025	13.86527	47.833075	23.212075	50.959	46.891945	92.03005	21.96595	9.45963	20.5154	16.958465	38.60305	38.7059	32.97115	20.40635	24.94059	14.55005	114.28215	93.871	18.21375	12.65322	30.7789
APOB	67.81915	50.77215	85.3092	81.0701	75.2314	52.03105	76.71755	167.87432	78.2127	167.16255	101.1638	67.39805	21.1954	70.3849	63.49685	69.74745	64.8889	58.1105	37.31005	70.1466	58.4889	51.90445	89.4418	85.7184	39.4269	37.3381	56.3915	63.6419	53.2544	20.72853	37.0891	60.23285	40.885025	87.61635	55.62515	73.21675	41.8814	45.855
APOBEC1	110.193	52.2513	22.6518	5.23312	6.79559	35.3242	56.6614	20.5492	19.2155	43.0584	67.917	48.5161	38.8182	52.7116	76.4422	34.4867	81.0842	53.8667	41.9524	70.3565	13.2037	30.7681	46.1155	89.8494	9.70468	84.5491	21.2397	114.473	37.8414	46.1436	3.71194	8.57311	33.3949	56.931	9.40167	7.50608	40.5134	31.8074
APOBEC2	129.892	86.8288	66.9664	85.1105	149.4	81.9773	68.2151	264.404	122.466	2671.1	86.2154	112.897	87.5715	84.6959	157.977	57.4994	62.239	101.486	42.8305	57.3919	49.2062	104.471	120.557	31.5486	37.0776	67.2633	109.876	81.6756	44.4715	130.85	74.1127	78.4827	148.094	144.873	92.3139	130.317	77.974	61.964
APOBEC3A /// APOBEC3A_B	1546.61	104.426	231.175	21.4393	165.877	101.709	145.958	84.4293	207.987	21.8569	247.839	3540.62	4692.64	2625.66	2895.29	6782.32	970.682	895.037	4113.01	1842.77	7478.04	2492.38	85.7852	958.291	76.3356	2548.35	1275.97	2443.63	3614.26	5176.65	286.96	3005.44	3634.49	1671.29	4408.43	2379.26	4261.65	2098.66
APOBEC3B	249.591	214.47	220.973	199.798	210.029	119.173	345.495	69.5126	166.146	97.4803	493.795	2080.82	5918.33	1923.7	1054.77	3270.68	1949.49	1199.2	9586.08	2412.34	3237.43	849.727	3972.21	1606.59	4243.21	3049.09	1346.13	2380.53	436.805	1481.28	33838.9	2460.21	339.449	1098.79	6554.1	2914.91	10177.4	7451.07
APOBEC3C	381.039	338.132	171.855	464.399	323.914	407.027	413.268	277.451	377.596	374.596	380.439	681.193	282.22	165.4	326.07	681.738	461.161	236.341	457.113	380.094	571.406	434.86	274.378	262.841	304.747	351.728	245.189	425.998	236.16	428.77	420.169	258.635	262.416	347.626	275.042	249.73	536.176	578.145
APOBEC3D	95.8778	137.543	91.1206	55.9815	26.5144	96.8553	12.4334	67.4712	93.1114	78.0284	77.5039	106.989	140.548	83.8436	133.411	77.5414	74.2278	117.456	93.8938	86.1056	151.498	89.3316	18.5459	87.6876	65.2253	63.4764	70.3416	152.867	90.6492	136.043	62.3591	114.076	122.16	20.6917	73.9077	42.4872	30.6363	74.2962
APOBEC3F	114.83385	127.902	78.4911	113.37825	87.52145	121.6217	133.87	103.58695	80.94945	146.545	99.1806	120.5209	177.075	110.7316	123.1512	71.0351	154.56	142.303	110.925	131.653	135.1425	97.85725	159.9145	108.7124	148.9185	88.0728	91.89425	141.0348	72.91005	111.28635	122.015	114.84545	75.852	100.6811	158.7335	130.8625	126.4495	136.798
APOBEC3F /// APOBEC3G	83.7606	147.719	106.874	158.23	157.101	151.187	103.191	146.917	152.898	150.558	11.8241	79.4009	149.217	92.3738	76.9745	66.6164	178.121	123.185	161.901	13.8817	194.897	154.913	186.971	132.275	206.661	60.5369	83.6147	119.726	46.2412	117.139	315.629	176.72	94.1848	40.6712	278.573	156.47	85.6837	245.444
APOBEC3G	220.24135	306.02217	203.85545	362.9573	390.8621	224.225855	267.41965	238.056865	248.00235	307.2288	190.8557	540.1625	765.10965	178.5884	242.5745	186.42905	607.633	391.938095	721.2533	176.348415	421.4247	338.7264	653.5373	169.5736	362.3997	94.195645	178.604825	617.38715	173.490765	475.8581	833.093575	299.1487	382.42395	222.83085	611.383	308.55894	181.8229	449.492355
APOBEC4	46.1919	10.9582	27.436	72.6222	55.8865	36.1228	33.5623	46.3098	65.9748	38.536	37.0259	66.8589	63.6407	55.4361	47.0242	19.3134	60.7571	28.0693	80.9106	53.7941	14.9841	94.5561	67.03	43.4221	68.242	17.2656	56.9879	43.7345	75.341	66.188	26.3387	26.919	13.571	43.1755	85.5531	73.2105	50.5516	44.1897
APOBR	16.2156	44.2482	13.4943	15.0416	38.0983	6.38043	45.5497	10.4516	39.2863	11.4041	5.42401	11.2833	19.1217	11.0382	21.378	8.27393	136.723	48.8371	47.2756	43.1232	51.2123	12.3705	36.7927	15.0366	19.7399	9.63626	67.0071	17.9862	84.4185	60.0283	59.2627	64.937	78.8525	7.95265	63.5084	50.869	40.1396	66.9837
APOC1	91.87385	38.7803	65.26395	23.3274	257.6375	82.0908	105.4732	8.436665	54.5074	121.13795	44.160785	489.3095	213.4975	259.3425	352.0805	139.27745	214.9435	525.368	32.130775	158.037	208.37835	64.43175	80.4074	375.433	1256.56	228.168	234.679	136.8225	25.3626	315.1765	1248.085	403.8825	703.8815	99.33605	144.1165	393.3385	707.6985	204.489
APOC2	67.28675	82.0093	122.67235	74.68135	89.735	96.6769	69.0038	27.039	51.1529	25.740745	69.05395	91.24545	65.46429	50.340845	95.332495	24.63084	8.373615	28.75945	50.2218	79.539075	44.86275	105.04275	45.18415	67.776865	57.502535	44.00453	21.4525	94.19545	68.13705	21.479015	39.768785	72.0907	86.4165	94.79201	64.40464	35.6762	34.42127	80.130975
APOC2 /// APOC4 /// APOC4-APOC2	62.79905	58.9952	73.24815	35.00311	51.77175	67.31775	35.2548	44.42165	15.78425	73.88595	31.6359	59.7404	62.69315	81.7564	89.5063	51.10075	117.88955	98.3467	74.5443	52.82935	61.75855	26.2563	154.6535	46.6524	43.07325	44.29875	27.21605	68.7015	80.8002	71.58	126.625	78.97765	72.38765	61.5281	90.83885	94.1289	67.4113	63.3238
APOC3	35.26675	17.5841	13.31836	16.4616	8.81465	29.0823	11.962325	50.89255	8.43859	61.40775	60.40415	38.30495	53.44275	16.0468	27.62952	22.691	10.54408	15.73035	54.76815	42.92815	30.4124	75.97805	12.998765	17.1795	30.39232	48.00225	10.74765	28.658	51.10016	27.06	10.0963	25.82555	48.2914	77.58415	44.24455	45.17195	33.99022	16.5255
APOD	491.663	771.347	509.84	746.188	1169.98	582.658	282.109	1062.16	571.923	1415.99	152.002	182.622	84.1842	98.0928	131.623	123.92	350.833	296.328	107.587	226.254	96.1675	139.468	277.697	106.423	220.253	247.552	230.835	173.156	67.7325	98.3043	85.595	122.002	138.887	272.1	160.246	224.709	97.1239	129.405
APOE	290.939	409.746	173.627	320.983	300.807	328.146	276.706	105.242	249.137	220.22	66.4073	81.443	167.6	239.147	288.485	291.256	210.391	266.622	92.937	172.17	367.009	113.629	168.87	236.184	590.479	199.106	373.186	356.767	163.956	662.598	689.776	434.011	582.402	155.075	212.719	693.391	645.473	295.343
APOF	23.4642	3.53045	3.71094	20.613	2.25354	9.39128	33.8165	25.6665	3.19092	5.30716	5.40362	3.55648	4.0456	5.75126	2.08322	37.7159	21.3271	13.3848	6.56588	10.0548	36.5185	35.2963	20.6721	2.33809	2.48985	11.6482	24.6541	5.82947	3.21744	11.1185	27.9447	13.8977	29.4255	4.36878	36.6794	3.79511	23.2436	4.25879
APOH	47.01255	7.959975	35.17909	14.48762	9.369	48.95615	58.72955	26.57535	19.40112	33.11975	53.7432	48.637	18.5993	72.72045	16.1713	49.4633	47.37075	36.727655	33.84305	38.57372	41.731685	29.77105	38.44045	58.56302	30.68525	5.390625	22.310835	52.7416	67.65945	40.779305	44.35703	47.98975	63.40515	54.44558	40.36255	48.06945	10.76227	34.2082
APOL1	193.545	95.4437	233.861	171.834	429.877	187.094	140.224	464.651	305.307	338.904	720.522	1723.81	4817.99	824.956	630.528	3172.29	821.691	615.293	2114.7	790.408	1215.67	1099.07	1270.77	463.893	1096.19	421.592	675.429	2295.33	1523.57	4691.99	4909.99	1405.56	660.428	791.022	3636.93	671.261	737.901	1314.26
APOL2	161.61695	150.9195	178.99	188.7564	230.257	122.02885	215.57095	237.6485	174.834	305.916	279.5485	475.143	644.5735	369.382	249.22235	497.6265	351.39825	314.8905	386.69125	311.44555	278.93525	345.7115	371.126	379.9265	342.2145	329.565	198.7229	514.4235	261.35755	572.838	495.9635	292.1841	343.30125	318.583	443.3145	213.6905	253.8632	212.1925
APOL3	186.609	219.495	334.886	496.233	468.898	232.987	296.224	289.68	395.604	353.98	212.19	902.789	755.789	112.943	352.027	121.571	383.168	448.84	623.915	150.951	264.012	293.454	952.391	233.738	147.869	120.974	439.395	1023.14	201.329	496.531	1119.07	346.629	535.423	127.668	844.76	353.582	307.083	324.187
APOL4	12.1508	6.55233	31.5606	28.0896	9.20407	27.8449	48.3827	5.87117	13.2227	30.3744	59.7417	10.8756	31.0988	19.472	30.3333	31.5913	30.6287	33.9911	10.8963	51.3364	56.1063	45.9988	71.9909	17.1828	33.3257	32.5049	39.2367	7.03032	36.8551	105.627	112.449	30.0889	134.71	53.3167	113.207	6.23133	13.9831	8.63525
APOL5	5.83611	3.70427	7.14316	16.323	4.2688	5.0505	4.70976	7.13801	6.36951	6.38932	4.88222	6.20415	5.11621	5.89803	9.79204	3.93819	6.62012	4.32492	3.85955	8.68587	4.22852	18.4162	6.26192	7.93185	3.58352	3.20605	4.17738	4.87129	6.94363	7.88181	6.06227	23.8048	10.0977	5.43816	5.06841	6.71284	3.07321	4.63816
APOL6	374.1755	279.101	183.7315	379.8535	309.5765	420.02	391.127	215.643	343.9695	227.739	446.2485	1220.695	568.5555	372.9925	400.966	798.6815	535.2205	531.4335	1023.0625	302.7025	658.7435	1096.1	1337.675	270.4025	626.0935	321.6685	587.4925	1081.398	251.904	416.27	1240.45	476.751	595.151	414.971	1070.05	638.948	566.199	278.8655
APOLD1	2152.33	2020.15	3664.51	578.494	1776	391.628	585.345	946.869	989.718	2333.64	179.578	357.372	687.191	668.391	563.052	630.888	611.976	424.229	136.666	376.16	360.443	212.047	226.796	273.134	385.926	361.847	624.88	291.205	491.788	448.017	471.272	447.453	723.162	274.158	343.489	295.405	330.117	1270.83
APOLD1 /// DDX47	2728.37	2662.58	3019.25	2531.61	2714.8	2812.6	2626.32	3620.21	2709.32	2708.54	2409.78	3953.34	5225.68	3583.99	3585.87	3533.52	3376.57	2929.67	2764.85	3527.72	4222.01	2607.34	2734.76	3728.2	4561.29	3705.78	4828.81	3558.56	3023.97	4969.99	3948.82	3374.14	3075.57	3314.12	3334.78	3042.38	5004.76	7125.07
APOM	219.5565	238.8105	194.79455	234.6535	124.1269	203.926	180.033	160.4805	233.78	177.882	215.809	152.60345	104.41655	99.55875	174.686	109.969	214.848	163.63215	98.0945	212.719	106.88275	181.982	234.8145	99.1306	155.4565	109.52545	229.5175	137.87835	132.20715	65.02815	128.263	135.295	133.67145	251.301	141.18195	152.7725	122.68415	105.438
APOO	737.737	677.084	741.322	637.364	504.351	767.948	720.93	565.925	737.087	741.498	677.605	1160.69	666.537	766.448	748.175	694.673	749.873	798.768	1166.59	945.654	864.603	800.547	700.711	951.756	696.189	913.486	703.332	649.931	861.112	998.99	1222.65	905.348	1175.58	762.139	820.865	814.284	805.396	1402.22
APOOL	686.861	741.1195	656.31	560.7075	625.1485	506.3825	656.257	891.7635	546.316	848.827	636.771	550.9	36.62305	452.4035	628.4875	488.7425	510.9405	545.612	840.141	386.5825	416.6185	619.42	531.1055	660.0075	676.892	865.971	453.768	388.8715	465.5115	409.446	492.092	679.8375	409.0185	571.7045	576.447	579.8835	457.435	548.4725
APOPT1	1233.955	1243.205	1198.085	1170.82	1275.64	1248.415	1306.59	1215.365	1227.6	1537.765	1384.53	1187.136	1461.365	1283.7975	1360.3695	1237.53	1335.1945	1182.3665	1398.3725	912.0175	1688.9	1096.169	1222.41	1364.2585	1255.055	1207.81	1245.855	1285.5865	1255.625	1213.41	1176.0265	1148.575	1174.4955	1203.25	1218.225	1240.005	1511.395	1231.245
APP	2778.46	4854.14	5099.75	4996.65	6830.42	5488.47	3330.16	9799.97	3248.11	11339.1	2052.92	3693.15	5350.5	3508.32	3477.75	8945.2	5995.1	6880.39	9428.11	3555.87	7498.97	4927.98	3968.77	4073.93	4359.36	3996.91	6193.01	10390.7	8618.66	8530.87	7224.98	3070.41	4230.96	3724.51	7402.75	4940.32	4710.95	3986.49
APPBP2	771.2105	1159.508	1036.399	977.0375	1134.1155	1072.2255	995.656	794.7485	974.624	781.742	891.0725	810.6395	1317.992	987.9745	859.464	567.715	776.648	729.5525	782.53	819.7575	946.4395	1031.7105	939.488	900.9695	1035.417	1370.245	819.384	585.814	493.727	1174.5725	1040.4345	1032.066	942.372	799.315	694.904	1059.657	757.446	791.2925
APPL1	1232.925	1405.905	1258.0845	1202.261	1172.778	1364.2995	1276.705	1176.9385	1250.3715	1045.045	1140.1645	747.006	700.235	758.1405	955.7985	705.026	1251.885	1080.9	1210.675	1015.2835	377.879	1055.61	1133.685	783.474	802.436	781.0715	700.489	570.6415	643.4595	465.2015	892.065	782.866	878.4245	1097.5835	784.2315	845.7045	560.513	666.1425
APPL2	837.336	860.631	397.032	661.457	840.834	613.968	840.835	221.977	754.417	120.76	627.169	437.461	628.571	423.288	651.176	453.849	496.097	616.02	803.062	1186.32	633.139	1055.97	747.956	924.5	1192.72	719.937	681.741	869.44	347.229	668.069	608.447	640.75	656.703	885.755	719.133	598.748	640.507	594.63
APRT	1763.046	1497.4835	1356.8755	1596.8045	1421.399	1299.4825	1321.0425	444.499	2002.265	487.61	1424.1105	1403.99	2157.735	1131.423	1443.6895	996.5705	1734.0815	1595.6865	1346.468	1251.566	832.772	1368.7265	1613.752	1193.0035	1135.776	1576.0455	1913.425	1029.316	1393.3605	958.798	1444.8395	1594.576	958.3665	1195.3695	1394.253	1556.428	1430.827	1719.0395
APTR	527.284	350.3125	362.1955	373.2455	271.693	363.4255	387.973	527.2535	342.471	351.348	385.6375	362.326	485.9295	303.42975	459.3355	170.3869	397.183	286.8645	245.5555	308.2133	273.685	305.585	309.9795	352.495	536.2595	409.9415	219.232	349.547	248.51295	202.41665	254.64545	281.2005	319.016	725.5075	307.2582	273.2815	263.80335	342.2482
APTX	306.363	270.328	321.067	299.631	287.431	288.142	349.635	282.089	357.222	235.964	369.159	392.707	409.878	657.202	245.466	508.302	280.935	446.735	520.778	400.161	394.695	380.759	379.756	410.013	852.973	1054.25	511.709	655.862	737.961	488.131	537.933	387.226	463.151	239.846	585.466	640.226	502.326	528.201
AQP1	1032.757	1073.2185	3382.428	2218.3775	2455.1225	1581.9275	1074.6275	5653.5405	1101.287	10670.645	292.0925	234.96455	226.7895	506.9485	377.734	246.0255	1088.4375	1165.73	284.0516	639.646	552.445	553.657	829.107	395.9786	624.5665	371.08675	822.489	372.368	196.7275	266.7945	155.1769	406.9975	392.666	338.865	268.09585	591.9365	268.1285	473.546
AQP10	13.7026	4.52686	5.47144	8.21572	39.191	39.2883	22.0598	4.64316	14.3378	5.47681	6.88506	35.8592	64.1455	30.6007	13.8353	18.3178	11.048	14.4305	8.56768	66.0291	64.7752	13.3596	7.20563	83.218	13.7898	8.71509	10.2205	95.7965	15.4641	40.5974	27.9034	11.7396	13.5857	72.4311	8.78036	20.3683	10.4558	11.965
AQP11	35.3001	36.5625	34.4422	35.716	69.708	14.691	39.1257	105.578	45.2969	138.513	72.2147	87.7545	107.956	87.3183	68.876	98.0922	12.3099	62.4541	73.235	167.656	52.9797	53.7628	59.861	30.8675	147.68	147.743	102.694	7.44695	113.07	38.6179	12.5751	61.318	49.2472	7.85496	59.313	58.5855	150.971	127.041
AQP12A /// AQP12B	161.78235	120.4096	157.60215	92.090265	121.439	130.076945	151.380765	79.78095	91.63175	128.91817	132.2257	167.6869	154.774655	176.56453	162.30675	144.49575	169.26615	162.629465	137.3579	68.104325	155.1998	139.374985	261.37055	133.0681	92.14298	149.6321	173.3635	126.1457	247.099	134.93835	189.9261	175.7329	166.77215	138.739825	204.0568	147.3103	218.055275	136.58935
AQP2	32.6384	29.7969	16.3232	9.29751	22.415	19.7096	10.6333	10.4729	10.1822	22.3951	11.6155	32.1748	17.4523	63.5298	8.96582	56.2306	9.96414	8.27316	9.38982	35.9214	20.8598	74.4399	21.384	31.9292	22.2057	59.62	15.88	79.2281	31.5262	36.7838	49.9819	34.4102	37.7038	22.2529	42.045	37.7465	26.4998	61.2476
AQP3	4851.09	3993.42	5781.56	4907	2912.43	4507.91	6295.83	69.4662	6662.27	48.5905	5362.88	6412.82	365.232	3255.09	4387.4	2630.41	3645.71	5831.35	3376.39	3214.98	2243.64	8462.55	7553.53	4096.69	1341.2	3644.86	5558.96	5262.68	7618.78	1550.12	1616.47	8438.22	7895.53	7368.44	4736.86	8088.01	1930.96	933.291
AQP4	20.7139	16.2712	6.6742	8.35121	4.30533	3.43728	6.44181	12.5677	6.2978	11.117	3.40981	16.7449	10.7687	8.94968	14.3397	16.0273	3.61868	2.41899	36.0379	16.8312	2.30626	11.4449	4.22835	3.03215	7.30701	8.52954	9.32237	6.9976	4.95855	18.6888	7.2445	20.78	16.4662	6.9789	19.1783	2.77512	19.9826	3.24214
AQP4-AS1	6.336905	30.8399	25.8346	8.67927	0.9115465	27.2994	6.981175	14.65845	2.4453545	6.659425	1.4221995	42.1776	17.63909	7.63806	14.424035	14.46393	30.76425	3.02625	11.7451	18.18088	9.138745	11.589105	18.36813	11.95923	12.920195	5.23676	12.415085	18.61666	3.467715	19.13079	17.58175	6.450045	17.0507	14.802885	19.665085	15.11512	18.87218	7.060805
AQP5	12.2458	234.909	4.02109	11.6065	11.4064	382.95	21.5559	3.83488	26.3829	7.59471	13.5345	4.31572	8.14657	8.97579	6.35314	12.3153	26.346	7.67567	7.00237	25.5004	8.47407	25.5004	14.5664	6.72156	10.827	10.0852	14.0271	42.2219	17.73	12.6514	11.4149	9.81052	13.0913	8.44033	20.4237	26.9147	4.98277	9.79915
AQP6	31.902545	56.589025	59.355495	25.149875	10.2171	39.60585	73.44595	8.292805	51.865255	66.09637	26.04429	86.9599	33.922005	81.546485	61.54055	102.9454	102.2609	53.27675	45.57575	93.54475	44.25835	53.00824	101.007735	87.23139	45.91365	49.9868	46.82245	134.07229	98.1349	52.241	43.710775	69.6043	59.3531	89.816185	52.799075	90.31795	35.4763	47.68765
AQP7 /// LOC100509620 /// LOC101930168	26.1121	113.077	97.1401	67.4	53.4999	166.696	101.71	83.1452	50.6804	98.1267	111.239	161.793	20.0981	106.255	95.1419	72.8328	40.2592	85.5966	111.876	73.074	94.7379	30.4431	135.608	119.995	45.7374	15.103	34.9184	120.735	74.8596	59.3841	80.4928	26.8689	49.6695	98.4549	116.959	169.735	14.4254	66.6747
AQP8	17.3349	11.3956	3.8954	13.1469	10.4868	43.0235	7.65008	7.74438	18.2682	2.92315	32.2128	16.7778	18.157	13.5299	13.4354	16.5066	17.1408	15.8685	6.39303	9.10601	13.0379	12.9027	22.4075	14.2203	8.87992	14.1512	10.6804	14.339	42.9345	13.3844	14.3289	19.0081	8.1173	11.1694	25.2448	13.2725	6.42048	5.40701
AQP9	173.38	79.2384	88.3536	21.6822	107.562	66.5212	72.0952	57.6292	301.497	10.9332	47.5827	63.6554	25.4433	119.187	104.661	132.943	378.484	179.995	22.4457	123.354	148.14	30.492	45.6883	84.0381	69.4236	150.372	421.485	165.203	72.0134	18.8725	85.6738	54.2243	279.112	18.2848	201.689	133.412	100.511	479.731
AQPEP	2.06238	74.9046	56.5945	65.3619	330.237	74.6239	9.47551	157.012	78.4173	44.3422	6.07594	4.75117	2.38584	8.2031	3.18586	1.77992	24.5176	10.2006	3.7637	18.8706	22.2223	2.02072	3.7056	67.3106	16.6596	5.03644	8.15297	36.9933	1350.15	235.065	2.88359	1.71178	24.6774	13.4209	72.9975	6.55425	4.41713	4.90063
AQR	163.66855	267.61	227.6185	359.453	414.9225	396.3415	316.377	473.1375	228.971	456.48	253.501	359.881	282.1085	226.00805	385.605	117.1775	336.8185	327.237	563.4335	351.9855	365.3305	271.827	213.752	401.4885	294.374	244.7345	284.997	128.05105	212.111	387.4625	284.4195	254.0005	236.475	186.83335	184.5575	253.1585	390.6885	323.22
AR	223.9425	244.3085	206.612	334.935	413.36	255.04765	235.531	293.258	278.163	554.662	68.72275	52.86585	50.24575	55.2774	169.0715	52.79535	122.47225	132.7408	186.20875	95.49705	69.1421	95.41765	115.9246	122.932	71.0718	73.15325	93.9709	108.35895	71.457	46.2486	73.3282	97.36825	85.29005	141.61405	61.1704	90.7138	79.14585	70.25785
ARAF	297.375	199.10005	176.3911	202.32745	197.61665	239.125	258.10975	213.9965	258.40615	285.6495	256.4588	319.8504	176.38615	230.9972	279.0707	306.119	303.949	242.6477	383.348	254.49805	231.2395	224.4641	255.27865	306.36945	189.248	317.2075	238.0835	320.79145	236.66645	264.30335	234.17675	229.7392	243.5034	235.3969	287.83295	229.2402	232.43315	634.2725
ARAP1	150.053	240.7	292.984	231.298	556.093	281.095	286.624	308.523	172.644	448.121	823.161	407.182	889.229	449.202	513.527	884.677	424.295	629.11	527.407	471.516	528.12	318.271	295.792	743.541	478.867	272.372	491.986	353.257	719.053	450.71	305.522	347.202	355.02	367.96	291.869	271.905	709.34	469.906
ARAP2 /// LOC101928667	23.0534	97.5249	87.8023	29.0483	47.337	25.7637	52.7282	58.2275	20.7389	25.2328	22.4409	24.528	48.442	40.1236	184.072	15.918	59.5773	22.2226	114.13	15.7664	82.1603	84.718	22.1959	58.5388	45.7273	41.9167	53.7186	139.497	29.8654	67.0589	15.6479	85.7918	21.731	56.2944	21.6452	96.0087	32.1869	93.146
ARAP3	172.224	173.8055	177.444	229.8845	290.7915	191.81245	189.8865	203.7619	196.58	212.56915	133.79715	231.5513	265.98435	229.7062	257.43	365.115	171.0905	327.09545	216.0245	347.7469	245.6972	200.803	175.087	330.418	209.6385	199.9585	256.97	270.1175	195.392	362.0515	304.99715	222.95205	361.85295	92.3912	254.06935	244.9875	226.4515	187.98865
ARC	160.094	57.2989	45.1247	5.53949	6.78239	5.32321	5.03352	112.967	8.07461	8.05079	91.8838	88.205	39.1746	6.04528	40.0927	4.73995	9.00772	101.735	4.66457	7.32666	256.956	127.902	53.8376	299.962	4.26957	5.55402	27.1842	35.92	90.8698	11.5486	9.37736	22.741	3.48867	5.85745	6.02122	25.3573	76.9607	163.462
ARCN1	2073.13	2103.82	2094.18	2271.29	2051.79	2206.72	2019.88	2441.55	2121.35	2038.43	2197.04	1777.63	1320.51	2026.59	2297.12	3385.49	1883.25	1777.28	1988.25	1694.36	1583.2	2190.45	2041.72	1732.99	1861.38	2756.03	2500.42	2363.9	2526.57	1515.57	1952.93	2405.74	2042.12	2188.99	2155.92	1643.33	1828.03	2907.09
AREG	381.351	380.927	129.472	81.2812	63.1121	205.428	349.34	94.017	405.623	25.9396	286.308	538.42	289.974	265.454	281.158	639.311	121.447	118.913	35.3665	54.5839	406.663	288.645	115.594	164.29	19.3912	82.9406	145.425	127.979	176.445	114.325	245.011	99.3282	201.666	240.019	368.08	94.7286	164.486	46.4249
AREL1	63.6749	47.0705	42.8549	54.8823	80.0118	44.7899	77.3708	21.4492	26.8284	12.9941	27.6164	72.9181	54.8309	8.12755	33.3644	59.7176	7.54893	25.6682	8.09211	45.76	34.6791	54.5658	72.8135	55.7189	24.0239	58.9581	57.2545	33.6815	29.8361	49.8435	49.126	51.6315	11.82	121.707	6.633	4.40084	9.16167	38.1635
ARF1	421.146	310.135	273.199	378.6	294.999	353.17	291.614	330.194	247.339	276.117	476.501	400.892	383.679	868.195	664.754	532.251	417.845	408.97	487.474	452.604	721.99	450.3	505.613	734.717	422.888	343.636	571.662	372.598	363.092	699.07	611.197	603.777	699.901	572.009	458.493	597.965	652.214	367.828
ARF1 /// MIR3620	1407.16	1426.86	1211.79	1229.2	721.08	1268	1276.54	652.103	1396.14	575.082	592.04	413.027	601.506	761.92	695.072	1187.29	839.999	751.527	535.413	1448.92	927.752	1202.17	1263.22	798.801	1097.55	1287.78	940.367	623.96	742.717	825.33	1514.51	1190.31	1269.2	990.956	1481.73	1265.53	1229.4	1442.58
ARF1P1 /// ARF1P1	12.1776	11.4716	4.62785	9.38626	3.55801	8.7392	6.93508	7.51962	9.47476	62.3762	30.2453	61.5278	31.0783	23.9959	24.4262	23.379	19.3892	7.05831	34.7471	9.90885	42.521	15.8313	27.249	12.6838	9.25461	10.468	19.6389	60.4227	23.9558	5.00556	21.3972	22.0626	5.01384	8.94371	25.7246	26.1674	13.5671	5.09446
ARF3	1963.06	1585.23	1726.21	1742.29	1519.67	1639.03	2143.28	742.89	1956.28	949.304	2683.53	3408.69	2007.75	2474.19	2434.12	2229.79	1487.28	2179.16	2396.67	1646.31	2159.22	2442.95	2292.42	1822.37	889.385	3235.82	3041.61	2212.56	2202	3238.97	2607.78	3090.56	2443.53	2050.09	2846.28	3184.59	2733.81	3597.65
ARF4	8640.23	7417.035	7532.83	7525.635	7213.25	8282.345	7971.7	6226.805	9087.85	5123.765	8488.05	7113.74	5907.24	8222.225	7296.965	12063.6	6449.04	6563.055	6826.975	6161.205	7551.42	8255.455	8354.98	5952.06	6091.08	7644.71	8018.4	8093	6589.17	6919.41	6823.525	7264.08	7480.93	7044.08	9317.88	8721.19	7154.27	7058.31
ARF5	2694.09	2374.84	3105.69	3108.27	1905.96	2394.85	2777.59	1462.39	2308.4	1554.73	3040.28	2420.76	1709.54	2712.48	2089.58	1687.5	2085.16	1945.04	2129.9	2915.5	2281.47	2675.54	2270.06	2624.42	1978.13	1870.26	1883.89	1968.29	2151.65	1917.46	2018.83	2663.84	1521.18	1895.73	1989.04	2177.6	2134.95	2677.41
ARF6	6423.21	4524.19	4159.83	4695.44	3105.17	5497.11	6594.39	794.407	7222.84	946.583	4609.36	3865.97	2749.38	3222.64	4349.4	2862.52	2898.93	2574.13	1798.14	2790.14	2866.06	5432.26	6768.58	3999.47	3007.55	3526.78	4468.7	3253.81	2619.57	3044.84	2728	6290.09	3355.3	5184.55	2998.42	4395.18	3668.42	2490.07
ARFGAP1	206.2143	169.7259	244.5217	200.2319	210.20895	184.4389	222.56125	223.25765	214.4925	372.353	261.409	404.7355	314.575	520.057	545.431	360.981	328.0184	348.24	432.849	264.1121	415.656	202.3618	312.57	426.6165	217.117	252.18685	303.033	434.938	507.6965	543.6725	277.349	341.779	370.4915	277.63115	314.1705	258.94085	487.474	416.0945
ARFGAP2	158.95828	336.80685	272.328	250.1138	278.8238	268.9761	329.2827	138.22185	341.3229	505.0847	255.3406	418.87095	238.338335	285.17685	304.92475	320.6532	243.06065	238.7012	262.77794	172.75275	302.4539	335.187	221.0892	403.35365	265.8784	117.66668	187.6503	382.24985	252.98815	272.29935	239.73815	302.73165	182.41698	405.20065	215.04235	236.93305	234.6634	145.8274
ARFGAP3	2284.38	3254.76	2965.98	2374.25	2625.39	2623.41	1883.4	2916.5	1967.27	2168.92	2368.38	2326.29	4654.53	3264.98	3300.69	7052.41	4671.54	3105.81	3599.25	3801.06	6876.85	3093.24	1808.86	1529.57	4216.09	5814.51	2675.25	4442.94	2683.17	2714.45	2795.78	2856.36	2691.21	2215.86	3897.42	2922.9	4364.64	4495.44
ARFGEF1	859.275	684.936	827.616	742.531	592.062	781.996	961.375	433.578	795.295	388.645	921.488	678.558	867.472	913.097	601.629	955.539	1173.36	608.299	680.239	1088.81	779.986	1012.41	944.427	986.696	1053.21	1133.86	739.982	678.417	633.632	886.401	1130.36	1241.54	751.711	877.748	781.408	830.905	958.558	1111.37
ARFGEF2	587.2665	530.495	465.305	514.8335	448.9003	431.8755	520.2005	588.5699	499.4145	336.9901	545.446	380.32425	417.8515	365.3355	516.896	453.82	601.9385	533.53185	643.317	462.8895	615.2185	520.7779	580.3935	688.249	422.828	457.0625	371.0235	365.5915	579.149	362.6175	432.3175	730.337	325.957	549.6865	416.221	568.09865	564.393	380.9405
ARFIP1	911.239	1130.8795	1029.416	1263.722	957.1745	1087.9215	1326.138	1064.329	1129.7415	760.73215	1088.0435	921.549	984.622	824.483	964.0435	1361.0905	975.4695	1081.833	1133.9645	906.7195	1177.032	1503.3335	1189.0475	1234.3945	748.3545	917.484	934.5395	1083.0965	829.424	659.902	951.7295	1008.3445	795.199	1023.3925	1144.3525	1132.678	954.256	963.0235
ARFIP2	778.378	552.137	539.366	517.637	443.358	561.637	558.816	383.803	627.735	342.833	741.643	647.459	611.306	745.612	523.302	531.852	650.311	521.539	585.561	624.582	852.995	583.119	584.875	736.801	610.209	558.284	571.704	836.578	725.067	458.594	604.914	691.627	575.151	454.491	460.225	661.604	652.757	842.077
ARFRP1	316.013	153.482	176.647	192.1285	214.7635	202.7285	231.082	147.5935	306.6535	138.059	158.116	120.37875	189.607	128.001	217.4205	185.817	193.4835	180.9195	147.7705	106.78185	227.3425	246.7225	301.8345	196.5955	154.7195	177.828	236.745	157.2123	492.4125	187.3935	330.6785	331.929	270.775	201.283	314.9365	238.895	153.6331	206.381
ARG1	38.3016	33.06385	18.63335	20.19835	6.567025	17.904	11.59815	19.79645	34.01415	13.119225	2.52043	49.42105	24.22385	34.02665	9.379215	13.86339	4.563435	26.587635	5.54179	28.6181	14.020605	31.4944	11.21144	21.24455	4.98549	28.0179	18.745955	42.4155	24.87355	24.783485	18.49425	10.22875	12.54782	13.16696	16.96128	18.69306	20.17155	12.081815
ARG2	414.761	404.7355	587.632	461.7595	682.3615	300.0315	500.844	364.9695	460.1375	251.4015	1014.653	665.814	341.0315	871.746	418.751	552.031	638.7735	390.251	174.014	636.5155	950.3965	1026.181	547.075	695.3125	306.819	727.3305	533.2785	408.8845	1711.718	462.111	334.644	1656.73	343.474	480.9335	235.9295	1124.5405	274.3285	663.124
ARGLU1	2164.9255	1699.9745	2325.58	1949.478	2020.221	1857.2415	1742.127	2065.36	1980.7265	2426.255	1482.0915	1489.0795	1428.281	1487.651	1222.341	1277.748	1414.8405	1026.114	1591.21	1171.2945	1997.4615	1205.008	1577.6735	1381.745	1508.7305	1124.0145	1360.534	1630.8375	969.2985	1776.3125	1112.018	1004.8845	1523.251	1518.8975	1149.043	1057.153	1231.0525	919.697
ARHGAP1	214.5515	168.873	197.4905	145.8895	208.181	187.3675	225.591	228.015	163.2181	215.0715	189.152	219.9495	166.068	156.9095	186.351	198.771	183.222	222.8445	206.972	221.7025	192.6985	191.061	192.1815	236.02	170.6596	132.174	135.0185	188.23705	201.0645	140.1345	176.376	198.068	165.3899	207.6665	199.691	190.3495	196.1885	182.2285
ARHGAP10	991.838	1259.82	889.189	1167.9	875.202	1224.27	966.961	1907.55	1077.73	1639.99	1179.94	1010.66	484.56	764.425	979.101	805.073	434.357	799.422	913.686	578.154	665.023	1109.55	1069.19	1002.76	446.787	594.864	716.63	880.703	663.346	407.984	637.015	479.398	591.977	1303.57	570.464	959.92	633.886	388.99
ARHGAP11A	69.3686	78.5049	94.0057	106.463	54.5438	105.619	111.65	3.86083	84.956	14.7916	82.1941	158.321	197.389	100.54	126.41	95.6229	134.836	109.465	95.7754	202.76	79.4871	65.4359	73.126	105.55	107.554	91.7836	169.936	87.2922	119.367	161.265	234.524	85.108	182.725	227.823	117.157	169.026	225.932	186.673
ARHGAP11B /// LOC100288637	74.6522	117.237	172.763	145.647	158.358	105.269	183.858	77.9114	177.912	87.0432	197.544	257.073	593.935	275.804	224.13	133.107	147.674	137.388	141.922	370.335	260.29	136.688	93.8668	242.351	244.323	199.023	261.552	109.469	221.892	234.801	455.776	141.731	248.544	239.246	200.735	235.865	385.586	181.069
ARHGAP12	881.993	994.989	1230.33	1001.5	1527.3	1111.76	1092.94	1618.51	1059.97	1354.66	823.685	624.802	549.25	655.99	1256.54	645.998	834.536	891.934	693.708	1159.44	714.732	794.224	760.88	1022.02	1277.39	772.717	615.712	695.455	819.265	845.182	1078.83	591.885	861.618	629.093	658.852	736.864	682.196	1029.03
ARHGAP15 /// LOC101928361	72.79605	197.5307	273.5341	195.747	563.6145	155.77245	156.5935	285.88565	147.0684	501.05425	25.7513	53.79563	27.518945	104.34179	66.33035	51.13447	362.030495	189.81115	54.936565	60.8436	51.80735	59.08811	112.76235	86.4034	102.5435	70.7551	113.84665	16.144835	12.75042	30.26998	100.23742	71.86065	93.02225	43.3576	102.3401	81.41508	82.00725	93.9608
ARHGAP17	2014.46	2431.85	1643.69	1708.09	2405.73	2466.46	1913.84	1572.71	2331.07	1401.16	1484.83	1157.91	1014.86	1384.6	1881.68	2242.03	1857.95	1224.1	1403.54	1189.4	1123	1474.94	2172.37	1268.03	1358.66	1236.39	1607.86	1403.67	1731.81	2148.73	1637.94	2038.9	1678.43	1556.03	1971.26	1819.42	2240.64	2136.97
ARHGAP18	304.984	541.392	284.953	393.392	758.028	448.848	395.394	285.096	351.434	285.873	282.911	325.533	316.539	306.643	329.082	394.671	582.435	473.326	476.533	293.103	354.091	369.186	411.784	500.148	474.5	370.963	556.973	267.414	351.414	446.764	598.633	334.859	499.174	338.778	773.237	593.192	486.087	315.89
ARHGAP19	283.949	377.198	374.712	407.474	464.968	428.286	460.467	306.59	441.649	312.726	343.624	205.513	585.309	319.751	305.783	234.674	527.645	347.108	287.695	507.154	261.427	314.472	242.756	403.843	551.74	435.297	588.863	231.11	329.016	415.016	467.837	362.816	340.201	560.673	343.973	377.717	390.914	559.754
ARHGAP20	234.1474	169.81695	175.833	237.4067	342.8	170.54395	131.27385	321.80495	176.85105	460.75345	161.39445	166.00515	73.18145	65.4836	110.8486	48.837	155.7685	134.868	97.80605	89.923	72.7183	146.58325	132.64985	135.5769	68.39725	86.5649	109.673	162.667	88.72465	31.783135	62.0613	33.40885	95.88235	94.69505	157.25775	110.5535	26.1058	53.65835
ARHGAP21	492.17365	832.9844	766.1177	649.5854	1153.60585	724.93975	765.82655	1552.2136	557.6847	1112.3205	474.09645	1123.493	723.95485	907.4407	855.0772	1568.944	637.2136	782.24025	1392.945	724.386	1261.7015	635.9153	524.43901	504.1687	1034.7718	645.9197	862.66335	674.98795	1178.998	1597.73	1600.6455	621.4514	658.2964	839.486	1066.9063	808.065	1203.705	996.3368
ARHGAP22	40.86385	16.91895	44.6955	43.04035	36.4323	34.08999	45.1055	35.5275	46.8805	58.74745	52.13375	45.01935	42.9452	38.67485	82.174	40.2653	54.14225	43.5132	124.06535	50.367455	86.80975	36.3281	27.97972	54.3479	47.87845	17.750245	40.28255	125.20505	48.79535	122.03015	30.2934	38.99091	54.20895	34.552895	57.02035	47.79515	65.23325	40.69835
ARHGAP22-IT1	9.03773	5.90397	7.7177	8.626335	9.4265	7.292225	17.222355	10.079755	36.35685	9.69398	54.0712	28.67775	27.0491	33.89455	14.77344	8.88115	22.6913	20.92	21.72345	7.51517	34.9111	6.40268	32.943315	14.2853	18.2059	8.061735	7.806015	14.4057	41.313	47.32225	19.778085	30.1568	7.635615	27.87806	24.065275	11.770925	44.69695	8.992535
[truncated: 22,293 more rows]
