# Supplementary material for: Integrative analysis for identification of key miRNA-mRNA regulatory axes in esophageal cancer and preliminary validation of the regulatory role of miR-15b-5p/BTG2 therein
Source: PeerJ. 2026 Jan 28;14:e20538. doi: 10.7717/peerj.20538 (PMC12860276; doi:10.7717/peerj.20538)
Supplement: Supplemental Information 1 — All the raw data, result images and running codes in this paper, including qRT-PCR data and cell behavior measurements. [file peerj-14-20538-s001.zip › Supplementary files 1/result 5/mRNA_GSE45670/GSE45670_GPL570_sample_exp.txt.log]

Tag	logs
1	geting data:Accession=GSE45670,method=2,outFormat=exp,platform=GPL570,nIndex=1,annoIndex=11,outfile=/pub1/data/user_data/19164702115/GSE45670/GSE45670_GPL570_sample_exp.txt,errorfile=GSE45670_GPL570_sample_exp_error.log,help=FALSE
2	save expression data:23520
