# Supplementary material for: Integrative analysis for identification of key miRNA-mRNA regulatory axes in esophageal cancer and preliminary validation of the regulatory role of miR-15b-5p/BTG2 therein
Source: PeerJ. 2026 Jan 28;14:e20538. doi: 10.7717/peerj.20538 (PMC12860276; doi:10.7717/peerj.20538)
Supplement: Supplemental Information 1 — All the raw data, result images and running codes in this paper, including qRT-PCR data and cell behavior measurements. [file peerj-14-20538-s001.zip › Supplementary files 1/result 5/mRNA_GSE45670/GSE45670_sample.txt]

Acc	Desc	Title	Type	Platform	Organism	Source	rows	file	Data_col1	Data_col2	Data_col3	Data_col4	age	gender	tissue	tumor stage	pathological response to crp	DataProcessing
GSM1111662	BH12036-3_1_(HG-U133_Plus_2),Gene expression data from normal esophageal epithelia of esophageal squamous cell carcinoma patients	normal esophageal epithelia_biological rep1	RNA	GPL570	Homo sapiens	normal esophageal epithelium from patient with esophageal squmaous cell carcinoma	54675	GSM1111662-tbl-1.txt	1,ID_REF,	2,VALUE,MAS5	3,ABS_CALL,indicating whether the transcript was present (P), absent (A), or marginal (M)	4,DETECTION P-VALUE,	69	male	normal esophageal epithelium	T3N1M0	NA	Genespring 12.0 (Agilent technologies) was used to analyze the microarray data. The microarray data were processed using the MAS5.0 summarization algorithm without baseline transformation.
GSM1111663	BH12036-3_2_(HG-U133_Plus_2),Gene expression data from normal esophageal epithelia of esophageal squamous cell carcinoma patients	normal esophageal epithelia_biological rep2	RNA	GPL570	Homo sapiens	normal esophageal epithelium from patient with esophageal squmaous cell carcinoma	54675	GSM1111663-tbl-1.txt	1,ID_REF,	2,VALUE,MAS5	3,ABS_CALL,indicating whether the transcript was present (P), absent (A), or marginal (M)	4,DETECTION P-VALUE,	59	male	normal esophageal epithelium	T2N1M0	NA	Genespring 12.0 (Agilent technologies) was used to analyze the microarray data. The microarray data were processed using the MAS5.0 summarization algorithm without baseline transformation.
GSM1111664	BH12036-3_3_(HG-U133_Plus_2),Gene expression data from normal esophageal epithelia of esophageal squamous cell carcinoma patients	normal esophageal epithelia_biological rep3	RNA	GPL570	Homo sapiens	normal esophageal epithelium from patient with esophageal squmaous cell carcinoma	54675	GSM1111664-tbl-1.txt	1,ID_REF,	2,VALUE,MAS5	3,ABS_CALL,indicating whether the transcript was present (P), absent (A), or marginal (M)	4,DETECTION P-VALUE,	50	female	normal esophageal epithelium	T2N1M0	NA	Genespring 12.0 (Agilent technologies) was used to analyze the microarray data. The microarray data were processed using the MAS5.0 summarization algorithm without baseline transformation.
GSM1111665	BH12036-3_4_(HG-U133_Plus_2),Gene expression data from normal esophageal epithelia of esophageal squamous cell carcinoma patients	normal esophageal epithelia_biological rep4	RNA	GPL570	Homo sapiens	normal esophageal epithelium from patient with esophageal squmaous cell carcinoma	54675	GSM1111665-tbl-1.txt	1,ID_REF,	2,VALUE,MAS5	3,ABS_CALL,indicating whether the transcript was present (P), absent (A), or marginal (M)	4,DETECTION P-VALUE,	65	male	normal esophageal epithelium	T2N1M0	NA	Genespring 12.0 (Agilent technologies) was used to analyze the microarray data. The microarray data were processed using the MAS5.0 summarization algorithm without baseline transformation.
GSM1111666	BH12036-3_6_(HG-U133_Plus_2),Gene expression data from normal esophageal epithelia of esophageal squamous cell carcinoma patients	normal esophageal epithelia_biological rep5	RNA	GPL570	Homo sapiens	normal esophageal epithelium from patient with esophageal squmaous cell carcinoma	54675	GSM1111666-tbl-1.txt	1,ID_REF,	2,VALUE,MAS5	3,ABS_CALL,indicating whether the transcript was present (P), absent (A), or marginal (M)	4,DETECTION P-VALUE,	69	male	normal esophageal epithelium	T3N1M0	NA	Genespring 12.0 (Agilent technologies) was used to analyze the microarray data. The microarray data were processed using the MAS5.0 summarization algorithm without baseline transformation.
GSM1111667	BH12036-3_11_2_(HG-U133_Plus_2),Gene expression data from normal esophageal epithelia of esophageal squamous cell carcinoma patients	normal esophageal epithelia_biological rep6	RNA	GPL570	Homo sapiens	normal esophageal epithelium from patient with esophageal squmaous cell carcinoma	54675	GSM1111667-tbl-1.txt	1,ID_REF,	2,VALUE,MAS5	3,ABS_CALL,indicating whether the transcript was present (P), absent (A), or marginal (M)	4,DETECTION P-VALUE,	53	female	normal esophageal epithelium	T3N1M0	NA	Genespring 12.0 (Agilent technologies) was used to analyze the microarray data. The microarray data were processed using the MAS5.0 summarization algorithm without baseline transformation.
GSM1111668	BH12036-3_12_(HG-U133_Plus_2),Gene expression data from normal esophageal epithelia of esophageal squamous cell carcinoma patients	normal esophageal epithelia_biological rep7	RNA	GPL570	Homo sapiens	normal esophageal epithelium from patient with esophageal squmaous cell carcinoma	54675	GSM1111668-tbl-1.txt	1,ID_REF,	2,VALUE,MAS5	3,ABS_CALL,indicating whether the transcript was present (P), absent (A), or marginal (M)	4,DETECTION P-VALUE,	65	female	normal esophageal epithelium	T3N1M0	NA	Genespring 12.0 (Agilent technologies) was used to analyze the microarray data. The microarray data were processed using the MAS5.0 summarization algorithm without baseline transformation.
GSM1111669	BH12036-3_13_(HG-U133_Plus_2),Gene expression data from normal esophageal epithelia of esophageal squamous cell carcinoma patients	normal esophageal epithelia_biological rep8	RNA	GPL570	Homo sapiens	normal esophageal epithelium from patient with esophageal squmaous cell carcinoma	54675	GSM1111669-tbl-1.txt	1,ID_REF,	2,VALUE,MAS5	3,ABS_CALL,indicating whether the transcript was present (P), absent (A), or marginal (M)	4,DETECTION P-VALUE,	49	male	normal esophageal epithelium	T3N1M0	NA	Genespring 12.0 (Agilent technologies) was used to analyze the microarray data. The microarray data were processed using the MAS5.0 summarization algorithm without baseline transformation.
GSM1111670	BH12036-3_15_(HG-U133_Plus_2),Gene expression data from normal esophageal epithelia of esophageal squamous cell carcinoma patients	normal esophageal epithelia_biological rep9	RNA	GPL570	Homo sapiens	normal esophageal epithelium from patient with esophageal squmaous cell carcinoma	54675	GSM1111670-tbl-1.txt	1,ID_REF,	2,VALUE,MAS5	3,ABS_CALL,indicating whether the transcript was present (P), absent (A), or marginal (M)	4,DETECTION P-VALUE,	65	male	normal esophageal epithelium	T3N1M0	NA	Genespring 12.0 (Agilent technologies) was used to analyze the microarray data. The microarray data were processed using the MAS5.0 summarization algorithm without baseline transformation.
GSM1111671	BH12036-3_580_(HG-U133_Plus_2),Gene expression data from normal esophageal epithelia of esophageal squamous cell carcinoma patients	normal esophageal epithelia_biological rep10	RNA	GPL570	Homo sapiens	normal esophageal epithelium from patient with esophageal squmaous cell carcinoma	54675	GSM1111671-tbl-1.txt	1,ID_REF,	2,VALUE,MAS5	3,ABS_CALL,indicating whether the transcript was present (P), absent (A), or marginal (M)	4,DETECTION P-VALUE,	63	male	normal esophageal epithelium	T3N1M0	NA	Genespring 12.0 (Agilent technologies) was used to analyze the microarray data. The microarray data were processed using the MAS5.0 summarization algorithm without baseline transformation.
GSM1111672	BH12036-3_11_(HG-U133_Plus_2),Gene expression data from cancer tissues of esophageal squamous cell carcinoma patients without pathologic complete response after preoperative chemoradiotherapy	esophageal squamous cell carcinoma_non_responder_biological rep1	RNA	GPL570	Homo sapiens	ESCC from patient not responsing to preoperative chemoradiotherapy (CRT)	54675	GSM1111672-tbl-1.txt	1,ID_REF,	2,VALUE,MAS5	3,ABS_CALL,indicating whether the transcript was present (P), absent (A), or marginal (M)	4,DETECTION P-VALUE,	61	male	esophageal squamous cell carcinoma (ESCC)	T3N1M0	not pathological complete response	Genespring 12.0 (Agilent technologies) was used to analyze the microarray data. The microarray data were processed using the MAS5.0 summarization algorithm without baseline transformation.
GSM1111673	BH12036-3_18_(HG-U133_Plus_2),Gene expression data from cancer tissues of esophageal squamous cell carcinoma patients without pathologic complete response after preoperative chemoradiotherapy	esophageal squamous cell carcinoma_non_responder_biological rep2	RNA	GPL570	Homo sapiens	ESCC from patient not responsing to preoperative chemoradiotherapy (CRT)	54675	GSM1111673-tbl-1.txt	1,ID_REF,	2,VALUE,MAS5	3,ABS_CALL,indicating whether the transcript was present (P), absent (A), or marginal (M)	4,DETECTION P-VALUE,	43	male	esophageal squamous cell carcinoma (ESCC)	T3N1M0	not pathological complete response	Genespring 12.0 (Agilent technologies) was used to analyze the microarray data. The microarray data were processed using the MAS5.0 summarization algorithm without baseline transformation.
GSM1111674	BH12036-3_21_(HG-U133_Plus_2),Gene expression data from cancer tissues of esophageal squamous cell carcinoma patients without pathologic complete response after preoperative chemoradiotherapy	esophageal squamous cell carcinoma_non_responder_biological rep3	RNA	GPL570	Homo sapiens	ESCC from patient not responsing to preoperative chemoradiotherapy (CRT)	54675	GSM1111674-tbl-1.txt	1,ID_REF,	2,VALUE,MAS5	3,ABS_CALL,indicating whether the transcript was present (P), absent (A), or marginal (M)	4,DETECTION P-VALUE,	59	male	esophageal squamous cell carcinoma (ESCC)	T3N1M0	not pathological complete response	Genespring 12.0 (Agilent technologies) was used to analyze the microarray data. The microarray data were processed using the MAS5.0 summarization algorithm without baseline transformation.
GSM1111675	BH12036-3_26_(HG-U133_Plus_2),Gene expression data from cancer tissues of esophageal squamous cell carcinoma patients without pathologic complete response after preoperative chemoradiotherapy	esophageal squamous cell carcinoma_non_responder_biological rep4	RNA	GPL570	Homo sapiens	ESCC from patient not responsing to preoperative chemoradiotherapy (CRT)	54675	GSM1111675-tbl-1.txt	1,ID_REF,	2,VALUE,MAS5	3,ABS_CALL,indicating whether the transcript was present (P), absent (A), or marginal (M)	4,DETECTION P-VALUE,	50	male	esophageal squamous cell carcinoma (ESCC)	T3N1M0	not pathological complete response	Genespring 12.0 (Agilent technologies) was used to analyze the microarray data. The microarray data were processed using the MAS5.0 summarization algorithm without baseline transformation.
GSM1111676	BH12036-3_28_(HG-U133_Plus_2),Gene expression data from cancer tissues of esophageal squamous cell carcinoma patients without pathologic complete response after preoperative chemoradiotherapy	esophageal squamous cell carcinoma_non_responder_biological rep5	RNA	GPL570	Homo sapiens	ESCC from patient not responsing to preoperative chemoradiotherapy (CRT)	54675	GSM1111676-tbl-1.txt	1,ID_REF,	2,VALUE,MAS5	3,ABS_CALL,indicating whether the transcript was present (P), absent (A), or marginal (M)	4,DETECTION P-VALUE,	59	male	esophageal squamous cell carcinoma (ESCC)	T3N1M0	not pathological complete response	Genespring 12.0 (Agilent technologies) was used to analyze the microarray data. The microarray data were processed using the MAS5.0 summarization algorithm without baseline transformation.
GSM1111677	BH12036-3_79_(HG-U133_Plus_2),Gene expression data from cancer tissues of esophageal squamous cell carcinoma patients without pathologic complete response after preoperative chemoradiotherapy	esophageal squamous cell carcinoma_non_responder_biological rep6	RNA	GPL570	Homo sapiens	ESCC from patient not responsing to preoperative chemoradiotherapy (CRT)	54675	GSM1111677-tbl-1.txt	1,ID_REF,	2,VALUE,MAS5	3,ABS_CALL,indicating whether the transcript was present (P), absent (A), or marginal (M)	4,DETECTION P-VALUE,	55	male	esophageal squamous cell carcinoma (ESCC)	T3N1M0	not pathological complete response	Genespring 12.0 (Agilent technologies) was used to analyze the microarray data. The microarray data were processed using the MAS5.0 summarization algorithm without baseline transformation.
GSM1111678	BH12036-3_102_(HG-U133_Plus_2),Gene expression data from cancer tissues of esophageal squamous cell carcinoma patients without pathologic complete response after preoperative chemoradiotherapy	esophageal squamous cell carcinoma_non_responder_biological rep7	RNA	GPL570	Homo sapiens	ESCC from patient not responsing to preoperative chemoradiotherapy (CRT)	54675	GSM1111678-tbl-1.txt	1,ID_REF,	2,VALUE,MAS5	3,ABS_CALL,indicating whether the transcript was present (P), absent (A), or marginal (M)	4,DETECTION P-VALUE,	54	male	esophageal squamous cell carcinoma (ESCC)	T2N1M0	not pathological complete response	Genespring 12.0 (Agilent technologies) was used to analyze the microarray data. The microarray data were processed using the MAS5.0 summarization algorithm without baseline transformation.
GSM1111679	BH12036-3_103_(HG-U133_Plus_2),Gene expression data from cancer tissues of esophageal squamous cell carcinoma patients without pathologic complete response after preoperative chemoradiotherapy	esophageal squamous cell carcinoma_non_responder_biological rep8	RNA	GPL570	Homo sapiens	ESCC from patient not responsing to preoperative chemoradiotherapy (CRT)	54675	GSM1111679-tbl-1.txt	1,ID_REF,	2,VALUE,MAS5	3,ABS_CALL,indicating whether the transcript was present (P), absent (A), or marginal (M)	4,DETECTION P-VALUE,	53	male	esophageal squamous cell carcinoma (ESCC)	T3N1M0	not pathological complete response	Genespring 12.0 (Agilent technologies) was used to analyze the microarray data. The microarray data were processed using the MAS5.0 summarization algorithm without baseline transformation.
GSM1111680	BH12036-3_106_(HG-U133_Plus_2),Gene expression data from cancer tissues of esophageal squamous cell carcinoma patients without pathologic complete response after preoperative chemoradiotherapy	esophageal squamous cell carcinoma_non_responder_biological rep9	RNA	GPL570	Homo sapiens	ESCC from patient not responsing to preoperative chemoradiotherapy (CRT)	54675	GSM1111680-tbl-1.txt	1,ID_REF,	2,VALUE,MAS5	3,ABS_CALL,indicating whether the transcript was present (P), absent (A), or marginal (M)	4,DETECTION P-VALUE,	57	female	esophageal squamous cell carcinoma (ESCC)	T2N1M0	not pathological complete response	Genespring 12.0 (Agilent technologies) was used to analyze the microarray data. The microarray data were processed using the MAS5.0 summarization algorithm without baseline transformation.
GSM1111681	BH12036-3_107_(HG-U133_Plus_2),Gene expression data from cancer tissues of esophageal squamous cell carcinoma patients without pathologic complete response after preoperative chemoradiotherapy	esophageal squamous cell carcinoma_non_responder_biological rep10	RNA	GPL570	Homo sapiens	ESCC from patient not responsing to preoperative chemoradiotherapy (CRT)	54675	GSM1111681-tbl-1.txt	1,ID_REF,	2,VALUE,MAS5	3,ABS_CALL,indicating whether the transcript was present (P), absent (A), or marginal (M)	4,DETECTION P-VALUE,	53	male	esophageal squamous cell carcinoma (ESCC)	T2N1M0	not pathological complete response	Genespring 12.0 (Agilent technologies) was used to analyze the microarray data. The microarray data were processed using the MAS5.0 summarization algorithm without baseline transformation.
GSM1111682	BH12036-3_109_(HG-U133_Plus_2),Gene expression data from cancer tissues of esophageal squamous cell carcinoma patients without pathologic complete response after preoperative chemoradiotherapy	esophageal squamous cell carcinoma_non_responder_biological rep11	RNA	GPL570	Homo sapiens	ESCC from patient not responsing to preoperative chemoradiotherapy (CRT)	54675	GSM1111682-tbl-1.txt	1,ID_REF,	2,VALUE,MAS5	3,ABS_CALL,indicating whether the transcript was present (P), absent (A), or marginal (M)	4,DETECTION P-VALUE,	60	male	esophageal squamous cell carcinoma (ESCC)	T2N1M0	not pathological complete response	Genespring 12.0 (Agilent technologies) was used to analyze the microarray data. The microarray data were processed using the MAS5.0 summarization algorithm without baseline transformation.
GSM1111683	BH12036-3_110_(HG-U133_Plus_2),Gene expression data from cancer tissues of esophageal squamous cell carcinoma patients without pathologic complete response after preoperative chemoradiotherapy	esophageal squamous cell carcinoma_non_responder_biological rep12	RNA	GPL570	Homo sapiens	ESCC from patient not responsing to preoperative chemoradiotherapy (CRT)	54675	GSM1111683-tbl-1.txt	1,ID_REF,	2,VALUE,MAS5	3,ABS_CALL,indicating whether the transcript was present (P), absent (A), or marginal (M)	4,DETECTION P-VALUE,	54	male	esophageal squamous cell carcinoma (ESCC)	T3N1M0	not pathological complete response	Genespring 12.0 (Agilent technologies) was used to analyze the microarray data. The microarray data were processed using the MAS5.0 summarization algorithm without baseline transformation.
GSM1111684	BH12036-3_114_(HG-U133_Plus_2),Gene expression data from cancer tissues of esophageal squamous cell carcinoma patients without pathologic complete response after preoperative chemoradiotherapy	esophageal squamous cell carcinoma_non_responder_biological rep13	RNA	GPL570	Homo sapiens	ESCC from patient not responsing to preoperative chemoradiotherapy (CRT)	54675	GSM1111684-tbl-1.txt	1,ID_REF,	2,VALUE,MAS5	3,ABS_CALL,indicating whether the transcript was present (P), absent (A), or marginal (M)	4,DETECTION P-VALUE,	54	male	esophageal squamous cell carcinoma (ESCC)	T3N1M0	not pathological complete response	Genespring 12.0 (Agilent technologies) was used to analyze the microarray data. The microarray data were processed using the MAS5.0 summarization algorithm without baseline transformation.
GSM1111685	BH12036-3_115_(HG-U133_Plus_2),Gene expression data from cancer tissues of esophageal squamous cell carcinoma patients without pathologic complete response after preoperative chemoradiotherapy	esophageal squamous cell carcinoma_non_responder_biological rep14	RNA	GPL570	Homo sapiens	ESCC from patient not responsing to preoperative chemoradiotherapy (CRT)	54675	GSM1111685-tbl-1.txt	1,ID_REF,	2,VALUE,MAS5	3,ABS_CALL,indicating whether the transcript was present (P), absent (A), or marginal (M)	4,DETECTION P-VALUE,	69	male	esophageal squamous cell carcinoma (ESCC)	T3N1M0	not pathological complete response	Genespring 12.0 (Agilent technologies) was used to analyze the microarray data. The microarray data were processed using the MAS5.0 summarization algorithm without baseline transformation.
GSM1111686	BH12036-3_121_(HG-U133_Plus_2),Gene expression data from cancer tissues of esophageal squamous cell carcinoma patients without pathologic complete response after preoperative chemoradiotherapy	esophageal squamous cell carcinoma_non_responder_biological rep15	RNA	GPL570	Homo sapiens	ESCC from patient not responsing to preoperative chemoradiotherapy (CRT)	54675	GSM1111686-tbl-1.txt	1,ID_REF,	2,VALUE,MAS5	3,ABS_CALL,indicating whether the transcript was present (P), absent (A), or marginal (M)	4,DETECTION P-VALUE,	53	male	esophageal squamous cell carcinoma (ESCC)	T3N1M0	not pathological complete response	Genespring 12.0 (Agilent technologies) was used to analyze the microarray data. The microarray data were processed using the MAS5.0 summarization algorithm without baseline transformation.
GSM1111687	BH12036-3_123_(HG-U133_Plus_2),Gene expression data from cancer tissues of esophageal squamous cell carcinoma patients without pathologic complete response after preoperative chemoradiotherapy	esophageal squamous cell carcinoma_non_responder_biological rep16	RNA	GPL570	Homo sapiens	ESCC from patient not responsing to preoperative chemoradiotherapy (CRT)	54675	GSM1111687-tbl-1.txt	1,ID_REF,	2,VALUE,MAS5	3,ABS_CALL,indicating whether the transcript was present (P), absent (A), or marginal (M)	4,DETECTION P-VALUE,	53	male	esophageal squamous cell carcinoma (ESCC)	T3N1M0	not pathological complete response	Genespring 12.0 (Agilent technologies) was used to analyze the microarray data. The microarray data were processed using the MAS5.0 summarization algorithm without baseline transformation.
GSM1111688	BH12036-3_126_(HG-U133_Plus_2),Gene expression data from cancer tissues of esophageal squamous cell carcinoma patients without pathologic complete response after preoperative chemoradiotherapy	esophageal squamous cell carcinoma_non_responder_biological rep17	RNA	GPL570	Homo sapiens	ESCC from patient not responsing to preoperative chemoradiotherapy (CRT)	54675	GSM1111688-tbl-1.txt	1,ID_REF,	2,VALUE,MAS5	3,ABS_CALL,indicating whether the transcript was present (P), absent (A), or marginal (M)	4,DETECTION P-VALUE,	59	male	esophageal squamous cell carcinoma (ESCC)	T3N1M0	not pathological complete response	Genespring 12.0 (Agilent technologies) was used to analyze the microarray data. The microarray data were processed using the MAS5.0 summarization algorithm without baseline transformation.
GSM1111689	BH12036-3_31_(HG-U133_Plus_2),Gene expression data from cancer tissues of esophageal squamous cell carcinoma patients with pathologic complete response after preoperative chemoradiotherapy	esophageal squamous cell carcinoma_responder_biological rep1	RNA	GPL570	Homo sapiens	ESCC from patient responsing to preoperative chemoradiotherapy (CRT)	54675	GSM1111689-tbl-1.txt	1,ID_REF,	2,VALUE,MAS5	3,ABS_CALL,indicating whether the transcript was present (P), absent (A), or marginal (M)	4,DETECTION P-VALUE,	62	male	esophageal squamous cell carcinoma (ESCC)	T3N1M0	pathological complete response	Genespring 12.0 (Agilent technologies) was used to analyze the microarray data. The microarray data were processed using the MAS5.0 summarization algorithm without baseline transformation.
GSM1111690	BH12036-3_104_(HG-U133_Plus_2),Gene expression data from cancer tissues of esophageal squamous cell carcinoma patients with pathologic complete response after preoperative chemoradiotherapy	esophageal squamous cell carcinoma_responder_biological rep2	RNA	GPL570	Homo sapiens	ESCC from patient responsing to preoperative chemoradiotherapy (CRT)	54675	GSM1111690-tbl-1.txt	1,ID_REF,	2,VALUE,MAS5	3,ABS_CALL,indicating whether the transcript was present (P), absent (A), or marginal (M)	4,DETECTION P-VALUE,	48	male	esophageal squamous cell carcinoma (ESCC)	T3N1M0	pathological complete response	Genespring 12.0 (Agilent technologies) was used to analyze the microarray data. The microarray data were processed using the MAS5.0 summarization algorithm without baseline transformation.
GSM1111691	BH12036-3_105_2_(HG-U133_Plus_2),Gene expression data from cancer tissues of esophageal squamous cell carcinoma patients with pathologic complete response after preoperative chemoradiotherapy	esophageal squamous cell carcinoma_responder_biological rep3	RNA	GPL570	Homo sapiens	ESCC from patient responsing to preoperative chemoradiotherapy (CRT)	54675	GSM1111691-tbl-1.txt	1,ID_REF,	2,VALUE,MAS5	3,ABS_CALL,indicating whether the transcript was present (P), absent (A), or marginal (M)	4,DETECTION P-VALUE,	56	female	esophageal squamous cell carcinoma (ESCC)	T3N1M0	pathological complete response	Genespring 12.0 (Agilent technologies) was used to analyze the microarray data. The microarray data were processed using the MAS5.0 summarization algorithm without baseline transformation.
GSM1111692	BH12036-3_108_(HG-U133_Plus_2),Gene expression data from cancer tissues of esophageal squamous cell carcinoma patients with pathologic complete response after preoperative chemoradiotherapy	esophageal squamous cell carcinoma_responder_biological rep4	RNA	GPL570	Homo sapiens	ESCC from patient responsing to preoperative chemoradiotherapy (CRT)	54675	GSM1111692-tbl-1.txt	1,ID_REF,	2,VALUE,MAS5	3,ABS_CALL,indicating whether the transcript was present (P), absent (A), or marginal (M)	4,DETECTION P-VALUE,	49	male	esophageal squamous cell carcinoma (ESCC)	T2N1M0	pathological complete response	Genespring 12.0 (Agilent technologies) was used to analyze the microarray data. The microarray data were processed using the MAS5.0 summarization algorithm without baseline transformation.
GSM1111693	BH12036-3_111_(HG-U133_Plus_2),Gene expression data from cancer tissues of esophageal squamous cell carcinoma patients with pathologic complete response after preoperative chemoradiotherapy	esophageal squamous cell carcinoma_responder_biological rep5	RNA	GPL570	Homo sapiens	ESCC from patient responsing to preoperative chemoradiotherapy (CRT)	54675	GSM1111693-tbl-1.txt	1,ID_REF,	2,VALUE,MAS5	3,ABS_CALL,indicating whether the transcript was present (P), absent (A), or marginal (M)	4,DETECTION P-VALUE,	59	female	esophageal squamous cell carcinoma (ESCC)	T2N1M0	pathological complete response	Genespring 12.0 (Agilent technologies) was used to analyze the microarray data. The microarray data were processed using the MAS5.0 summarization algorithm without baseline transformation.
GSM1111694	BH12036-3_113_(HG-U133_Plus_2),Gene expression data from cancer tissues of esophageal squamous cell carcinoma patients with pathologic complete response after preoperative chemoradiotherapy	esophageal squamous cell carcinoma_responder_biological rep6	RNA	GPL570	Homo sapiens	ESCC from patient responsing to preoperative chemoradiotherapy (CRT)	54675	GSM1111694-tbl-1.txt	1,ID_REF,	2,VALUE,MAS5	3,ABS_CALL,indicating whether the transcript was present (P), absent (A), or marginal (M)	4,DETECTION P-VALUE,	46	male	esophageal squamous cell carcinoma (ESCC)	T3N1M0	pathological complete response	Genespring 12.0 (Agilent technologies) was used to analyze the microarray data. The microarray data were processed using the MAS5.0 summarization algorithm without baseline transformation.
GSM1111695	BH12036-3_117_(HG-U133_Plus_2),Gene expression data from cancer tissues of esophageal squamous cell carcinoma patients with pathologic complete response after preoperative chemoradiotherapy	esophageal squamous cell carcinoma_responder_biological rep7	RNA	GPL570	Homo sapiens	ESCC from patient responsing to preoperative chemoradiotherapy (CRT)	54675	GSM1111695-tbl-1.txt	1,ID_REF,	2,VALUE,MAS5	3,ABS_CALL,indicating whether the transcript was present (P), absent (A), or marginal (M)	4,DETECTION P-VALUE,	64	male	esophageal squamous cell carcinoma (ESCC)	T3N1M0	pathological complete response	Genespring 12.0 (Agilent technologies) was used to analyze the microarray data. The microarray data were processed using the MAS5.0 summarization algorithm without baseline transformation.
GSM1111696	BH12036-3_118_(HG-U133_Plus_2),Gene expression data from cancer tissues of esophageal squamous cell carcinoma patients with pathologic complete response after preoperative chemoradiotherapy	esophageal squamous cell carcinoma_responder_biological rep8	RNA	GPL570	Homo sapiens	ESCC from patient responsing to preoperative chemoradiotherapy (CRT)	54675	GSM1111696-tbl-1.txt	1,ID_REF,	2,VALUE,MAS5	3,ABS_CALL,indicating whether the transcript was present (P), absent (A), or marginal (M)	4,DETECTION P-VALUE,	59	male	esophageal squamous cell carcinoma (ESCC)	T3N1M0	pathological complete response	Genespring 12.0 (Agilent technologies) was used to analyze the microarray data. The microarray data were processed using the MAS5.0 summarization algorithm without baseline transformation.
GSM1111697	BH12036-3_119_(HG-U133_Plus_2),Gene expression data from cancer tissues of esophageal squamous cell carcinoma patients with pathologic complete response after preoperative chemoradiotherapy	esophageal squamous cell carcinoma_responder_biological rep9	RNA	GPL570	Homo sapiens	ESCC from patient responsing to preoperative chemoradiotherapy (CRT)	54675	GSM1111697-tbl-1.txt	1,ID_REF,	2,VALUE,MAS5	3,ABS_CALL,indicating whether the transcript was present (P), absent (A), or marginal (M)	4,DETECTION P-VALUE,	65	male	esophageal squamous cell carcinoma (ESCC)	T3N1M0	pathological complete response	Genespring 12.0 (Agilent technologies) was used to analyze the microarray data. The microarray data were processed using the MAS5.0 summarization algorithm without baseline transformation.
GSM1111698	BH12036-3_120_(HG-U133_Plus_2),Gene expression data from cancer tissues of esophageal squamous cell carcinoma patients with pathologic complete response after preoperative chemoradiotherapy	esophageal squamous cell carcinoma_responder_biological rep10	RNA	GPL570	Homo sapiens	ESCC from patient responsing to preoperative chemoradiotherapy (CRT)	54675	GSM1111698-tbl-1.txt	1,ID_REF,	2,VALUE,MAS5	3,ABS_CALL,indicating whether the transcript was present (P), absent (A), or marginal (M)	4,DETECTION P-VALUE,	63	male	esophageal squamous cell carcinoma (ESCC)	T2N1M0	pathological complete response	Genespring 12.0 (Agilent technologies) was used to analyze the microarray data. The microarray data were processed using the MAS5.0 summarization algorithm without baseline transformation.
GSM1111699	BH12036-3_122_(HG-U133_Plus_2),Gene expression data from cancer tissues of esophageal squamous cell carcinoma patients with pathologic complete response after preoperative chemoradiotherapy	esophageal squamous cell carcinoma_responder_biological rep11	RNA	GPL570	Homo sapiens	ESCC from patient responsing to preoperative chemoradiotherapy (CRT)	54675	GSM1111699-tbl-1.txt	1,ID_REF,	2,VALUE,MAS5	3,ABS_CALL,indicating whether the transcript was present (P), absent (A), or marginal (M)	4,DETECTION P-VALUE,	61	male	esophageal squamous cell carcinoma (ESCC)	T2N1M0	pathological complete response	Genespring 12.0 (Agilent technologies) was used to analyze the microarray data. The microarray data were processed using the MAS5.0 summarization algorithm without baseline transformation.
