# Supplementary material for: Integrative analysis for identification of key miRNA-mRNA regulatory axes in esophageal cancer and preliminary validation of the regulatory role of miR-15b-5p/BTG2 therein
Source: PeerJ. 2026 Jan 28;14:e20538. doi: 10.7717/peerj.20538 (PMC12860276; doi:10.7717/peerj.20538)
Supplement: Supplemental Information 1 — All the raw data, result images and running codes in this paper, including qRT-PCR data and cell behavior measurements. [file peerj-14-20538-s001.zip › Supplementary files 1/result 5/TCGA_mRNA_ESCA_Merge2.txt]

Tag	OS	Event	Age	Sex	T	N	M	Stage	BTG2	BTG2	BTG2
TCGA-LN-A9FO-01	4	0	42	MALE	T1+T2	N0+N1	M0	I+II	56.22522417	56.22522417	56.22522417
TCGA-L5-A88Y-01	11	0	76	MALE	T1+T2	N0+N1	M1	III+IV	25.58753031	25.58753031	25.58753031
TCGA-IG-A50L-01	16	0	58	MALE	T3+T4	N0+N1	M0	III+IV	22.63439939	22.63439939	22.63439939
TCGA-IG-A5B8-01	24	1	72	MALE	T3+T4	N0+N1	M0	I+II	247.969248	247.969248	47.96924804
TCGA-Z6-A9VB-01	40	0	53	MALE	T3+T4	N0+N1	M0	I+II	33.39586894	33.39586894	33.39586894
TCGA-VR-A8ET-01	47	1	64	MALE	T1+T2	N2+N3	M0	I+II	240.2758951	240.2758951	40.2758951
TCGA-Z6-A8JE-01	64	0	57	MALE	T3+T4	N0+N1	M0	I+II	10.45532453	10.45532453	10.45532453
TCGA-R6-A8WC-01	70	0	56	MALE	T3+T4	N0+N1	M0	I+II	18.76628219	18.76628219	18.76628219
TCGA-L5-A88V-01	79	0	60	MALE	T3+T4	N0+N1	M1	III+IV	9.741659146	9.741659146	9.741659146
TCGA-IG-A3YB-01	80	0	61	MALE	T3+T4	N0+N1	M0	III+IV	37.30679268	37.30679268	37.30679268
TCGA-L5-A8NF-01	81	1	57	MALE	T1+T2	N0+N1	M1	III+IV	390.8889685	390.8889685	90.8889685
TCGA-Z6-AAPN-01	81	0	57	MALE	T3+T4	N0+N1	M0	I+II	19.12792276	19.12792276	19.12792276
TCGA-R6-A8W8-01	88	1	72	MALE	T3+T4	N0+N1	M0	III+IV	324.834097	324.834097	24.83409698
TCGA-L5-A893-01	92	0	71	FEMALE	T1+T2	N0+N1	M0	I+II	71.15371612	71.15371612	71.15371612
TCGA-L5-A43C-01	96	0	81	MALE	T3+T4	N0+N1	M1	III+IV	46.77138009	46.77138009	46.77138009
TCGA-L5-A4OO-01	101	0	75	MALE	T3+T4	N2+N3	M0	III+IV	51.39704675	51.39704675	51.39704675
TCGA-V5-A7RC-01	104	1	55	MALE	T3+T4	N2+N3	M1	III+IV	230.5154377	230.5154377	30.5154377
TCGA-Z6-A8JD-01	104	0	53	MALE	T3+T4	N0+N1	M0	I+II	64.7633999	64.7633999	64.7633999
TCGA-JY-A6FE-01	112	1	49	MALE	T3+T4	N0+N1	M0	III+IV	308.9718408	308.9718408	8.971840821
TCGA-L5-A891-01	114	0	51	MALE	T3+T4	N0+N1	M0	III+IV	7.515106587	7.515106587	7.515106587
TCGA-IG-A4QS-01	118	1	71	MALE	T3+T4	N2+N3	M0	III+IV	162.109025	62.10902501	62.10902501
TCGA-2H-A9GQ-01	128	1	80	MALE	T3+T4	N0+N1	M0	III+IV	220.311761	20.31176095	20.31176095
TCGA-LN-A5U6-01	136	1	57	MALE	T3+T4	N0+N1	M1	III+IV	140.6081229	40.60812289	40.60812289
TCGA-IG-A8O2-01	142	1	62	MALE	T3+T4	N2+N3	M0	III+IV	171.6873771	71.68737711	71.68737711
TCGA-L5-A4OG-01	143	0	79	FEMALE	T1+T2	N0+N1	M0	I+II	27.06589949	27.06589949	27.06589949
TCGA-L5-A4OT-01	149	1	77	MALE	T3+T4	N0+N1	M1	III+IV	194.1314308	94.13143076	94.13143076
TCGA-R6-A6KZ-01	154	1	42	MALE	T3+T4	N2+N3	M1	III+IV	116.9864093	16.98640925	16.98640925
TCGA-V5-A7RB-01	161	1	59	MALE	T1+T2	N0+N1	M0	I+II	227.9943966	27.99439663	27.99439663
TCGA-L5-A8NN-01	167	0	81	MALE	T3+T4	N0+N1	M0	III+IV	20.34213152	20.34213152	20.34213152
TCGA-2H-A9GL-01	180	1	74	MALE	T3+T4	N0+N1	M0	III+IV	113.0491816	113.0491816	113.0491816
TCGA-KH-A6WC-01	191	0	82	MALE	T1+T2	N0+N1	M0	I+II	16.13446722	16.13446722	16.13446722
TCGA-R6-A6XQ-01	193	1	58	MALE	T3+T4	N0+N1	M1	III+IV	178.0656996	78.0656996	78.0656996
TCGA-RE-A7BO-01	213	1	72	FEMALE	T1+T2	N0+N1	M0	I+II	129.008602	29.00860203	29.00860203
TCGA-L5-A4OW-01	217	1	56	FEMALE	T1+T2	N0+N1	M0	I+II	114.9863577	14.98635765	14.98635765
TCGA-L5-A4OP-01	218	0	67	FEMALE	T1+T2	N0+N1	M0	I+II	10.82920837	10.82920837	10.82920837
TCGA-L5-A88Z-01	225	0	70	FEMALE	T1+T2	N0+N1	M0	I+II	318.2640669	318.2640669	318.2640669
TCGA-L5-A4OX-01	226	1	60	MALE	T1+T2	N0+N1	M0	I+II	168.2080371	68.20803708	68.20803708
TCGA-R6-A6DQ-01	231	1	74	FEMALE	T3+T4	N0+N1	M0	III+IV	91.85044287	91.85044287	91.85044287
TCGA-2H-A9GK-01	232	1	43	MALE	T3+T4	N0+N1	M0	III+IV	45.29209894	45.29209894	45.29209894
TCGA-IC-A6RE-01	234	0	59	MALE	T1+T2	N0+N1	M0	I+II	63.25240767	63.25240767	63.25240767
TCGA-L5-A8NM-01	236	1	84	FEMALE	T1+T2	N0+N1	M0	I+II	31.26346317	31.26346317	31.26346317
TCGA-Q9-A6FW-01	238	0	61	MALE	T3+T4	N2+N3	M0	III+IV	17.5521054	17.5521054	17.5521054
TCGA-R6-A6DN-01	243	1	58	MALE	T3+T4	N2+N3	M1	III+IV	4.605355023	4.605355023	4.605355023
TCGA-VR-A8EW-01	247	1	57	MALE	T3+T4	N2+N3	M0	III+IV	165.1981205	165.1981205	165.1981205
TCGA-L5-A8NR-01	265	0	81	FEMALE	T3+T4	N0+N1	M0	III+IV	10.55440437	10.55440437	10.55440437
TCGA-2H-A9GN-01	272	1	70	MALE	T3+T4	N0+N1	M0	III+IV	125.0651514	125.0651514	125.0651514
TCGA-V5-AASX-01	273	0	74	MALE	T3+T4	N2+N3	M1	III+IV	31.02544321	31.02544321	31.02544321
TCGA-V5-AASW-01	282	0	72	MALE	T3+T4	N0+N1	M0	III+IV	13.28650936	13.28650936	13.28650936
TCGA-IG-A6QS-01	303	1	54	MALE	T1+T2	N0+N1	M0	I+II	23.81176049	23.81176049	23.81176049
TCGA-L7-A6VZ-01	315	0	62	MALE	T3+T4	N2+N3	M1	III+IV	46.40924001	46.40924001	46.40924001
TCGA-LN-A7HW-01	320	0	58	MALE	T1+T2	N0+N1	M0	I+II	57.40905599	57.40905599	57.40905599
TCGA-L7-A56G-01	330	1	65	MALE	T1+T2	N2+N3	M0	III+IV	228.7354791	28.73547908	28.73547908
TCGA-LN-A4A9-01	351	1	58	MALE	T1+T2	N0+N1	M0	I+II	227.1308845	27.13088446	27.13088446
TCGA-LN-A7HX-01	365	0	59	MALE	T1+T2	N0+N1	M0	I+II	28.87548262	28.87548262	28.87548262
TCGA-LN-A9FP-01	366	0	60	FEMALE	T1+T2	N0+N1	M0	I+II	121.5556231	121.5556231	121.5556231
TCGA-IG-A97I-01	370	0	58	MALE	T1+T2	N0+N1	M0	I+II	107.1251609	107.1251609	107.1251609
TCGA-LN-A7HY-01	372	0	72	MALE	T1+T2	N0+N1	M0	I+II	37.05949335	37.05949335	37.05949335
TCGA-LN-A9FR-01	373	0	70	MALE	T1+T2	N0+N1	M0	I+II	19.66507072	19.66507072	19.66507072
TCGA-LN-A49P-01	375	0	71	MALE	T3+T4	N0+N1	M0	I+II	45.41998388	45.41998388	45.41998388
TCGA-LN-A4MQ-01	375	0	46	MALE	T3+T4	N0+N1	M0	III+IV	33.3650388	33.3650388	33.3650388
TCGA-LN-A5U7-01	375	0	54	MALE	T1+T2	N0+N1	M0	I+II	27.24314357	27.24314357	27.24314357
TCGA-LN-A8HZ-01	375	0	56	MALE	T1+T2	N0+N1	M0	I+II	46.81698437	46.81698437	46.81698437
TCGA-VR-A8ER-01	378	1	54	MALE	T3+T4	N0+N1	M0	III+IV	150.4594052	50.45940521	50.45940521
TCGA-LN-A49Y-01	379	0	77	MALE	T3+T4	N0+N1	M0	I+II	12.62106522	12.62106522	12.62106522
TCGA-LN-A4A1-01	383	0	60	MALE	T3+T4	N0+N1	M0	I+II	8.492401391	8.492401391	8.492401391
TCGA-LN-A4A4-01	383	0	36	MALE	T3+T4	N0+N1	M0	III+IV	21.55703091	21.55703091	21.55703091
TCGA-LN-A49X-01	384	0	44	MALE	T3+T4	N0+N1	M0	I+II	74.0729627	74.0729627	74.0729627
TCGA-LN-A49M-01	385	0	62	MALE	T1+T2	N0+N1	M0	I+II	15.90878723	15.90878723	15.90878723
TCGA-R6-A8WG-01	386	1	60	MALE	T3+T4	N0+N1	M0	I+II	124.3544229	24.35442293	24.35442293
TCGA-LN-A4A3-01	388	0	61	MALE	T3+T4	N0+N1	M0	III+IV	23.10939547	23.10939547	23.10939547
TCGA-IG-A625-01	390	1	60	MALE	T3+T4	N2+N3	M0	III+IV	70.63428918	70.63428918	70.63428918
TCGA-LN-A9FQ-01	391	0	62	MALE	T3+T4	N0+N1	M0	I+II	40.48013297	40.48013297	40.48013297
TCGA-L5-A8NH-01	393	1	54	MALE	T1+T2	N0+N1	M1	III+IV	288.9989729	88.99897287	88.99897287
TCGA-LN-A49S-01	400	0	59	MALE	T3+T4	N0+N1	M0	I+II	19.34420437	19.34420437	19.34420437
TCGA-LN-A7HZ-01	401	0	49	MALE	T1+T2	N0+N1	M0	I+II	26.79318585	26.79318585	26.79318585
TCGA-LN-A8I1-01	401	0	67	FEMALE	T1+T2	N0+N1	M0	I+II	84.54982773	84.54982773	84.54982773
TCGA-L5-A8NL-01	402	0	56	MALE	T3+T4	N0+N1	M0	III+IV	39.45309418	39.45309418	39.45309418
TCGA-LN-A5U5-01	402	0	57	MALE	T1+T2	N0+N1	M0	I+II	34.41853344	34.41853344	34.41853344
TCGA-LN-A49W-01	403	0	73	MALE	T3+T4	N0+N1	M0	III+IV	66.44230135	66.44230135	66.44230135
TCGA-LN-A8I0-01	407	0	52	MALE	T1+T2	N0+N1	M0	I+II	46.30039021	46.30039021	46.30039021
TCGA-L5-A8NS-01	408	0	76	MALE	T3+T4	N0+N1	M0	I+II	66.46732729	66.46732729	66.46732729
TCGA-LN-A49O-01	408	0	47	MALE	T3+T4	N0+N1	M0	I+II	4.291844077	4.291844077	4.291844077
TCGA-L5-A8NI-01	410	1	79	MALE	T3+T4	N0+N1	M0	III+IV	181.1040536	81.10405363	81.10405363
TCGA-L5-A8NK-01	412	0	84	FEMALE	T3+T4	N0+N1	M0	I+II	22.36343275	22.36343275	22.36343275
TCGA-2H-A9GM-01	424	1	53	MALE	T1+T2	N0+N1	M0	I+II	221.5723172	21.57231718	21.57231718
TCGA-2H-A9GI-01	435	1	68	MALE	T3+T4	N0+N1	M0	III+IV	21.2450791	21.2450791	21.2450791
TCGA-XP-A8T8-01	437	0	49	MALE	T1+T2	N0+N1	M0	I+II	25.44530855	25.44530855	25.44530855
TCGA-IG-A97H-01	441	0	36	MALE	T3+T4	N2+N3	M0	I+II	34.13223824	34.13223824	34.13223824
TCGA-IG-A7DP-01	452	0	50	FEMALE	T3+T4	N2+N3	M1	III+IV	54.13652719	54.13652719	54.13652719
TCGA-LN-A49U-01	467	0	62	MALE	T3+T4	N0+N1	M0	I+II	22.08859091	22.08859091	22.08859091
TCGA-V5-AASV-01	467	0	67	MALE	T3+T4	N0+N1	M0	I+II	12.35735985	12.35735985	12.35735985
TCGA-L5-A88S-01	471	0	84	MALE	T3+T4	N0+N1	M0	I+II	22.7451293	22.7451293	22.7451293
TCGA-LN-A4A8-01	472	0	52	MALE	T1+T2	N0+N1	M0	I+II	57.51631628	57.51631628	57.51631628
TCGA-IC-A6RF-01	477	0	69	FEMALE	T1+T2	N0+N1	M0	I+II	39.89548625	39.89548625	39.89548625
TCGA-R6-A8W5-01	480	1	60	MALE	T3+T4	N0+N1	M1	III+IV	30.44561641	30.44561641	30.44561641
TCGA-VR-AA7I-01	484	1	70	MALE	T3+T4	N0+N1	M0	III+IV	60.81026395	60.81026395	60.81026395
TCGA-2H-A9GO-01	494	1	58	MALE	T3+T4	N0+N1	M1	III+IV	73.69883095	73.69883095	73.69883095
TCGA-R6-A6L4-01	496	1	27	MALE	T3+T4	N0+N1	M0	III+IV	32.68095695	32.68095695	32.68095695
TCGA-V5-A7RE-01	500	0	45	MALE	T3+T4	N0+N1	M0	I+II	12.99009893	12.99009893	12.99009893
TCGA-L5-A8NJ-01	501	0	77	MALE	T3+T4	N0+N1	M0	III+IV	16.94722495	16.94722495	16.94722495
TCGA-IG-A51D-01	518	0	63	MALE	T1+T2	N2+N3	M1	I+II	35.87262828	35.87262828	35.87262828
TCGA-VR-AA4G-01	549	0	51	FEMALE	T1+T2	N2+N3	M0	III+IV	35.95228368	35.95228368	35.95228368
TCGA-VR-A8EZ-01	553	1	47	MALE	T3+T4	N2+N3	M0	III+IV	26.39271973	26.39271973	26.39271973
TCGA-VR-A8EU-01	557	1	51	MALE	T1+T2	N0+N1	M1	III+IV	8.777865123	8.777865123	8.777865123
TCGA-L5-A4ON-01	558	1	65	MALE	T1+T2	N0+N1	M0	I+II	95.32504416	95.32504416	95.32504416
TCGA-IG-A4P3-01	567	1	48	MALE	T1+T2	N0+N1	M0	I+II	76.29162038	76.29162038	76.29162038
TCGA-ZR-A9CJ-01	600	1	65	MALE	T3+T4	N2+N3	M0	I+II	17.36008472	17.36008472	17.36008472
TCGA-L5-A4OI-01	608	0	79	MALE	T3+T4	N2+N3	M1	III+IV	28.02755349	28.02755349	28.02755349
TCGA-S8-A6BV-01	609	0	76	MALE	T1+T2	N0+N1	M1	III+IV	30.51025818	30.51025818	30.51025818
TCGA-2H-A9GG-01	610	1	66	MALE	T3+T4	N0+N1	M0	III+IV	295.4024526	295.4024526	295.4024526
TCGA-IG-A3YC-01	612	0	62	MALE	T3+T4	N0+N1	M0	III+IV	27.0641709	27.0641709	27.0641709
TCGA-S8-A6BW-01	620	0	51	MALE	T1+T2	N0+N1	M0	I+II	55.3161598	55.3161598	55.3161598
TCGA-IG-A3YA-01	632	0	53	MALE	T3+T4	N0+N1	M0	III+IV	172.3022193	172.3022193	172.3022193
TCGA-L5-A4OJ-01	639	0	70	FEMALE	T1+T2	N0+N1	M0	I+II	28.12589702	28.12589702	28.12589702
TCGA-L5-A43J-01	650	1	90	MALE	T3+T4	N0+N1	M0	I+II	13.77606598	13.77606598	13.77606598
TCGA-L5-A8NQ-01	650	1	71	MALE	T1+T2	N0+N1	M0	I+II	26.66776232	26.66776232	26.66776232
TCGA-JY-A939-01	660	0	77	MALE	T1+T2	N0+N1	M0	I+II	47.0251491	47.0251491	47.0251491
TCGA-LN-A4A5-01	681	1	49	MALE	T1+T2	N0+N1	M0	I+II	98.62756835	98.62756835	98.62756835
TCGA-L5-A88T-01	694	0	86	MALE	T1+T2	N0+N1	M0	I+II	28.09149866	28.09149866	28.09149866
TCGA-VR-A8EQ-01	694	1	73	MALE	T3+T4	N0+N1	M0	III+IV	31.87400388	31.87400388	31.87400388
TCGA-JY-A93C-01	705	0	47	MALE	T3+T4	N2+N3	M0	III+IV	58.0872831	58.0872831	58.0872831
TCGA-IG-A5S3-01	712	0	69	FEMALE	T3+T4	N0+N1	M0	I+II	29.62162461	29.62162461	29.62162461
TCGA-L5-A4OE-01	730	1	81	MALE	T3+T4	N2+N3	M1	III+IV	36.11209262	36.11209262	36.11209262
TCGA-JY-A93F-01	731	0	58	FEMALE	T1+T2	N0+N1	M0	I+II	12.86980634	12.86980634	12.86980634
TCGA-XP-A8T6-01	763	1	54	MALE	T1+T2	N0+N1	M0	I+II	86.70020264	86.70020264	86.70020264
TCGA-L5-A88W-01	764	1	67	MALE	T3+T4	N0+N1	M0	I+II	9.323451304	9.323451304	9.323451304
TCGA-JY-A93E-01	767	0	61	MALE	T3+T4	N0+N1	M0	III+IV	42.95698224	42.95698224	42.95698224
TCGA-LN-A7HV-01	768	0	46	MALE	T1+T2	N0+N1	M0	I+II	40.45143513	40.45143513	40.45143513
TCGA-2H-A9GF-01	784	1	67	MALE	T3+T4	N0+N1	M0	III+IV	9.477922404	9.477922404	9.477922404
TCGA-VR-A8EO-01	785	0	49	MALE	T3+T4	N0+N1	M0	I+II	55.42592626	55.42592626	55.42592626
TCGA-VR-A8EP-01	824	0	51	MALE	T3+T4	N2+N3	M0	III+IV	22.47007152	22.47007152	22.47007152
TCGA-L5-A8NT-01	825	0	69	MALE	T3+T4	N0+N1	M0	I+II	46.29583083	46.29583083	46.29583083
TCGA-VR-A8EX-01	855	1	63	MALE	T1+T2	N0+N1	M1	III+IV	30.18595174	30.18595174	30.18595174
TCGA-L5-A4OU-01	882	0	81	MALE	T3+T4	N0+N1	M0	I+II	28.33105414	28.33105414	28.33105414
TCGA-L5-A43E-01	920	0	74	MALE	T1+T2	N0+N1	M0	I+II	18.33282774	18.33282774	18.33282774
TCGA-2H-A9GH-01	951	1	44	MALE	T1+T2	N0+N1	M0	I+II	11.54778176	11.54778176	11.54778176
TCGA-JY-A93D-01	960	1	51	MALE	T1+T2	N2+N3	M0	III+IV	60.64711277	60.64711277	60.64711277
TCGA-2H-A9GR-01	987	1	80	MALE	T3+T4	N0+N1	M0	I+II	36.09062819	36.09062819	36.09062819
TCGA-L5-A4OH-01	992	0	71	MALE	T1+T2	N0+N1	M0	I+II	25.0130512	25.0130512	25.0130512
TCGA-M9-A5M8-01	1007	0	58	MALE	T3+T4	N0+N1	M0	I+II	28.95041025	28.95041025	28.95041025
TCGA-IG-A3I8-01	1012	0	51	FEMALE	T3+T4	N0+N1	M0	I+II	22.71035969	22.71035969	22.71035969
TCGA-VR-A8EY-01	1025	0	44	FEMALE	T3+T4	N2+N3	M0	I+II	11.40413419	11.40413419	11.40413419
TCGA-JY-A938-01	1060	0	75	MALE	T3+T4	N0+N1	M0	I+II	27.36290708	27.36290708	27.36290708
TCGA-IG-A3QL-01	1071	0	54	MALE	T1+T2	N0+N1	M0	I+II	28.43267053	28.43267053	28.43267053
TCGA-L5-A8NG-01	1094	0	77	MALE	T3+T4	N0+N1	M0	III+IV	71.74881715	71.74881715	71.74881715
TCGA-R6-A6XG-01	1168	0	64	MALE	T3+T4	N0+N1	M0	III+IV	12.78280326	12.78280326	12.78280326
TCGA-JY-A6FG-01	1263	1	50	MALE	T3+T4	N0+N1	M0	III+IV	48.73082115	48.73082115	48.73082115
TCGA-L5-A4OS-01	1271	0	86	FEMALE	T1+T2	N0+N1	M0	I+II	29.08223022	29.08223022	29.08223022
TCGA-JY-A6FA-01	1361	1	51	MALE	T1+T2	N0+N1	M0	I+II	19.27176623	19.27176623	19.27176623
TCGA-L5-A8NW-01	1402	1	55	MALE	T1+T2	N0+N1	M0	III+IV	71.77827487	71.77827487	71.77827487
TCGA-VR-AA4D-01	1405	1	53	MALE	T1+T2	N2+N3	M0	I+II	13.65972682	13.65972682	13.65972682
TCGA-JY-A6FH-01	1441	0	53	MALE	T1+T2	N0+N1	M0	I+II	24.65565957	24.65565957	24.65565957
TCGA-L5-A4OM-01	1458	1	54	FEMALE	T1+T2	N0+N1	M0	I+II	37.5685398	37.5685398	37.5685398
TCGA-VR-A8Q7-01	1590	0	60	MALE	T3+T4	N0+N1	M0	III+IV	6.438807494	6.438807494	6.438807494
TCGA-L5-A8NV-01	1599	1	75	MALE	T3+T4	N0+N1	M0	I+II	31.34530822	31.34530822	31.34530822
TCGA-R6-A6Y0-01	1641	0	54	MALE	T3+T4	N0+N1	M1	III+IV	15.82343931	15.82343931	15.82343931
TCGA-L5-A8NE-01	1688	0	77	MALE	T1+T2	N0+N1	M0	I+II	40.40898213	40.40898213	40.40898213
TCGA-2H-A9GJ-01	2781	1	57	MALE	T1+T2	N0+N1	M0	I+II	33.74583197	33.74583197	33.74583197
TCGA-JY-A6FB-01	2837	1	77	MALE	T1+T2	N0+N1	M0	I+II	13.94242425	13.94242425	13.94242425
TCGA-JY-A6FD-01	2069	1	51	FEMALE	T3+T4	N0+N1	M0	I+II	32.29875914	32.29875914	32.29875914
TCGA-L5-A8NU-01	2134	1	84	MALE	T1+T2	N0+N1	M0	I+II	81.14792811	81.14792811	81.14792811
