# Supplementary material for: Integrative analysis for identification of key miRNA-mRNA regulatory axes in esophageal cancer and preliminary validation of the regulatory role of miR-15b-5p/BTG2 therein
Source: PeerJ. 2026 Jan 28;14:e20538. doi: 10.7717/peerj.20538 (PMC12860276; doi:10.7717/peerj.20538)
Supplement: Supplemental Information 1 — All the raw data, result images and running codes in this paper, including qRT-PCR data and cell behavior measurements. [file peerj-14-20538-s001.zip › Supplementary files 1/result 6/Dual-Luciferase.xlsx]

## Sheet: Plate 1 - Sheet1
Software Version	3.03.14
Experiment File Path:	E:\Experiments_Cytation3\dual-Luciferase.xpt
Protocol File Path:
Plate Number	Plate 1
Date	2021-11-16
Time	19:01:11
Reader Type:	Cytation3
Reader Serial Number:	140813E
Reading Type	Reader
Procedure Details
Plate Type	96 WELL PLATE
Eject plate on completion
Read	Chemiluminescence
	Full Plate
	Wavelengths:
	Read Speed: Normal
Results
Actual Temperature:	28.9
		1	2	3	4	5	6	7	8	9	10	11	12
	A	0.0129229	0.0132258	0.0135286	0.0130238	0.0137306	0.0135286	0.0111056	0.0122162	0.0212016	0.0336197	0	0	Chemiluminescence
	B	0.0119133	106.546	10289.4	7672.28	10007.6	10784.4	10095.7	10136.4	10233.3	0.0268554	0	0	Chemiluminescence
	C	0.0156488	107.327	11732.2	8983.88	9998.69	11061.4	11830	11753.3	11561.6	0.0522973	0	0	Chemiluminescence
	D	0.0141344	97.7027	9820.55	8039.13	9895.48	10666.7	9641.27	9916.35	11348.7	0.035437	0	0	Chemiluminescence
	E	0.0142354	0.0137306	0.0128219	0.0130238	0.015245	0.0190814	0.025341	0.0317014	0.0445234	0.0317014	0	0	Chemiluminescence
	F	0.0137306	0	0	0	0	0	0	0	0	0	0	0	Chemiluminescence
	G	0.015144	0	0	0	0	0	0	0	0	0	0	0	Chemiluminescence
	H	0.0140334	0	0	0	0	0	0	0	0	0	0	0	Chemiluminescence
Software Version	3.03.14
Experiment File Path:
Protocol File Path:
Plate Number	Plate 1
Date	2021-11-16
Time	19:10:01
Reader Type:	Cytation3
Reader Serial Number:	140813E
Reading Type	Reader
Procedure Details
Plate Type	96 WELL PLATE
Eject plate on completion
Read	Chemiluminescence
	Full Plate
	Wavelengths:
	Read Speed: Normal
Results
Actual Temperature:	28.9
		1	2	3	4	5	6	7	8	9	10	11	12
	A	0.0129229	0.0132258	0.0135286	0.0130238	0.0137306	0.0135286	0.0111056	0.0122162	0.0212016	0.0336197	0	0	Chemiluminescence
	B	0.0119133	211.56	3290.06	4143.22	3244.59	3601.47	3344.43	3734.93	3059.72	0.0268554	0	0	Chemiluminescence
	C	0.0156488	193.728	3636.9	4022.36	3378.26	3477.13	3821.64	3447.17	3626.92	0.0522973	0	0	Chemiluminescence
	D	0.0141344	197.594	3679.71	4987.32	3373.63	3285.49	3251.59	3373.63	3895.71	0.035437	0	0	Chemiluminescence
	E	0.0142354	0.0137306	0.0128219	0.0130238	0.015245	0.0190814	0.025341	0.0317014	0.0445234	0.0317014	0	0	Chemiluminescence
	F	0.0137306	0	0	0	0	0	0	0	0	0	0	0	Chemiluminescence
	G	0.015144	0	0	0	0	0	0	0	0	0	0	0	Chemiluminescence
	H	0.0140334	0	0	0	0	0	0	0	0	0	0	0	Chemiluminescence
