# Supplementary material for: Integrative analysis for identification of key miRNA-mRNA regulatory axes in esophageal cancer and preliminary validation of the regulatory role of miR-15b-5p/BTG2 therein
Source: PeerJ. 2026 Jan 28;14:e20538. doi: 10.7717/peerj.20538 (PMC12860276; doi:10.7717/peerj.20538)
Supplement: Supplemental Information 1 — All the raw data, result images and running codes in this paper, including qRT-PCR data and cell behavior measurements. [file peerj-14-20538-s001.zip › Supplementary files 1/result 6/miR-15b-5p to BTG2 effction/admin_2021-07-16 12-30-56_MO005611 - Quantitation Ct Results.xlsx]

## Sheet: 0
	Well	Fluor	Content	Target	Sample	Threshold Cycle ( C(t) )	C(t) Mean	C(t) Std. Dev	Starting Quantity (SQ)	Log Starting Quantity	SQ Mean	SQ Std. Dev	Set Point	Well Note
	A01	SYBR	Unkn	BTG2	control	24.9685	24.9685	0				0	55
	A02	SYBR	Unkn	BTG2	control	24.2548	24.2548	0				0	55
	A03	SYBR	Unkn	BTG2	control	23.0185	23.0185	0				0	55
	A04	SYBR	Unkn	BTG2	miR-15b-5p mimic	24.9685	24.9685	0				0	55
	A05	SYBR	Unkn	BTG2	miR-15b-5p mimic	22.6486	22.6486	0				0	55
	A06	SYBR	Unkn	BTG2	miR-15b-5p mimic	24.1044	24.1044	0				0	55
	B01	SYBR	Unkn	BTG2	miR-15b-5p mimic NC	24.0975	24.0975	0				0	55
	B02	SYBR	Unkn	BTG2	miR-15b-5p mimic NC	24.3449	24.3449	0				0	55
	B03	SYBR	Unkn	BTG2	miR-15b-5p mimic NC	21.9935	21.9935	0				0	55
	B04	SYBR	Unkn	BTG2	miR-15b-5p inhibitor	23.1738	23.1738	0				0	55
	B05	SYBR	Unkn	BTG2	miR-15b-5p inhibitor	20.8848	20.8848	0				0	55
	B06	SYBR	Unkn	BTG2	miR-15b-5p inhibitor	22.1396	22.1396	0				0	55
	C01	SYBR	Unkn	BTG2	miR-15b-5p inhibitor NC	24.7457	24.7457	0				0	55
	C02	SYBR	Unkn	BTG2	miR-15b-5p inhibitor NC	23.7747	23.7747	0				0	55
	C03	SYBR	Unkn	BTG2	miR-15b-5p inhibitor NC	23.9975	23.9975	0				0	55
	C04	SYBR	Unkn	GAPDH	control	20.2091	20.2091	0				0	55
	C05	SYBR	Unkn	GAPDH	control	20.1104	20.1104	0				0	55
	C06	SYBR	Unkn	GAPDH	control	19.1338	19.1338	0				0	55
	D01	SYBR	Unkn	GAPDH	miR-15b-5p mimic	19.2215	19.2215	0				0	55
	D02	SYBR	Unkn	GAPDH	miR-15b-5p mimic	18.244	18.244	0				0	55
	D03	SYBR	Unkn	GAPDH	miR-15b-5p mimic	19.0155	19.0155	0				0	55
	D04	SYBR	Unkn	GAPDH	miR-15b-5p mimic NC	19.3201	19.3201	0				0	55
	D05	SYBR	Unkn	GAPDH	miR-15b-5p mimic NC	20.1992	20.1992	0				0	55
	D06	SYBR	Unkn	GAPDH	miR-15b-5p mimic NC	18.2377	18.2377	0				0	55
	E01	SYBR	Unkn	GAPDH	miR-15b-5p inhibitor	19.2214	19.2214	0				0	55
	E02	SYBR	Unkn	GAPDH	miR-15b-5p inhibitor	18.1462	18.1462	0				0	55
	E03	SYBR	Unkn	GAPDH	miR-15b-5p inhibitor	19.1328	19.1328	0				0	55
	E04	SYBR	Unkn	GAPDH	miR-15b-5p inhibitor NC	20.1203	20.1203	0				0	55
	E05	SYBR	Unkn	GAPDH	miR-15b-5p inhibitor NC	19.5965	19.5965	0				0	55
	E06	SYBR	Unkn	GAPDH	miR-15b-5p inhibitor NC	20.1091	20.1091	0				0	55
	F01											0	55
	F02											0	55
	F03											0	55
	F04											0	55
	F05											0	55
	F06											0	55
	G01											0	55
	G02											0	55
	G03											0	55
	G04											0	55
	G05											0	55
	G06											0	55
	H01											0	55
	H02											0	55
	H03											0	55
	H04											0	55
	H05											0	55
	H06											0	55
