# Supplementary material for: Integrative analysis for identification of key miRNA-mRNA regulatory axes in esophageal cancer and preliminary validation of the regulatory role of miR-15b-5p/BTG2 therein
Source: PeerJ. 2026 Jan 28;14:e20538. doi: 10.7717/peerj.20538 (PMC12860276; doi:10.7717/peerj.20538)
Supplement: Supplemental Information 1 — All the raw data, result images and running codes in this paper, including qRT-PCR data and cell behavior measurements. [file peerj-14-20538-s001.zip › Supplementary files 1/result 6/Transfection efficiency/admin_2022-06-19 18-30-31_20201211 - Quantification Cq Results.xlsx]

## Sheet: 0
	Well	Fluor	Target	Content	Sample	Biological Set Name	Cq	Cq Mean	Cq Std. Dev	Starting Quantity (SQ)	Log Starting Quantity	SQ Mean	SQ Std. Dev	Set Point	Well Note
	A01	SYBR		Unkn	Control		27.0208	27.0208	0				0	60
	A02	SYBR		Unkn	Control		26.8652	26.8652	0				0	60
	A03	SYBR		Unkn	Control		26.7023	26.7023	0				0	60
	A05	SYBR		Unkn	miR-15b-5p inhibitor NC		27.0108	27.0108	0				0	60
	A06	SYBR		Unkn	miR-15b-5p inhibitor NC		26.9642	26.9642	0				0	60
	A07	SYBR		Unkn	miR-15b-5p inhibitor NC		26.8123	26.8123	0				0	60
	A09	SYBR		Unkn	U6		24.2389	24.2389	0				0	60
	A10	SYBR		Unkn	U6		24.1601	24.1601	0				0	60
	A11	SYBR		Unkn	U6		24.2402	24.7402	0				0	60
	C01	SYBR		Unkn	miR-15b-5p mimic-NC		27.1208	27.1208	0			0	0	60
	C02	SYBR		Unkn	miR-15b-5p mimic-NC		26.4652	26.4652	0			0	0	60
	C03	SYBR		Unkn	miR-15b-5p mimic-NC		26.3023	26.3023	0			0	0	60
	C05	SYBR		Unkn	inhibitor miR-15b-5p		29.8704	29.8704	0			0	0	60
	C06	SYBR		Unkn	inhibitor miR-15b-5p		29.203	29.203	0			0	0	60
	C07	SYBR		Unkn	inhibitor miR-15b-5p		29.1274	29.1274	0			0	0	60
	C09	SYBR		Unkn	U6		23.8389	23.8389	0			0	0	60
	C10	SYBR		Unkn	U6		23.9601	23.9601	0			0	0	60
	C11	SYBR		Unkn	U6		24.0402	24.0402	0			0	0	60
	E01	SYBR		Unkn	miR-15b-5p mimic		23.7034	21.7034	0			0	0	60
	E02	SYBR		Unkn	miR-15b-5p mimic		23.328	21.328	0			0	0	60
	E03	SYBR		Unkn	miR-15b-5p mimic		23.6395	21.6395	0			0	0	60
