# Supplementary material for: Integrative analysis for identification of key miRNA-mRNA regulatory axes in esophageal cancer and preliminary validation of the regulatory role of miR-15b-5p/BTG2 therein
Source: PeerJ. 2026 Jan 28;14:e20538. doi: 10.7717/peerj.20538 (PMC12860276; doi:10.7717/peerj.20538)
Supplement: Supplemental Information 1 — All the raw data, result images and running codes in this paper, including qRT-PCR data and cell behavior measurements. [file peerj-14-20538-s001.zip › Supplementary files 1/result 7/CCK8/CCK8.xlsx]

## Sheet: data
24h									48h										72h
	Con	miR-NC	inhibtor NC	miR-424-5p mimic	miR-154-5p inhibitor				Con	miR-NC	inhibtor NC	miR-424-5p mimic	miR-154-5p inhibitor	本底						Con	miR-NC	inhibtor NC	miR-424-5p mimic	miR-154-5p inhibitor
1	0.784562	0.786521	0.785423	1.09549	0.664875				0.889741	0.884736	0.805789	1.19587	0.751478	0.047					1	1.11259	1.11259	1.1259	1.52149	0.905648
2	0.795428	0.712569	0.79586	1.08646	0.698741				0.803257	0.847821	0.898741	1.19069	0.742136						2	1.12588	1.12488	1.15699	1.52149	0.914597
3	0.765849	0.795824	0.751248	1.1059	0.685784				0.887413	0.884329	0.88631	1.19126	0.788796						3	1.15897	1.13588	1.1126	1.53699	0.903657
4	0.795012	0.775421	0.758963	1.11578	0.628741				0.810587	0.802478	0.806232	1.19126	0.758794						4	1.13259	1.12588	1.13699	1.54784	0.925987
5	0.802654	0.765896	0.765484	1.1027	0.675987				0.803147	0.898712	0.870265	1.19036	0.765879						5	1.14488	1.12488	1.1157	1.53699	0.930214
6	0.723658	0.803569	0.785236	1.08547	0.665879				0.897458	0.802178	0.802387	1.19313	0.736984						6	1.15987	1.12588	1.1488	1.56588	0.926987
