# Supplementary material for: Integrative analysis for identification of key miRNA-mRNA regulatory axes in esophageal cancer and preliminary validation of the regulatory role of miR-15b-5p/BTG2 therein
Source: PeerJ. 2026 Jan 28;14:e20538. doi: 10.7717/peerj.20538 (PMC12860276; doi:10.7717/peerj.20538)
Supplement: Supplemental Information 9 [file peerj-14-20538-s009.xls]

## Sheet: Sheet1
ITEM TO CHECK	IMPORTANCE	CHECKLIST
EXPERIMENTAL DESIGN
Definition of experimental and control groups	E	Page 4，line 161-line 168
Number within each group	E	Page 5，line 180
Assay carried out by core lab or investigator's lab?	D	investigator's lab
Acknowledgement of authors' contributions	D	Authors’ contributions
SAMPLE
Description	E	N/A
Volume/mass of sample processed	D	N/A
Microdissection or macrodissection	E	N/A
Processing procedure	E	N/A
If frozen - how and how quickly?	E	N/A
If fixed - with what, how quickly?	E	N/A
Sample storage conditions and duration (especially for FFPE samples)	E	N/A
NUCLEIC ACID EXTRACTION
Procedure and/or instrumentation	E	Page 4，line 169-line 173；Page5，Line 174-line 181
Name of kit and details of any modifications	E	Page 4，line 170-line 173
Source of additional reagents used	D	Page 4，line 170-line 173
Details of DNase or RNAse treatment	E	N/A
Contamination assessment (DNA or RNA)	E	N/A
Nucleic acid quantification	E	Page 4，line 171-line 172
Instrument and method	E	Page 4，line 171
Purity (A260/A280)	D	Page 4，line 171
Yield	D	N/A
RNA integrity method/instrument	E	N/A
RIN/RQI or Cq of 3' and 5' transcripts	E	N/A
Electrophoresis traces	D	N/A
Inhibition testing (Cq dilutions, spike or other)	E	N/A
REVERSE TRANSCRIPTION
Complete reaction conditions	E	N/A
Amount of RNA and reaction volume	E	N/A
Priming oligonucleotide (if using GSP) and concentration	E	N/A
Reverse transcriptase and concentration	E	N/A
Temperature and time	E	N/A
Manufacturer of reagents and catalogue numbers	D	N/A
Cqs with and without RT	D*	N/A
Storage conditions of cDNA	D	N/A
qPCR TARGET INFORMATION
If multiplex, efficiency and LOD of each assay.	E	N/A
Sequence accession number	E	NM_006763
Location of amplicon	D	N/A
Amplicon length	E	N/A
In silico specificity screen (BLAST, etc)	E	N/A
Pseudogenes, retropseudogenes or other homologs?	D	N/A
Sequence alignment	D	N/A
Secondary structure analysis of amplicon	D	N/A
Location of each primer by exon or intron (if applicable)	E	N/A
What splice variants are targeted?	E	N/A
qPCR OLIGONUCLEOTIDES
Primer sequences	E	Page5，Line 174-line 178
RTPrimerDB Identification Number	D	N/A
Probe sequences	D**	N/A
Location and identity of any modifications	E	N/A
Manufacturer of oligonucleotides	D	Page5，line 178
Purification method	D	HPLC
qPCR PROTOCOL
Complete reaction conditions	E	Kit Instruction Manual
Reaction volume and amount of cDNA/DNA	E	Kit Instruction Manual
Primer, (probe), Mg++ and dNTP concentrations	E	Page5，Line 174-line 178
Polymerase identity and concentration	E	N/A
Buffer/kit identity and manufacturer	E	Tiangen
Exact chemical constitution of the buffer	D	Manufactures proprietory
Additives (SYBR Green I, DMSO, etc.)	E	N/A
Manufacturer of plates/tubes and catalog number	D	Axygen® PCR tube
Complete thermocycling parameters	E	Kit Instruction Manual
Reaction setup (manual/robotic)	D	Manual
Manufacturer of qPCR instrument	E	ABI
qPCR VALIDATION
Evidence of optimisation (from gradients)	D	N/A
Specificity (gel, sequence, melt, or digest)	E	N/A
For SYBR Green I, Cq of the NTC	E	Page 5,line172-line173
Standard curves with slope and y-intercept	E	N/A
PCR efficiency calculated from slope	E	N/A
Confidence interval for PCR efficiency or standard error	D	N/A
r2 of standard curve	E	N/A
Linear dynamic range	E	N/A
Cq variation at lower limit	E	N/A
Confidence intervals throughout range	D	N/A
Evidence for limit of detection	E	N/A
If multiplex, efficiency and LOD of each assay.	E	N/A
DATA ANALYSIS
qPCR analysis program (source, version)	E	Page 4，line 169-line 173；Page5，Line 174-line 181
Cq method determination	E	Page 5,line180-line181
Outlier identification and disposition	E	No outliers identified
Results of NTCs	E	N/A
Justification of number and choice of reference genes	E	Page 5,line176-line180
Description of normalisation method	E	N/A
Number and concordance of biological replicates	D	Page 5，line 180
Number and stage (RT or qPCR) of technical replicates	E	N/A
Repeatability (intra-assay variation)	E	N/A
Reproducibility (inter-assay variation, %CV)	D	N/A
Power analysis	D	N/A
Statistical methods for result significance	E	Page 5,line223-line225
Software (source, version)	E	Page 5,line223-line225
Cq or raw data submission using RDML	D	N/A
Table 1. MIQE checklist for authors, reviewers and editors. All essential information (E) must be submitted with the manuscript. Desirable
information (D) should be submitted if available. If using primers obtained from RTPrimerDB, information on qPCR target, oligonucleotides,
protocols and validation is available from that source.
*: Assessing the absence of DNA using a no RT assay is essential when first extracting RNA. Once the sample has been validated as
RDNA-free, inclusion of a no-RT control is desirable, but no longer essential.
**: Disclosure of the probe sequence is highly desirable and strongly encouraged. However, since not all commercial pre-designed assay
vendors provide this information, it cannot be an essential requirement. Use of such assays is advised against.
